# Supplementary material for: A biomimetic engineered bone platform for advanced testing of prosthetic implants
Source: Sci Rep. 2020 Dec 17;10:22154. doi: 10.1038/s41598-020-78416-w (PMC7747643; doi:10.1038/s41598-020-78416-w)
Supplement: Supplementary file 2 — Supplementary information. [file 41598_2020_78416_MOESM2_ESM.xlsx]

## Sheet: DESeq2_results_Ti_vs_SS.csv
Gene	baseMean	log2FoldChange	pvalue	padj	Chromosome	Gene_start	Gene_end	Strand	Gene_type	Gene_status	Gene_name	description
ENSG00000000003.10	4246.17	-0.33	0.000119	0.00256	chrX	99883667	99894988	-	protein_coding	KNOWN	TSPAN6	tetraspanin 6 [Source:HGNC Symbol;Acc:11858]
ENSG00000000005.5	6.61	-0.05	0.962	NA	chrX	99839799	99854882	+	protein_coding	KNOWN	TNMD	tenomodulin [Source:HGNC Symbol;Acc:17757]
ENSG00000000419.8	3178.88	-0.05	0.494	0.747	chr20	49551404	49575092	-	protein_coding	KNOWN	DPM1	dolichyl-phosphate mannosyltransferase polypeptide 1, catalytic subunit [Source:HGNC Symbol;Acc:3005]
ENSG00000000457.8	843.88	-0.19	0.14	0.388	chr1	169821804	169863408	-	protein_coding	KNOWN	SCYL3	SCY1-like 3 (S. cerevisiae) [Source:HGNC Symbol;Acc:19285]
ENSG00000000460.12	394.99	0.08	0.531	0.771	chr1	169631245	169823221	+	protein_coding	KNOWN	C1orf112	chromosome 1 open reading frame 112 [Source:HGNC Symbol;Acc:25565]
ENSG00000000938.8	3.75	-2.02	0.252	NA	chr1	27938575	27961788	-	protein_coding	KNOWN	FGR	feline Gardner-Rasheed sarcoma viral oncogene homolog [Source:HGNC Symbol;Acc:3697]
ENSG00000000971.11	39621.8	-0.07	0.365	0.648	chr1	196621008	196716634	+	protein_coding	KNOWN	CFH	complement factor H [Source:HGNC Symbol;Acc:4883]
ENSG00000001036.8	4516.58	-0.05	0.43	0.702	chr6	143816614	143832827	-	protein_coding	KNOWN	FUCA2	fucosidase, alpha-L- 2, plasma [Source:HGNC Symbol;Acc:4008]
ENSG00000001084.6	1533.57	-0.18	0.025	0.131	chr6	53362139	53481768	-	protein_coding	KNOWN	GCLC	glutamate-cysteine ligase, catalytic subunit [Source:HGNC Symbol;Acc:4311]
ENSG00000001167.10	2343.04	-0.14	0.0697	0.255	chr6	41040684	41067715	+	protein_coding	KNOWN	NFYA	nuclear transcription factor Y, alpha [Source:HGNC Symbol;Acc:7804]
ENSG00000001460.13	523.25	0.37	0.00511	0.043	chr1	24683489	24743424	-	protein_coding	KNOWN	STPG1	sperm-tail PG-rich repeat containing 1 [Source:HGNC Symbol;Acc:28070]
ENSG00000001461.12	5315.73	0.28	0.00021	0.00397	chr1	24742284	24799466	+	protein_coding	KNOWN	NIPAL3	NIPA-like domain containing 3 [Source:HGNC Symbol;Acc:25233]
ENSG00000001497.12	2101.64	-0.04	0.599	0.814	chrX	64732462	64754655	-	protein_coding	KNOWN	LAS1L	LAS1-like (S. cerevisiae) [Source:HGNC Symbol;Acc:25726]
ENSG00000001561.6	85.83	0.52	0.123	0.358	chr6	46097730	46114436	+	protein_coding	KNOWN	ENPP4	ectonucleotide pyrophosphatase/phosphodiesterase 4 (putative) [Source:HGNC Symbol;Acc:3359]
ENSG00000001617.7	1863.89	-0.3	0.0189	0.109	chr3	50192478	50226508	+	protein_coding	KNOWN	SEMA3F	sema domain, immunoglobulin domain (Ig), short basic domain, secreted, (semaphorin) 3F [Source:HGNC Symbol;Acc:10728]
ENSG00000001626.9	1.44	4.08	0.0738	NA	chr7	117105838	117356025	+	protein_coding	KNOWN	CFTR	cystic fibrosis transmembrane conductance regulator (ATP-binding cassette sub-family C, member 7) [Source:HGNC Symbol;Acc:1884]
ENSG00000001629.5	7524.6	0.16	0.00707	0.0536	chr7	91875548	92030698	+	protein_coding	KNOWN	ANKIB1	ankyrin repeat and IBR domain containing 1 [Source:HGNC Symbol;Acc:22215]
ENSG00000001630.11	177.1	-0.68	0.000322	0.00553	chr7	91741465	91772266	-	protein_coding	KNOWN	CYP51A1	cytochrome P450, family 51, subfamily A, polypeptide 1 [Source:HGNC Symbol;Acc:2649]
ENSG00000001631.10	2747.49	-0.06	0.432	0.704	chr7	91828283	91875480	-	protein_coding	KNOWN	KRIT1	KRIT1, ankyrin repeat containing [Source:HGNC Symbol;Acc:1573]
ENSG00000002016.12	471.4	0.08	0.537	0.776	chr12	1021243	1099219	-	protein_coding	KNOWN	RAD52	RAD52 homolog (S. cerevisiae) [Source:HGNC Symbol;Acc:9824]
ENSG00000002079.8	1.18	-3.58	0.18	NA	chr7	98836417	98908753	+	pseudogene	KNOWN	MYH16	myosin, heavy chain 16 pseudogene [Source:HGNC Symbol;Acc:31038]
ENSG00000002330.9	915.25	-0.18	0.142	0.391	chr11	64037302	64052176	-	protein_coding	KNOWN	BAD	BCL2-associated agonist of cell death [Source:HGNC Symbol;Acc:936]
ENSG00000002549.8	4016.92	-0.11	0.0952	0.307	chr4	17578815	17609595	+	protein_coding	KNOWN	LAP3	leucine aminopeptidase 3 [Source:HGNC Symbol;Acc:18449]
ENSG00000002586.13	0.65	0.26	0.94	NA	chrX	2609220	2659350	+	protein_coding	KNOWN	CD99	CD99 molecule [Source:HGNC Symbol;Acc:7082]
ENSG00000002587.5	1.71	-0.36	0.87	NA	chr4	11394774	11431389	-	protein_coding	KNOWN	HS3ST1	heparan sulfate (glucosamine) 3-O-sulfotransferase 1 [Source:HGNC Symbol;Acc:5194]
ENSG00000002726.15	0	NA	NA	NA	chr7	150521715	150558592	+	protein_coding	KNOWN	AOC1	amine oxidase, copper containing 1 [Source:HGNC Symbol;Acc:80]
ENSG00000002745.8	3.73	1.67	0.265	NA	chr7	120965421	120981158	+	protein_coding	KNOWN	WNT16	wingless-type MMTV integration site family, member 16 [Source:HGNC Symbol;Acc:16267]
ENSG00000002746.9	1101.65	-0.22	0.141	0.39	chr7	43152198	43602938	+	protein_coding	KNOWN	HECW1	HECT, C2 and WW domain containing E3 ubiquitin protein ligase 1 [Source:HGNC Symbol;Acc:22195]
ENSG00000002822.11	776.32	0.07	0.561	0.79	chr7	1855429	2272878	-	protein_coding	KNOWN	MAD1L1	MAD1 mitotic arrest deficient-like 1 (yeast) [Source:HGNC Symbol;Acc:6762]
ENSG00000002834.13	37576.5	0.17	0.00983	0.0682	chr17	37026112	37078023	+	protein_coding	KNOWN	LASP1	LIM and SH3 protein 1 [Source:HGNC Symbol;Acc:6513]
ENSG00000002919.10	1730.55	0.07	0.362	0.647	chr17	46180719	46200436	+	protein_coding	KNOWN	SNX11	sorting nexin 11 [Source:HGNC Symbol;Acc:14975]
ENSG00000002933.3	0	NA	NA	NA	chr7	150497491	150502208	+	protein_coding	KNOWN	TMEM176A	transmembrane protein 176A [Source:HGNC Symbol;Acc:24930]
ENSG00000003056.3	5190.78	-0.15	0.0161	0.0969	chr12	9092959	9102551	-	protein_coding	KNOWN	M6PR	mannose-6-phosphate receptor (cation dependent) [Source:HGNC Symbol;Acc:6752]
ENSG00000003096.9	29.13	-0.09	0.864	0.95	chrX	117031776	117251303	-	protein_coding	KNOWN	KLHL13	kelch-like family member 13 [Source:HGNC Symbol;Acc:22931]
ENSG00000003137.4	527.9	-1.29	1.43e-19	5.22e-16	chr2	72356367	72375167	-	protein_coding	KNOWN	CYP26B1	cytochrome P450, family 26, subfamily B, polypeptide 1 [Source:HGNC Symbol;Acc:20581]
ENSG00000003147.13	2.25	-1.13	0.565	NA	chr7	8152814	8302317	-	protein_coding	KNOWN	ICA1	islet cell autoantigen 1, 69kDa [Source:HGNC Symbol;Acc:5343]
ENSG00000003249.9	68.37	0.04	0.896	0.963	chr16	90071273	90086536	-	protein_coding	KNOWN	DBNDD1	dysbindin (dystrobrevin binding protein 1) domain containing 1 [Source:HGNC Symbol;Acc:28455]
ENSG00000003393.10	4155.93	-0.05	0.438	0.708	chr2	202565277	202645912	-	protein_coding	KNOWN	ALS2	amyotrophic lateral sclerosis 2 (juvenile) [Source:HGNC Symbol;Acc:443]
ENSG00000003400.10	6.19	0.83	0.453	NA	chr2	202047604	202094129	+	protein_coding	KNOWN	CASP10	caspase 10, apoptosis-related cysteine peptidase [Source:HGNC Symbol;Acc:1500]
ENSG00000003402.14	3742.84	-0.03	0.749	0.897	chr2	201980827	202029033	+	protein_coding	KNOWN	CFLAR	CASP8 and FADD-like apoptosis regulator [Source:HGNC Symbol;Acc:1876]
ENSG00000003436.10	10537.5	0.37	2.77e-07	1.57e-05	chr2	188328957	188430487	-	protein_coding	KNOWN	TFPI	tissue factor pathway inhibitor (lipoprotein-associated coagulation inhibitor) [Source:HGNC Symbol;Acc:11760]
ENSG00000003509.11	1151.83	-0.06	0.534	0.774	chr2	37458774	37480546	+	protein_coding	KNOWN	NDUFAF7	NADH dehydrogenase (ubiquinone) complex I, assembly factor 7 [Source:HGNC Symbol;Acc:28816]
ENSG00000003756.12	5281.91	0.09	0.262	0.548	chr3	50126341	50156454	+	protein_coding	KNOWN	RBM5	RNA binding motif protein 5 [Source:HGNC Symbol;Acc:9902]
ENSG00000003987.9	62.83	-0.19	0.56	0.789	chr8	17155539	17271037	-	protein_coding	KNOWN	MTMR7	myotubularin related protein 7 [Source:HGNC Symbol;Acc:7454]
ENSG00000003989.12	9830.62	-0.13	0.223	0.501	chr8	17354597	17428082	+	protein_coding	KNOWN	SLC7A2	solute carrier family 7 (cationic amino acid transporter, y+ system), member 2 [Source:HGNC Symbol;Acc:11060]
ENSG00000004059.6	4047.22	-0.09	0.224	0.502	chr7	127228399	127231759	+	protein_coding	KNOWN	ARF5	ADP-ribosylation factor 5 [Source:HGNC Symbol;Acc:658]
ENSG00000004139.9	643.81	-0.08	0.449	0.716	chr17	26691378	26728065	+	protein_coding	KNOWN	SARM1	sterile alpha and TIR motif containing 1 [Source:HGNC Symbol;Acc:17074]
ENSG00000004142.7	5729.57	-0.05	0.437	0.707	chr17	26673659	26684545	-	protein_coding	KNOWN	POLDIP2	polymerase (DNA-directed), delta interacting protein 2 [Source:HGNC Symbol;Acc:23781]
ENSG00000004399.8	14599.6	-0.05	0.521	0.764	chr3	129274018	129325661	-	protein_coding	KNOWN	PLXND1	plexin D1 [Source:HGNC Symbol;Acc:9107]
ENSG00000004455.12	10193.3	0.18	0.00498	0.0421	chr1	33473585	33546597	-	protein_coding	KNOWN	AK2	adenylate kinase 2 [Source:HGNC Symbol;Acc:362]
ENSG00000004468.7	1.75	-4.13	0.0562	NA	chr4	15779898	15851069	+	protein_coding	KNOWN	CD38	CD38 molecule [Source:HGNC Symbol;Acc:1667]
ENSG00000004478.5	3582.05	-0.15	0.065	0.244	chr12	2904119	2914576	+	protein_coding	KNOWN	FKBP4	FK506 binding protein 4, 59kDa [Source:HGNC Symbol;Acc:3720]
ENSG00000004487.11	7203.18	-0.03	0.639	0.838	chr1	23345941	23410182	+	protein_coding	KNOWN	KDM1A	lysine (K)-specific demethylase 1A [Source:HGNC Symbol;Acc:29079]
ENSG00000004534.10	5758.19	-0.05	0.468	0.729	chr3	49977440	50137478	+	protein_coding	KNOWN	RBM6	RNA binding motif protein 6 [Source:HGNC Symbol;Acc:9903]
ENSG00000004660.10	452.39	-0.6	4.83e-05	0.0012	chr17	3763609	3798185	-	protein_coding	KNOWN	CAMKK1	calcium/calmodulin-dependent protein kinase kinase 1, alpha [Source:HGNC Symbol;Acc:1469]
ENSG00000004700.11	10176.2	0.07	0.316	0.603	chr12	21621845	21654603	-	protein_coding	KNOWN	RECQL	RecQ protein-like (DNA helicase Q1-like) [Source:HGNC Symbol;Acc:9948]
ENSG00000004766.11	2416.82	-0.02	0.792	0.917	chr7	92861653	92988338	+	protein_coding	KNOWN	CCDC132	coiled-coil domain containing 132 [Source:HGNC Symbol;Acc:25956]
ENSG00000004776.7	1243.52	-0.4	0.0012	0.015	chr19	36245469	36248980	-	protein_coding	KNOWN	HSPB6	heat shock protein, alpha-crystallin-related, B6 [Source:HGNC Symbol;Acc:26511]
ENSG00000004777.14	69.93	0.31	0.297	0.585	chr19	36265434	36279724	+	protein_coding	KNOWN	ARHGAP33	Rho GTPase activating protein 33 [Source:HGNC Symbol;Acc:23085]
ENSG00000004779.5	1231.41	-0.19	0.0877	0.293	chr16	23592323	23607677	-	protein_coding	KNOWN	NDUFAB1	NADH dehydrogenase (ubiquinone) 1, alpha/beta subcomplex, 1, 8kDa [Source:HGNC Symbol;Acc:7694]
ENSG00000004799.7	59.16	-3.03	3.13e-10	4.7e-08	chr7	95212811	95225803	-	protein_coding	KNOWN	PDK4	pyruvate dehydrogenase kinase, isozyme 4 [Source:HGNC Symbol;Acc:8812]
ENSG00000004809.9	0	NA	NA	NA	chr6	110745890	110797844	-	protein_coding	KNOWN	SLC22A16	solute carrier family 22 (organic cation/carnitine transporter), member 16 [Source:HGNC Symbol;Acc:20302]
ENSG00000004838.9	29.9	0.69	0.143	0.392	chr3	50378541	50384283	-	protein_coding	KNOWN	ZMYND10	zinc finger, MYND-type containing 10 [Source:HGNC Symbol;Acc:19412]
ENSG00000004846.12	0	NA	NA	NA	chr7	20654830	20816658	+	protein_coding	KNOWN	ABCB5	ATP-binding cassette, sub-family B (MDR/TAP), member 5 [Source:HGNC Symbol;Acc:46]
ENSG00000004848.6	0	NA	NA	NA	chrX	25021811	25034065	-	protein_coding	KNOWN	ARX	aristaless related homeobox [Source:HGNC Symbol;Acc:18060]
ENSG00000004864.9	1444.03	0.04	0.603	0.816	chr7	95749532	95951459	-	protein_coding	KNOWN	SLC25A13	solute carrier family 25 (aspartate/glutamate carrier), member 13 [Source:HGNC Symbol;Acc:10983]
ENSG00000004866.14	2885.39	0.14	0.0997	0.314	chr7	116593292	116870157	+	protein_coding	KNOWN	ST7	suppression of tumorigenicity 7 [Source:HGNC Symbol;Acc:11351]
ENSG00000004897.7	13345.2	-0.04	0.433	0.705	chr17	45195069	45266788	-	protein_coding	KNOWN	CDC27	cell division cycle 27 [Source:HGNC Symbol;Acc:1728]
ENSG00000004939.9	0	NA	NA	NA	chr17	42325753	42345509	-	protein_coding	KNOWN	SLC4A1	solute carrier family 4, anion exchanger, member 1 (erythrocyte membrane protein band 3, Diego blood group) [Source:HGNC Symbol;Acc:11027]
ENSG00000004948.9	0	NA	NA	NA	chr7	93053799	93204042	-	protein_coding	KNOWN	CALCR	calcitonin receptor [Source:HGNC Symbol;Acc:1440]
ENSG00000004961.10	1767.95	-0.07	0.387	0.668	chrX	11129421	11141198	+	protein_coding	KNOWN	HCCS	holocytochrome c synthase [Source:HGNC Symbol;Acc:4837]
ENSG00000004975.7	2139.36	-0.1	0.191	0.459	chr17	7128660	7137864	-	protein_coding	KNOWN	DVL2	dishevelled segment polarity protein 2 [Source:HGNC Symbol;Acc:3086]
ENSG00000005001.5	0	NA	NA	NA	chr16	2902728	2908171	-	protein_coding	KNOWN	PRSS22	protease, serine, 22 [Source:HGNC Symbol;Acc:14368]
ENSG00000005007.8	4199.48	-0.14	0.0539	0.216	chr19	18942747	18979045	+	protein_coding	KNOWN	UPF1	UPF1 regulator of nonsense transcripts homolog (yeast) [Source:HGNC Symbol;Acc:9962]
ENSG00000005020.8	516.8	-0.04	0.727	0.885	chr7	26706681	27034858	-	protein_coding	KNOWN	SKAP2	src kinase associated phosphoprotein 2 [Source:HGNC Symbol;Acc:15687]
ENSG00000005022.5	6846.99	-0.13	0.149	0.4	chrX	118602363	118605282	+	protein_coding	KNOWN	SLC25A5	solute carrier family 25 (mitochondrial carrier; adenine nucleotide translocator), member 5 [Source:HGNC Symbol;Acc:10991]
ENSG00000005059.11	507.42	0.45	0.000441	0.00702	chr4	110481361	110609874	+	protein_coding	KNOWN	CCDC109B	coiled-coil domain containing 109B [Source:HGNC Symbol;Acc:26076]
ENSG00000005073.5	0	NA	NA	NA	chr7	27221129	27224842	-	protein_coding	KNOWN	HOXA11	homeobox A11 [Source:HGNC Symbol;Acc:5101]
ENSG00000005075.11	2029.89	-0.11	0.144	0.393	chr7	102113565	102119354	-	protein_coding	KNOWN	POLR2J	polymerase (RNA) II (DNA directed) polypeptide J, 13.3kDa [Source:HGNC Symbol;Acc:9197]
ENSG00000005100.8	1809.71	-0.06	0.477	0.735	chr17	5344232	5372380	-	protein_coding	KNOWN	DHX33	DEAH (Asp-Glu-Ala-His) box polypeptide 33 [Source:HGNC Symbol;Acc:16718]
ENSG00000005102.8	34.3	0.95	0.0344	0.163	chr17	41717756	41739322	-	protein_coding	KNOWN	MEOX1	mesenchyme homeobox 1 [Source:HGNC Symbol;Acc:7013]
ENSG00000005108.10	3.42	-0.17	0.912	NA	chr7	11414247	11871824	-	protein_coding	KNOWN	THSD7A	thrombospondin, type I, domain containing 7A [Source:HGNC Symbol;Acc:22207]
ENSG00000005156.7	1798.2	0.08	0.319	0.606	chr17	33307513	33332083	+	protein_coding	KNOWN	LIG3	ligase III, DNA, ATP-dependent [Source:HGNC Symbol;Acc:6600]
ENSG00000005175.5	2659.83	-0.19	0.0167	0.0993	chr12	48057070	48099844	-	protein_coding	KNOWN	RPAP3	RNA polymerase II associated protein 3 [Source:HGNC Symbol;Acc:26151]
ENSG00000005187.7	55.04	0.15	0.668	0.854	chr16	20621565	20808903	+	protein_coding	KNOWN	ACSM3	acyl-CoA synthetase medium-chain family member 3 [Source:HGNC Symbol;Acc:10522]
ENSG00000005189.15	216.45	0.57	0.00197	0.0216	chr16	20817751	20860987	+	protein_coding	NOVEL	AC004381.6	Putative RNA exonuclease NEF-sp [Source:UniProtKB/Swiss-Prot;Acc:Q96IC2]
ENSG00000005194.10	3005.37	-0.13	0.0906	0.298	chr16	57462081	57481440	-	protein_coding	KNOWN	CIAPIN1	cytokine induced apoptosis inhibitor 1 [Source:HGNC Symbol;Acc:28050]
ENSG00000005206.11	656.72	-0.28	0.0407	0.181	chr19	2328617	2355099	+	processed_transcript	KNOWN	SPPL2B	signal peptide peptidase like 2B [Source:HGNC Symbol;Acc:30627]
ENSG00000005238.15	2126.89	0.03	0.718	0.881	chr9	35104109	35116338	-	protein_coding	KNOWN	FAM214B	family with sequence similarity 214, member B [Source:HGNC Symbol;Acc:25666]
ENSG00000005243.5	3679.45	0.24	0.000357	0.00595	chr17	46103533	46115392	-	protein_coding	KNOWN	COPZ2	coatomer protein complex, subunit zeta 2 [Source:HGNC Symbol;Acc:19356]
ENSG00000005249.8	392.24	-0.44	0.00318	0.0304	chr7	106685094	106802256	+	protein_coding	KNOWN	PRKAR2B	protein kinase, cAMP-dependent, regulatory, type II, beta [Source:HGNC Symbol;Acc:9392]
ENSG00000005302.13	1839.23	0.01	0.914	0.97	chrX	11776278	11793870	+	protein_coding	KNOWN	MSL3	male-specific lethal 3 homolog (Drosophila) [Source:HGNC Symbol;Acc:7370]
ENSG00000005339.8	4140.93	-0.06	0.305	0.593	chr16	3775055	3930727	-	protein_coding	KNOWN	CREBBP	CREB binding protein [Source:HGNC Symbol;Acc:2348]
ENSG00000005379.11	152.42	-0.21	0.317	0.604	chr17	56378592	56406152	-	protein_coding	KNOWN	BZRAP1	benzodiazapine receptor (peripheral) associated protein 1 [Source:HGNC Symbol;Acc:16831]
ENSG00000005381.6	0	NA	NA	NA	chr17	56347217	56358296	-	protein_coding	KNOWN	MPO	myeloperoxidase [Source:HGNC Symbol;Acc:7218]
ENSG00000005421.4	0	NA	NA	NA	chr7	94926988	95025673	-	protein_coding	KNOWN	PON1	paraoxonase 1 [Source:HGNC Symbol;Acc:9204]
ENSG00000005436.9	1006.35	-0.12	0.213	0.487	chr2	75879126	75938115	-	protein_coding	KNOWN	GCFC2	GC-rich sequence DNA-binding factor 2 [Source:HGNC Symbol;Acc:1317]
ENSG00000005448.12	803.49	0.51	9.52e-06	0.000317	chr2	74648805	74652882	+	protein_coding	KNOWN	WDR54	WD repeat domain 54 [Source:HGNC Symbol;Acc:25770]
ENSG00000005469.7	1951.6	-0.13	0.127	0.364	chr7	86974997	87029111	+	protein_coding	KNOWN	CROT	carnitine O-octanoyltransferase [Source:HGNC Symbol;Acc:2366]
ENSG00000005471.11	8.93	0.77	0.39	NA	chr7	87031013	87109751	-	protein_coding	KNOWN	ABCB4	ATP-binding cassette, sub-family B (MDR/TAP), member 4 [Source:HGNC Symbol;Acc:45]
ENSG00000005483.15	6276.14	-0.04	0.551	0.785	chr7	104654626	104754808	+	protein_coding	KNOWN	KMT2E	lysine (K)-specific methyltransferase 2E [Source:HGNC Symbol;Acc:18541]
ENSG00000005486.12	1858.23	-0.12	0.18	0.444	chr7	75471920	75518244	+	protein_coding	KNOWN	RHBDD2	rhomboid domain containing 2 [Source:HGNC Symbol;Acc:23082]
ENSG00000005513.9	10.06	-1.09	0.253	NA	chr16	1031808	1036979	+	protein_coding	KNOWN	SOX8	SRY (sex determining region Y)-box 8 [Source:HGNC Symbol;Acc:11203]
ENSG00000005700.10	8681.11	0.12	0.0453	0.194	chr6	82879700	82957471	-	protein_coding	KNOWN	IBTK	inhibitor of Bruton agammaglobulinemia tyrosine kinase [Source:HGNC Symbol;Acc:17853]
ENSG00000005801.12	932.71	-0.27	0.0209	0.116	chr11	3360491	3400448	-	protein_coding	KNOWN	ZNF195	zinc finger protein 195 [Source:HGNC Symbol;Acc:12986]
ENSG00000005810.13	7916.24	0.06	0.39	0.669	chr13	77618792	77901185	-	protein_coding	KNOWN	MYCBP2	MYC binding protein 2, E3 ubiquitin protein ligase [Source:HGNC Symbol;Acc:23386]
ENSG00000005812.6	7194.5	-0.07	0.356	0.64	chr13	77566740	77601330	-	protein_coding	KNOWN	FBXL3	F-box and leucine-rich repeat protein 3 [Source:HGNC Symbol;Acc:13599]
ENSG00000005844.13	0.3	-1.58	0.696	NA	chr16	30483979	30534506	+	protein_coding	KNOWN	ITGAL	integrin, alpha L (antigen CD11A (p180), lymphocyte function-associated antigen 1; alpha polypeptide) [Source:HGNC Symbol;Acc:6148]
ENSG00000005882.7	1846.5	-0.17	0.0335	0.16	chr17	48172101	48189516	+	protein_coding	KNOWN	PDK2	pyruvate dehydrogenase kinase, isozyme 2 [Source:HGNC Symbol;Acc:8810]
ENSG00000005884.13	17996.9	0.06	0.497	0.749	chr17	48133332	48167845	+	protein_coding	KNOWN	ITGA3	integrin, alpha 3 (antigen CD49C, alpha 3 subunit of VLA-3 receptor) [Source:HGNC Symbol;Acc:6139]
ENSG00000005889.11	2825.87	0.12	0.12	0.353	chrX	24167290	24234372	+	protein_coding	KNOWN	ZFX	zinc finger protein, X-linked [Source:HGNC Symbol;Acc:12869]
ENSG00000005893.11	19111	0.04	0.518	0.762	chrX	119561682	119603220	-	protein_coding	KNOWN	LAMP2	lysosomal-associated membrane protein 2 [Source:HGNC Symbol;Acc:6501]
ENSG00000005955.8	5301.96	0.03	0.719	0.881	chr17	34900737	34946278	+	protein_coding	KNOWN	GGNBP2	gametogenetin binding protein 2 [Source:HGNC Symbol;Acc:19357]
ENSG00000005961.13	21.28	0.44	0.426	0.7	chr17	42449548	42466873	-	protein_coding	KNOWN	ITGA2B	integrin, alpha 2b (platelet glycoprotein IIb of IIb/IIIa complex, antigen CD41) [Source:HGNC Symbol;Acc:6138]
ENSG00000005981.8	0	NA	NA	NA	chr7	95107756	95169544	+	protein_coding	KNOWN	ASB4	ankyrin repeat and SOCS box containing 4 [Source:HGNC Symbol;Acc:16009]
ENSG00000006007.7	6909.4	-0.16	0.00554	0.0454	chr16	19513015	19533467	-	protein_coding	KNOWN	GDE1	glycerophosphodiester phosphodiesterase 1 [Source:HGNC Symbol;Acc:29644]
ENSG00000006015.13	131.88	-0.52	0.0294	0.147	chr19	18699495	18703146	+	protein_coding	KNOWN	C19orf60	chromosome 19 open reading frame 60 [Source:HGNC Symbol;Acc:26098]
ENSG00000006016.6	423.93	-0.58	6.78e-05	0.00157	chr19	18683030	18718551	-	protein_coding	KNOWN	CRLF1	cytokine receptor-like factor 1 [Source:HGNC Symbol;Acc:2364]
ENSG00000006025.7	293.97	0.16	0.297	0.585	chr17	45884738	45899200	-	protein_coding	KNOWN	OSBPL7	oxysterol binding protein-like 7 [Source:HGNC Symbol;Acc:16387]
ENSG00000006042.7	5611.14	0.07	0.282	0.569	chr17	31254928	31272124	+	protein_coding	KNOWN	TMEM98	transmembrane protein 98 [Source:HGNC Symbol;Acc:24529]
ENSG00000006047.8	0.73	3.1	0.333	NA	chr17	7191571	7197934	-	protein_coding	KNOWN	YBX2	Y box binding protein 2 [Source:HGNC Symbol;Acc:17948]
ENSG00000006059.3	0	NA	NA	NA	chr17	39502344	39507064	-	protein_coding	KNOWN	KRT33A	keratin 33A [Source:HGNC Symbol;Acc:6450]
ENSG00000006062.9	937.95	0.18	0.223	0.501	chr17	43340488	43394414	-	processed_transcript	KNOWN	MAP3K14	mitogen-activated protein kinase kinase kinase 14 [Source:HGNC Symbol;Acc:6853]
ENSG00000006071.7	0	NA	NA	NA	chr11	17414432	17498449	-	protein_coding	KNOWN	ABCC8	ATP-binding cassette, sub-family C (CFTR/MRP), member 8 [Source:HGNC Symbol;Acc:59]
ENSG00000006074.4	0	NA	NA	NA	chr17	34391640	34399392	+	protein_coding	KNOWN	CCL18	chemokine (C-C motif) ligand 18 (pulmonary and activation-regulated) [Source:HGNC Symbol;Acc:10616]
ENSG00000006075.11	0	NA	NA	NA	chr17	34415602	34417515	-	protein_coding	KNOWN	CCL3	chemokine (C-C motif) ligand 3 [Source:HGNC Symbol;Acc:10627]
ENSG00000006114.11	2511.85	-0.08	0.384	0.666	chr17	35874900	35969544	-	protein_coding	KNOWN	SYNRG	synergin, gamma [Source:HGNC Symbol;Acc:557]
ENSG00000006116.3	0	NA	NA	NA	chr16	24266874	24374122	+	protein_coding	KNOWN	CACNG3	calcium channel, voltage-dependent, gamma subunit 3 [Source:HGNC Symbol;Acc:1407]
ENSG00000006118.10	638.25	-0.24	0.0531	0.215	chr11	60691935	60704631	+	protein_coding	KNOWN	TMEM132A	transmembrane protein 132A [Source:HGNC Symbol;Acc:31092]
ENSG00000006125.12	27096.4	0.06	0.262	0.548	chr17	33905065	34053436	+	protein_coding	KNOWN	AP2B1	adaptor-related protein complex 2, beta 1 subunit [Source:HGNC Symbol;Acc:563]
ENSG00000006128.7	378.18	-0.08	0.837	0.937	chr7	97361220	97369784	+	protein_coding	KNOWN	TAC1	tachykinin, precursor 1 [Source:HGNC Symbol;Acc:11517]
ENSG00000006194.6	1490.8	-0.15	0.111	0.338	chr16	3313743	3351401	+	protein_coding	KNOWN	ZNF263	zinc finger protein 263 [Source:HGNC Symbol;Acc:13056]
ENSG00000006210.6	41.35	-0.48	0.249	0.534	chr16	57406370	57418960	+	protein_coding	KNOWN	CX3CL1	chemokine (C-X3-C motif) ligand 1 [Source:HGNC Symbol;Acc:10647]
ENSG00000006282.15	2522.46	0	0.99	0.996	chr17	48620419	48633213	+	protein_coding	KNOWN	SPATA20	spermatogenesis associated 20 [Source:HGNC Symbol;Acc:26125]
ENSG00000006283.13	131.39	-0.94	0.00137	0.0164	chr17	48638429	48704835	+	protein_coding	KNOWN	CACNA1G	calcium channel, voltage-dependent, T type, alpha 1G subunit [Source:HGNC Symbol;Acc:1394]
ENSG00000006327.9	5623.37	-0.01	0.923	0.974	chr16	3068446	3072384	+	protein_coding	KNOWN	TNFRSF12A	tumor necrosis factor receptor superfamily, member 12A [Source:HGNC Symbol;Acc:18152]
ENSG00000006377.9	0	NA	NA	NA	chr7	96634860	96640351	+	protein_coding	KNOWN	DLX6	distal-less homeobox 6 [Source:HGNC Symbol;Acc:2919]
ENSG00000006432.11	6.4	1.05	0.361	NA	chr14	71189243	71276251	-	protein_coding	KNOWN	MAP3K9	mitogen-activated protein kinase kinase kinase 9 [Source:HGNC Symbol;Acc:6861]
ENSG00000006451.3	4809.89	0.06	0.341	0.626	chr7	39663082	39747723	+	protein_coding	KNOWN	RALA	v-ral simian leukemia viral oncogene homolog A (ras related) [Source:HGNC Symbol;Acc:9839]
ENSG00000006453.9	523.31	0.41	0.00115	0.0145	chr7	97920963	98030380	-	protein_coding	KNOWN	BAIAP2L1	BAI1-associated protein 2-like 1 [Source:HGNC Symbol;Acc:21649]
ENSG00000006459.6	1349	-0.2	0.0695	0.254	chr7	139784546	139876835	-	protein_coding	KNOWN	JHDM1D	jumonji C domain containing histone demethylase 1 homolog D (S. cerevisiae) [Source:HGNC Symbol;Acc:22224]
ENSG00000006468.9	7905.73	0.03	0.708	0.874	chr7	13930853	14031050	-	protein_coding	KNOWN	ETV1	ets variant 1 [Source:HGNC Symbol;Acc:3490]
ENSG00000006530.11	1978.12	-0.04	0.569	0.795	chr7	141250989	141355044	+	protein_coding	KNOWN	AGK	acylglycerol kinase [Source:HGNC Symbol;Acc:21869]
ENSG00000006534.11	1321.43	0.14	0.308	0.595	chr11	67776048	67796744	+	protein_coding	KNOWN	ALDH3B1	aldehyde dehydrogenase 3 family, member B1 [Source:HGNC Symbol;Acc:410]
ENSG00000006555.6	0	NA	NA	NA	chr1	55245385	55266940	-	protein_coding	KNOWN	TTC22	tetratricopeptide repeat domain 22 [Source:HGNC Symbol;Acc:26067]
ENSG00000006576.12	8992.49	-0.1	0.265	0.551	chr7	77428122	77586818	+	protein_coding	KNOWN	PHTF2	putative homeodomain transcription factor 2 [Source:HGNC Symbol;Acc:13411]
ENSG00000006606.4	4.37	-0.02	0.984	NA	chr7	75398851	75419214	-	protein_coding	KNOWN	CCL26	chemokine (C-C motif) ligand 26 [Source:HGNC Symbol;Acc:10625]
ENSG00000006607.8	1744.38	-0.21	0.0424	0.186	chr2	242295658	242434256	+	protein_coding	KNOWN	FARP2	FERM, RhoGEF and pleckstrin domain protein 2 [Source:HGNC Symbol;Acc:16460]
ENSG00000006611.11	0	NA	NA	NA	chr11	17515442	17565963	-	protein_coding	KNOWN	USH1C	Usher syndrome 1C (autosomal recessive, severe) [Source:HGNC Symbol;Acc:12597]
ENSG00000006625.13	1692.86	-0.28	0.00548	0.045	chr7	30536237	30591095	-	protein_coding	KNOWN	GGCT	gamma-glutamylcyclotransferase [Source:HGNC Symbol;Acc:21705]
ENSG00000006634.3	747.02	-0.26	0.0499	0.206	chr7	87505531	87538856	+	protein_coding	KNOWN	DBF4	DBF4 homolog (S. cerevisiae) [Source:HGNC Symbol;Acc:17364]
ENSG00000006638.7	217.41	-0.14	0.484	0.739	chr19	3594504	3606838	-	protein_coding	KNOWN	TBXA2R	thromboxane A2 receptor [Source:HGNC Symbol;Acc:11608]
ENSG00000006652.9	4730.69	0.02	0.863	0.949	chr7	112063023	112121072	+	protein_coding	KNOWN	IFRD1	interferon-related developmental regulator 1 [Source:HGNC Symbol;Acc:5456]
ENSG00000006659.8	0	NA	NA	NA	chr19	40194946	40200084	+	protein_coding	KNOWN	LGALS14	lectin, galactoside-binding, soluble, 14 [Source:HGNC Symbol;Acc:30054]
ENSG00000006695.6	859.92	-0.35	0.000678	0.00969	chr17	13972813	14111994	+	protein_coding	KNOWN	COX10	cytochrome c oxidase assembly homolog 10 (yeast) [Source:HGNC Symbol;Acc:2260]
ENSG00000006704.6	912.97	-0.07	0.522	0.765	chr7	73868120	74016931	+	protein_coding	KNOWN	GTF2IRD1	GTF2I repeat domain containing 1 [Source:HGNC Symbol;Acc:4661]
ENSG00000006712.10	3174.35	0.11	0.138	0.384	chr19	39876492	39881835	-	protein_coding	KNOWN	PAF1	Paf1, RNA polymerase II associated factor, homolog (S. cerevisiae) [Source:HGNC Symbol;Acc:25459]
ENSG00000006715.11	6996.74	0.04	0.491	0.745	chr7	38762563	38971994	-	protein_coding	KNOWN	VPS41	vacuolar protein sorting 41 homolog (S. cerevisiae) [Source:HGNC Symbol;Acc:12713]
ENSG00000006740.11	118.68	-0.23	0.309	0.596	chr17	12692856	12894960	+	protein_coding	KNOWN	ARHGAP44	Rho GTPase activating protein 44 [Source:HGNC Symbol;Acc:29096]
ENSG00000006744.13	3238.86	-0.2	0.00522	0.0436	chr17	12895708	12921504	-	protein_coding	KNOWN	ELAC2	elaC ribonuclease Z 2 [Source:HGNC Symbol;Acc:14198]
ENSG00000006747.10	232.83	0.03	0.891	0.961	chr7	12610203	12693228	+	protein_coding	KNOWN	SCIN	scinderin [Source:HGNC Symbol;Acc:21695]
ENSG00000006756.11	1124.83	-0.16	0.0946	0.305	chrX	2822011	2847392	-	protein_coding	KNOWN	ARSD	arylsulfatase D [Source:HGNC Symbol;Acc:717]
ENSG00000006757.7	757.11	-0.04	0.786	0.915	chrX	7866288	7895780	-	protein_coding	KNOWN	PNPLA4	patatin-like phospholipase domain containing 4 [Source:HGNC Symbol;Acc:24887]
ENSG00000006788.7	0	NA	NA	NA	chr17	10201401	10276447	-	protein_coding	KNOWN	MYH13	myosin, heavy chain 13, skeletal muscle [Source:HGNC Symbol;Acc:7571]
ENSG00000006831.9	5281.52	-0.13	0.0247	0.13	chr12	1797740	1897844	+	protein_coding	KNOWN	ADIPOR2	adiponectin receptor 2 [Source:HGNC Symbol;Acc:24041]
ENSG00000006837.6	256.8	-0.02	0.897	0.964	chr5	133541305	133706738	-	protein_coding	KNOWN	CDKL3	cyclin-dependent kinase-like 3 [Source:HGNC Symbol;Acc:15483]
ENSG00000007001.8	4.58	-1.71	0.141	NA	chr2	158733214	158992666	+	protein_coding	KNOWN	UPP2	uridine phosphorylase 2 [Source:HGNC Symbol;Acc:23061]
ENSG00000007038.6	0.66	-2.73	0.463	NA	chr16	2867164	2876305	+	protein_coding	KNOWN	PRSS21	protease, serine, 21 (testisin) [Source:HGNC Symbol;Acc:9485]
ENSG00000007047.10	1754.24	-0.19	0.0161	0.0969	chr19	45582546	45808541	+	protein_coding	KNOWN	MARK4	MAP/microtubule affinity-regulating kinase 4 [Source:HGNC Symbol;Acc:13538]
ENSG00000007062.7	4.74	0.14	0.907	NA	chr4	15964699	16086001	-	protein_coding	KNOWN	PROM1	prominin 1 [Source:HGNC Symbol;Acc:9454]
ENSG00000007080.6	1024.88	-0.31	0.0188	0.108	chr19	18043825	18054800	+	protein_coding	KNOWN	CCDC124	coiled-coil domain containing 124 [Source:HGNC Symbol;Acc:25171]
ENSG00000007129.13	0	NA	NA	NA	chr19	42055886	42093197	+	protein_coding	KNOWN	CEACAM21	carcinoembryonic antigen-related cell adhesion molecule 21 [Source:HGNC Symbol;Acc:28834]
ENSG00000007168.7	16347.5	0.08	0.173	0.433	chr17	2496504	2588909	+	protein_coding	KNOWN	PAFAH1B1	platelet-activating factor acetylhydrolase 1b, regulatory subunit 1 (45kDa) [Source:HGNC Symbol;Acc:8574]
ENSG00000007171.12	2.04	1.28	0.489	NA	chr17	26083792	26127525	-	protein_coding	KNOWN	NOS2	nitric oxide synthase 2, inducible [Source:HGNC Symbol;Acc:7873]
ENSG00000007174.12	0	NA	NA	NA	chr17	11501748	11873485	+	protein_coding	KNOWN	DNAH9	dynein, axonemal, heavy chain 9 [Source:HGNC Symbol;Acc:2953]
ENSG00000007202.10	19296.9	-0.01	0.837	0.937	chr17	26941458	26972472	-	protein_coding	KNOWN	KIAA0100	KIAA0100 [Source:HGNC Symbol;Acc:28960]
ENSG00000007216.10	0	NA	NA	NA	chr17	26800311	26824799	+	protein_coding	KNOWN	SLC13A2	solute carrier family 13 (sodium-dependent dicarboxylate transporter), member 2 [Source:HGNC Symbol;Acc:10917]
ENSG00000007237.13	1106.85	-0.46	0.00016	0.00322	chr17	9813926	10101868	-	protein_coding	KNOWN	GAS7	growth arrest-specific 7 [Source:HGNC Symbol;Acc:4169]
ENSG00000007255.6	241	-0.22	0.254	0.539	chr19	45666186	45681495	-	protein_coding	KNOWN	TRAPPC6A	trafficking protein particle complex 6A [Source:HGNC Symbol;Acc:23069]
ENSG00000007264.9	0	NA	NA	NA	chr19	3777971	3802127	-	protein_coding	KNOWN	MATK	megakaryocyte-associated tyrosine kinase [Source:HGNC Symbol;Acc:6906]
ENSG00000007306.10	0	NA	NA	NA	chr19	42177235	42210895	-	protein_coding	KNOWN	CEACAM7	carcinoembryonic antigen-related cell adhesion molecule 7 [Source:HGNC Symbol;Acc:1819]
ENSG00000007312.8	5.41	0.21	0.858	NA	chr17	62006100	62009714	-	protein_coding	KNOWN	CD79B	CD79b molecule, immunoglobulin-associated beta [Source:HGNC Symbol;Acc:1699]
ENSG00000007314.7	1.34	-1.48	0.578	NA	chr17	62015914	62050278	-	protein_coding	KNOWN	SCN4A	sodium channel, voltage-gated, type IV, alpha subunit [Source:HGNC Symbol;Acc:10591]
ENSG00000007341.14	1512	0.1	0.281	0.568	chr1	113066140	113163447	-	protein_coding	KNOWN	ST7L	suppression of tumorigenicity 7 like [Source:HGNC Symbol;Acc:18441]
ENSG00000007350.12	0.3	-1.58	0.696	NA	chrX	153524024	153558700	+	protein_coding	KNOWN	TKTL1	transketolase-like 1 [Source:HGNC Symbol;Acc:11835]
ENSG00000007372.16	0.3	-1.58	0.696	NA	chr11	31806340	31839509	-	protein_coding	KNOWN	PAX6	paired box 6 [Source:HGNC Symbol;Acc:8620]
ENSG00000007376.3	389.25	-0.55	0.00197	0.0216	chr16	834974	838397	-	protein_coding	KNOWN	RPUSD1	RNA pseudouridylate synthase domain containing 1 [Source:HGNC Symbol;Acc:14173]
ENSG00000007384.11	2395.91	-0.05	0.457	0.721	chr16	108058	126354	-	protein_coding	KNOWN	RHBDF1	rhomboid 5 homolog 1 (Drosophila) [Source:HGNC Symbol;Acc:20561]
ENSG00000007392.12	1172.83	-0.01	0.964	0.988	chr16	238968	279462	-	protein_coding	KNOWN	LUC7L	LUC7-like (S. cerevisiae) [Source:HGNC Symbol;Acc:6723]
ENSG00000007402.7	12.47	-0.06	0.932	NA	chr3	50400233	50541675	-	protein_coding	KNOWN	CACNA2D2	calcium channel, voltage-dependent, alpha 2/delta subunit 2 [Source:HGNC Symbol;Acc:1400]
ENSG00000007516.9	21.31	1.38	0.0312	0.153	chr16	1383602	1399439	+	protein_coding	KNOWN	BAIAP3	BAI1-associated protein 3 [Source:HGNC Symbol;Acc:948]
ENSG00000007520.3	766.22	-0.22	0.0294	0.147	chr16	1399241	1401912	-	protein_coding	KNOWN	TSR3	TSR3, 20S rRNA accumulation, homolog (S. cerevisiae) [Source:HGNC Symbol;Acc:14175]
ENSG00000007541.10	1073.8	-0.48	3.39e-06	0.000131	chr16	616995	634136	+	protein_coding	KNOWN	PIGQ	phosphatidylinositol glycan anchor biosynthesis, class Q [Source:HGNC Symbol;Acc:14135]
ENSG00000007545.11	575.71	-0.12	0.341	0.626	chr16	1662326	1727909	+	protein_coding	KNOWN	CRAMP1L	Crm, cramped-like (Drosophila) [Source:HGNC Symbol;Acc:14122]
ENSG00000007866.14	4288.18	0	0.979	0.993	chr6	35441374	35464853	-	protein_coding	KNOWN	TEAD3	TEA domain family member 3 [Source:HGNC Symbol;Acc:11716]
ENSG00000007908.10	0	NA	NA	NA	chr1	169691781	169703220	-	protein_coding	KNOWN	SELE	selectin E [Source:HGNC Symbol;Acc:10718]
ENSG00000007923.11	3043.39	-0.06	0.438	0.708	chr1	6694228	6761984	-	protein_coding	KNOWN	DNAJC11	DnaJ (Hsp40) homolog, subfamily C, member 11 [Source:HGNC Symbol;Acc:25570]
ENSG00000007933.8	2488.98	0.03	0.68	0.86	chr1	171060018	171086959	+	protein_coding	KNOWN	FMO3	flavin containing monooxygenase 3 [Source:HGNC Symbol;Acc:3771]
ENSG00000007944.10	2077.6	0.31	7.34e-05	0.00169	chr6	16129356	16148479	+	protein_coding	KNOWN	MYLIP	myosin regulatory light chain interacting protein [Source:HGNC Symbol;Acc:21155]
ENSG00000007952.13	0.3	-1.58	0.696	NA	chrX	100098313	100129334	-	protein_coding	KNOWN	NOX1	NADPH oxidase 1 [Source:HGNC Symbol;Acc:7889]
ENSG00000007968.6	66.77	0.08	0.796	0.918	chr1	23832922	23857712	-	protein_coding	KNOWN	E2F2	E2F transcription factor 2 [Source:HGNC Symbol;Acc:3114]
ENSG00000008018.8	8869.34	-0.05	0.413	0.688	chr6	170844205	170862429	-	protein_coding	KNOWN	PSMB1	proteasome (prosome, macropain) subunit, beta type, 1 [Source:HGNC Symbol;Acc:9537]
ENSG00000008056.8	160.25	-0.24	0.25	0.534	chrX	47431303	47479252	-	protein_coding	KNOWN	SYN1	synapsin I [Source:HGNC Symbol;Acc:11494]
ENSG00000008083.9	808.42	0.29	0.0382	0.174	chr6	15246527	15522252	+	protein_coding	KNOWN	JARID2	jumonji, AT rich interactive domain 2 [Source:HGNC Symbol;Acc:6196]
ENSG00000008086.6	640.98	0.09	0.511	0.757	chrX	18443703	18671749	+	protein_coding	KNOWN	CDKL5	cyclin-dependent kinase-like 5 [Source:HGNC Symbol;Acc:11411]
ENSG00000008118.5	3	-0.09	0.948	NA	chr1	209757062	209787283	+	protein_coding	KNOWN	CAMK1G	calcium/calmodulin-dependent protein kinase IG [Source:HGNC Symbol;Acc:14585]
ENSG00000008128.18	16.49	0	0.994	NA	chr1	1634169	1655766	-	protein_coding	KNOWN	CDK11A	cyclin-dependent kinase 11A [Source:HGNC Symbol;Acc:1730]
ENSG00000008130.11	2457.51	-0.15	0.0373	0.171	chr1	1682671	1711896	-	protein_coding	KNOWN	NADK	NAD kinase [Source:HGNC Symbol;Acc:29831]
ENSG00000008196.8	0.66	-2.73	0.463	NA	chr6	50786436	50815326	+	protein_coding	KNOWN	TFAP2B	transcription factor AP-2 beta (activating enhancer binding protein 2 beta) [Source:HGNC Symbol;Acc:11743]
ENSG00000008197.4	0	NA	NA	NA	chr6	50681541	50740701	+	protein_coding	NOVEL	TFAP2D	transcription factor AP-2 delta (activating enhancer binding protein 2 delta) [Source:HGNC Symbol;Acc:15581]
ENSG00000008226.15	6.78	-0.44	0.656	NA	chr3	38080696	38165516	+	protein_coding	KNOWN	DLEC1	deleted in lung and esophageal cancer 1 [Source:HGNC Symbol;Acc:2899]
ENSG00000008256.11	9332.13	-0.03	0.615	0.824	chr7	6201407	6312275	-	protein_coding	KNOWN	CYTH3	cytohesin 3 [Source:HGNC Symbol;Acc:9504]
ENSG00000008277.10	23.89	-0.15	0.77	0.908	chr7	87563458	87832204	+	protein_coding	KNOWN	ADAM22	ADAM metallopeptidase domain 22 [Source:HGNC Symbol;Acc:201]
ENSG00000008282.3	7188.41	0.1	0.204	0.478	chr7	105730949	105753022	-	protein_coding	KNOWN	SYPL1	synaptophysin-like 1 [Source:HGNC Symbol;Acc:11507]
ENSG00000008283.11	1339.34	0.15	0.107	0.328	chr17	61509665	61523739	-	protein_coding	KNOWN	CYB561	cytochrome b561 [Source:HGNC Symbol;Acc:2571]
ENSG00000008294.16	13750.6	0.07	0.212	0.487	chr17	49039535	49198226	-	protein_coding	KNOWN	SPAG9	sperm associated antigen 9 [Source:HGNC Symbol;Acc:14524]
ENSG00000008300.10	467.89	-0.14	0.302	0.59	chr3	48673902	48700348	-	protein_coding	KNOWN	CELSR3	cadherin, EGF LAG seven-pass G-type receptor 3 [Source:HGNC Symbol;Acc:3230]
ENSG00000008311.10	547.02	0.09	0.451	0.717	chr7	121715701	121784334	-	protein_coding	KNOWN	AASS	aminoadipate-semialdehyde synthase [Source:HGNC Symbol;Acc:17366]
ENSG00000008323.11	0.33	-1.72	0.669	NA	chr12	6419602	6437672	+	protein_coding	KNOWN	PLEKHG6	pleckstrin homology domain containing, family G (with RhoGef domain) member 6 [Source:HGNC Symbol;Acc:25562]
ENSG00000008324.6	540.08	-0.03	0.814	0.927	chr3	42623332	42636606	+	protein_coding	KNOWN	SS18L2	synovial sarcoma translocation gene on chromosome 18-like 2 [Source:HGNC Symbol;Acc:15593]
ENSG00000008382.11	266.79	0	0.983	0.995	chr19	4343524	4360083	+	protein_coding	KNOWN	MPND	MPN domain containing [Source:HGNC Symbol;Acc:25934]
ENSG00000008394.8	5144.77	-0.25	0.00685	0.0527	chr12	16500076	16762193	+	protein_coding	KNOWN	MGST1	microsomal glutathione S-transferase 1 [Source:HGNC Symbol;Acc:7061]
ENSG00000008405.7	2358.88	-0.13	0.0878	0.293	chr12	107385142	107487607	-	protein_coding	KNOWN	CRY1	cryptochrome 1 (photolyase-like) [Source:HGNC Symbol;Acc:2384]
ENSG00000008438.4	0	NA	NA	NA	chr19	46522411	46526323	-	protein_coding	KNOWN	PGLYRP1	peptidoglycan recognition protein 1 [Source:HGNC Symbol;Acc:8904]
ENSG00000008441.12	9004.61	-0.08	0.153	0.405	chr19	13106422	13209610	+	protein_coding	KNOWN	NFIX	nuclear factor I/X (CCAAT-binding transcription factor) [Source:HGNC Symbol;Acc:7788]
ENSG00000008513.10	3778.77	0.07	0.497	0.749	chr8	134467091	134584183	-	protein_coding	KNOWN	ST3GAL1	ST3 beta-galactoside alpha-2,3-sialyltransferase 1 [Source:HGNC Symbol;Acc:10862]
ENSG00000008516.12	2.94	-1.21	0.43	NA	chr16	3096682	3110727	+	protein_coding	KNOWN	MMP25	matrix metallopeptidase 25 [Source:HGNC Symbol;Acc:14246]
ENSG00000008517.12	807.58	0.92	0.0278	0.142	chr16	3115298	3131908	+	protein_coding	KNOWN	IL32	interleukin 32 [Source:HGNC Symbol;Acc:16830]
ENSG00000008710.13	3828.5	-0.07	0.478	0.735	chr16	2138711	2185899	-	protein_coding	KNOWN	PKD1	polycystic kidney disease 1 (autosomal dominant) [Source:HGNC Symbol;Acc:9008]
ENSG00000008735.10	16.43	0.01	0.993	NA	chr22	51039114	51052409	+	protein_coding	KNOWN	MAPK8IP2	mitogen-activated protein kinase 8 interacting protein 2 [Source:HGNC Symbol;Acc:6883]
ENSG00000008838.13	3394.01	-0.15	0.0874	0.292	chr17	38175350	38217468	-	protein_coding	KNOWN	MED24	mediator complex subunit 24 [Source:HGNC Symbol;Acc:22963]
ENSG00000008853.12	1823.45	-0.2	0.00717	0.0541	chr8	22844930	22877712	+	protein_coding	KNOWN	RHOBTB2	Rho-related BTB domain containing 2 [Source:HGNC Symbol;Acc:18756]
ENSG00000008869.7	2426.48	0.04	0.586	0.807	chr2	37195526	37311485	-	protein_coding	KNOWN	HEATR5B	HEAT repeat containing 5B [Source:HGNC Symbol;Acc:29273]
ENSG00000008952.12	19498.3	0.07	0.281	0.568	chr3	169684423	169716161	+	protein_coding	KNOWN	SEC62	SEC62 homolog (S. cerevisiae) [Source:HGNC Symbol;Acc:11846]
ENSG00000008988.5	24395.6	-0.06	0.394	0.673	chr8	56979854	56987069	-	protein_coding	KNOWN	RPS20	ribosomal protein S20 [Source:HGNC Symbol;Acc:10405]
ENSG00000009307.11	61740.8	0.09	0.0836	0.284	chr1	115259534	115301297	-	protein_coding	KNOWN	CSDE1	cold shock domain containing E1, RNA-binding [Source:HGNC Symbol;Acc:29905]
ENSG00000009335.13	9545.49	-0.01	0.811	0.926	chr7	156931607	157062066	+	protein_coding	KNOWN	UBE3C	ubiquitin protein ligase E3C [Source:HGNC Symbol;Acc:16803]
ENSG00000009413.11	8117.3	-0.08	0.222	0.5	chr6	111620234	111804918	-	protein_coding	KNOWN	REV3L	REV3-like, polymerase (DNA directed), zeta, catalytic subunit [Source:HGNC Symbol;Acc:9968]
ENSG00000009694.9	18.09	0.32	0.577	NA	chrX	123509753	124097666	-	protein_coding	KNOWN	TENM1	teneurin transmembrane protein 1 [Source:HGNC Symbol;Acc:8117]
ENSG00000009709.7	0	NA	NA	NA	chr1	18957500	19075360	+	protein_coding	KNOWN	PAX7	paired box 7 [Source:HGNC Symbol;Acc:8621]
ENSG00000009724.12	0.7	3.05	0.4	NA	chr1	11086580	11107290	-	protein_coding	KNOWN	MASP2	mannan-binding lectin serine peptidase 2 [Source:HGNC Symbol;Acc:6902]
ENSG00000009765.10	0	NA	NA	NA	chr6	150690028	150727105	+	protein_coding	KNOWN	IYD	iodotyrosine deiodinase [Source:HGNC Symbol;Acc:21071]
ENSG00000009780.11	549.48	-0.26	0.0366	0.169	chr1	28052490	28089633	+	protein_coding	KNOWN	FAM76A	family with sequence similarity 76, member A [Source:HGNC Symbol;Acc:28530]
ENSG00000009790.10	0	NA	NA	NA	chr1	209929377	209955668	+	protein_coding	KNOWN	TRAF3IP3	TRAF3 interacting protein 3 [Source:HGNC Symbol;Acc:30766]
ENSG00000009830.7	2356.95	-0.09	0.279	0.567	chr14	77741299	77787227	-	protein_coding	KNOWN	POMT2	protein-O-mannosyltransferase 2 [Source:HGNC Symbol;Acc:19743]
ENSG00000009844.11	5997.56	0.02	0.756	0.9	chr6	142468367	142545826	+	protein_coding	KNOWN	VTA1	Vps20-associated 1 homolog (S. cerevisiae) [Source:HGNC Symbol;Acc:20954]
ENSG00000009950.11	0.63	-2.66	0.435	NA	chr7	73007524	73038873	-	protein_coding	KNOWN	MLXIPL	MLX interacting protein-like [Source:HGNC Symbol;Acc:12744]
ENSG00000009954.6	9156.19	-0.03	0.672	0.857	chr7	72854728	72936608	-	protein_coding	KNOWN	BAZ1B	bromodomain adjacent to zinc finger domain, 1B [Source:HGNC Symbol;Acc:961]
ENSG00000010017.9	8616.73	-0.03	0.665	0.852	chr6	13621730	13711796	-	protein_coding	KNOWN	RANBP9	RAN binding protein 9 [Source:HGNC Symbol;Acc:13727]
ENSG00000010030.9	21.17	-0.26	0.647	0.843	chr6	36322419	36356164	-	protein_coding	KNOWN	ETV7	ets variant 7 [Source:HGNC Symbol;Acc:18160]
ENSG00000010072.11	1563.23	-0.11	0.209	0.485	chr1	231472850	231490769	+	protein_coding	KNOWN	SPRTN	SprT-like N-terminal domain [Source:HGNC Symbol;Acc:25356]
ENSG00000010165.14	1625.38	0	0.976	0.992	chr1	171750788	171783163	+	protein_coding	KNOWN	METTL13	methyltransferase like 13 [Source:HGNC Symbol;Acc:24248]
ENSG00000010219.9	1247.99	0.08	0.374	0.656	chr12	4671370	4723325	+	protein_coding	KNOWN	DYRK4	dual-specificity tyrosine-(Y)-phosphorylation regulated kinase 4 [Source:HGNC Symbol;Acc:3095]
ENSG00000010244.12	8794.12	-0.21	0.00457	0.0393	chr17	30677136	30708905	+	protein_coding	KNOWN	ZNF207	zinc finger protein 207 [Source:HGNC Symbol;Acc:12998]
ENSG00000010256.6	7962.84	-0.1	0.119	0.351	chr3	48636435	48648409	-	protein_coding	KNOWN	UQCRC1	ubiquinol-cytochrome c reductase core protein I [Source:HGNC Symbol;Acc:12585]
ENSG00000010270.9	2775.3	-0.02	0.786	0.916	chr7	38217824	38270272	+	protein_coding	KNOWN	STARD3NL	STARD3 N-terminal like [Source:HGNC Symbol;Acc:19169]
ENSG00000010278.7	3969.9	0.12	0.191	0.459	chr12	6308881	6347425	+	protein_coding	KNOWN	CD9	CD9 molecule [Source:HGNC Symbol;Acc:1709]
ENSG00000010282.10	0	NA	NA	NA	chr3	42734155	42744319	-	protein_coding	KNOWN	HHATL	hedgehog acyltransferase-like [Source:HGNC Symbol;Acc:13242]
ENSG00000010292.8	4189.41	0.2	0.00401	0.0358	chr12	6602522	6641121	+	protein_coding	KNOWN	NCAPD2	non-SMC condensin I complex, subunit D2 [Source:HGNC Symbol;Acc:24305]
ENSG00000010295.15	1061.88	-0.12	0.255	0.54	chr12	6647541	6665239	-	protein_coding	KNOWN	IFFO1	intermediate filament family orphan 1 [Source:HGNC Symbol;Acc:24970]
ENSG00000010310.4	18.71	0.36	0.558	NA	chr19	46171502	46186982	+	protein_coding	KNOWN	GIPR	gastric inhibitory polypeptide receptor [Source:HGNC Symbol;Acc:4271]
ENSG00000010318.14	170.86	0.12	0.542	0.779	chr3	52443510	52457657	+	protein_coding	KNOWN	PHF7	PHD finger protein 7 [Source:HGNC Symbol;Acc:18458]
ENSG00000010319.2	7.96	-0.81	0.401	NA	chr3	52467069	52479101	-	protein_coding	KNOWN	SEMA3G	sema domain, immunoglobulin domain (Ig), short basic domain, secreted, (semaphorin) 3G [Source:HGNC Symbol;Acc:30400]
ENSG00000010322.11	5084.61	-0.02	0.744	0.894	chr3	52489134	52527087	+	protein_coding	KNOWN	NISCH	nischarin [Source:HGNC Symbol;Acc:18006]
ENSG00000010327.6	3.84	-0.69	0.645	NA	chr3	52529354	52558511	+	protein_coding	KNOWN	STAB1	stabilin 1 [Source:HGNC Symbol;Acc:18628]
ENSG00000010361.9	525.31	-0.07	0.58	0.803	chr19	50310126	50320633	-	protein_coding	KNOWN	FUZ	fuzzy planar cell polarity protein [Source:HGNC Symbol;Acc:26219]
ENSG00000010379.11	0.83	-0.31	0.913	NA	chr12	329789	372039	-	protein_coding	KNOWN	SLC6A13	solute carrier family 6 (neurotransmitter transporter, GABA), member 13 [Source:HGNC Symbol;Acc:11046]
ENSG00000010404.13	9765.72	0.09	0.156	0.41	chrX	148558521	148615470	-	protein_coding	KNOWN	IDS	iduronate 2-sulfatase [Source:HGNC Symbol;Acc:5389]
ENSG00000010438.12	3.9	-1.35	0.37	NA	chr9	33750515	33799230	+	protein_coding	KNOWN	PRSS3	protease, serine, 3 [Source:HGNC Symbol;Acc:9486]
ENSG00000010539.7	675.6	-0.01	0.919	0.973	chr16	3272325	3286221	-	protein_coding	KNOWN	ZNF200	zinc finger protein 200 [Source:HGNC Symbol;Acc:12993]
ENSG00000010610.5	96.73	0.54	0.0298	0.149	chr12	6896024	6929974	+	protein_coding	KNOWN	CD4	CD4 molecule [Source:HGNC Symbol;Acc:1678]
ENSG00000010626.10	477.82	-0.1	0.509	0.756	chr12	6982733	7023407	+	protein_coding	KNOWN	LRRC23	leucine rich repeat containing 23 [Source:HGNC Symbol;Acc:19138]
ENSG00000010671.11	1.45	1.79	0.489	NA	chrX	100604435	100641183	-	protein_coding	KNOWN	BTK	Bruton agammaglobulinemia tyrosine kinase [Source:HGNC Symbol;Acc:1133]
ENSG00000010704.14	1465.64	0.13	0.118	0.35	chr6	26087509	26098571	+	protein_coding	KNOWN	HFE	hemochromatosis [Source:HGNC Symbol;Acc:4886]
ENSG00000010803.12	2448.11	0	0.954	0.984	chr1	41492872	41707826	-	protein_coding	KNOWN	SCMH1	sex comb on midleg homolog 1 (Drosophila) [Source:HGNC Symbol;Acc:19003]
ENSG00000010810.12	4905.05	-0.06	0.473	0.732	chr6	111981535	112194655	-	protein_coding	KNOWN	FYN	FYN oncogene related to SRC, FGR, YES [Source:HGNC Symbol;Acc:4037]
ENSG00000010818.4	4034.28	-0.12	0.12	0.353	chr6	143072604	143266338	-	protein_coding	KNOWN	HIVEP2	human immunodeficiency virus type I enhancer binding protein 2 [Source:HGNC Symbol;Acc:4921]
ENSG00000010932.11	3211.43	0.7	1.09e-11	3.12e-09	chr1	171217638	171255117	+	protein_coding	KNOWN	FMO1	flavin containing monooxygenase 1 [Source:HGNC Symbol;Acc:3769]
ENSG00000011007.7	6775.07	0.1	0.0889	0.295	chr1	24069645	24088549	+	protein_coding	KNOWN	TCEB3	transcription elongation factor B (SIII), polypeptide 3 (110kDa, elongin A) [Source:HGNC Symbol;Acc:11620]
ENSG00000011009.6	2278.95	-0.19	0.0217	0.119	chr1	24117460	24122029	+	protein_coding	KNOWN	LYPLA2	lysophospholipase II [Source:HGNC Symbol;Acc:6738]
ENSG00000011021.17	1035.13	0.11	0.236	0.518	chr1	11866207	11903201	+	protein_coding	KNOWN	CLCN6	chloride channel, voltage-sensitive 6 [Source:HGNC Symbol;Acc:2024]
ENSG00000011028.9	32216.9	-0.02	0.738	0.892	chr17	60704762	60770958	+	protein_coding	KNOWN	MRC2	mannose receptor, C type 2 [Source:HGNC Symbol;Acc:16875]
ENSG00000011052.16	0	NA	NA	NA	chr17	49230951	49249105	+	protein_coding	KNOWN	NME2	NME/NM23 nucleoside diphosphate kinase 2 [Source:HGNC Symbol;Acc:7850]
ENSG00000011083.4	3.92	-0.23	0.85	NA	chr5	149569520	149602351	+	protein_coding	KNOWN	SLC6A7	solute carrier family 6 (neurotransmitter transporter, L-proline), member 7 [Source:HGNC Symbol;Acc:11054]
ENSG00000011105.7	7402.26	0.13	0.0194	0.111	chr12	3186521	3395730	+	protein_coding	KNOWN	TSPAN9	tetraspanin 9 [Source:HGNC Symbol;Acc:21640]
ENSG00000011114.10	3793.74	-0.09	0.151	0.402	chr14	93703896	93799438	-	protein_coding	KNOWN	BTBD7	BTB (POZ) domain containing 7 [Source:HGNC Symbol;Acc:18269]
ENSG00000011132.7	527.88	-0.13	0.384	0.665	chr19	3750817	3761697	-	protein_coding	KNOWN	APBA3	amyloid beta (A4) precursor protein-binding, family A, member 3 [Source:HGNC Symbol;Acc:580]
ENSG00000011143.12	500.16	0.22	0.0741	0.263	chr17	56282803	56296966	-	protein_coding	KNOWN	MKS1	Meckel syndrome, type 1 [Source:HGNC Symbol;Acc:7121]
ENSG00000011198.3	1404.37	-0.26	0.00219	0.0232	chr3	43731605	43775863	+	protein_coding	KNOWN	ABHD5	abhydrolase domain containing 5 [Source:HGNC Symbol;Acc:21396]
ENSG00000011201.6	131.11	0.14	0.595	0.812	chrX	8496915	8700227	-	protein_coding	KNOWN	KAL1	Kallmann syndrome 1 sequence [Source:HGNC Symbol;Acc:6211]
ENSG00000011243.12	2042.6	-0.08	0.248	0.531	chr19	15490861	15529952	-	protein_coding	KNOWN	AKAP8L	A kinase (PRKA) anchor protein 8-like [Source:HGNC Symbol;Acc:29857]
ENSG00000011258.11	1171.93	-0.06	0.488	0.743	chr17	49254786	49337524	-	protein_coding	KNOWN	MBTD1	mbt domain containing 1 [Source:HGNC Symbol;Acc:19866]
ENSG00000011260.9	1372.62	-0.17	0.0967	0.309	chr17	49337889	49375297	+	protein_coding	KNOWN	UTP18	UTP18 small subunit (SSU) processome component homolog (yeast) [Source:HGNC Symbol;Acc:24274]
ENSG00000011275.14	5072.17	-0.03	0.607	0.818	chr7	5659678	5821370	-	protein_coding	KNOWN	RNF216	ring finger protein 216 [Source:HGNC Symbol;Acc:21698]
ENSG00000011295.11	1875.73	-0.21	0.0101	0.0694	chr17	15902694	15948329	+	protein_coding	KNOWN	TTC19	tetratricopeptide repeat domain 19 [Source:HGNC Symbol;Acc:26006]
ENSG00000011304.12	9545.55	-0.13	0.036	0.168	chr19	797075	812327	+	protein_coding	KNOWN	PTBP1	polypyrimidine tract binding protein 1 [Source:HGNC Symbol;Acc:9583]
ENSG00000011332.15	62.04	0.01	0.984	0.995	chr19	38701646	38720354	-	protein_coding	KNOWN	DPF1	D4, zinc and double PHD fingers family 1 [Source:HGNC Symbol;Acc:20225]
ENSG00000011347.5	144.07	0.36	0.215	0.491	chr11	61282785	61348620	-	protein_coding	KNOWN	SYT7	synaptotagmin VII [Source:HGNC Symbol;Acc:11514]
ENSG00000011376.5	1519.5	-0.08	0.364	0.648	chr3	45429998	45590913	+	protein_coding	KNOWN	LARS2	leucyl-tRNA synthetase 2, mitochondrial [Source:HGNC Symbol;Acc:17095]
ENSG00000011405.9	5964.34	-0.03	0.607	0.818	chr11	17099277	17229530	-	protein_coding	KNOWN	PIK3C2A	phosphatidylinositol-4-phosphate 3-kinase, catalytic subunit type 2 alpha [Source:HGNC Symbol;Acc:8971]
ENSG00000011422.7	3960.55	-0.17	0.0366	0.169	chr19	44150247	44174699	-	protein_coding	KNOWN	PLAUR	plasminogen activator, urokinase receptor [Source:HGNC Symbol;Acc:9053]
ENSG00000011426.6	3523.44	0.76	1.6e-15	1.8e-12	chr7	36429415	36493400	+	protein_coding	KNOWN	ANLN	anillin, actin binding protein [Source:HGNC Symbol;Acc:14082]
ENSG00000011451.12	2232.86	-0.03	0.721	0.882	chr19	15530792	15560762	-	protein_coding	KNOWN	WIZ	widely interspaced zinc finger motifs [Source:HGNC Symbol;Acc:30917]
ENSG00000011454.12	6125.18	0	0.937	0.978	chr9	125703112	125867145	+	protein_coding	KNOWN	RABGAP1	RAB GTPase activating protein 1 [Source:HGNC Symbol;Acc:17155]
ENSG00000011465.12	205104	0.04	0.513	0.759	chr12	91539025	91576900	-	protein_coding	KNOWN	DCN	decorin [Source:HGNC Symbol;Acc:2705]
ENSG00000011478.7	577.48	0.2	0.125	0.36	chr19	46195741	46207247	+	protein_coding	KNOWN	QPCTL	glutaminyl-peptide cyclotransferase-like [Source:HGNC Symbol;Acc:25952]
ENSG00000011485.10	4869.2	-0.14	0.0259	0.134	chr19	46850251	46896238	+	protein_coding	KNOWN	PPP5C	protein phosphatase 5, catalytic subunit [Source:HGNC Symbol;Acc:9322]
ENSG00000011523.9	1510.3	-0.12	0.196	0.468	chr2	65283500	65314138	+	protein_coding	KNOWN	CEP68	centrosomal protein 68kDa [Source:HGNC Symbol;Acc:29076]
ENSG00000011566.9	4604	0.04	0.563	0.792	chr2	39476407	39664453	-	protein_coding	KNOWN	MAP4K3	mitogen-activated protein kinase kinase kinase kinase 3 [Source:HGNC Symbol;Acc:6865]
ENSG00000011590.9	0	NA	NA	NA	chr19	36195429	36207940	+	protein_coding	KNOWN	ZBTB32	zinc finger and BTB domain containing 32 [Source:HGNC Symbol;Acc:16763]
ENSG00000011600.7	0	NA	NA	NA	chr19	36395303	36399197	-	protein_coding	KNOWN	TYROBP	TYRO protein tyrosine kinase binding protein [Source:HGNC Symbol;Acc:12449]
ENSG00000011638.6	1607.01	0.14	0.152	0.403	chr16	21169698	21191937	+	protein_coding	KNOWN	TMEM159	transmembrane protein 159 [Source:HGNC Symbol;Acc:30136]
ENSG00000011677.7	0	NA	NA	NA	chrX	151334706	151620337	-	protein_coding	KNOWN	GABRA3	gamma-aminobutyric acid (GABA) A receptor, alpha 3 [Source:HGNC Symbol;Acc:4077]
ENSG00000012048.15	710.38	0.49	0.000118	0.00255	chr17	41196312	41277500	-	protein_coding	KNOWN	BRCA1	breast cancer 1, early onset [Source:HGNC Symbol;Acc:1100]
ENSG00000012061.11	4967.64	0.11	0.0659	0.246	chr19	45910591	45982086	-	protein_coding	KNOWN	ERCC1	excision repair cross-complementing rodent repair deficiency, complementation group 1 (includes overlapping antisense sequence) [Source:HGNC Symbol;Acc:3433]
ENSG00000012124.10	0.18	1.19	0.77	NA	chr19	35810164	35838258	+	protein_coding	KNOWN	CD22	CD22 molecule [Source:HGNC Symbol;Acc:1643]
ENSG00000012171.13	164.55	0.41	0.0987	0.313	chr3	50304990	50314977	+	processed_transcript	KNOWN	SEMA3B	sema domain, immunoglobulin domain (Ig), short basic domain, secreted, (semaphorin) 3B [Source:HGNC Symbol;Acc:10724]
ENSG00000012174.7	3888.99	-0.14	0.0347	0.164	chrX	21857754	21903542	+	protein_coding	KNOWN	MBTPS2	membrane-bound transcription factor peptidase, site 2 [Source:HGNC Symbol;Acc:15455]
ENSG00000012211.8	311.21	-0.05	0.741	0.893	chrX	49031151	49042845	-	protein_coding	KNOWN	PRICKLE3	prickle homolog 3 (Drosophila) [Source:HGNC Symbol;Acc:6645]
ENSG00000012223.8	0	NA	NA	NA	chr3	46477136	46526724	-	protein_coding	KNOWN	LTF	lactotransferrin [Source:HGNC Symbol;Acc:6720]
ENSG00000012232.4	4339.4	-0.2	0.00346	0.0323	chr8	28457986	28613116	+	protein_coding	KNOWN	EXTL3	exostosin-like glycosyltransferase 3 [Source:HGNC Symbol;Acc:3518]
ENSG00000012504.9	0.33	-1.72	0.669	NA	chr12	100867486	100958191	+	protein_coding	KNOWN	NR1H4	nuclear receptor subfamily 1, group H, member 4 [Source:HGNC Symbol;Acc:7967]
ENSG00000012660.9	8199.8	-0.23	7.58e-05	0.00173	chr6	53132196	53213947	-	protein_coding	KNOWN	ELOVL5	ELOVL fatty acid elongase 5 [Source:HGNC Symbol;Acc:21308]
ENSG00000012779.6	0.36	2.07	0.608	NA	chr10	45869661	45941561	+	protein_coding	KNOWN	ALOX5	arachidonate 5-lipoxygenase [Source:HGNC Symbol;Acc:435]
ENSG00000012817.11	2803.45	0.05	0.454	0.719	chrY	21865751	21906825	-	protein_coding	KNOWN	KDM5D	lysine (K)-specific demethylase 5D [Source:HGNC Symbol;Acc:11115]
ENSG00000012822.11	9014.3	0.08	0.201	0.474	chr12	54104903	54121529	-	protein_coding	KNOWN	CALCOCO1	calcium binding and coiled-coil domain 1 [Source:HGNC Symbol;Acc:29306]
ENSG00000012963.9	2577.72	0.04	0.572	0.797	chr14	93673401	93695561	+	protein_coding	KNOWN	UBR7	ubiquitin protein ligase E3 component n-recognin 7 (putative) [Source:HGNC Symbol;Acc:20344]
ENSG00000012983.7	10021.2	0.15	0.0106	0.0718	chr14	50885219	51027844	-	protein_coding	KNOWN	MAP4K5	mitogen-activated protein kinase kinase kinase kinase 5 [Source:HGNC Symbol;Acc:6867]
ENSG00000013016.10	6701.44	0.04	0.564	0.792	chr2	31456880	31492313	+	protein_coding	KNOWN	EHD3	EH-domain containing 3 [Source:HGNC Symbol;Acc:3244]
ENSG00000013275.3	5150.5	-0.04	0.564	0.792	chr19	40476912	40487348	+	protein_coding	KNOWN	PSMC4	proteasome (prosome, macropain) 26S subunit, ATPase, 4 [Source:HGNC Symbol;Acc:9551]
ENSG00000013288.4	4440.97	0.23	0.00183	0.0203	chr4	6576902	6625089	+	protein_coding	KNOWN	MAN2B2	mannosidase, alpha, class 2B, member 2 [Source:HGNC Symbol;Acc:29623]
ENSG00000013293.4	44.51	0.55	0.156	0.41	chr3	170182353	170303863	-	protein_coding	KNOWN	SLC7A14	solute carrier family 7 (orphan transporter), member 14 [Source:HGNC Symbol;Acc:29326]
ENSG00000013297.6	1873.85	-0.87	1.28e-13	6.22e-11	chr3	170136653	170578169	+	protein_coding	KNOWN	CLDN11	claudin 11 [Source:HGNC Symbol;Acc:8514]
ENSG00000013306.11	3549.89	-0.18	0.0171	0.101	chr17	42396993	42402238	-	protein_coding	KNOWN	SLC25A39	solute carrier family 25, member 39 [Source:HGNC Symbol;Acc:24279]
ENSG00000013364.14	11575.8	0.01	0.893	0.962	chr16	29831715	29859355	+	protein_coding	KNOWN	MVP	major vault protein [Source:HGNC Symbol;Acc:7531]
ENSG00000013374.11	5468.32	0.02	0.807	0.924	chr7	151038785	151075535	+	protein_coding	KNOWN	NUB1	negative regulator of ubiquitin-like proteins 1 [Source:HGNC Symbol;Acc:17623]
ENSG00000013375.10	12994.9	0.13	0.0229	0.124	chr6	83870869	83903655	-	protein_coding	KNOWN	PGM3	phosphoglucomutase 3 [Source:HGNC Symbol;Acc:8907]
ENSG00000013392.6	1228.81	-0.08	0.332	0.618	chr6	83903098	83908651	+	protein_coding	KNOWN	RWDD2A	RWD domain containing 2A [Source:HGNC Symbol;Acc:21385]
ENSG00000013441.11	3187.55	0.17	0.149	0.4	chr2	201717732	201729422	-	protein_coding	KNOWN	CLK1	CDC-like kinase 1 [Source:HGNC Symbol;Acc:2068]
ENSG00000013503.5	1569.89	-0.16	0.128	0.365	chr12	106751436	106903976	+	protein_coding	KNOWN	POLR3B	polymerase (RNA) III (DNA directed) polypeptide B [Source:HGNC Symbol;Acc:30348]
ENSG00000013523.5	1052.14	-0.27	0.0043	0.0377	chr14	77253588	77292589	-	protein_coding	KNOWN	ANGEL1	angel homolog 1 (Drosophila) [Source:HGNC Symbol;Acc:19961]
ENSG00000013561.13	5116.13	0.01	0.893	0.962	chr5	141337893	141369856	+	protein_coding	KNOWN	RNF14	ring finger protein 14 [Source:HGNC Symbol;Acc:10058]
ENSG00000013563.8	4201.92	0.24	0.000572	0.00851	chrX	153629579	153640449	-	protein_coding	KNOWN	DNASE1L1	deoxyribonuclease I-like 1 [Source:HGNC Symbol;Acc:2957]
ENSG00000013573.12	264	0.25	0.255	0.541	chr12	31226779	31257725	+	protein_coding	KNOWN	DDX11	DEAD/H (Asp-Glu-Ala-Asp/His) box helicase 11 [Source:HGNC Symbol;Acc:2736]
ENSG00000013583.4	1781.95	-0.06	0.47	0.73	chr12	13127798	13153207	-	protein_coding	KNOWN	HEBP1	heme binding protein 1 [Source:HGNC Symbol;Acc:17176]
ENSG00000013588.5	54.71	1.05	0.00451	0.039	chr12	13043716	13070871	+	protein_coding	KNOWN	GPRC5A	G protein-coupled receptor, family C, group 5, member A [Source:HGNC Symbol;Acc:9836]
ENSG00000013619.9	288.25	-0.1	0.594	0.811	chrX	149529689	149682448	+	protein_coding	KNOWN	MAMLD1	mastermind-like domain containing 1 [Source:HGNC Symbol;Acc:2568]
ENSG00000013725.10	0	NA	NA	NA	chr11	60739115	60787849	+	protein_coding	KNOWN	CD6	CD6 molecule [Source:HGNC Symbol;Acc:1691]
ENSG00000013810.14	656.72	0.47	0.00209	0.0226	chr4	1723227	1746898	+	protein_coding	KNOWN	TACC3	transforming, acidic coiled-coil containing protein 3 [Source:HGNC Symbol;Acc:11524]
ENSG00000014123.9	5922.1	-0.02	0.751	0.898	chr6	96969471	97003152	+	protein_coding	KNOWN	UFL1	UFM1-specific ligase 1 [Source:HGNC Symbol;Acc:23039]
ENSG00000014138.4	1138.77	0.16	0.186	0.453	chr11	65029233	65073060	+	protein_coding	KNOWN	POLA2	polymerase (DNA directed), alpha 2, accessory subunit [Source:HGNC Symbol;Acc:30073]
ENSG00000014164.6	498.25	-0.36	0.00389	0.0352	chr8	144519825	144623623	-	protein_coding	KNOWN	ZC3H3	zinc finger CCCH-type containing 3 [Source:HGNC Symbol;Acc:28972]
ENSG00000014216.11	6675.91	0	0.99	0.996	chr11	64948037	64979477	+	protein_coding	KNOWN	CAPN1	calpain 1, (mu/I) large subunit [Source:HGNC Symbol;Acc:1476]
ENSG00000014257.11	44.93	0.22	0.599	0.814	chr3	132036211	132087142	+	protein_coding	KNOWN	ACPP	acid phosphatase, prostate [Source:HGNC Symbol;Acc:125]
ENSG00000014641.13	10189	0	0.949	0.983	chr2	63815743	63834331	+	protein_coding	KNOWN	MDH1	malate dehydrogenase 1, NAD (soluble) [Source:HGNC Symbol;Acc:6970]
ENSG00000014824.8	7042.02	0.04	0.469	0.729	chr4	41992489	42089551	+	protein_coding	KNOWN	SLC30A9	solute carrier family 30 (zinc transporter), member 9 [Source:HGNC Symbol;Acc:1329]
ENSG00000014914.15	1014.66	0.34	0.00101	0.0131	chr1	149900543	149908791	-	protein_coding	KNOWN	MTMR11	myotubularin related protein 11 [Source:HGNC Symbol;Acc:24307]
ENSG00000014919.8	1680.77	0.02	0.826	0.933	chr10	101471601	101491857	-	protein_coding	KNOWN	COX15	cytochrome c oxidase assembly homolog 15 (yeast) [Source:HGNC Symbol;Acc:2263]
ENSG00000015133.14	9.83	-0.36	0.63	NA	chr14	91737667	91884188	-	protein_coding	KNOWN	CCDC88C	coiled-coil domain containing 88C [Source:HGNC Symbol;Acc:19967]
ENSG00000015153.10	1534.5	-0.1	0.231	0.511	chr12	42550906	42632151	-	protein_coding	KNOWN	YAF2	YY1 associated factor 2 [Source:HGNC Symbol;Acc:17363]
ENSG00000015171.14	9226.19	0.05	0.418	0.692	chr10	180405	300577	+	protein_coding	KNOWN	ZMYND11	zinc finger, MYND-type containing 11 [Source:HGNC Symbol;Acc:16966]
ENSG00000015285.6	13.44	-0.06	0.934	NA	chrX	48534985	48549818	+	protein_coding	KNOWN	WAS	Wiskott-Aldrich syndrome [Source:HGNC Symbol;Acc:12731]
ENSG00000015413.5	3.25	1.02	0.478	NA	chr16	89679716	89704839	+	protein_coding	KNOWN	DPEP1	dipeptidase 1 (renal) [Source:HGNC Symbol;Acc:3002]
ENSG00000015475.14	1085.05	-0.1	0.328	0.614	chr22	18216906	18257536	-	protein_coding	KNOWN	BID	BH3 interacting domain death agonist [Source:HGNC Symbol;Acc:1050]
ENSG00000015479.13	30886.3	-0.01	0.873	0.954	chr5	138609441	138667360	+	protein_coding	KNOWN	MATR3	matrin 3 [Source:HGNC Symbol;Acc:6912]
ENSG00000015520.10	1.06	3.65	0.191	NA	chr7	44552134	44580914	-	protein_coding	KNOWN	NPC1L1	NPC1-like 1 [Source:HGNC Symbol;Acc:7898]
ENSG00000015532.5	2234.84	0.03	0.735	0.89	chr17	48423453	48440499	+	protein_coding	KNOWN	XYLT2	xylosyltransferase II [Source:HGNC Symbol;Acc:15517]
ENSG00000015568.8	5.29	-0.53	0.614	NA	chr2	110550335	110615272	+	protein_coding	KNOWN	RGPD5	RANBP2-like and GRIP domain containing 5 [Source:HGNC Symbol;Acc:32418]
ENSG00000015592.12	0.3	-1.58	0.696	NA	chr8	27092840	27115937	-	protein_coding	KNOWN	STMN4	stathmin-like 4 [Source:HGNC Symbol;Acc:16078]
ENSG00000015676.12	5685.37	0.06	0.366	0.649	chr7	44421969	44530479	-	protein_coding	KNOWN	NUDCD3	NudC domain containing 3 [Source:HGNC Symbol;Acc:22208]
ENSG00000016082.10	0.33	-1.72	0.669	NA	chr5	50678921	50690564	+	protein_coding	KNOWN	ISL1	ISL LIM homeobox 1 [Source:HGNC Symbol;Acc:6132]
ENSG00000016391.5	6.46	-0.32	0.756	NA	chr3	53850387	53880417	-	protein_coding	KNOWN	CHDH	choline dehydrogenase [Source:HGNC Symbol;Acc:24288]
ENSG00000016402.8	4.69	0.66	0.612	NA	chr6	137321108	137366298	-	protein_coding	KNOWN	IL20RA	interleukin 20 receptor, alpha [Source:HGNC Symbol;Acc:6003]
ENSG00000016490.11	0	NA	NA	NA	chr1	86934051	86965972	+	protein_coding	KNOWN	CLCA1	chloride channel accessory 1 [Source:HGNC Symbol;Acc:2015]
ENSG00000016602.8	0.59	-2.58	0.505	NA	chr1	87012761	87046437	+	protein_coding	KNOWN	CLCA4	chloride channel accessory 4 [Source:HGNC Symbol;Acc:2018]
ENSG00000016864.12	8457.16	0.12	0.0412	0.183	chr3	52728505	52740048	-	protein_coding	KNOWN	GLT8D1	glycosyltransferase 8 domain containing 1 [Source:HGNC Symbol;Acc:24870]
ENSG00000017260.15	9802.45	0.04	0.435	0.706	chr3	130569439	130735556	+	protein_coding	KNOWN	ATP2C1	ATPase, Ca++ transporting, type 2C, member 1 [Source:HGNC Symbol;Acc:13211]
ENSG00000017373.11	1.99	0.21	0.919	NA	chr17	36686251	36762183	-	protein_coding	KNOWN	SRCIN1	SRC kinase signaling inhibitor 1 [Source:HGNC Symbol;Acc:29506]
ENSG00000017427.11	1444.29	-0.25	0.017	0.101	chr12	102789645	102874423	-	protein_coding	KNOWN	IGF1	insulin-like growth factor 1 (somatomedin C) [Source:HGNC Symbol;Acc:5464]
ENSG00000017483.10	1434.11	0.39	0.000147	0.003	chrX	48316920	48328644	-	protein_coding	KNOWN	SLC38A5	solute carrier family 38, member 5 [Source:HGNC Symbol;Acc:18070]
ENSG00000017621.11	50.47	0.03	0.941	0.98	chrX	49019061	49024822	+	protein_coding	KNOWN	MAGIX	MAGI family member, X-linked [Source:HGNC Symbol;Acc:30006]
ENSG00000017797.7	4978.81	0.08	0.296	0.585	chr18	9475007	9538114	+	protein_coding	KNOWN	RALBP1	ralA binding protein 1 [Source:HGNC Symbol;Acc:9841]
ENSG00000018189.8	1953.56	0.07	0.421	0.696	chr4	71569921	71673032	+	protein_coding	KNOWN	RUFY3	RUN and FYVE domain containing 3 [Source:HGNC Symbol;Acc:30285]
ENSG00000018236.10	16.22	-0.59	0.326	NA	chr12	41086244	41466220	+	protein_coding	KNOWN	CNTN1	contactin 1 [Source:HGNC Symbol;Acc:2171]
ENSG00000018280.12	5.42	0.96	0.359	NA	chr2	219246752	219261617	+	protein_coding	KNOWN	SLC11A1	solute carrier family 11 (proton-coupled divalent metal ion transporters), member 1 [Source:HGNC Symbol;Acc:10907]
ENSG00000018408.10	24153.4	0.06	0.458	0.722	chr3	149235022	149454501	-	protein_coding	KNOWN	WWTR1	WW domain containing transcription regulator 1 [Source:HGNC Symbol;Acc:24042]
ENSG00000018510.8	7194.78	0.07	0.243	0.525	chr2	178257372	178408564	+	protein_coding	KNOWN	AGPS	alkylglycerone phosphate synthase [Source:HGNC Symbol;Acc:327]
ENSG00000018607.5	1.71	-1.9	0.375	NA	chr2	133066882	133076309	+	pseudogene	KNOWN	ZNF806	zinc finger protein 806 [Source:HGNC Symbol;Acc:33228]
ENSG00000018610.8	1238.26	-0.09	0.286	0.573	chrX	118672112	118699397	-	protein_coding	KNOWN	CXorf56	chromosome X open reading frame 56 [Source:HGNC Symbol;Acc:26239]
ENSG00000018625.10	11.73	0.85	0.293	NA	chr1	160085549	160113381	+	protein_coding	KNOWN	ATP1A2	ATPase, Na+/K+ transporting, alpha 2 polypeptide [Source:HGNC Symbol;Acc:800]
ENSG00000018699.7	1721.05	0.12	0.201	0.474	chr2	32853099	33046118	+	protein_coding	KNOWN	TTC27	tetratricopeptide repeat domain 27 [Source:HGNC Symbol;Acc:25986]
ENSG00000018869.12	226.06	-0.01	0.953	0.984	chr19	56887413	56904914	-	protein_coding	KNOWN	ZNF582	zinc finger protein 582 [Source:HGNC Symbol;Acc:26421]
ENSG00000019102.7	0	NA	NA	NA	chr11	124617368	124622134	-	protein_coding	KNOWN	VSIG2	V-set and immunoglobulin domain containing 2 [Source:HGNC Symbol;Acc:17149]
ENSG00000019144.12	10265.3	-0.18	0.00107	0.0137	chr11	118477155	118528741	+	protein_coding	KNOWN	PHLDB1	pleckstrin homology-like domain, family B, member 1 [Source:HGNC Symbol;Acc:23697]
ENSG00000019169.9	0.89	-3.16	0.342	NA	chr2	119699742	119752236	+	protein_coding	KNOWN	MARCO	macrophage receptor with collagenous structure [Source:HGNC Symbol;Acc:6895]
ENSG00000019186.5	0	NA	NA	NA	chr20	52769988	52790512	-	protein_coding	KNOWN	CYP24A1	cytochrome P450, family 24, subfamily A, polypeptide 1 [Source:HGNC Symbol;Acc:2602]
ENSG00000019485.8	1095.32	0.07	0.481	0.736	chr11	45115564	45247734	+	protein_coding	KNOWN	PRDM11	PR domain containing 11 [Source:HGNC Symbol;Acc:13996]
ENSG00000019505.3	3.57	-0.04	0.979	NA	chr11	45261852	45307870	-	protein_coding	KNOWN	SYT13	synaptotagmin XIII [Source:HGNC Symbol;Acc:14962]
ENSG00000019549.4	5257.5	-0.43	2.8e-10	4.34e-08	chr8	49830249	49834299	-	protein_coding	KNOWN	SNAI2	snail family zinc finger 2 [Source:HGNC Symbol;Acc:11094]
ENSG00000019582.10	32.91	0.24	0.63	0.833	chr5	149781200	149792492	-	protein_coding	KNOWN	CD74	CD74 molecule, major histocompatibility complex, class II invariant chain [Source:HGNC Symbol;Acc:1697]
ENSG00000019991.11	2107.47	0.47	8.28e-05	0.00187	chr7	81328322	81399754	-	protein_coding	KNOWN	HGF	hepatocyte growth factor (hepapoietin A; scatter factor) [Source:HGNC Symbol;Acc:4893]
ENSG00000019995.6	4076.33	0	0.985	0.995	chr10	126630692	126676758	+	protein_coding	KNOWN	ZRANB1	zinc finger, RAN-binding domain containing 1 [Source:HGNC Symbol;Acc:18224]
ENSG00000020129.11	2701.08	-0.4	2.16e-06	8.85e-05	chr1	36023074	36032875	+	protein_coding	KNOWN	NCDN	neurochondrin [Source:HGNC Symbol;Acc:17597]
ENSG00000020181.13	16759.9	-0.03	0.605	0.818	chr8	37641709	37702414	+	protein_coding	KNOWN	GPR124	G protein-coupled receptor 124 [Source:HGNC Symbol;Acc:17849]
ENSG00000020219.8	0.36	2.07	0.608	NA	chr7	152142562	152144235	+	pseudogene	KNOWN	CCT8L1P	chaperonin containing TCP1, subunit 8 (theta)-like 1, pseudogene [Source:HGNC Symbol;Acc:32153]
ENSG00000020256.15	1005.25	0	0.998	0.999	chr20	50668202	50820847	-	protein_coding	KNOWN	ZFP64	ZFP64 zinc finger protein [Source:HGNC Symbol;Acc:15940]
ENSG00000020426.6	2601.2	0.04	0.621	0.828	chr14	61201460	61436671	+	protein_coding	KNOWN	MNAT1	menage a trois homolog 1, cyclin H assembly factor (Xenopus laevis) [Source:HGNC Symbol;Acc:7181]
ENSG00000020577.9	7487.17	-0.08	0.24	0.522	chr14	55033815	55260033	+	protein_coding	KNOWN	SAMD4A	sterile alpha motif domain containing 4A [Source:HGNC Symbol;Acc:23023]
ENSG00000020633.14	324.24	0.15	0.455	0.72	chr1	25226002	25291612	-	protein_coding	KNOWN	RUNX3	runt-related transcription factor 3 [Source:HGNC Symbol;Acc:10473]
ENSG00000020922.8	1451.5	-0.02	0.861	0.949	chr11	94152895	94227074	-	protein_coding	KNOWN	MRE11A	MRE11 meiotic recombination 11 homolog A (S. cerevisiae) [Source:HGNC Symbol;Acc:7230]
ENSG00000021300.9	24.24	-0.2	0.723	0.884	chr11	73357223	73373864	+	protein_coding	KNOWN	PLEKHB1	pleckstrin homology domain containing, family B (evectins) member 1 [Source:HGNC Symbol;Acc:19079]
ENSG00000021355.8	2089.62	0.11	0.162	0.418	chr6	2832566	2842240	-	protein_coding	KNOWN	SERPINB1	serpin peptidase inhibitor, clade B (ovalbumin), member 1 [Source:HGNC Symbol;Acc:3311]
ENSG00000021461.12	0.53	2.64	0.509	NA	chr7	99425636	99463718	+	protein_coding	KNOWN	CYP3A43	cytochrome P450, family 3, subfamily A, polypeptide 43 [Source:HGNC Symbol;Acc:17450]
ENSG00000021488.8	2.1	2.59	0.213	NA	chr19	33321415	33360672	-	protein_coding	KNOWN	SLC7A9	solute carrier family 7 (glycoprotein-associated amino acid transporter light chain, bo,+ system), member 9 [Source:HGNC Symbol;Acc:11067]
ENSG00000021574.7	2179.48	-0.07	0.335	0.621	chr2	32288680	32382706	+	protein_coding	KNOWN	SPAST	spastin [Source:HGNC Symbol;Acc:11233]
ENSG00000021645.13	1474.05	0.52	4.91e-05	0.00122	chr14	78708734	80330762	+	protein_coding	KNOWN	NRXN3	neurexin 3 [Source:HGNC Symbol;Acc:8010]
ENSG00000021762.15	2852.19	-0.31	0.00193	0.0212	chr11	3108346	3187969	-	protein_coding	KNOWN	OSBPL5	oxysterol binding protein-like 5 [Source:HGNC Symbol;Acc:16392]
ENSG00000021776.6	4058.41	-0.06	0.319	0.606	chr15	35147732	35262040	-	protein_coding	KNOWN	AQR	aquarius homolog (mouse) [Source:HGNC Symbol;Acc:29513]
ENSG00000021826.10	1107.77	0.09	0.336	0.621	chr2	211342406	211543831	+	protein_coding	KNOWN	CPS1	carbamoyl-phosphate synthase 1, mitochondrial [Source:HGNC Symbol;Acc:2323]
ENSG00000021852.8	0	NA	NA	NA	chr1	57394883	57431813	-	protein_coding	KNOWN	C8B	complement component 8, beta polypeptide [Source:HGNC Symbol;Acc:1353]
ENSG00000022267.12	26826.4	0.16	0.0361	0.168	chrX	135229559	135293518	+	protein_coding	KNOWN	FHL1	four and a half LIM domains 1 [Source:HGNC Symbol;Acc:3702]
ENSG00000022277.8	4417.6	0.03	0.615	0.824	chr20	55043647	55093943	+	protein_coding	KNOWN	RTFDC1	replication termination factor 2 domain containing 1 [Source:HGNC Symbol;Acc:15890]
ENSG00000022355.10	0	NA	NA	NA	chr5	161274197	161326975	+	protein_coding	KNOWN	GABRA1	gamma-aminobutyric acid (GABA) A receptor, alpha 1 [Source:HGNC Symbol;Acc:4075]
ENSG00000022556.11	5.51	2.36	0.0444	NA	chr19	55464498	55512510	+	protein_coding	KNOWN	NLRP2	NLR family, pyrin domain containing 2 [Source:HGNC Symbol;Acc:22948]
ENSG00000022567.5	237.44	-0.11	0.544	0.78	chr8	142217265	142318404	-	protein_coding	KNOWN	SLC45A4	solute carrier family 45, member 4 [Source:HGNC Symbol;Acc:29196]
ENSG00000022840.11	7692.55	-0.07	0.28	0.568	chr12	120971283	121015397	+	protein_coding	KNOWN	RNF10	ring finger protein 10 [Source:HGNC Symbol;Acc:10055]
ENSG00000022976.11	370.67	0.15	0.347	0.632	chr14	102783714	102809044	+	protein_coding	KNOWN	ZNF839	zinc finger protein 839 [Source:HGNC Symbol;Acc:20345]
ENSG00000023041.7	2541.89	-0.06	0.429	0.702	chr10	114190058	114206672	-	protein_coding	KNOWN	ZDHHC6	zinc finger, DHHC-type containing 6 [Source:HGNC Symbol;Acc:19160]
ENSG00000023171.10	411.93	0.25	0.0962	0.309	chr11	123396344	123498482	+	protein_coding	KNOWN	GRAMD1B	GRAM domain containing 1B [Source:HGNC Symbol;Acc:29214]
ENSG00000023191.12	5913.66	-0.12	0.17	0.429	chr11	494512	507300	-	protein_coding	KNOWN	RNH1	ribonuclease/angiogenin inhibitor 1 [Source:HGNC Symbol;Acc:10074]
ENSG00000023228.8	8181.71	-0.08	0.201	0.474	chr2	206986149	207024327	-	protein_coding	KNOWN	NDUFS1	NADH dehydrogenase (ubiquinone) Fe-S protein 1, 75kDa (NADH-coenzyme Q reductase) [Source:HGNC Symbol;Acc:7707]
ENSG00000023287.8	7746.44	-0.13	0.0641	0.242	chr8	53535016	53658403	-	protein_coding	KNOWN	RB1CC1	RB1-inducible coiled-coil 1 [Source:HGNC Symbol;Acc:15574]
ENSG00000023318.7	6828.95	0	0.964	0.988	chr9	102741461	102861322	-	protein_coding	KNOWN	ERP44	endoplasmic reticulum protein 44 [Source:HGNC Symbol;Acc:18311]
ENSG00000023330.10	2719.32	-0.11	0.12	0.353	chr3	52232102	52248343	+	protein_coding	KNOWN	ALAS1	aminolevulinate, delta-, synthase 1 [Source:HGNC Symbol;Acc:396]
ENSG00000023445.9	1007.4	0.38	0.00328	0.0311	chr11	102188215	102210134	+	protein_coding	KNOWN	BIRC3	baculoviral IAP repeat containing 3 [Source:HGNC Symbol;Acc:591]
ENSG00000023516.7	7707.07	0.03	0.685	0.863	chr13	42846289	42897396	+	protein_coding	KNOWN	AKAP11	A kinase (PRKA) anchor protein 11 [Source:HGNC Symbol;Acc:369]
ENSG00000023572.4	506.21	-0.15	0.223	0.501	chr1	193065598	193075244	-	protein_coding	KNOWN	GLRX2	glutaredoxin 2 [Source:HGNC Symbol;Acc:16065]
ENSG00000023608.4	1575.06	0.13	0.0965	0.309	chr14	62229075	62263146	+	protein_coding	KNOWN	SNAPC1	small nuclear RNA activating complex, polypeptide 1, 43kDa [Source:HGNC Symbol;Acc:11134]
ENSG00000023697.8	1852.37	0.12	0.112	0.338	chr12	16064106	16190220	+	protein_coding	KNOWN	DERA	deoxyribose-phosphate aldolase (putative) [Source:HGNC Symbol;Acc:24269]
ENSG00000023734.6	13024.5	-0.12	0.0421	0.186	chr12	16035325	16056412	+	protein_coding	KNOWN	STRAP	serine/threonine kinase receptor associated protein [Source:HGNC Symbol;Acc:30796]
ENSG00000023839.6	28.59	0.07	0.88	0.957	chr10	101542489	101611949	+	protein_coding	KNOWN	ABCC2	ATP-binding cassette, sub-family C (CFTR/MRP), member 2 [Source:HGNC Symbol;Acc:53]
ENSG00000023892.9	50.43	0.05	0.888	0.96	chr6	35265595	35289548	+	protein_coding	KNOWN	DEF6	differentially expressed in FDCP 6 homolog (mouse) [Source:HGNC Symbol;Acc:2760]
ENSG00000023902.9	3029.73	-0.05	0.477	0.735	chr1	150121373	150136916	+	protein_coding	KNOWN	PLEKHO1	pleckstrin homology domain containing, family O member 1 [Source:HGNC Symbol;Acc:24310]
ENSG00000023909.5	2063.84	-0.42	3.25e-05	0.000878	chr1	94350761	94374966	-	protein_coding	KNOWN	GCLM	glutamate-cysteine ligase, modifier subunit [Source:HGNC Symbol;Acc:4312]
ENSG00000024048.6	4182.57	-0.05	0.473	0.732	chr6	42531800	42661242	+	protein_coding	KNOWN	UBR2	ubiquitin protein ligase E3 component n-recognin 2 [Source:HGNC Symbol;Acc:21289]
ENSG00000024422.7	14982.3	0.16	0.0441	0.191	chr19	48216600	48246391	+	protein_coding	KNOWN	EHD2	EH-domain containing 2 [Source:HGNC Symbol;Acc:3243]
ENSG00000024526.12	584.02	0.86	9.5e-10	1.28e-07	chr1	68939835	68962904	-	protein_coding	KNOWN	DEPDC1	DEP domain containing 1 [Source:HGNC Symbol;Acc:22949]
ENSG00000024862.12	411.6	0.24	0.173	0.434	chr6	139094657	139114456	+	protein_coding	KNOWN	CCDC28A	coiled-coil domain containing 28A [Source:HGNC Symbol;Acc:21098]
ENSG00000025039.9	42.56	0.69	0.162	0.418	chr6	90074355	90121989	-	protein_coding	KNOWN	RRAGD	Ras-related GTP binding D [Source:HGNC Symbol;Acc:19903]
ENSG00000025156.7	1259.72	-0.09	0.307	0.594	chr6	122720691	122754264	+	protein_coding	KNOWN	HSF2	heat shock transcription factor 2 [Source:HGNC Symbol;Acc:5225]
ENSG00000025293.11	3949.57	0.19	0.00781	0.0574	chr20	34359896	34538303	+	protein_coding	KNOWN	PHF20	PHD finger protein 20 [Source:HGNC Symbol;Acc:16098]
ENSG00000025423.7	30.18	-0.26	0.602	0.816	chr12	57145945	57181574	+	protein_coding	KNOWN	HSD17B6	hydroxysteroid (17-beta) dehydrogenase 6 [Source:HGNC Symbol;Acc:23316]
ENSG00000025434.14	362.76	-0.31	0.0358	0.167	chr11	47269851	47290396	+	protein_coding	KNOWN	NR1H3	nuclear receptor subfamily 1, group H, member 3 [Source:HGNC Symbol;Acc:7966]
ENSG00000025708.8	504.79	-0.01	0.927	0.975	chr22	50964181	50968485	-	protein_coding	KNOWN	TYMP	thymidine phosphorylase [Source:HGNC Symbol;Acc:3148]
ENSG00000025770.14	1291.67	0.03	0.765	0.906	chr22	50946645	50961901	+	protein_coding	KNOWN	NCAPH2	non-SMC condensin II complex, subunit H2 [Source:HGNC Symbol;Acc:25071]
ENSG00000025772.7	1871.04	0.1	0.227	0.506	chr20	43570771	43589127	-	protein_coding	KNOWN	TOMM34	translocase of outer mitochondrial membrane 34 [Source:HGNC Symbol;Acc:15746]
ENSG00000025796.9	14905.8	0.04	0.494	0.747	chr6	108188960	108279393	-	protein_coding	KNOWN	SEC63	SEC63 homolog (S. cerevisiae) [Source:HGNC Symbol;Acc:21082]
ENSG00000025800.9	6607.82	-0.18	0.00389	0.0352	chr1	32573639	32642169	+	protein_coding	KNOWN	KPNA6	karyopherin alpha 6 (importin alpha 7) [Source:HGNC Symbol;Acc:6399]
ENSG00000026025.9	218505	0.33	1.1e-05	0.000359	chr10	17270258	17279592	+	protein_coding	KNOWN	VIM	vimentin [Source:HGNC Symbol;Acc:12692]
ENSG00000026036.16	30.18	-0.27	0.533	0.772	chr20	62290653	62330037	+	protein_coding	NOVEL	RTEL1-TNFRSF6B	RTEL1-TNFRSF6B readthrough (NMD candidate) [Source:HGNC Symbol;Acc:44095]
ENSG00000026103.15	4066.95	0.08	0.282	0.569	chr10	90750414	90775542	+	protein_coding	KNOWN	FAS	Fas cell surface death receptor [Source:HGNC Symbol;Acc:11920]
ENSG00000026297.11	426.82	-0.1	0.503	0.753	chr6	167342992	167370679	-	protein_coding	KNOWN	RNASET2	ribonuclease T2 [Source:HGNC Symbol;Acc:21686]
ENSG00000026508.12	13585.7	0.16	0.0084	0.0607	chr11	35160417	35253949	+	protein_coding	KNOWN	CD44	CD44 molecule (Indian blood group) [Source:HGNC Symbol;Acc:1681]
ENSG00000026559.8	88.51	0.08	0.768	0.907	chr20	49620193	49639666	-	protein_coding	KNOWN	KCNG1	potassium voltage-gated channel, subfamily G, member 1 [Source:HGNC Symbol;Acc:6248]
ENSG00000026652.9	828.81	-0.01	0.92	0.973	chr6	161551011	161695093	-	protein_coding	KNOWN	AGPAT4	1-acylglycerol-3-phosphate O-acyltransferase 4 [Source:HGNC Symbol;Acc:20885]
ENSG00000026751.12	0.3	-1.58	0.695	NA	chr1	160709037	160724611	+	protein_coding	KNOWN	SLAMF7	SLAM family member 7 [Source:HGNC Symbol;Acc:21394]
ENSG00000026950.12	2059.02	0.14	0.0858	0.289	chr6	26402465	26415444	+	protein_coding	KNOWN	BTN3A1	butyrophilin, subfamily 3, member A1 [Source:HGNC Symbol;Acc:1138]
ENSG00000027001.7	1151.44	-0.08	0.398	0.675	chr13	24304328	24463558	-	protein_coding	KNOWN	MIPEP	mitochondrial intermediate peptidase [Source:HGNC Symbol;Acc:7104]
ENSG00000027075.9	311.16	0.24	0.126	0.362	chr14	61654277	62017694	+	protein_coding	KNOWN	PRKCH	protein kinase C, eta [Source:HGNC Symbol;Acc:9403]
ENSG00000027644.4	359.12	-0.02	0.871	0.953	chr1	156809855	156828810	-	protein_coding	KNOWN	INSRR	insulin receptor-related receptor [Source:HGNC Symbol;Acc:6093]
ENSG00000027697.8	6001.88	-0.11	0.127	0.364	chr6	137518621	137540586	-	protein_coding	KNOWN	IFNGR1	interferon gamma receptor 1 [Source:HGNC Symbol;Acc:5439]
ENSG00000027847.9	1230.28	0.13	0.176	0.439	chr5	177027101	177037348	+	protein_coding	KNOWN	B4GALT7	xylosylprotein beta 1,4-galactosyltransferase, polypeptide 7 [Source:HGNC Symbol;Acc:930]
ENSG00000027869.7	147.26	-0.63	0.0186	0.108	chr1	156776035	156786654	-	protein_coding	KNOWN	SH2D2A	SH2 domain containing 2A [Source:HGNC Symbol;Acc:10821]
ENSG00000028116.12	1334.35	-0.02	0.781	0.912	chr2	58134786	58387055	+	protein_coding	KNOWN	VRK2	vaccinia related kinase 2 [Source:HGNC Symbol;Acc:12719]
ENSG00000028137.12	66.56	-0.16	0.642	0.84	chr1	12227060	12269285	+	protein_coding	KNOWN	TNFRSF1B	tumor necrosis factor receptor superfamily, member 1B [Source:HGNC Symbol;Acc:11917]
ENSG00000028203.13	6294.77	0.12	0.0517	0.21	chr12	95611522	95696566	+	protein_coding	KNOWN	VEZT	vezatin, adherens junctions transmembrane protein [Source:HGNC Symbol;Acc:18258]
ENSG00000028277.16	617.66	0.67	2.28e-05	0.000658	chr19	42590263	42700737	-	protein_coding	KNOWN	POU2F2	POU class 2 homeobox 2 [Source:HGNC Symbol;Acc:9213]
ENSG00000028310.13	1689.98	0.16	0.049	0.203	chr5	850406	892939	-	protein_coding	KNOWN	BRD9	bromodomain containing 9 [Source:HGNC Symbol;Acc:25818]
ENSG00000028528.10	9005.96	0.02	0.78	0.912	chr15	64386322	64438289	+	protein_coding	KNOWN	SNX1	sorting nexin 1 [Source:HGNC Symbol;Acc:11172]
ENSG00000028839.5	1371.39	-0.23	0.0106	0.0716	chr6	134273308	134311570	+	protein_coding	KNOWN	TBPL1	TBP-like 1 [Source:HGNC Symbol;Acc:11589]
ENSG00000029153.10	1294.49	0.25	0.00572	0.0463	chr12	27485787	27576241	+	protein_coding	KNOWN	ARNTL2	aryl hydrocarbon receptor nuclear translocator-like 2 [Source:HGNC Symbol;Acc:18984]
ENSG00000029363.11	18317.9	0.02	0.691	0.865	chr6	136578001	136610989	-	protein_coding	KNOWN	BCLAF1	BCL2-associated transcription factor 1 [Source:HGNC Symbol;Acc:16863]
ENSG00000029364.7	8884.43	0.01	0.812	0.926	chr14	69864732	69929105	+	protein_coding	KNOWN	SLC39A9	solute carrier family 39, member 9 [Source:HGNC Symbol;Acc:20182]
ENSG00000029534.15	232.53	0.5	0.00401	0.0358	chr8	41510739	41754280	-	protein_coding	KNOWN	ANK1	ankyrin 1, erythrocytic [Source:HGNC Symbol;Acc:492]
ENSG00000029559.5	20.2	-2.22	0.000858	NA	chr4	88720733	88733074	+	protein_coding	KNOWN	IBSP	integrin-binding sialoprotein [Source:HGNC Symbol;Acc:5341]
ENSG00000029639.6	846.24	0.1	0.403	0.68	chr6	155578643	155635627	-	protein_coding	KNOWN	TFB1M	transcription factor B1, mitochondrial [Source:HGNC Symbol;Acc:17037]
ENSG00000029725.12	6682.73	-0.09	0.112	0.339	chr17	5185558	5289129	+	protein_coding	KNOWN	RABEP1	rabaptin, RAB GTPase binding effector protein 1 [Source:HGNC Symbol;Acc:17677]
ENSG00000029993.10	957.44	0.02	0.852	0.945	chrX	150148982	150159248	+	protein_coding	KNOWN	HMGB3	high mobility group box 3 [Source:HGNC Symbol;Acc:5004]
ENSG00000030066.9	5051.82	-0.03	0.701	0.871	chr11	47799639	47870107	-	protein_coding	KNOWN	NUP160	nucleoporin 160kDa [Source:HGNC Symbol;Acc:18017]
ENSG00000030110.8	1679.91	-0.12	0.164	0.421	chr6	33540329	33548019	-	protein_coding	KNOWN	BAK1	BCL2-antagonist/killer 1 [Source:HGNC Symbol;Acc:949]
ENSG00000030304.8	2.11	-1.48	0.465	NA	chr9	113431051	113563859	+	protein_coding	KNOWN	MUSK	muscle, skeletal, receptor tyrosine kinase [Source:HGNC Symbol;Acc:7525]
ENSG00000030419.12	2078.65	-0.11	0.249	0.533	chr2	213864429	214017151	-	protein_coding	KNOWN	IKZF2	IKAROS family zinc finger 2 (Helios) [Source:HGNC Symbol;Acc:13177]
ENSG00000030582.12	12524.6	0.04	0.668	0.854	chr17	42422614	42430470	+	protein_coding	KNOWN	GRN	granulin [Source:HGNC Symbol;Acc:4601]
ENSG00000031003.6	4379.11	-0.01	0.888	0.96	chr5	137273649	137387650	-	protein_coding	KNOWN	FAM13B	family with sequence similarity 13, member B [Source:HGNC Symbol;Acc:1335]
ENSG00000031081.6	4074.03	0	0.977	0.993	chr3	119013220	119139561	+	protein_coding	KNOWN	ARHGAP31	Rho GTPase activating protein 31 [Source:HGNC Symbol;Acc:29216]
ENSG00000031544.9	0.19	1.19	0.77	NA	chr15	72084977	72110600	+	processed_transcript	KNOWN	NR2E3	nuclear receptor subfamily 2, group E, member 3 [Source:HGNC Symbol;Acc:7974]
ENSG00000031691.6	909.82	0.19	0.111	0.337	chr6	49431091	49460820	+	protein_coding	KNOWN	CENPQ	centromere protein Q [Source:HGNC Symbol;Acc:21347]
ENSG00000031698.8	13755.5	0.27	0.00034	0.00575	chr1	109756540	109780791	+	protein_coding	KNOWN	SARS	seryl-tRNA synthetase [Source:HGNC Symbol;Acc:10537]
ENSG00000031823.10	2618.86	-0.11	0.154	0.407	chr19	5916150	5978153	-	protein_coding	KNOWN	RANBP3	RAN binding protein 3 [Source:HGNC Symbol;Acc:9850]
ENSG00000032219.14	2058.14	-0.29	0.0242	0.129	chr14	58765103	58840605	+	protein_coding	KNOWN	ARID4A	AT rich interactive domain 4A (RBP1-like) [Source:HGNC Symbol;Acc:9885]
ENSG00000032389.8	1252.29	0.15	0.112	0.338	chr2	3192696	3381653	-	protein_coding	KNOWN	TSSC1	tumor suppressing subtransferable candidate 1 [Source:HGNC Symbol;Acc:12383]
ENSG00000032444.11	2102.45	-0.19	0.0657	0.246	chr19	7598890	7626650	+	protein_coding	KNOWN	PNPLA6	patatin-like phospholipase domain containing 6 [Source:HGNC Symbol;Acc:16268]
ENSG00000032742.13	1130.63	-0.02	0.819	0.929	chr13	21140585	21265503	+	protein_coding	KNOWN	IFT88	intraflagellar transport 88 homolog (Chlamydomonas) [Source:HGNC Symbol;Acc:20606]
ENSG00000033011.7	1744.55	-0.2	0.0107	0.0722	chr16	5083703	5137380	+	protein_coding	KNOWN	ALG1	ALG1, chitobiosyldiphosphodolichol beta-mannosyltransferase [Source:HGNC Symbol;Acc:18294]
ENSG00000033030.9	1510.95	-0.1	0.354	0.638	chr12	122957417	122985518	-	protein_coding	KNOWN	ZCCHC8	zinc finger, CCHC domain containing 8 [Source:HGNC Symbol;Acc:25265]
ENSG00000033050.3	6326.62	-0.21	0.00445	0.0386	chr7	150904923	150924316	-	protein_coding	KNOWN	ABCF2	ATP-binding cassette, sub-family F (GCN20), member 2 [Source:HGNC Symbol;Acc:71]
ENSG00000033100.10	9080.19	-0.06	0.34	0.625	chr7	150929575	150935908	+	protein_coding	KNOWN	CHPF2	chondroitin polymerizing factor 2 [Source:HGNC Symbol;Acc:29270]
ENSG00000033122.13	3.56	0.01	0.996	NA	chr1	70034081	70617628	+	protein_coding	KNOWN	LRRC7	leucine rich repeat containing 7 [Source:HGNC Symbol;Acc:18531]
ENSG00000033170.12	5708.94	-0.17	0.0244	0.13	chr14	65877310	66210839	+	protein_coding	KNOWN	FUT8	fucosyltransferase 8 (alpha (1,6) fucosyltransferase) [Source:HGNC Symbol;Acc:4019]
ENSG00000033178.7	3914.13	0.15	0.0213	0.118	chr4	68481479	68566897	-	protein_coding	KNOWN	UBA6	ubiquitin-like modifier activating enzyme 6 [Source:HGNC Symbol;Acc:25581]
ENSG00000033327.8	1362.64	0.34	0.000145	0.00298	chr11	77926343	78129394	-	protein_coding	KNOWN	GAB2	GRB2-associated binding protein 2 [Source:HGNC Symbol;Acc:14458]
ENSG00000033627.10	2546.5	-0.07	0.322	0.609	chr17	40610862	40674629	+	protein_coding	KNOWN	ATP6V0A1	ATPase, H+ transporting, lysosomal V0 subunit a1 [Source:HGNC Symbol;Acc:865]
ENSG00000033800.9	2799	-0.22	0.00158	0.0183	chr15	68346517	68483096	+	protein_coding	KNOWN	PIAS1	protein inhibitor of activated STAT, 1 [Source:HGNC Symbol;Acc:2752]
ENSG00000033867.12	3786.13	0.08	0.305	0.593	chr3	27414214	27525911	-	protein_coding	KNOWN	SLC4A7	solute carrier family 4, sodium bicarbonate cotransporter, member 7 [Source:HGNC Symbol;Acc:11033]
ENSG00000034053.10	775.54	-0.13	0.279	0.566	chr15	29129629	29410518	+	protein_coding	KNOWN	APBA2	amyloid beta (A4) precursor protein-binding, family A, member 2 [Source:HGNC Symbol;Acc:579]
ENSG00000034063.9	817.11	0.23	0.144	0.393	chr19	4903092	4962165	+	processed_transcript	KNOWN	UHRF1	ubiquitin-like with PHD and ring finger domains 1 [Source:HGNC Symbol;Acc:12556]
ENSG00000034152.14	2071.03	-0.12	0.129	0.368	chr17	21187984	21218552	+	protein_coding	KNOWN	MAP2K3	mitogen-activated protein kinase kinase 3 [Source:HGNC Symbol;Acc:6843]
ENSG00000034239.6	30.69	-0.39	0.381	0.662	chr8	49623348	49647870	-	protein_coding	KNOWN	EFCAB1	EF-hand calcium binding domain 1 [Source:HGNC Symbol;Acc:25678]
ENSG00000034510.4	53405.6	0.31	2.51e-07	1.45e-05	chr2	85132749	85133795	+	protein_coding	KNOWN	TMSB10	thymosin beta 10 [Source:HGNC Symbol;Acc:11879]
ENSG00000034533.7	637.24	-0.23	0.0819	0.281	chr3	130732719	130746493	-	protein_coding	KNOWN	ASTE1	asteroid homolog 1 (Drosophila) [Source:HGNC Symbol;Acc:25021]
ENSG00000034677.7	4972.11	-0.08	0.405	0.682	chr8	101269288	101348446	-	protein_coding	KNOWN	RNF19A	ring finger protein 19A, E3 ubiquitin protein ligase [Source:HGNC Symbol;Acc:13432]
ENSG00000034693.10	1044.93	0.08	0.41	0.686	chr6	143771944	143811147	+	protein_coding	KNOWN	PEX3	peroxisomal biogenesis factor 3 [Source:HGNC Symbol;Acc:8858]
ENSG00000034713.3	4851.45	-0.06	0.4	0.678	chr16	75600249	75611779	+	protein_coding	KNOWN	GABARAPL2	GABA(A) receptor-associated protein-like 2 [Source:HGNC Symbol;Acc:13291]
ENSG00000034971.9	0	NA	NA	NA	chr1	171604557	171621811	-	protein_coding	KNOWN	MYOC	myocilin, trabecular meshwork inducible glucocorticoid response [Source:HGNC Symbol;Acc:7610]
ENSG00000035115.17	1569.56	0.09	0.403	0.68	chr2	217730	266398	-	protein_coding	KNOWN	SH3YL1	SH3 domain containing, Ysc84-like 1 (S. cerevisiae) [Source:HGNC Symbol;Acc:29546]
ENSG00000035141.3	2264.81	-0.04	0.638	0.838	chr2	70523107	70529222	-	protein_coding	KNOWN	FAM136A	family with sequence similarity 136, member A [Source:HGNC Symbol;Acc:25911]
ENSG00000035403.12	69355	0.11	0.107	0.328	chr10	75757872	75879918	+	protein_coding	KNOWN	VCL	vinculin [Source:HGNC Symbol;Acc:12665]
ENSG00000035499.8	85.82	0.3	0.307	0.594	chr5	59892739	59996017	-	protein_coding	KNOWN	DEPDC1B	DEP domain containing 1B [Source:HGNC Symbol;Acc:24902]
ENSG00000035664.7	273.17	0.09	0.626	0.832	chr15	64199235	64364232	-	protein_coding	KNOWN	DAPK2	death-associated protein kinase 2 [Source:HGNC Symbol;Acc:2675]
ENSG00000035681.3	3704.87	-0.16	0.0351	0.165	chr8	59496063	59572403	-	protein_coding	KNOWN	NSMAF	neutral sphingomyelinase (N-SMase) activation associated factor [Source:HGNC Symbol;Acc:8017]
ENSG00000035687.9	5094.67	0.08	0.23	0.509	chr1	244571796	244615436	-	protein_coding	KNOWN	ADSS	adenylosuccinate synthase [Source:HGNC Symbol;Acc:292]
ENSG00000035720.3	0	NA	NA	NA	chr4	68424446	68473055	+	protein_coding	KNOWN	STAP1	signal transducing adaptor family member 1 [Source:HGNC Symbol;Acc:24133]
ENSG00000035862.8	50552.5	0.14	0.0404	0.181	chr17	76849059	76921469	-	protein_coding	KNOWN	TIMP2	TIMP metallopeptidase inhibitor 2 [Source:HGNC Symbol;Acc:11821]
ENSG00000035928.10	5760.27	0.06	0.385	0.666	chr4	39289076	39367995	-	protein_coding	KNOWN	RFC1	replication factor C (activator 1) 1, 145kDa [Source:HGNC Symbol;Acc:9969]
ENSG00000036054.8	6249.35	-0.02	0.79	0.917	chr3	99979844	100044095	+	protein_coding	KNOWN	TBC1D23	TBC1 domain family, member 23 [Source:HGNC Symbol;Acc:25622]
ENSG00000036257.8	6989.47	-0.21	0.000363	0.00604	chr2	225334867	225450110	-	protein_coding	KNOWN	CUL3	cullin 3 [Source:HGNC Symbol;Acc:2553]
ENSG00000036448.5	21.15	-0.75	0.186	0.453	chr8	1993155	2113475	+	protein_coding	KNOWN	MYOM2	myomesin 2 [Source:HGNC Symbol;Acc:7614]
ENSG00000036473.5	0	NA	NA	NA	chrX	38211798	38280703	+	protein_coding	KNOWN	OTC	ornithine carbamoyltransferase [Source:HGNC Symbol;Acc:8512]
ENSG00000036530.4	49.37	0.31	0.392	0.671	chr14	100150641	100193638	+	protein_coding	KNOWN	CYP46A1	cytochrome P450, family 46, subfamily A, polypeptide 1 [Source:HGNC Symbol;Acc:2641]
ENSG00000036549.8	4601.85	-0.07	0.335	0.621	chr1	78028101	78149104	-	protein_coding	KNOWN	ZZZ3	zinc finger, ZZ-type containing 3 [Source:HGNC Symbol;Acc:24523]
ENSG00000036565.10	0	NA	NA	NA	chr8	20002366	20040717	-	protein_coding	KNOWN	SLC18A1	solute carrier family 18 (vesicular monoamine), member 1 [Source:HGNC Symbol;Acc:10934]
ENSG00000036672.11	26.96	-0.77	0.156	0.41	chr11	119225925	119252436	-	protein_coding	KNOWN	USP2	ubiquitin specific peptidase 2 [Source:HGNC Symbol;Acc:12618]
ENSG00000036828.9	0	NA	NA	NA	chr3	121902530	122005342	+	protein_coding	KNOWN	CASR	calcium-sensing receptor [Source:HGNC Symbol;Acc:1514]
ENSG00000037042.8	795.37	0.24	0.0284	0.143	chr17	40811323	40819024	+	protein_coding	KNOWN	TUBG2	tubulin, gamma 2 [Source:HGNC Symbol;Acc:12419]
ENSG00000037241.3	1397	-0.26	0.00373	0.0341	chr5	172385732	172396774	+	protein_coding	KNOWN	RPL26L1	ribosomal protein L26-like 1 [Source:HGNC Symbol;Acc:17050]
ENSG00000037280.11	0.95	-0.74	0.805	NA	chr5	180028506	180076624	-	protein_coding	KNOWN	FLT4	fms-related tyrosine kinase 4 [Source:HGNC Symbol;Acc:3767]
ENSG00000037474.10	4176.06	0	0.998	0.999	chr5	6599352	6633404	-	protein_coding	KNOWN	NSUN2	NOP2/Sun RNA methyltransferase family, member 2 [Source:HGNC Symbol;Acc:25994]
ENSG00000037637.6	2753.74	0.05	0.584	0.806	chr1	16573334	16678949	-	protein_coding	KNOWN	FBXO42	F-box protein 42 [Source:HGNC Symbol;Acc:29249]
ENSG00000037749.7	5955.54	0.05	0.481	0.736	chr5	153418466	153600038	+	protein_coding	KNOWN	MFAP3	microfibrillar-associated protein 3 [Source:HGNC Symbol;Acc:7034]
ENSG00000037757.9	1018.66	-0.17	0.0865	0.29	chr19	13875346	13885096	+	protein_coding	KNOWN	MRI1	methylthioribose-1-phosphate isomerase 1 [Source:HGNC Symbol;Acc:28469]
ENSG00000037897.12	705.38	-0.02	0.862	0.949	chr12	58162254	58166576	-	protein_coding	KNOWN	METTL1	methyltransferase like 1 [Source:HGNC Symbol;Acc:7030]
ENSG00000037965.4	0.92	-3.21	0.274	NA	chr12	54402832	54407570	+	protein_coding	KNOWN	HOXC8	homeobox C8 [Source:HGNC Symbol;Acc:5129]
ENSG00000038002.4	1206.55	0.08	0.376	0.658	chr4	178351924	178363657	-	protein_coding	KNOWN	AGA	aspartylglucosaminidase [Source:HGNC Symbol;Acc:318]
ENSG00000038210.9	2700.63	0.18	0.015	0.0924	chr4	25162263	25280714	+	protein_coding	KNOWN	PI4K2B	phosphatidylinositol 4-kinase type 2 beta [Source:HGNC Symbol;Acc:18215]
ENSG00000038219.8	6791.34	0.13	0.0489	0.203	chr4	13570362	13629347	-	protein_coding	KNOWN	BOD1L1	biorientation of chromosomes in cell division 1-like 1 [Source:HGNC Symbol;Acc:31792]
ENSG00000038274.11	4230.84	-0.05	0.411	0.687	chr5	162930120	162946342	+	protein_coding	KNOWN	MAT2B	methionine adenosyltransferase II, beta [Source:HGNC Symbol;Acc:6905]
ENSG00000038295.3	343.68	-0.44	0.00199	0.0217	chr4	166794410	167025047	+	protein_coding	KNOWN	TLL1	tolloid-like 1 [Source:HGNC Symbol;Acc:11843]
ENSG00000038358.10	2430.01	-0.02	0.82	0.929	chr16	67906926	67918406	+	protein_coding	KNOWN	EDC4	enhancer of mRNA decapping 4 [Source:HGNC Symbol;Acc:17157]
ENSG00000038382.13	12126.7	0.16	0.0227	0.123	chr5	14143811	14532235	+	protein_coding	KNOWN	TRIO	trio Rho guanine nucleotide exchange factor [Source:HGNC Symbol;Acc:12303]
ENSG00000038427.11	109689	0.27	0.00192	0.0211	chr5	82767284	82878122	+	protein_coding	KNOWN	VCAN	versican [Source:HGNC Symbol;Acc:2464]
ENSG00000038532.10	1473.12	-0.04	0.648	0.844	chr16	11038345	11276046	+	protein_coding	KNOWN	CLEC16A	C-type lectin domain family 16, member A [Source:HGNC Symbol;Acc:29013]
ENSG00000038945.10	111.6	0.61	0.0123	0.0801	chr8	15965387	16424999	-	protein_coding	KNOWN	MSR1	macrophage scavenger receptor 1 [Source:HGNC Symbol;Acc:7376]
ENSG00000039068.14	10.62	0.07	0.926	NA	chr16	68771128	68869451	+	protein_coding	KNOWN	CDH1	cadherin 1, type 1, E-cadherin (epithelial) [Source:HGNC Symbol;Acc:1748]
ENSG00000039123.11	5894.29	-0.05	0.499	0.75	chr5	54603588	54721409	+	protein_coding	KNOWN	SKIV2L2	superkiller viralicidic activity 2-like 2 (S. cerevisiae) [Source:HGNC Symbol;Acc:18734]
ENSG00000039139.9	90.3	0.85	0.000982	0.0129	chr5	13690440	13944652	-	protein_coding	KNOWN	DNAH5	dynein, axonemal, heavy chain 5 [Source:HGNC Symbol;Acc:2950]
ENSG00000039319.12	4507.24	-0.03	0.666	0.853	chr5	79703832	79775169	+	protein_coding	KNOWN	ZFYVE16	zinc finger, FYVE domain containing 16 [Source:HGNC Symbol;Acc:20756]
ENSG00000039523.13	3544.99	0	0.993	0.997	chr16	67552321	67580691	+	protein_coding	KNOWN	FAM65A	family with sequence similarity 65, member A [Source:HGNC Symbol;Acc:25836]
ENSG00000039537.9	39.25	-1.32	0.00566	0.046	chr5	41142336	41261540	-	protein_coding	KNOWN	C6	complement component 6 [Source:HGNC Symbol;Acc:1339]
ENSG00000039560.9	37934.6	0.12	0.0283	0.143	chr5	34656342	34832732	+	protein_coding	KNOWN	RAI14	retinoic acid induced 14 [Source:HGNC Symbol;Acc:14873]
ENSG00000039600.6	9.41	0.44	0.568	NA	chr5	157052687	157098488	-	protein_coding	KNOWN	SOX30	SRY (sex determining region Y)-box 30 [Source:HGNC Symbol;Acc:30635]
ENSG00000039650.5	671.06	0.08	0.511	0.757	chr19	50364461	50371166	-	protein_coding	KNOWN	PNKP	polynucleotide kinase 3'-phosphatase [Source:HGNC Symbol;Acc:9154]
ENSG00000039987.2	0.94	-0.76	0.8	NA	chr19	12862516	12869272	+	protein_coding	KNOWN	BEST2	bestrophin 2 [Source:HGNC Symbol;Acc:17107]
ENSG00000040199.14	995.15	-0.63	4.05e-11	9.36e-09	chr16	71671738	71758604	-	protein_coding	KNOWN	PHLPP2	PH domain and leucine rich repeat protein phosphatase 2 [Source:HGNC Symbol;Acc:29149]
ENSG00000040275.12	2736.6	0.16	0.062	0.237	chr5	169010638	169031782	+	protein_coding	KNOWN	SPDL1	spindle apparatus coiled-coil protein 1 [Source:HGNC Symbol;Acc:26010]
ENSG00000040341.13	2148.48	-0.04	0.56	0.789	chr8	74332604	74659943	-	protein_coding	KNOWN	STAU2	staufen double-stranded RNA binding protein 2 [Source:HGNC Symbol;Acc:11371]
ENSG00000040487.8	536.91	-0.37	0.00458	0.0394	chr1	19638820	19655794	+	protein_coding	KNOWN	PQLC2	PQ loop repeat containing 2 [Source:HGNC Symbol;Acc:26001]
ENSG00000040531.10	1026.87	-0.03	0.752	0.899	chr17	3539762	3564836	+	protein_coding	KNOWN	CTNS	cystinosin, lysosomal cystine transporter [Source:HGNC Symbol;Acc:2518]
ENSG00000040608.9	6.64	0.82	0.492	NA	chr22	20228938	20270769	-	protein_coding	KNOWN	RTN4R	reticulon 4 receptor [Source:HGNC Symbol;Acc:18601]
ENSG00000040633.8	3128.31	-0.4	1.62e-06	7.12e-05	chr17	7138347	7143041	-	protein_coding	KNOWN	PHF23	PHD finger protein 23 [Source:HGNC Symbol;Acc:28428]
ENSG00000040731.6	38.15	0.43	0.272	0.558	chr5	24487209	24645087	-	protein_coding	KNOWN	CDH10	cadherin 10, type 2 (T2-cadherin) [Source:HGNC Symbol;Acc:1749]
ENSG00000040933.10	2336.46	-0.04	0.637	0.838	chr2	99061317	99207496	+	protein_coding	KNOWN	INPP4A	inositol polyphosphate-4-phosphatase, type I, 107kDa [Source:HGNC Symbol;Acc:6074]
ENSG00000041353.5	265.61	0	0.981	0.994	chr18	52385091	52562747	+	protein_coding	KNOWN	RAB27B	RAB27B, member RAS oncogene family [Source:HGNC Symbol;Acc:9767]
ENSG00000041357.11	8498.9	-0.13	0.0435	0.189	chr15	78832747	78841604	+	protein_coding	KNOWN	PSMA4	proteasome (prosome, macropain) subunit, alpha type, 4 [Source:HGNC Symbol;Acc:9533]
ENSG00000041515.11	113.39	0.56	0.0281	0.143	chr13	109248500	109860355	+	protein_coding	KNOWN	MYO16	myosin XVI [Source:HGNC Symbol;Acc:29822]
ENSG00000041802.6	2706.16	-0.25	0.00161	0.0185	chr3	194361517	194393206	-	protein_coding	KNOWN	LSG1	large subunit GTPase 1 homolog (S. cerevisiae) [Source:HGNC Symbol;Acc:25652]
ENSG00000041880.10	1008.63	0.17	0.081	0.279	chr3	51976361	51982883	+	protein_coding	KNOWN	PARP3	poly (ADP-ribose) polymerase family, member 3 [Source:HGNC Symbol;Acc:273]
ENSG00000041982.10	107253	-0.25	0.00648	0.0508	chr9	117782806	117880536	-	protein_coding	KNOWN	TNC	tenascin C [Source:HGNC Symbol;Acc:5318]
ENSG00000041988.11	554.3	-0.19	0.0905	0.298	chr1	6684926	6695646	+	protein_coding	KNOWN	THAP3	THAP domain containing, apoptosis associated protein 3 [Source:HGNC Symbol;Acc:20855]
ENSG00000042062.7	144.91	-0.75	0.00531	0.044	chr20	49202645	49308065	-	protein_coding	KNOWN	FAM65C	family with sequence similarity 65, member C [Source:HGNC Symbol;Acc:16168]
ENSG00000042088.9	1111.28	0.16	0.103	0.321	chr14	90421283	90511106	+	protein_coding	KNOWN	TDP1	tyrosyl-DNA phosphodiesterase 1 [Source:HGNC Symbol;Acc:18884]
ENSG00000042286.10	921.76	0.13	0.225	0.503	chr10	71857979	71892690	-	protein_coding	KNOWN	AIFM2	apoptosis-inducing factor, mitochondrion-associated, 2 [Source:HGNC Symbol;Acc:21411]
ENSG00000042304.6	0	NA	NA	NA	chr2	228474806	228498036	-	protein_coding	KNOWN	C2orf83	chromosome 2 open reading frame 83 [Source:HGNC Symbol;Acc:25344]
ENSG00000042317.12	628.53	0.05	0.753	0.899	chr14	88851268	88936694	+	protein_coding	KNOWN	SPATA7	spermatogenesis associated 7 [Source:HGNC Symbol;Acc:20423]
ENSG00000042429.6	1933.53	-0.23	0.0395	0.178	chr11	93517393	93547861	+	protein_coding	KNOWN	MED17	mediator complex subunit 17 [Source:HGNC Symbol;Acc:2375]
ENSG00000042445.9	2782.54	-0.1	0.137	0.383	chr2	85569211	85581743	-	protein_coding	KNOWN	RETSAT	retinol saturase (all-trans-retinol 13,14-reductase) [Source:HGNC Symbol;Acc:25991]
ENSG00000042493.11	3238.29	0.12	0.132	0.373	chr2	85621871	85645555	-	protein_coding	KNOWN	CAPG	capping protein (actin filament), gelsolin-like [Source:HGNC Symbol;Acc:1474]
ENSG00000042753.7	4080.22	-0.03	0.654	0.847	chr19	47341393	47354249	-	protein_coding	KNOWN	AP2S1	adaptor-related protein complex 2, sigma 1 subunit [Source:HGNC Symbol;Acc:565]
ENSG00000042781.8	0.35	2.05	0.611	NA	chr1	215796236	216596738	-	protein_coding	KNOWN	USH2A	Usher syndrome 2A (autosomal recessive, mild) [Source:HGNC Symbol;Acc:12601]
ENSG00000042813.3	0	NA	NA	NA	chr7	49890017	50160925	-	protein_coding	KNOWN	ZPBP	zona pellucida binding protein [Source:HGNC Symbol;Acc:15662]
ENSG00000042832.7	61.07	0.2	0.544	0.779	chr8	133879203	134147147	+	protein_coding	KNOWN	TG	thyroglobulin [Source:HGNC Symbol;Acc:11764]
ENSG00000042980.8	25.43	-0.22	0.674	0.857	chr8	24151553	24216531	+	protein_coding	KNOWN	ADAM28	ADAM metallopeptidase domain 28 [Source:HGNC Symbol;Acc:206]
ENSG00000043039.5	0	NA	NA	NA	chr11	129245835	129322171	+	protein_coding	KNOWN	BARX2	BARX homeobox 2 [Source:HGNC Symbol;Acc:956]
ENSG00000043093.9	5410.25	-0.13	0.0474	0.199	chr3	182655862	182703741	-	protein_coding	KNOWN	DCUN1D1	DCN1, defective in cullin neddylation 1, domain containing 1 [Source:HGNC Symbol;Acc:18184]
ENSG00000043143.16	1254.49	-0.67	2.88e-12	9.96e-10	chr5	133860003	133918918	+	protein_coding	KNOWN	PHF15	PHD finger protein 15 [Source:HGNC Symbol;Acc:22984]
ENSG00000043355.6	0	NA	NA	NA	chr13	100634026	100639018	+	protein_coding	KNOWN	ZIC2	Zic family member 2 [Source:HGNC Symbol;Acc:12873]
ENSG00000043462.7	0.3	-1.58	0.695	NA	chr5	169673241	169725231	-	protein_coding	KNOWN	LCP2	lymphocyte cytosolic protein 2 (SH2 domain containing leukocyte protein of 76kDa) [Source:HGNC Symbol;Acc:6529]
ENSG00000043514.11	1302.6	-0.08	0.335	0.621	chr1	40306723	40349183	-	protein_coding	KNOWN	TRIT1	tRNA isopentenyltransferase 1 [Source:HGNC Symbol;Acc:20286]
ENSG00000043591.4	6.21	-0.55	0.575	NA	chr10	115803806	115806667	+	protein_coding	KNOWN	ADRB1	adrenoceptor beta 1 [Source:HGNC Symbol;Acc:285]
ENSG00000044012.3	0	NA	NA	NA	chr1	42619092	42621495	+	protein_coding	KNOWN	GUCA2B	guanylate cyclase activator 2B (uroguanylin) [Source:HGNC Symbol;Acc:4683]
ENSG00000044090.4	5588.89	0.19	0.00155	0.018	chr6	43005355	43021683	-	protein_coding	KNOWN	CUL7	cullin 7 [Source:HGNC Symbol;Acc:21024]
ENSG00000044115.15	34803	0.18	0.00251	0.0257	chr5	137946656	138270723	+	protein_coding	KNOWN	CTNNA1	catenin (cadherin-associated protein), alpha 1, 102kDa [Source:HGNC Symbol;Acc:2509]
ENSG00000044446.6	1137.79	0.09	0.329	0.615	chrX	18910418	19002716	-	protein_coding	KNOWN	PHKA2	phosphorylase kinase, alpha 2 (liver) [Source:HGNC Symbol;Acc:8926]
ENSG00000044459.10	1496.61	0.06	0.489	0.743	chr9	17134980	17503921	+	protein_coding	KNOWN	CNTLN	centlein, centrosomal protein [Source:HGNC Symbol;Acc:23432]
ENSG00000044524.6	44.08	0	1	1	chr3	89156674	89531284	+	protein_coding	KNOWN	EPHA3	EPH receptor A3 [Source:HGNC Symbol;Acc:3387]
ENSG00000044574.7	64641.3	0	0.928	0.975	chr9	127997132	128003609	-	protein_coding	KNOWN	HSPA5	heat shock 70kDa protein 5 (glucose-regulated protein, 78kDa) [Source:HGNC Symbol;Acc:5238]
ENSG00000046604.8	3457.24	0.4	0.115	0.344	chr18	29078006	29128971	+	protein_coding	KNOWN	DSG2	desmoglein 2 [Source:HGNC Symbol;Acc:3049]
ENSG00000046647.9	562.39	-0.05	0.66	0.85	chrX	14026398	14048012	-	protein_coding	KNOWN	GEMIN8	gem (nuclear organelle) associated protein 8 [Source:HGNC Symbol;Acc:26044]
ENSG00000046651.10	1608.28	-0.12	0.169	0.428	chrX	13752832	13787480	+	protein_coding	KNOWN	OFD1	oral-facial-digital syndrome 1 [Source:HGNC Symbol;Acc:2567]
ENSG00000046653.10	2121.3	-0.44	0.0994	0.314	chrX	13789150	13956757	-	protein_coding	KNOWN	GPM6B	glycoprotein M6B [Source:HGNC Symbol;Acc:4461]
ENSG00000046774.9	0.66	-2.73	0.463	NA	chrX	141290131	141293076	-	protein_coding	KNOWN	MAGEC2	melanoma antigen family C, 2 [Source:HGNC Symbol;Acc:13574]
ENSG00000046889.14	7.26	0.27	0.802	NA	chr8	68864353	69149265	+	protein_coding	KNOWN	PREX2	phosphatidylinositol-3,4,5-trisphosphate-dependent Rac exchange factor 2 [Source:HGNC Symbol;Acc:22950]
ENSG00000047056.10	1661.49	-0.07	0.426	0.7	chr10	1095478	1178237	+	protein_coding	KNOWN	WDR37	WD repeat domain 37 [Source:HGNC Symbol;Acc:31406]
ENSG00000047188.11	2640.96	-0.08	0.304	0.592	chr5	112849380	112930982	+	protein_coding	KNOWN	YTHDC2	YTH domain containing 2 [Source:HGNC Symbol;Acc:24721]
ENSG00000047230.10	1579.22	-0.06	0.442	0.711	chrX	16606126	16731059	-	protein_coding	KNOWN	CTPS2	CTP synthase 2 [Source:HGNC Symbol;Acc:2520]
ENSG00000047249.12	2895.18	-0.05	0.409	0.686	chr8	54628117	54756118	-	protein_coding	KNOWN	ATP6V1H	ATPase, H+ transporting, lysosomal 50/57kDa, V1 subunit H [Source:HGNC Symbol;Acc:18303]
ENSG00000047315.10	10404	-0.24	0.000225	0.0042	chr4	57843888	57897334	+	protein_coding	KNOWN	POLR2B	polymerase (RNA) II (DNA directed) polypeptide B, 140kDa [Source:HGNC Symbol;Acc:9188]
ENSG00000047346.8	3014.22	-0.12	0.104	0.321	chr15	52873514	53002014	-	protein_coding	KNOWN	FAM214A	family with sequence similarity 214, member A [Source:HGNC Symbol;Acc:25609]
ENSG00000047365.7	1.04	-0.82	0.777	NA	chr4	35949843	36246131	-	protein_coding	KNOWN	ARAP2	ArfGAP with RhoGAP domain, ankyrin repeat and PH domain 2 [Source:HGNC Symbol;Acc:16924]
ENSG00000047410.8	14739.3	-0.07	0.199	0.473	chr1	186282954	186344825	-	protein_coding	KNOWN	TPR	translocated promoter region, nuclear basket protein [Source:HGNC Symbol;Acc:12017]
ENSG00000047457.9	242.09	-0.17	0.511	0.757	chr3	148880197	148939842	-	protein_coding	KNOWN	CP	ceruloplasmin (ferroxidase) [Source:HGNC Symbol;Acc:2295]
ENSG00000047578.8	1582.56	0.05	0.592	0.81	chr16	27561454	27791690	+	protein_coding	KNOWN	KIAA0556	KIAA0556 [Source:HGNC Symbol;Acc:29068]
ENSG00000047579.15	496.49	-0.06	0.654	0.847	chr6	15523032	15663289	-	protein_coding	KNOWN	DTNBP1	dystrobrevin binding protein 1 [Source:HGNC Symbol;Acc:17328]
ENSG00000047597.5	5.44	1.41	0.219	NA	chrX	37545012	37591383	+	protein_coding	KNOWN	XK	X-linked Kx blood group (McLeod syndrome) [Source:HGNC Symbol;Acc:12811]
ENSG00000047617.10	20.83	0.37	0.52	NA	chr12	5641035	6055398	-	protein_coding	KNOWN	ANO2	anoctamin 2 [Source:HGNC Symbol;Acc:1183]
ENSG00000047621.7	2724.06	0.17	0.0249	0.131	chr12	4596894	4647674	-	protein_coding	KNOWN	C12orf4	chromosome 12 open reading frame 4 [Source:HGNC Symbol;Acc:1184]
ENSG00000047634.10	1315.47	0.04	0.656	0.849	chrX	17755588	17773105	+	protein_coding	KNOWN	SCML1	sex comb on midleg-like 1 (Drosophila) [Source:HGNC Symbol;Acc:10580]
ENSG00000047644.13	4483.87	0.09	0.151	0.403	chrX	9983602	10112518	+	protein_coding	KNOWN	WWC3	WWC family member 3 [Source:HGNC Symbol;Acc:29237]
ENSG00000047648.17	48.04	0.2	0.586	0.807	chrX	11136239	11683821	-	protein_coding	KNOWN	ARHGAP6	Rho GTPase activating protein 6 [Source:HGNC Symbol;Acc:676]
ENSG00000047662.4	2.66	-0.55	0.724	NA	chr4	17630929	17783135	-	protein_coding	KNOWN	FAM184B	family with sequence similarity 184, member B [Source:HGNC Symbol;Acc:29235]
ENSG00000047849.17	40164	0.24	6.56e-05	0.00153	chr3	47892182	48130769	-	protein_coding	KNOWN	MAP4	microtubule-associated protein 4 [Source:HGNC Symbol;Acc:6862]
ENSG00000047932.9	7084.12	0.11	0.109	0.333	chr6	117639374	117923691	-	protein_coding	KNOWN	GOPC	golgi-associated PDZ and coiled-coil motif containing [Source:HGNC Symbol;Acc:17643]
ENSG00000047936.6	24.84	0.24	0.7	0.871	chr6	117609463	117747018	-	protein_coding	KNOWN	ROS1	c-ros oncogene 1 , receptor tyrosine kinase [Source:HGNC Symbol;Acc:10261]
ENSG00000048028.7	2307.26	0.12	0.154	0.407	chr11	113668596	113746292	-	protein_coding	KNOWN	USP28	ubiquitin specific peptidase 28 [Source:HGNC Symbol;Acc:12625]
ENSG00000048052.16	2181.91	-0.23	0.02	0.113	chr7	18126572	19036993	+	protein_coding	KNOWN	HDAC9	histone deacetylase 9 [Source:HGNC Symbol;Acc:14065]
ENSG00000048140.13	2525.86	-0.07	0.427	0.7	chr5	176074388	176086058	+	protein_coding	KNOWN	TSPAN17	tetraspanin 17 [Source:HGNC Symbol;Acc:13594]
ENSG00000048162.15	954.69	-0.13	0.206	0.481	chr5	175810949	175815976	-	protein_coding	KNOWN	NOP16	NOP16 nucleolar protein [Source:HGNC Symbol;Acc:26934]
ENSG00000048342.11	4346.46	0.05	0.462	0.724	chr4	15471489	15603180	+	protein_coding	KNOWN	CC2D2A	coiled-coil and C2 domain containing 2A [Source:HGNC Symbol;Acc:29253]
ENSG00000048392.7	9473.22	0.07	0.227	0.506	chr8	103216730	103251346	-	protein_coding	KNOWN	RRM2B	ribonucleotide reductase M2 B (TP53 inducible) [Source:HGNC Symbol;Acc:17296]
ENSG00000048405.5	1997.65	0.03	0.681	0.861	chr7	126986844	127071978	-	protein_coding	KNOWN	ZNF800	zinc finger protein 800 [Source:HGNC Symbol;Acc:27267]
ENSG00000048462.6	0.47	-0.62	0.873	NA	chr16	12058964	12061925	+	protein_coding	KNOWN	TNFRSF17	tumor necrosis factor receptor superfamily, member 17 [Source:HGNC Symbol;Acc:11913]
ENSG00000048471.9	2743.51	-0.03	0.652	0.846	chr16	12070594	12668146	+	protein_coding	KNOWN	SNX29	sorting nexin 29 [Source:HGNC Symbol;Acc:30542]
ENSG00000048540.10	0.3	-1.58	0.696	NA	chr12	16701307	16763528	-	protein_coding	KNOWN	LMO3	LIM domain only 3 (rhombotin-like 2) [Source:HGNC Symbol;Acc:6643]
ENSG00000048544.5	3614.23	-0.02	0.806	0.923	chr6	42174539	42185603	-	protein_coding	KNOWN	MRPS10	mitochondrial ribosomal protein S10 [Source:HGNC Symbol;Acc:14502]
ENSG00000048545.9	20.33	-0.32	0.55	NA	chr6	42123144	42147794	+	protein_coding	KNOWN	GUCA1A	guanylate cyclase activator 1A (retina) [Source:HGNC Symbol;Acc:4678]
ENSG00000048649.9	6578.12	0.06	0.394	0.672	chr11	77371041	77532063	-	protein_coding	KNOWN	RSF1	remodeling and spacing factor 1 [Source:HGNC Symbol;Acc:18118]
ENSG00000048707.9	4830.87	0.1	0.217	0.493	chr1	12290124	12572099	+	protein_coding	KNOWN	VPS13D	vacuolar protein sorting 13 homolog D (S. cerevisiae) [Source:HGNC Symbol;Acc:23595]
ENSG00000048740.12	901.52	0.89	4.75e-15	3.64e-12	chr10	11047259	11378666	+	protein_coding	KNOWN	CELF2	CUGBP, Elav-like family member 2 [Source:HGNC Symbol;Acc:2550]
ENSG00000048828.12	15180.2	0.01	0.844	0.941	chr9	96214004	96328397	+	protein_coding	KNOWN	FAM120A	family with sequence similarity 120A [Source:HGNC Symbol;Acc:13247]
ENSG00000048991.12	2499.72	-0.06	0.453	0.719	chr2	136289025	136482840	+	protein_coding	KNOWN	R3HDM1	R3H domain containing 1 [Source:HGNC Symbol;Acc:9757]
ENSG00000049089.9	221.4	-0.8	4.38e-06	0.000163	chr1	40766159	40783488	-	protein_coding	KNOWN	COL9A2	collagen, type IX, alpha 2 [Source:HGNC Symbol;Acc:2218]
ENSG00000049130.9	4136.49	-0.25	0.00289	0.0284	chr12	88886570	88974628	-	protein_coding	KNOWN	KITLG	KIT ligand [Source:HGNC Symbol;Acc:6343]
ENSG00000049167.9	1269.89	-0.15	0.0621	0.237	chr5	60169658	60240900	-	protein_coding	KNOWN	ERCC8	excision repair cross-complementing rodent repair deficiency, complementation group 8 [Source:HGNC Symbol;Acc:3439]
ENSG00000049192.10	1503.64	0.32	0.00155	0.0181	chr5	64444563	64777747	-	protein_coding	KNOWN	ADAMTS6	ADAM metallopeptidase with thrombospondin type 1 motif, 6 [Source:HGNC Symbol;Acc:222]
ENSG00000049239.8	8010.93	-0.19	0.00703	0.0535	chr1	9294834	9331396	+	protein_coding	KNOWN	H6PD	hexose-6-phosphate dehydrogenase (glucose 1-dehydrogenase) [Source:HGNC Symbol;Acc:4795]
ENSG00000049245.8	10739.2	0.04	0.507	0.755	chr1	7831329	7841492	+	protein_coding	KNOWN	VAMP3	vesicle-associated membrane protein 3 [Source:HGNC Symbol;Acc:12644]
ENSG00000049246.10	683.14	0.11	0.486	0.741	chr1	7844380	7905237	+	protein_coding	KNOWN	PER3	period circadian clock 3 [Source:HGNC Symbol;Acc:8847]
ENSG00000049247.9	0	NA	NA	NA	chr1	7903143	7913572	-	protein_coding	KNOWN	UTS2	urotensin 2 [Source:HGNC Symbol;Acc:12636]
ENSG00000049249.4	2.55	1.27	0.42	NA	chr1	7979907	8000926	-	protein_coding	KNOWN	TNFRSF9	tumor necrosis factor receptor superfamily, member 9 [Source:HGNC Symbol;Acc:11924]
ENSG00000049283.13	0	NA	NA	NA	chr17	48609904	48621111	+	protein_coding	KNOWN	EPN3	epsin 3 [Source:HGNC Symbol;Acc:18235]
ENSG00000049319.2	0.3	-1.58	0.695	NA	chr2	31747550	31806136	-	processed_transcript	KNOWN	SRD5A2	steroid-5-alpha-reductase, alpha polypeptide 2 (3-oxo-5 alpha-steroid delta 4-dehydrogenase alpha 2) [Source:HGNC Symbol;Acc:11285]
ENSG00000049323.11	113291	0.16	0.0152	0.0929	chr2	33172039	33624576	+	protein_coding	KNOWN	LTBP1	latent transforming growth factor beta binding protein 1 [Source:HGNC Symbol;Acc:6714]
ENSG00000049449.4	30061.2	0.11	0.0381	0.174	chr11	31833939	32127301	+	protein_coding	KNOWN	RCN1	reticulocalbin 1, EF-hand calcium binding domain [Source:HGNC Symbol;Acc:9934]
ENSG00000049540.12	89103	0.01	0.957	0.985	chr7	73442119	73484237	+	protein_coding	KNOWN	ELN	elastin [Source:HGNC Symbol;Acc:3327]
ENSG00000049541.6	1030.27	0.18	0.107	0.329	chr7	73645829	73668774	-	protein_coding	KNOWN	RFC2	replication factor C (activator 1) 2, 40kDa [Source:HGNC Symbol;Acc:9970]
ENSG00000049618.16	4041.2	0.03	0.614	0.823	chr6	157099063	157531913	+	protein_coding	KNOWN	ARID1B	AT rich interactive domain 1B (SWI1-like) [Source:HGNC Symbol;Acc:18040]
ENSG00000049656.9	6083.37	-0.03	0.603	0.816	chr5	1317859	1345214	-	protein_coding	KNOWN	CLPTM1L	CLPTM1-like [Source:HGNC Symbol;Acc:24308]
ENSG00000049759.12	1569.9	0.09	0.295	0.583	chr18	55711599	56068772	+	protein_coding	KNOWN	NEDD4L	neural precursor cell expressed, developmentally down-regulated 4-like, E3 ubiquitin protein ligase [Source:HGNC Symbol;Acc:7728]
ENSG00000049768.10	5.27	0.25	0.816	NA	chrX	49106897	49121288	-	protein_coding	KNOWN	FOXP3	forkhead box P3 [Source:HGNC Symbol;Acc:6106]
ENSG00000049769.8	338.58	-0.08	0.578	0.802	chrX	49126306	49157929	+	protein_coding	KNOWN	PPP1R3F	protein phosphatase 1, regulatory subunit 3F [Source:HGNC Symbol;Acc:14944]
ENSG00000049860.9	11040	-0.01	0.838	0.937	chr5	73935848	74018472	+	protein_coding	KNOWN	HEXB	hexosaminidase B (beta polypeptide) [Source:HGNC Symbol;Acc:4879]
ENSG00000049883.10	679.9	-0.01	0.929	0.976	chr5	71616194	71656052	+	protein_coding	KNOWN	PTCD2	pentatricopeptide repeat domain 2 [Source:HGNC Symbol;Acc:25734]
ENSG00000050030.8	2.41	-0.2	0.92	NA	chrX	73952684	74145320	-	protein_coding	KNOWN	KIAA2022	KIAA2022 [Source:HGNC Symbol;Acc:29433]
ENSG00000050130.13	5703.24	0.01	0.917	0.972	chr14	59951161	59972128	+	protein_coding	KNOWN	JKAMP	JNK1/MAPK8-associated membrane protein [Source:HGNC Symbol;Acc:20184]
ENSG00000050165.13	79787.4	0.12	0.0324	0.156	chr11	11984653	12031316	-	protein_coding	KNOWN	DKK3	dickkopf WNT signaling pathway inhibitor 3 [Source:HGNC Symbol;Acc:2893]
ENSG00000050327.10	2.93	5.11	0.00611	NA	chr7	144052381	144077725	+	protein_coding	KNOWN	ARHGEF5	Rho guanine nucleotide exchange factor (GEF) 5 [Source:HGNC Symbol;Acc:13209]
ENSG00000050344.8	756.02	0.17	0.138	0.384	chr7	26191860	26226745	+	protein_coding	KNOWN	NFE2L3	nuclear factor (erythroid-derived 2)-like 3 [Source:HGNC Symbol;Acc:7783]
ENSG00000050393.7	2243.66	0.09	0.261	0.547	chr6	13786789	13814800	-	protein_coding	KNOWN	MCUR1	mitochondrial calcium uniporter regulator 1 [Source:HGNC Symbol;Acc:21097]
ENSG00000050405.9	20653.6	0.04	0.508	0.755	chr12	50569571	50677329	-	protein_coding	KNOWN	LIMA1	LIM domain and actin binding 1 [Source:HGNC Symbol;Acc:24636]
ENSG00000050426.11	1771.08	0.13	0.143	0.391	chr12	51441745	51454207	+	protein_coding	KNOWN	LETMD1	LETM1 domain containing 1 [Source:HGNC Symbol;Acc:24241]
ENSG00000050438.12	542.23	0.31	0.016	0.0967	chr12	51785101	51902980	+	protein_coding	KNOWN	SLC4A8	solute carrier family 4, sodium bicarbonate cotransporter, member 8 [Source:HGNC Symbol;Acc:11034]
ENSG00000050555.13	157.06	-1.38	8.03e-06	0.000277	chr9	133884469	133969860	+	protein_coding	KNOWN	LAMC3	laminin, gamma 3 [Source:HGNC Symbol;Acc:6494]
ENSG00000050628.16	12.73	1.12	0.167	NA	chr1	71318036	71513491	-	protein_coding	KNOWN	PTGER3	prostaglandin E receptor 3 (subtype EP3) [Source:HGNC Symbol;Acc:9595]
ENSG00000050730.11	21.05	-1.11	0.0457	0.195	chr4	122052563	122148621	-	protein_coding	KNOWN	TNIP3	TNFAIP3 interacting protein 3 [Source:HGNC Symbol;Acc:19315]
ENSG00000050748.12	3939.13	-0.03	0.684	0.863	chr5	179660143	179719099	-	protein_coding	KNOWN	MAPK9	mitogen-activated protein kinase 9 [Source:HGNC Symbol;Acc:6886]
ENSG00000050767.11	1.21	1.6	0.518	NA	chr5	177664619	178017556	-	protein_coding	KNOWN	COL23A1	collagen, type XXIII, alpha 1 [Source:HGNC Symbol;Acc:22990]
ENSG00000050820.12	3147.86	-0.23	0.0379	0.173	chr16	75262928	75301951	-	protein_coding	KNOWN	BCAR1	breast cancer anti-estrogen resistance 1 [Source:HGNC Symbol;Acc:971]
ENSG00000051009.6	1038.14	0.16	0.0741	0.263	chr11	6232565	6255941	-	protein_coding	KNOWN	FAM160A2	family with sequence similarity 160, member A2 [Source:HGNC Symbol;Acc:25378]
ENSG00000051108.10	8977.87	0.21	0.015	0.0924	chr16	56965960	56977798	+	protein_coding	KNOWN	HERPUD1	homocysteine-inducible, endoplasmic reticulum stress-inducible, ubiquitin-like domain member 1 [Source:HGNC Symbol;Acc:13744]
ENSG00000051128.14	340.8	-0.21	0.175	0.436	chr19	19040010	19052070	-	protein_coding	KNOWN	HOMER3	homer homolog 3 (Drosophila) [Source:HGNC Symbol;Acc:17514]
ENSG00000051180.12	413.72	0.71	1.51e-05	0.000465	chr15	40986972	41024354	+	protein_coding	KNOWN	RAD51	RAD51 recombinase [Source:HGNC Symbol;Acc:9817]
ENSG00000051341.9	254.85	0.64	0.00527	0.0438	chr3	121150278	121264853	-	protein_coding	KNOWN	POLQ	polymerase (DNA directed), theta [Source:HGNC Symbol;Acc:9186]
ENSG00000051382.4	2023.51	0.13	0.129	0.368	chr3	138372860	138553780	-	protein_coding	KNOWN	PIK3CB	phosphatidylinositol-4,5-bisphosphate 3-kinase, catalytic subunit beta [Source:HGNC Symbol;Acc:8976]
ENSG00000051523.6	1679.58	-0.15	0.177	0.44	chr16	88709691	88717560	-	protein_coding	KNOWN	CYBA	cytochrome b-245, alpha polypeptide [Source:HGNC Symbol;Acc:2577]
ENSG00000051596.5	362.73	-0.08	0.606	0.818	chr5	175344876	175461683	-	protein_coding	KNOWN	THOC3	THO complex 3 [Source:HGNC Symbol;Acc:19072]
ENSG00000051620.6	1378.14	-0.12	0.222	0.5	chr6	138724668	138743334	+	protein_coding	KNOWN	HEBP2	heme binding protein 2 [Source:HGNC Symbol;Acc:15716]
ENSG00000051825.10	1402.26	0.21	0.0209	0.116	chr12	123636867	123728561	-	protein_coding	KNOWN	MPHOSPH9	M-phase phosphoprotein 9 [Source:HGNC Symbol;Acc:7215]
ENSG00000052126.10	2065.5	-0.08	0.362	0.647	chr12	19282648	19529334	+	protein_coding	KNOWN	PLEKHA5	pleckstrin homology domain containing, family A member 5 [Source:HGNC Symbol;Acc:30036]
ENSG00000052344.11	0	NA	NA	NA	chr16	31142756	31147083	-	protein_coding	KNOWN	PRSS8	protease, serine, 8 [Source:HGNC Symbol;Acc:9491]
ENSG00000052723.7	4070.23	0.01	0.891	0.961	chr1	115312100	115323306	-	protein_coding	KNOWN	SIKE1	suppressor of IKBKE 1 [Source:HGNC Symbol;Acc:26119]
ENSG00000052749.9	1965.91	-0.08	0.329	0.616	chr10	99116115	99161127	-	protein_coding	KNOWN	RRP12	ribosomal RNA processing 12 homolog (S. cerevisiae) [Source:HGNC Symbol;Acc:29100]
ENSG00000052795.8	2948.73	-0.01	0.878	0.956	chr4	159690290	159829201	+	protein_coding	KNOWN	FNIP2	folliculin interacting protein 2 [Source:HGNC Symbol;Acc:29280]
ENSG00000052802.8	9680.17	-0.48	1.08e-06	5.17e-05	chr4	166248775	166264312	+	protein_coding	KNOWN	MSMO1	methylsterol monooxygenase 1 [Source:HGNC Symbol;Acc:10545]
ENSG00000052841.10	6345.47	-0.12	0.053	0.214	chr11	43380482	43516483	+	protein_coding	KNOWN	TTC17	tetratricopeptide repeat domain 17 [Source:HGNC Symbol;Acc:25596]
ENSG00000052850.5	491.19	-0.62	0.123	0.358	chr11	44281994	44331716	-	protein_coding	KNOWN	ALX4	ALX homeobox 4 [Source:HGNC Symbol;Acc:450]
ENSG00000053108.12	1.59	-0.34	0.878	NA	chr5	132532147	132948255	-	protein_coding	KNOWN	FSTL4	follistatin-like 4 [Source:HGNC Symbol;Acc:21389]
ENSG00000053254.11	8646.8	0.19	0.0142	0.0891	chr14	89591215	90085493	-	protein_coding	KNOWN	FOXN3	forkhead box N3 [Source:HGNC Symbol;Acc:1928]
ENSG00000053328.8	0	NA	NA	NA	chr6	110567131	110679475	-	protein_coding	KNOWN	METTL24	methyltransferase like 24 [Source:HGNC Symbol;Acc:21566]
ENSG00000053371.8	1345	-0.03	0.776	0.91	chr1	19630459	19638640	-	protein_coding	KNOWN	AKR7A2	aldo-keto reductase family 7, member A2 (aflatoxin aldehyde reductase) [Source:HGNC Symbol;Acc:389]
ENSG00000053372.4	1986.68	-0.02	0.804	0.922	chr1	19578033	19586622	+	protein_coding	KNOWN	MRTO4	mRNA turnover 4 homolog (S. cerevisiae) [Source:HGNC Symbol;Acc:18477]
ENSG00000053438.7	123.87	0.08	0.781	0.912	chr20	36149617	36152092	+	protein_coding	KNOWN	NNAT	neuronatin [Source:HGNC Symbol;Acc:7860]
ENSG00000053501.8	569.98	0.25	0.0612	0.235	chr19	17326155	17330638	+	protein_coding	KNOWN	USE1	unconventional SNARE in the ER 1 homolog (S. cerevisiae) [Source:HGNC Symbol;Acc:30882]
ENSG00000053524.7	18.89	0.08	0.883	NA	chr3	182895831	183146566	-	protein_coding	KNOWN	MCF2L2	MCF.2 cell line derived transforming sequence-like 2 [Source:HGNC Symbol;Acc:30319]
ENSG00000053702.10	5.23	-0.07	0.963	NA	chr12	2934514	2944710	-	protein_coding	KNOWN	NRIP2	nuclear receptor interacting protein 2 [Source:HGNC Symbol;Acc:23078]
ENSG00000053747.11	135.36	0.26	0.264	0.55	chr18	21269407	21535030	+	protein_coding	KNOWN	LAMA3	laminin, alpha 3 [Source:HGNC Symbol;Acc:6483]
ENSG00000053770.7	3006.54	-0.11	0.111	0.337	chr14	57735627	57756797	+	protein_coding	KNOWN	AP5M1	adaptor-related protein complex 5, mu 1 subunit [Source:HGNC Symbol;Acc:20192]
ENSG00000053900.6	1548.17	0.03	0.704	0.872	chr4	25378835	25420120	+	protein_coding	KNOWN	ANAPC4	anaphase promoting complex subunit 4 [Source:HGNC Symbol;Acc:19990]
ENSG00000053918.11	0	NA	NA	NA	chr11	2465914	2870339	+	protein_coding	KNOWN	KCNQ1	potassium voltage-gated channel, KQT-like subfamily, member 1 [Source:HGNC Symbol;Acc:6294]
ENSG00000054116.7	3848.83	-0.09	0.209	0.484	chr1	36602173	36615098	-	protein_coding	KNOWN	TRAPPC3	trafficking protein particle complex 3 [Source:HGNC Symbol;Acc:19942]
ENSG00000054118.9	13661.2	0	0.958	0.985	chr1	36690017	36770958	+	protein_coding	KNOWN	THRAP3	thyroid hormone receptor associated protein 3 [Source:HGNC Symbol;Acc:22964]
ENSG00000054148.13	3625.18	0.14	0.131	0.371	chr9	139743176	139745488	+	protein_coding	KNOWN	PHPT1	phosphohistidine phosphatase 1 [Source:HGNC Symbol;Acc:30033]
ENSG00000054179.7	0	NA	NA	NA	chr9	139942550	139948497	-	protein_coding	KNOWN	ENTPD2	ectonucleoside triphosphate diphosphohydrolase 2 [Source:HGNC Symbol;Acc:3364]
ENSG00000054219.9	9.71	0.52	0.556	NA	chr2	160628362	160761260	-	protein_coding	KNOWN	LY75	lymphocyte antigen 75 [Source:HGNC Symbol;Acc:6729]
ENSG00000054267.16	3888.31	-0.37	1.7e-05	0.000517	chr1	235294949	235491534	-	protein_coding	KNOWN	ARID4B	AT rich interactive domain 4B (RBP1-like) [Source:HGNC Symbol;Acc:15550]
ENSG00000054277.8	3559.54	0.27	0.00224	0.0236	chr1	241753404	241840678	-	protein_coding	KNOWN	OPN3	opsin 3 [Source:HGNC Symbol;Acc:14007]
ENSG00000054282.11	2183.68	0.17	0.0165	0.0984	chr1	243419320	243663394	+	protein_coding	KNOWN	SDCCAG8	serologically defined colon cancer antigen 8 [Source:HGNC Symbol;Acc:10671]
ENSG00000054356.9	175.39	-0.42	0.122	0.356	chr2	220154345	220174370	-	protein_coding	KNOWN	PTPRN	protein tyrosine phosphatase, receptor type, N [Source:HGNC Symbol;Acc:9676]
ENSG00000054392.8	665.88	-0.08	0.495	0.747	chr1	210501596	210849638	+	protein_coding	KNOWN	HHAT	hedgehog acyltransferase [Source:HGNC Symbol;Acc:18270]
ENSG00000054523.12	6484.7	-0.16	0.0103	0.0701	chr1	10270863	10441661	+	protein_coding	KNOWN	KIF1B	kinesin family member 1B [Source:HGNC Symbol;Acc:16636]
ENSG00000054598.5	1779.73	-0.29	0.000439	0.007	chr6	1610681	1614127	+	protein_coding	KNOWN	FOXC1	forkhead box C1 [Source:HGNC Symbol;Acc:3800]
ENSG00000054611.9	1189.47	0.17	0.0879	0.293	chr22	47158518	47571336	+	protein_coding	KNOWN	TBC1D22A	TBC1 domain family, member 22A [Source:HGNC Symbol;Acc:1309]
ENSG00000054654.11	1565.24	0.22	0.0296	0.148	chr14	64319683	64693165	+	protein_coding	KNOWN	SYNE2	spectrin repeat containing, nuclear envelope 2 [Source:HGNC Symbol;Acc:17084]
ENSG00000054690.9	11.44	0.23	0.758	NA	chr14	68000018	68056329	+	protein_coding	KNOWN	PLEKHH1	pleckstrin homology domain containing, family H (with MyTH4 domain) member 1 [Source:HGNC Symbol;Acc:17733]
ENSG00000054793.9	4253.55	0.1	0.188	0.456	chr20	50213053	50385173	-	protein_coding	KNOWN	ATP9A	ATPase, class II, type 9A [Source:HGNC Symbol;Acc:13540]
ENSG00000054796.8	0	NA	NA	NA	chr20	55904815	55919050	+	protein_coding	KNOWN	SPO11	SPO11 meiotic protein covalently bound to DSB [Source:HGNC Symbol;Acc:11250]
ENSG00000054803.3	0	NA	NA	NA	chr20	54572496	54580528	-	protein_coding	KNOWN	CBLN4	cerebellin 4 precursor [Source:HGNC Symbol;Acc:16231]
ENSG00000054938.11	5.63	0.42	0.703	NA	chr11	74407474	74442430	-	protein_coding	KNOWN	CHRDL2	chordin-like 2 [Source:HGNC Symbol;Acc:24168]
ENSG00000054965.6	7142.65	0.22	0.000924	0.0123	chr11	73111532	73309234	-	protein_coding	KNOWN	FAM168A	family with sequence similarity 168, member A [Source:HGNC Symbol;Acc:28999]
ENSG00000054967.8	110.32	-0.02	0.947	0.982	chr11	73087309	73108519	+	protein_coding	KNOWN	RELT	RELT tumor necrosis factor receptor [Source:HGNC Symbol;Acc:13764]
ENSG00000054983.12	3483.99	0.13	0.0731	0.262	chr14	88304164	88460009	-	protein_coding	KNOWN	GALC	galactosylceramidase [Source:HGNC Symbol;Acc:4115]
ENSG00000055044.6	3697.06	-0.18	0.0231	0.125	chr2	203130439	203168389	+	protein_coding	KNOWN	NOP58	NOP58 ribonucleoprotein [Source:HGNC Symbol;Acc:29926]
ENSG00000055070.12	17672.4	0.01	0.816	0.927	chr1	16679070	16724640	+	protein_coding	KNOWN	SZRD1	SUZ RNA binding domain containing 1 [Source:HGNC Symbol;Acc:30232]
ENSG00000055118.10	0.98	-0.81	0.762	NA	chr7	150642049	150675403	-	protein_coding	KNOWN	KCNH2	potassium voltage-gated channel, subfamily H (eag-related), member 2 [Source:HGNC Symbol;Acc:6251]
ENSG00000055130.11	5419.85	0	0.945	0.981	chr7	148395006	148498128	+	protein_coding	KNOWN	CUL1	cullin 1 [Source:HGNC Symbol;Acc:2551]
ENSG00000055147.13	2727.97	0.13	0.102	0.318	chr5	153369688	153418496	-	protein_coding	KNOWN	FAM114A2	family with sequence similarity 114, member A2 [Source:HGNC Symbol;Acc:1333]
ENSG00000055163.14	519	0.12	0.404	0.68	chr5	156693089	156822606	+	protein_coding	KNOWN	CYFIP2	cytoplasmic FMR1 interacting protein 2 [Source:HGNC Symbol;Acc:13760]
ENSG00000055208.13	8846.23	-0.06	0.367	0.65	chr6	149539777	149732749	+	protein_coding	KNOWN	TAB2	TGF-beta activated kinase 1/MAP3K7 binding protein 2 [Source:HGNC Symbol;Acc:17075]
ENSG00000055211.8	7124.93	0.02	0.781	0.912	chr6	149887430	149912884	+	protein_coding	KNOWN	GINM1	glycoprotein integral membrane 1 [Source:HGNC Symbol;Acc:21074]
ENSG00000055332.11	7399.45	-0.04	0.518	0.762	chr2	37326353	37384208	-	protein_coding	KNOWN	EIF2AK2	eukaryotic translation initiation factor 2-alpha kinase 2 [Source:HGNC Symbol;Acc:9437]
ENSG00000055483.14	2244.87	-0.14	0.0532	0.215	chr17	76783463	76837523	-	protein_coding	KNOWN	USP36	ubiquitin specific peptidase 36 [Source:HGNC Symbol;Acc:20062]
ENSG00000055609.13	4219.31	0.16	0.018	0.105	chr7	151832010	152133090	-	protein_coding	KNOWN	KMT2C	lysine (K)-specific methyltransferase 2C [Source:HGNC Symbol;Acc:13726]
ENSG00000055732.8	4.42	-0.27	0.822	NA	chr1	85483765	85514182	-	protein_coding	KNOWN	MCOLN3	mucolipin 3 [Source:HGNC Symbol;Acc:13358]
ENSG00000055813.5	73.35	0.31	0.294	0.582	chr2	56411258	56613308	+	protein_coding	KNOWN	CCDC85A	coiled-coil domain containing 85A [Source:HGNC Symbol;Acc:29400]
ENSG00000055917.11	7560.3	-0.09	0.118	0.35	chr2	20448452	20551995	-	protein_coding	KNOWN	PUM2	pumilio homolog 2 (Drosophila) [Source:HGNC Symbol;Acc:14958]
ENSG00000055950.12	1600.92	-0.04	0.716	0.88	chr10	102729215	102747272	-	protein_coding	KNOWN	MRPL43	mitochondrial ribosomal protein L43 [Source:HGNC Symbol;Acc:14517]
ENSG00000055955.11	0.99	-0.79	0.736	NA	chr3	52846991	52865495	-	protein_coding	KNOWN	ITIH4	inter-alpha-trypsin inhibitor heavy chain family, member 4 [Source:HGNC Symbol;Acc:6169]
ENSG00000055957.6	0	NA	NA	NA	chr3	52811603	52826078	+	protein_coding	KNOWN	ITIH1	inter-alpha-trypsin inhibitor heavy chain 1 [Source:HGNC Symbol;Acc:6166]
ENSG00000056050.6	1567.45	-0.01	0.953	0.984	chr4	170650616	170679104	-	protein_coding	KNOWN	C4orf27	chromosome 4 open reading frame 27 [Source:HGNC Symbol;Acc:26051]
ENSG00000056097.11	15301.9	0	0.957	0.985	chr5	32354456	32444867	-	protein_coding	KNOWN	ZFR	zinc finger RNA binding protein [Source:HGNC Symbol;Acc:17277]
ENSG00000056277.11	430.1	-0.01	0.951	0.983	chrX	129336685	129402873	-	protein_coding	KNOWN	ZNF280C	zinc finger protein 280C [Source:HGNC Symbol;Acc:25955]
ENSG00000056291.13	0.19	1.19	0.77	NA	chr4	72897521	73013784	+	protein_coding	KNOWN	NPFFR2	neuropeptide FF receptor 2 [Source:HGNC Symbol;Acc:4525]
ENSG00000056487.11	0.66	-2.73	0.463	NA	chr22	45277042	45405880	-	protein_coding	KNOWN	PHF21B	PHD finger protein 21B [Source:HGNC Symbol;Acc:25161]
ENSG00000056558.6	1515.81	0.22	0.0187	0.108	chr9	123664671	123691451	-	protein_coding	KNOWN	TRAF1	TNF receptor-associated factor 1 [Source:HGNC Symbol;Acc:12031]
ENSG00000056586.11	6464.79	-0.05	0.452	0.718	chr9	125606835	125667620	-	protein_coding	KNOWN	RC3H2	ring finger and CCCH-type domains 2 [Source:HGNC Symbol;Acc:21461]
ENSG00000056661.9	1765.09	-0.05	0.548	0.783	chr17	36890150	36906070	-	protein_coding	KNOWN	PCGF2	polycomb group ring finger 2 [Source:HGNC Symbol;Acc:12929]
ENSG00000056736.5	1.59	-1.72	0.449	NA	chr3	53880607	53899827	+	protein_coding	KNOWN	IL17RB	interleukin 17 receptor B [Source:HGNC Symbol;Acc:18015]
ENSG00000056972.14	1186.45	-0.22	0.0214	0.118	chr6	111877657	111927481	-	protein_coding	KNOWN	TRAF3IP2	TRAF3 interacting protein 2 [Source:HGNC Symbol;Acc:1343]
ENSG00000056998.14	706.09	0.11	0.297	0.585	chrX	2746829	2800859	+	protein_coding	KNOWN	GYG2	glycogenin 2 [Source:HGNC Symbol;Acc:4700]
ENSG00000057019.11	14379.9	0.1	0.141	0.388	chr3	98514785	98620533	-	protein_coding	KNOWN	DCBLD2	discoidin, CUB and LCCL domain containing 2 [Source:HGNC Symbol;Acc:24627]
ENSG00000057149.10	0.33	-1.72	0.669	NA	chr18	61322431	61329197	-	protein_coding	KNOWN	SERPINB3	serpin peptidase inhibitor, clade B (ovalbumin), member 3 [Source:HGNC Symbol;Acc:10569]
ENSG00000057252.8	3293.2	-0.01	0.927	0.975	chr1	179262925	179327815	+	protein_coding	KNOWN	SOAT1	sterol O-acyltransferase 1 [Source:HGNC Symbol;Acc:11177]
ENSG00000057294.9	766.76	-0.18	0.17	0.43	chr12	32943679	33049774	-	protein_coding	KNOWN	PKP2	plakophilin 2 [Source:HGNC Symbol;Acc:9024]
ENSG00000057468.6	5.45	0.4	0.713	NA	chr1	76262567	76378923	+	protein_coding	KNOWN	MSH4	mutS homolog 4 (E. coli) [Source:HGNC Symbol;Acc:7327]
ENSG00000057593.9	5.38	0.63	0.614	NA	chr13	113760105	113774995	+	protein_coding	KNOWN	F7	coagulation factor VII (serum prothrombin conversion accelerator) [Source:HGNC Symbol;Acc:3544]
ENSG00000057608.11	27820.7	0	0.931	0.976	chr10	5807186	5884095	-	protein_coding	KNOWN	GDI2	GDP dissociation inhibitor 2 [Source:HGNC Symbol;Acc:4227]
ENSG00000057657.10	317.05	-0.19	0.225	0.504	chr6	106534195	106557814	+	protein_coding	KNOWN	PRDM1	PR domain containing 1, with ZNF domain [Source:HGNC Symbol;Acc:9346]
ENSG00000057663.8	3406.45	-0.1	0.153	0.405	chr6	106632351	106773666	-	protein_coding	KNOWN	ATG5	autophagy related 5 [Source:HGNC Symbol;Acc:589]
ENSG00000057704.6	17.02	0.42	0.485	NA	chr12	94960900	95044338	-	protein_coding	KNOWN	TMCC3	transmembrane and coiled-coil domain family 3 [Source:HGNC Symbol;Acc:29199]
ENSG00000057757.5	1723.28	0.08	0.344	0.629	chr1	24104895	24114722	+	protein_coding	KNOWN	PITHD1	PITH (C-terminal proteasome-interacting domain of thioredoxin-like) domain containing 1 [Source:HGNC Symbol;Acc:25022]
ENSG00000057935.9	2510.27	0.05	0.505	0.754	chr2	42721709	42984087	+	protein_coding	KNOWN	MTA3	metastasis associated 1 family, member 3 [Source:HGNC Symbol;Acc:23784]
ENSG00000058056.4	2457.48	-0.17	0.049	0.203	chr3	179370543	179507189	+	protein_coding	KNOWN	USP13	ubiquitin specific peptidase 13 (isopeptidase T-3) [Source:HGNC Symbol;Acc:12611]
ENSG00000058063.11	10227	0.09	0.123	0.358	chr3	182511288	182639423	+	protein_coding	KNOWN	ATP11B	ATPase, class VI, type 11B [Source:HGNC Symbol;Acc:13553]
ENSG00000058085.10	2009.08	0.01	0.886	0.959	chr1	183155373	183214035	+	protein_coding	KNOWN	LAMC2	laminin, gamma 2 [Source:HGNC Symbol;Acc:6493]
ENSG00000058091.12	4200.48	-0.08	0.238	0.519	chr7	90095738	90839905	+	protein_coding	KNOWN	CDK14	cyclin-dependent kinase 14 [Source:HGNC Symbol;Acc:8883]
ENSG00000058262.5	41322.9	-0.01	0.84	0.939	chr3	127770484	127790526	+	protein_coding	KNOWN	SEC61A1	Sec61 alpha 1 subunit (S. cerevisiae) [Source:HGNC Symbol;Acc:18276]
ENSG00000058272.11	11349.2	-0.05	0.427	0.7	chr12	80167343	80329240	-	protein_coding	KNOWN	PPP1R12A	protein phosphatase 1, regulatory subunit 12A [Source:HGNC Symbol;Acc:7618]
ENSG00000058335.11	7.77	0.06	0.947	NA	chr15	79252289	79383115	-	protein_coding	KNOWN	RASGRF1	Ras protein-specific guanine nucleotide-releasing factor 1 [Source:HGNC Symbol;Acc:9875]
ENSG00000058404.15	95.71	0.12	0.653	0.847	chr7	44256749	44374176	-	protein_coding	KNOWN	CAMK2B	calcium/calmodulin-dependent protein kinase II beta [Source:HGNC Symbol;Acc:1461]
ENSG00000058453.12	337.28	-0.29	0.117	0.348	chr1	17066768	17299474	+	protein_coding	KNOWN	CROCC	ciliary rootlet coiled-coil, rootletin [Source:HGNC Symbol;Acc:21299]
ENSG00000058600.11	1504.01	-0.29	0.00155	0.018	chr16	22308730	22346424	+	protein_coding	KNOWN	POLR3E	polymerase (RNA) III (DNA directed) polypeptide E (80kD) [Source:HGNC Symbol;Acc:30347]
ENSG00000058668.10	18872.5	0.1	0.176	0.438	chr1	203595689	203713209	+	protein_coding	KNOWN	ATP2B4	ATPase, Ca++ transporting, plasma membrane 4 [Source:HGNC Symbol;Acc:817]
ENSG00000058673.11	14938.5	0.01	0.805	0.923	chr1	203764782	203823252	+	protein_coding	KNOWN	ZC3H11A	zinc finger CCCH-type containing 11A [Source:HGNC Symbol;Acc:29093]
ENSG00000058729.6	3405.72	0.04	0.539	0.777	chr5	96496571	96518964	-	protein_coding	KNOWN	RIOK2	RIO kinase 2 [Source:HGNC Symbol;Acc:18999]
ENSG00000058799.9	1908.78	-0.14	0.094	0.305	chr1	54317392	54356407	-	protein_coding	KNOWN	YIPF1	Yip1 domain family, member 1 [Source:HGNC Symbol;Acc:25231]
ENSG00000058804.10	2068.68	0	0.989	0.996	chr1	54231133	54304533	-	protein_coding	KNOWN	NDC1	NDC1 transmembrane nucleoporin [Source:HGNC Symbol;Acc:25525]
ENSG00000058866.10	88.94	0.41	0.181	0.445	chr3	185823457	186080026	-	protein_coding	KNOWN	DGKG	diacylglycerol kinase, gamma 90kDa [Source:HGNC Symbol;Acc:2853]
ENSG00000059122.12	1149.96	-0.09	0.32	0.608	chr16	2961938	3001209	+	protein_coding	KNOWN	FLYWCH1	FLYWCH-type zinc finger 1 [Source:HGNC Symbol;Acc:25404]
ENSG00000059145.14	804.31	-0.18	0.0895	0.296	chr16	1413206	1464752	-	protein_coding	KNOWN	UNKL	unkempt homolog (Drosophila)-like [Source:HGNC Symbol;Acc:14184]
ENSG00000059377.11	62.14	-0.56	0.0791	0.275	chr7	139476850	139720125	+	protein_coding	KNOWN	TBXAS1	thromboxane A synthase 1 (platelet) [Source:HGNC Symbol;Acc:11609]
ENSG00000059378.8	539.86	0	0.994	0.998	chr7	139723544	139763521	-	protein_coding	KNOWN	PARP12	poly (ADP-ribose) polymerase family, member 12 [Source:HGNC Symbol;Acc:21919]
ENSG00000059573.4	14719.7	0.06	0.308	0.595	chr10	97365696	97416463	-	protein_coding	KNOWN	ALDH18A1	aldehyde dehydrogenase 18 family, member A1 [Source:HGNC Symbol;Acc:9722]
ENSG00000059588.5	1768.68	-0.14	0.0916	0.3	chr1	234527059	234614849	-	protein_coding	KNOWN	TARBP1	TAR (HIV-1) RNA binding protein 1 [Source:HGNC Symbol;Acc:11568]
ENSG00000059691.7	1088.84	-0.07	0.496	0.747	chr4	152591656	152682175	-	protein_coding	KNOWN	PET112	PET112 homolog (yeast) [Source:HGNC Symbol;Acc:8849]
ENSG00000059728.6	1282.81	0.18	0.058	0.227	chr2	70124820	70170077	+	protein_coding	KNOWN	MXD1	MAX dimerization protein 1 [Source:HGNC Symbol;Acc:6761]
ENSG00000059758.3	3498.05	-0.17	0.0165	0.0985	chr12	96672039	96794338	-	protein_coding	KNOWN	CDK17	cyclin-dependent kinase 17 [Source:HGNC Symbol;Acc:8750]
ENSG00000059769.15	1059.78	0.03	0.781	0.912	chr9	114393632	114432508	+	protein_coding	KNOWN	DNAJC25	DnaJ (Hsp40) homolog, subfamily C , member 25 [Source:HGNC Symbol;Acc:34187]
ENSG00000059804.11	5027.62	0.45	4.77e-07	2.43e-05	chr12	8071826	8088871	-	protein_coding	KNOWN	SLC2A3	solute carrier family 2 (facilitated glucose transporter), member 3 [Source:HGNC Symbol;Acc:11007]
ENSG00000059915.12	314.41	-0.41	0.00893	0.0633	chr10	104162376	104181296	-	protein_coding	KNOWN	PSD	pleckstrin and Sec7 domain containing [Source:HGNC Symbol;Acc:9507]
ENSG00000060069.12	751.33	-0.35	0.00147	0.0173	chr18	77439801	77514510	+	protein_coding	KNOWN	CTDP1	CTD (carboxy-terminal domain, RNA polymerase II, polypeptide A) phosphatase, subunit 1 [Source:HGNC Symbol;Acc:2498]
ENSG00000060138.8	10969.8	0.03	0.602	0.816	chr12	10851683	10875911	-	protein_coding	KNOWN	YBX3	Y box binding protein 3 [Source:HGNC Symbol;Acc:2428]
ENSG00000060140.4	6.08	-0.83	0.455	NA	chr12	10771538	10826917	-	protein_coding	KNOWN	STYK1	serine/threonine/tyrosine kinase 1 [Source:HGNC Symbol;Acc:18889]
ENSG00000060237.12	18555	-0.11	0.0711	0.258	chr12	861759	1020618	+	protein_coding	KNOWN	WNK1	WNK lysine deficient protein kinase 1 [Source:HGNC Symbol;Acc:14540]
ENSG00000060303.5	1.01	1.25	0.668	NA	chr6	50824968	50825375	-	pseudogene	KNOWN	RPS17P5	ribosomal protein S17 pseudogene 5 [Source:HGNC Symbol;Acc:21352]
ENSG00000060339.9	6652.28	-0.03	0.644	0.841	chr10	70480769	70552134	+	protein_coding	KNOWN	CCAR1	cell division cycle and apoptosis regulator 1 [Source:HGNC Symbol;Acc:24236]
ENSG00000060491.11	992.61	-0.19	0.154	0.407	chr20	61436187	61445352	+	protein_coding	KNOWN	OGFR	opioid growth factor receptor [Source:HGNC Symbol;Acc:15768]
ENSG00000060558.3	3.04	-1.7	0.342	NA	chr19	3136191	3163767	+	protein_coding	KNOWN	GNA15	guanine nucleotide binding protein (G protein), alpha 15 (Gq class) [Source:HGNC Symbol;Acc:4383]
ENSG00000060566.9	0	NA	NA	NA	chr19	4153598	4173051	+	protein_coding	KNOWN	CREB3L3	cAMP responsive element binding protein 3-like 3 [Source:HGNC Symbol;Acc:18855]
ENSG00000060642.6	1070.97	0.03	0.755	0.9	chr1	27113963	27124889	+	protein_coding	KNOWN	PIGV	phosphatidylinositol glycan anchor biosynthesis, class V [Source:HGNC Symbol;Acc:26031]
ENSG00000060656.15	2006.3	-0.29	0.00019	0.00371	chr1	29563028	29653325	+	protein_coding	KNOWN	PTPRU	protein tyrosine phosphatase, receptor type, U [Source:HGNC Symbol;Acc:9683]
ENSG00000060688.8	2394.91	-0.21	0.0204	0.115	chr1	31732417	31769662	-	protein_coding	KNOWN	SNRNP40	small nuclear ribonucleoprotein 40kDa (U5) [Source:HGNC Symbol;Acc:30857]
ENSG00000060709.9	0.59	-2.58	0.505	NA	chr12	130880682	131200826	-	protein_coding	KNOWN	RIMBP2	RIMS binding protein 2 [Source:HGNC Symbol;Acc:30339]
ENSG00000060718.14	211254	0.14	0.0466	0.197	chr1	103342023	103574052	-	protein_coding	KNOWN	COL11A1	collagen, type XI, alpha 1 [Source:HGNC Symbol;Acc:2186]
ENSG00000060749.10	3414.1	-0.17	0.0193	0.11	chr11	32914724	33014862	+	protein_coding	KNOWN	QSER1	glutamine and serine rich 1 [Source:HGNC Symbol;Acc:26154]
ENSG00000060762.14	1676.75	-0.06	0.505	0.754	chr6	166778407	166796486	-	protein_coding	KNOWN	MPC1	mitochondrial pyruvate carrier 1 [Source:HGNC Symbol;Acc:21606]
ENSG00000060971.13	1801.24	-0.08	0.329	0.615	chr3	38144620	38178733	-	protein_coding	KNOWN	ACAA1	acetyl-CoA acyltransferase 1 [Source:HGNC Symbol;Acc:82]
ENSG00000060982.10	39576.2	0.37	6.92e-07	3.43e-05	chr12	24964295	25102393	-	protein_coding	KNOWN	BCAT1	branched chain amino-acid transaminase 1, cytosolic [Source:HGNC Symbol;Acc:976]
ENSG00000061273.13	5206.66	-0.19	0.00402	0.0359	chr12	48176505	48226915	-	protein_coding	KNOWN	HDAC7	histone deacetylase 7 [Source:HGNC Symbol;Acc:14067]
ENSG00000061337.11	791.49	-0.13	0.3	0.588	chr8	20103676	20161474	-	protein_coding	KNOWN	LZTS1	leucine zipper, putative tumor suppressor 1 [Source:HGNC Symbol;Acc:13861]
ENSG00000061455.9	7.84	0.23	0.811	NA	chr5	122424816	122523745	+	protein_coding	KNOWN	PRDM6	PR domain containing 6 [Source:HGNC Symbol;Acc:9350]
ENSG00000061492.7	0.3	-1.58	0.696	NA	chr5	137419581	137428054	+	protein_coding	KNOWN	WNT8A	wingless-type MMTV integration site family, member 8A [Source:HGNC Symbol;Acc:12788]
ENSG00000061656.5	246.73	1.4	1.18e-07	7.57e-06	chr20	34203814	34208971	+	protein_coding	KNOWN	SPAG4	sperm associated antigen 4 [Source:HGNC Symbol;Acc:11214]
ENSG00000061676.9	32594.2	-0.01	0.9	0.965	chr2	183789605	183903586	-	protein_coding	KNOWN	NCKAP1	NCK-associated protein 1 [Source:HGNC Symbol;Acc:7666]
ENSG00000061794.8	3142.37	0.02	0.801	0.92	chr12	27863706	27909228	+	protein_coding	KNOWN	MRPS35	mitochondrial ribosomal protein S35 [Source:HGNC Symbol;Acc:16635]
ENSG00000061918.8	192.36	-0.06	0.731	0.887	chr4	156680144	156728743	+	protein_coding	KNOWN	GUCY1B3	guanylate cyclase 1, soluble, beta 3 [Source:HGNC Symbol;Acc:4687]
ENSG00000061936.5	1784.99	-0.08	0.35	0.635	chr12	132195626	132284282	+	protein_coding	KNOWN	SFSWAP	splicing factor, suppressor of white-apricot homolog (Drosophila) [Source:HGNC Symbol;Acc:10790]
ENSG00000061938.12	736.39	-0.2	0.129	0.368	chr3	195590235	195638816	-	protein_coding	KNOWN	TNK2	tyrosine kinase, non-receptor, 2 [Source:HGNC Symbol;Acc:19297]
ENSG00000061987.10	7081.11	-0.03	0.603	0.817	chr12	62860597	62991363	+	protein_coding	KNOWN	MON2	MON2 homolog (S. cerevisiae) [Source:HGNC Symbol;Acc:29177]
ENSG00000062038.9	12.19	0.17	0.815	NA	chr16	68670092	68756519	+	protein_coding	KNOWN	CDH3	cadherin 3, type 1, P-cadherin (placental) [Source:HGNC Symbol;Acc:1762]
ENSG00000062096.10	0	NA	NA	NA	chrX	2959512	3030767	+	protein_coding	KNOWN	ARSF	arylsulfatase F [Source:HGNC Symbol;Acc:721]
ENSG00000062194.11	5956.47	-0.07	0.276	0.562	chr5	56469775	56560506	+	protein_coding	KNOWN	GPBP1	GC-rich promoter binding protein 1 [Source:HGNC Symbol;Acc:29520]
ENSG00000062282.10	22.93	-0.68	0.181	0.445	chr11	75470557	75512579	+	protein_coding	KNOWN	DGAT2	diacylglycerol O-acyltransferase 2 [Source:HGNC Symbol;Acc:16940]
ENSG00000062370.12	462.69	-0.14	0.284	0.57	chr19	44830708	44871377	-	protein_coding	KNOWN	ZNF112	zinc finger protein 112 [Source:HGNC Symbol;Acc:12892]
ENSG00000062485.14	8378.48	-0.04	0.525	0.767	chr12	56665483	56694176	-	protein_coding	KNOWN	CS	citrate synthase [Source:HGNC Symbol;Acc:2422]
ENSG00000062524.11	6.7	-1.07	0.264	NA	chr15	41795836	41806085	-	protein_coding	KNOWN	LTK	leukocyte receptor tyrosine kinase [Source:HGNC Symbol;Acc:6721]
ENSG00000062582.9	16.75	-0.48	0.463	NA	chr7	43906157	43909492	-	protein_coding	KNOWN	MRPS24	mitochondrial ribosomal protein S24 [Source:HGNC Symbol;Acc:14510]
ENSG00000062598.13	4713.03	-0.03	0.663	0.852	chr20	44994688	45061704	-	protein_coding	KNOWN	ELMO2	engulfment and cell motility 2 [Source:HGNC Symbol;Acc:17233]
ENSG00000062650.13	5941.68	-0.16	0.0128	0.0826	chr10	88195013	88281572	-	protein_coding	KNOWN	WAPAL	wings apart-like homolog (Drosophila) [Source:HGNC Symbol;Acc:23293]
ENSG00000062716.6	20109.5	-0.23	0.000136	0.00283	chr17	57784553	57919616	+	protein_coding	KNOWN	VMP1	vacuole membrane protein 1 [Source:HGNC Symbol;Acc:29559]
ENSG00000062725.5	5543.47	-0.12	0.122	0.356	chr17	58520520	58603580	-	protein_coding	KNOWN	APPBP2	amyloid beta precursor protein (cytoplasmic tail) binding protein 2 [Source:HGNC Symbol;Acc:622]
ENSG00000062822.8	313.53	-0.09	0.567	0.794	chr19	50887461	50921273	+	protein_coding	KNOWN	POLD1	polymerase (DNA directed), delta 1, catalytic subunit [Source:HGNC Symbol;Acc:9175]
ENSG00000063015.15	0.37	2.14	0.596	NA	chr17	27281919	27333458	-	protein_coding	KNOWN	SEZ6	seizure related 6 homolog (mouse) [Source:HGNC Symbol;Acc:15955]
ENSG00000063046.13	32313.2	0.17	0.00215	0.0229	chr12	53399942	53435993	+	protein_coding	KNOWN	EIF4B	eukaryotic translation initiation factor 4B [Source:HGNC Symbol;Acc:3285]
ENSG00000063127.11	77.64	-0.07	0.812	0.926	chr19	49792895	49828482	-	protein_coding	KNOWN	SLC6A16	solute carrier family 6, member 16 [Source:HGNC Symbol;Acc:13622]
ENSG00000063169.6	215.34	-0.31	0.128	0.365	chr19	48111453	48206533	+	protein_coding	KNOWN	GLTSCR1	glioma tumor suppressor candidate region gene 1 [Source:HGNC Symbol;Acc:4332]
ENSG00000063176.11	559.02	-0.09	0.476	0.734	chr19	49122548	49133974	+	protein_coding	KNOWN	SPHK2	sphingosine kinase 2 [Source:HGNC Symbol;Acc:18859]
ENSG00000063177.8	16932.7	-0.05	0.535	0.774	chr19	49118585	49122793	-	protein_coding	KNOWN	RPL18	ribosomal protein L18 [Source:HGNC Symbol;Acc:10310]
ENSG00000063180.4	527.59	-0.2	0.094	0.305	chr19	49141199	49149569	-	protein_coding	KNOWN	CA11	carbonic anhydrase XI [Source:HGNC Symbol;Acc:1370]
ENSG00000063241.3	793.35	-0.15	0.16	0.415	chr19	55964352	55973710	-	protein_coding	KNOWN	ISOC2	isochorismatase domain containing 2 [Source:HGNC Symbol;Acc:26278]
ENSG00000063244.8	5830.51	0.06	0.325	0.611	chr19	56165512	56186081	+	protein_coding	KNOWN	U2AF2	U2 small nuclear RNA auxiliary factor 2 [Source:HGNC Symbol;Acc:23156]
ENSG00000063245.10	1521.6	-0.24	0.0516	0.21	chr19	56186592	56221224	+	protein_coding	KNOWN	EPN1	epsin 1 [Source:HGNC Symbol;Acc:21604]
ENSG00000063322.9	3478.62	-0.08	0.3	0.588	chr19	39881943	39891277	+	protein_coding	KNOWN	MED29	mediator complex subunit 29 [Source:HGNC Symbol;Acc:23074]
ENSG00000063438.12	1059.5	-0.11	0.268	0.554	chr5	304291	438406	+	protein_coding	KNOWN	AHRR	aryl-hydrocarbon receptor repressor [Source:HGNC Symbol;Acc:346]
ENSG00000063515.2	0	NA	NA	NA	chr22	19136089	19137796	-	protein_coding	KNOWN	GSC2	goosecoid homeobox 2 [Source:HGNC Symbol;Acc:4613]
ENSG00000063587.11	2138.9	0.08	0.304	0.592	chrX	152599613	152618384	+	protein_coding	KNOWN	ZNF275	zinc finger protein 275 [Source:HGNC Symbol;Acc:13069]
ENSG00000063601.12	1876.25	0.02	0.759	0.902	chrX	149861435	149933576	+	protein_coding	KNOWN	MTMR1	myotubularin related protein 1 [Source:HGNC Symbol;Acc:7449]
ENSG00000063660.4	4755.03	-0.24	0.012	0.0786	chr2	241375088	241407493	+	protein_coding	KNOWN	GPC1	glypican 1 [Source:HGNC Symbol;Acc:4449]
ENSG00000063761.11	412.52	-0.1	0.47	0.73	chr14	78266426	78401355	+	protein_coding	KNOWN	ADCK1	aarF domain containing kinase 1 [Source:HGNC Symbol;Acc:19038]
ENSG00000063854.8	1393.26	0.11	0.213	0.488	chr16	1845621	1877195	-	protein_coding	KNOWN	HAGH	hydroxyacylglutathione hydrolase [Source:HGNC Symbol;Acc:4805]
ENSG00000063978.11	5273.19	-0.02	0.73	0.887	chr4	2463947	2627047	+	protein_coding	KNOWN	RNF4	ring finger protein 4 [Source:HGNC Symbol;Acc:10067]
ENSG00000064012.17	974.86	-0.1	0.377	0.658	chr2	202098166	202152434	+	protein_coding	KNOWN	CASP8	caspase 8, apoptosis-related cysteine peptidase [Source:HGNC Symbol;Acc:1509]
ENSG00000064042.13	753.39	1.02	2.63e-11	6.37e-09	chr4	41361624	41702061	+	protein_coding	KNOWN	LIMCH1	LIM and calponin homology domains 1 [Source:HGNC Symbol;Acc:29191]
ENSG00000064102.10	2622.62	0.02	0.807	0.924	chr12	27058114	27091259	-	protein_coding	KNOWN	ASUN	asunder spermatogenesis regulator [Source:HGNC Symbol;Acc:20174]
ENSG00000064115.6	6630.26	0.04	0.597	0.814	chr12	27126128	27167367	-	protein_coding	KNOWN	TM7SF3	transmembrane 7 superfamily member 3 [Source:HGNC Symbol;Acc:23049]
ENSG00000064195.7	2.92	-0.78	0.599	NA	chr17	48067369	48072588	-	protein_coding	KNOWN	DLX3	distal-less homeobox 3 [Source:HGNC Symbol;Acc:2916]
ENSG00000064199.2	536.16	-0.01	0.944	0.981	chr11	124543694	124567414	+	protein_coding	KNOWN	SPA17	sperm autoantigenic protein 17 [Source:HGNC Symbol;Acc:11210]
ENSG00000064201.11	43.74	0.08	0.854	0.945	chr11	2323227	2339430	+	protein_coding	KNOWN	TSPAN32	tetraspanin 32 [Source:HGNC Symbol;Acc:13410]
ENSG00000064205.6	75.38	0.1	0.775	0.91	chr20	43343485	43357150	+	protein_coding	KNOWN	WISP2	WNT1 inducible signaling pathway protein 2 [Source:HGNC Symbol;Acc:12770]
ENSG00000064218.4	0	NA	NA	NA	chr9	976964	991731	+	protein_coding	KNOWN	DMRT3	doublesex and mab-3 related transcription factor 3 [Source:HGNC Symbol;Acc:13909]
ENSG00000064225.8	112.17	-0.12	0.63	0.834	chr3	98451080	98540045	+	protein_coding	KNOWN	ST3GAL6	ST3 beta-galactoside alpha-2,3-sialyltransferase 6 [Source:HGNC Symbol;Acc:18080]
ENSG00000064270.8	0	NA	NA	NA	chr16	84402133	84497793	+	protein_coding	KNOWN	ATP2C2	ATPase, Ca++ transporting, type 2C, member 2 [Source:HGNC Symbol;Acc:29103]
ENSG00000064300.4	110.46	-0.07	0.759	0.902	chr17	47572655	47592379	+	protein_coding	KNOWN	NGFR	nerve growth factor receptor [Source:HGNC Symbol;Acc:7809]
ENSG00000064309.10	1837.14	0.11	0.19	0.458	chr11	125825691	125933230	-	protein_coding	KNOWN	CDON	cell adhesion associated, oncogene regulated [Source:HGNC Symbol;Acc:17104]
ENSG00000064313.7	3753	-0.1	0.132	0.373	chr8	120743015	120845103	-	protein_coding	KNOWN	TAF2	TAF2 RNA polymerase II, TATA box binding protein (TBP)-associated factor, 150kDa [Source:HGNC Symbol;Acc:11536]
ENSG00000064393.11	7652.6	0.11	0.304	0.592	chr7	139246316	139477577	-	protein_coding	KNOWN	HIPK2	homeodomain interacting protein kinase 2 [Source:HGNC Symbol;Acc:14402]
ENSG00000064419.9	4569.48	0.02	0.808	0.924	chr7	128594948	128695198	-	protein_coding	KNOWN	TNPO3	transportin 3 [Source:HGNC Symbol;Acc:17103]
ENSG00000064489.17	0	NA	NA	NA	chr19	19256376	19302967	-	protein_coding	KNOWN	MEF2BNB-MEF2B	MEF2BNB-MEF2B readthrough [Source:HGNC Symbol;Acc:39979]
ENSG00000064490.8	1494.1	-0.09	0.309	0.596	chr19	19303008	19312678	+	protein_coding	KNOWN	RFXANK	regulatory factor X-associated ankyrin-containing protein [Source:HGNC Symbol;Acc:9987]
ENSG00000064545.10	883.7	-0.28	0.0109	0.073	chr19	19229978	19249322	-	protein_coding	KNOWN	TMEM161A	transmembrane protein 161A [Source:HGNC Symbol;Acc:26020]
ENSG00000064547.9	45.02	0.36	0.345	0.63	chr19	19734477	19739739	-	protein_coding	KNOWN	LPAR2	lysophosphatidic acid receptor 2 [Source:HGNC Symbol;Acc:3168]
ENSG00000064601.12	10567.2	0.13	0.0492	0.204	chr20	44518783	44527459	+	protein_coding	KNOWN	CTSA	cathepsin A [Source:HGNC Symbol;Acc:9251]
ENSG00000064607.12	3883.4	0.04	0.59	0.81	chr19	19101697	19144832	-	protein_coding	KNOWN	SUGP2	SURP and G patch domain containing 2 [Source:HGNC Symbol;Acc:18641]
ENSG00000064651.9	2236.14	-0.1	0.186	0.453	chr5	127419458	127525380	+	protein_coding	KNOWN	SLC12A2	solute carrier family 12 (sodium/potassium/chloride transporters), member 2 [Source:HGNC Symbol;Acc:10911]
ENSG00000064652.6	482.21	0.17	0.177	0.44	chr5	122179134	122365049	+	protein_coding	KNOWN	SNX24	sorting nexin 24 [Source:HGNC Symbol;Acc:21533]
ENSG00000064655.14	70.89	-0.86	0.00963	0.0673	chr20	45523263	45817492	+	protein_coding	KNOWN	EYA2	eyes absent homolog 2 (Drosophila) [Source:HGNC Symbol;Acc:3520]
ENSG00000064666.10	26209.2	0.09	0.143	0.392	chr19	1026298	1039068	+	protein_coding	KNOWN	CNN2	calponin 2 [Source:HGNC Symbol;Acc:2156]
ENSG00000064687.8	139.72	-0.42	0.127	0.363	chr19	1040102	1065571	+	protein_coding	KNOWN	ABCA7	ATP-binding cassette, sub-family A (ABC1), member 7 [Source:HGNC Symbol;Acc:37]
ENSG00000064692.14	33.48	-0.41	0.347	0.631	chr5	121647049	121799914	+	protein_coding	KNOWN	SNCAIP	synuclein, alpha interacting protein [Source:HGNC Symbol;Acc:11139]
ENSG00000064703.7	1934.49	-0.18	0.065	0.244	chr1	112297867	112310638	+	protein_coding	KNOWN	DDX20	DEAD (Asp-Glu-Ala-Asp) box polypeptide 20 [Source:HGNC Symbol;Acc:2743]
ENSG00000064726.5	10426.1	-0.05	0.322	0.609	chr15	83685174	83736106	-	protein_coding	KNOWN	BTBD1	BTB (POZ) domain containing 1 [Source:HGNC Symbol;Acc:1120]
ENSG00000064763.5	560.82	0.16	0.26	0.546	chr12	29302036	29493913	+	protein_coding	KNOWN	FAR2	fatty acyl CoA reductase 2 [Source:HGNC Symbol;Acc:25531]
ENSG00000064787.8	0	NA	NA	NA	chr20	52553316	52687304	-	protein_coding	KNOWN	BCAS1	breast carcinoma amplified sequence 1 [Source:HGNC Symbol;Acc:974]
ENSG00000064835.6	0	NA	NA	NA	chr3	87308554	87325737	-	protein_coding	KNOWN	POU1F1	POU class 1 homeobox 1 [Source:HGNC Symbol;Acc:9210]
ENSG00000064886.9	56.06	-2.14	2.26e-05	0.000656	chr1	111743393	111786062	+	protein_coding	KNOWN	CHI3L2	chitinase 3-like 2 [Source:HGNC Symbol;Acc:1933]
ENSG00000064932.11	1359.25	-0.33	0.00143	0.0169	chr19	1107636	1174282	-	protein_coding	KNOWN	SBNO2	strawberry notch homolog 2 (Drosophila) [Source:HGNC Symbol;Acc:29158]
ENSG00000064933.12	1501.07	0.02	0.814	0.927	chr2	190649107	190742355	+	protein_coding	KNOWN	PMS1	PMS1 postmeiotic segregation increased 1 (S. cerevisiae) [Source:HGNC Symbol;Acc:9121]
ENSG00000064961.14	1149.28	-0.24	0.0213	0.118	chr19	3572775	3579086	+	protein_coding	KNOWN	HMG20B	high mobility group 20B [Source:HGNC Symbol;Acc:5002]
ENSG00000064989.8	1458.4	0.02	0.848	0.943	chr2	188207856	188313187	-	protein_coding	KNOWN	CALCRL	calcitonin receptor-like [Source:HGNC Symbol;Acc:16709]
ENSG00000064995.12	2327.69	-0.07	0.372	0.654	chr6	34845555	34855866	-	protein_coding	KNOWN	TAF11	TAF11 RNA polymerase II, TATA box binding protein (TBP)-associated factor, 28kDa [Source:HGNC Symbol;Acc:11544]
ENSG00000064999.12	1861.95	0.1	0.24	0.522	chr6	34857042	35059179	+	protein_coding	KNOWN	ANKS1A	ankyrin repeat and sterile alpha motif domain containing 1A [Source:HGNC Symbol;Acc:20961]
ENSG00000065000.11	8282.96	0	0.97	0.99	chr19	2100988	2164464	-	protein_coding	KNOWN	AP3D1	adaptor-related protein complex 3, delta 1 subunit [Source:HGNC Symbol;Acc:568]
ENSG00000065029.10	1141.15	-0.01	0.927	0.975	chr6	35226686	35263762	+	protein_coding	KNOWN	ZNF76	zinc finger protein 76 [Source:HGNC Symbol;Acc:13149]
ENSG00000065054.9	2942.23	-0.06	0.537	0.776	chr16	2075357	2089027	+	protein_coding	KNOWN	SLC9A3R2	solute carrier family 9, subfamily A (NHE3, cation proton antiporter 3), member 3 regulator 2 [Source:HGNC Symbol;Acc:11076]
ENSG00000065057.3	536.42	-0.17	0.181	0.446	chr16	2089816	2097867	-	protein_coding	KNOWN	NTHL1	nth endonuclease III-like 1 (E. coli) [Source:HGNC Symbol;Acc:8028]
ENSG00000065060.12	1662.23	0.12	0.224	0.502	chr6	34759857	34850915	+	protein_coding	KNOWN	UHRF1BP1	UHRF1 binding protein 1 [Source:HGNC Symbol;Acc:21216]
ENSG00000065135.7	10581.5	0.05	0.338	0.623	chr1	110091233	110136975	+	protein_coding	KNOWN	GNAI3	guanine nucleotide binding protein (G protein), alpha inhibiting activity polypeptide 3 [Source:HGNC Symbol;Acc:4387]
ENSG00000065150.14	16822.8	0.1	0.112	0.339	chr13	98605912	98676551	+	protein_coding	KNOWN	IPO5	importin 5 [Source:HGNC Symbol;Acc:6402]
ENSG00000065154.7	17166.1	0.07	0.214	0.488	chr10	126085872	126107545	-	protein_coding	KNOWN	OAT	ornithine aminotransferase [Source:HGNC Symbol;Acc:8091]
ENSG00000065183.10	3524.06	-0.15	0.0483	0.202	chr1	118472343	118503049	+	protein_coding	KNOWN	WDR3	WD repeat domain 3 [Source:HGNC Symbol;Acc:12755]
ENSG00000065243.14	5080.87	0.06	0.371	0.653	chr1	89149905	89301938	+	protein_coding	KNOWN	PKN2	protein kinase N2 [Source:HGNC Symbol;Acc:9406]
ENSG00000065268.6	807.27	-0.18	0.194	0.463	chr19	983174	994569	+	protein_coding	KNOWN	WDR18	WD repeat domain 18 [Source:HGNC Symbol;Acc:17956]
ENSG00000065308.4	31743.2	0.17	0.00575	0.0465	chr6	52362200	52441713	-	protein_coding	KNOWN	TRAM2	translocation associated membrane protein 2 [Source:HGNC Symbol;Acc:16855]
ENSG00000065320.4	19.91	-0.29	0.597	NA	chr17	8924859	9147317	+	protein_coding	KNOWN	NTN1	netrin 1 [Source:HGNC Symbol;Acc:8029]
ENSG00000065325.7	16.73	-1.55	0.0424	NA	chr17	9725523	9795419	+	protein_coding	KNOWN	GLP2R	glucagon-like peptide 2 receptor [Source:HGNC Symbol;Acc:4325]
ENSG00000065328.12	267.89	0.44	0.0584	0.228	chr10	13203554	13253104	+	protein_coding	KNOWN	MCM10	minichromosome maintenance complex component 10 [Source:HGNC Symbol;Acc:18043]
ENSG00000065357.15	4176.18	0.08	0.235	0.516	chr12	56321103	56347811	+	protein_coding	KNOWN	DGKA	diacylglycerol kinase, alpha 80kDa [Source:HGNC Symbol;Acc:2849]
ENSG00000065361.10	6.21	0.84	0.435	NA	chr12	56473641	56497289	+	protein_coding	KNOWN	ERBB3	v-erb-b2 avian erythroblastic leukemia viral oncogene homolog 3 [Source:HGNC Symbol;Acc:3431]
ENSG00000065371.13	1.07	3.65	0.239	NA	chr3	123687368	123711025	-	protein_coding	KNOWN	ROPN1	rhophilin associated tail protein 1 [Source:HGNC Symbol;Acc:17692]
ENSG00000065413.12	1876.57	-0.12	0.145	0.395	chr2	197831741	198175897	-	protein_coding	KNOWN	ANKRD44	ankyrin repeat domain 44 [Source:HGNC Symbol;Acc:25259]
ENSG00000065427.10	7394.93	0.06	0.341	0.625	chr16	75661622	75682541	-	protein_coding	KNOWN	KARS	lysyl-tRNA synthetase [Source:HGNC Symbol;Acc:6215]
ENSG00000065457.6	1394.3	0.01	0.905	0.967	chr16	75630879	75657198	-	protein_coding	KNOWN	ADAT1	adenosine deaminase, tRNA-specific 1 [Source:HGNC Symbol;Acc:228]
ENSG00000065485.13	3401.57	0.23	0.00234	0.0243	chr3	122785909	122944074	+	protein_coding	KNOWN	PDIA5	protein disulfide isomerase family A, member 5 [Source:HGNC Symbol;Acc:24811]
ENSG00000065491.8	1033.98	0.16	0.151	0.403	chr6	37225548	37300746	+	protein_coding	KNOWN	TBC1D22B	TBC1 domain family, member 22B [Source:HGNC Symbol;Acc:21602]
ENSG00000065518.7	3225.07	0	0.948	0.982	chr3	120315156	120321347	+	protein_coding	KNOWN	NDUFB4	NADH dehydrogenase (ubiquinone) 1 beta subcomplex, 4, 15kDa [Source:HGNC Symbol;Acc:7699]
ENSG00000065526.6	4251.33	-0.09	0.24	0.522	chr1	16174359	16266955	+	protein_coding	KNOWN	SPEN	spen homolog, transcriptional regulator (Drosophila) [Source:HGNC Symbol;Acc:17575]
ENSG00000065534.14	13126	0.13	0.229	0.509	chr3	123328896	123603178	-	protein_coding	KNOWN	MYLK	myosin light chain kinase [Source:HGNC Symbol;Acc:7590]
ENSG00000065548.13	6364.38	-0.06	0.374	0.655	chr2	187350883	187374090	+	protein_coding	KNOWN	ZC3H15	zinc finger CCCH-type containing 15 [Source:HGNC Symbol;Acc:29528]
ENSG00000065559.10	3146.14	-0.22	0.000768	0.0107	chr17	11924141	12047147	+	protein_coding	KNOWN	MAP2K4	mitogen-activated protein kinase kinase 4 [Source:HGNC Symbol;Acc:6844]
ENSG00000065600.8	442.19	-0.08	0.525	0.767	chr1	212537273	212588243	-	protein_coding	KNOWN	TMEM206	transmembrane protein 206 [Source:HGNC Symbol;Acc:25593]
ENSG00000065609.10	3.85	2.38	0.0827	NA	chr6	84262599	84419410	-	protein_coding	KNOWN	SNAP91	synaptosomal-associated protein, 91kDa [Source:HGNC Symbol;Acc:14986]
ENSG00000065613.9	12659	-0.12	0.0491	0.204	chr10	105726959	105788991	+	protein_coding	KNOWN	SLK	STE20-like kinase [Source:HGNC Symbol;Acc:11088]
ENSG00000065615.8	1291.01	0.12	0.166	0.423	chr6	84569362	84673238	+	protein_coding	KNOWN	CYB5R4	cytochrome b5 reductase 4 [Source:HGNC Symbol;Acc:20147]
ENSG00000065618.12	0	NA	NA	NA	chr10	105791044	105845760	-	protein_coding	KNOWN	COL17A1	collagen, type XVII, alpha 1 [Source:HGNC Symbol;Acc:2194]
ENSG00000065621.9	12.52	0.36	0.594	NA	chr10	106028631	106059616	+	protein_coding	KNOWN	GSTO2	glutathione S-transferase omega 2 [Source:HGNC Symbol;Acc:23064]
ENSG00000065665.16	320.41	-0.1	0.519	0.763	chr10	12171636	12211960	+	protein_coding	KNOWN	SEC61A2	Sec61 alpha 2 subunit (S. cerevisiae) [Source:HGNC Symbol;Acc:17702]
ENSG00000065675.10	3.68	-3.22	0.044	NA	chr10	6469105	6622263	-	protein_coding	KNOWN	PRKCQ	protein kinase C, theta [Source:HGNC Symbol;Acc:9410]
ENSG00000065717.10	543.96	-0.19	0.14	0.387	chr19	2997636	3047633	-	protein_coding	KNOWN	TLE2	transducin-like enhancer of split 2 (E(sp1) homolog, Drosophila) [Source:HGNC Symbol;Acc:11838]
ENSG00000065802.7	3193.3	0.24	0.00159	0.0184	chr2	239335383	239360891	+	protein_coding	KNOWN	ASB1	ankyrin repeat and SOCS box containing 1 [Source:HGNC Symbol;Acc:16011]
ENSG00000065809.9	4852.56	0.11	0.145	0.395	chr10	14560556	14816896	-	protein_coding	KNOWN	FAM107B	family with sequence similarity 107, member B [Source:HGNC Symbol;Acc:23726]
ENSG00000065833.7	3192.36	-0.08	0.27	0.556	chr6	83920108	84140797	-	protein_coding	KNOWN	ME1	malic enzyme 1, NADP(+)-dependent, cytosolic [Source:HGNC Symbol;Acc:6983]
ENSG00000065882.11	4213.53	-0.15	0.0423	0.186	chr4	37892708	38140796	+	protein_coding	KNOWN	TBC1D1	TBC1 (tre-2/USP6, BUB2, cdc16) domain family, member 1 [Source:HGNC Symbol;Acc:11578]
ENSG00000065883.10	4273.11	-0.19	0.00269	0.027	chr7	39989636	40136733	+	protein_coding	KNOWN	CDK13	cyclin-dependent kinase 13 [Source:HGNC Symbol;Acc:1733]
ENSG00000065911.7	9085.3	0.35	2.58e-05	0.000721	chr2	74425689	74444692	+	protein_coding	KNOWN	MTHFD2	methylenetetrahydrofolate dehydrogenase (NADP+ dependent) 2, methenyltetrahydrofolate cyclohydrolase [Source:HGNC Symbol;Acc:7434]
ENSG00000065923.5	945.63	0.34	0.00213	0.0228	chrX	46464753	46618490	-	protein_coding	KNOWN	SLC9A7	solute carrier family 9, subfamily A (NHE7, cation proton antiporter 7), member 7 [Source:HGNC Symbol;Acc:17123]
ENSG00000065970.4	2502.92	-0.2	0.00903	0.0638	chr12	8185299	8208099	+	protein_coding	KNOWN	FOXJ2	forkhead box J2 [Source:HGNC Symbol;Acc:24818]
ENSG00000065978.13	37622.5	0.12	0.0362	0.168	chr1	43148098	43168020	+	protein_coding	KNOWN	YBX1	Y box binding protein 1 [Source:HGNC Symbol;Acc:8014]
ENSG00000065989.11	1656.2	-0.08	0.359	0.644	chr19	10527449	10580305	+	protein_coding	KNOWN	PDE4A	phosphodiesterase 4A, cAMP-specific [Source:HGNC Symbol;Acc:8780]
ENSG00000066027.6	2727.99	-0.08	0.264	0.549	chr1	212458879	212535200	+	protein_coding	KNOWN	PPP2R5A	protein phosphatase 2, regulatory subunit B', alpha [Source:HGNC Symbol;Acc:9309]
ENSG00000066032.14	2.91	-0.73	0.629	NA	chr2	79412357	80875905	+	protein_coding	KNOWN	CTNNA2	catenin (cadherin-associated protein), alpha 2 [Source:HGNC Symbol;Acc:2510]
ENSG00000066044.9	4064.58	-0.04	0.587	0.808	chr19	8023463	8070543	-	protein_coding	KNOWN	ELAVL1	ELAV (embryonic lethal, abnormal vision, Drosophila)-like 1 (Hu antigen R) [Source:HGNC Symbol;Acc:3312]
ENSG00000066056.9	20.49	-0.77	0.17	NA	chr1	43766664	43788779	+	protein_coding	KNOWN	TIE1	tyrosine kinase with immunoglobulin-like and EGF-like domains 1 [Source:HGNC Symbol;Acc:11809]
ENSG00000066084.8	3440.76	0.03	0.649	0.845	chr12	50898768	51142450	+	protein_coding	KNOWN	DIP2B	DIP2 disco-interacting protein 2 homolog B (Drosophila) [Source:HGNC Symbol;Acc:29284]
ENSG00000066117.10	2606.58	-0.01	0.942	0.98	chr12	50478755	50494495	+	protein_coding	KNOWN	SMARCD1	SWI/SNF related, matrix associated, actin dependent regulator of chromatin, subfamily d, member 1 [Source:HGNC Symbol;Acc:11106]
ENSG00000066135.8	3342.86	-0.18	0.0171	0.101	chr1	44115829	44171186	+	protein_coding	KNOWN	KDM4A	lysine (K)-specific demethylase 4A [Source:HGNC Symbol;Acc:22978]
ENSG00000066136.15	1980.94	0.03	0.662	0.851	chr1	41157320	41237275	+	protein_coding	KNOWN	NFYC	nuclear transcription factor Y, gamma [Source:HGNC Symbol;Acc:7806]
ENSG00000066185.8	38.92	0.98	0.0305	0.15	chr1	42896000	42921938	-	protein_coding	KNOWN	ZMYND12	zinc finger, MYND-type containing 12 [Source:HGNC Symbol;Acc:21192]
ENSG00000066230.6	0	NA	NA	NA	chr5	473425	524447	-	protein_coding	KNOWN	SLC9A3	solute carrier family 9, subfamily A (NHE3, cation proton antiporter 3), member 3 [Source:HGNC Symbol;Acc:11073]
ENSG00000066248.10	50.12	0.32	0.441	0.71	chr2	233743396	233877982	-	protein_coding	KNOWN	NGEF	neuronal guanine nucleotide exchange factor [Source:HGNC Symbol;Acc:7807]
ENSG00000066279.12	1036.08	0.6	5.5e-06	0.000199	chr1	197053258	197115824	-	protein_coding	KNOWN	ASPM	asp (abnormal spindle) homolog, microcephaly associated (Drosophila) [Source:HGNC Symbol;Acc:19048]
ENSG00000066294.10	0	NA	NA	NA	chr1	160510885	160549306	-	protein_coding	KNOWN	CD84	CD84 molecule [Source:HGNC Symbol;Acc:1704]
ENSG00000066322.8	5436.42	-0.03	0.627	0.832	chr1	43829068	43833696	-	protein_coding	KNOWN	ELOVL1	ELOVL fatty acid elongase 1 [Source:HGNC Symbol;Acc:14418]
ENSG00000066336.7	0.15	-0.73	0.858	NA	chr11	47376411	47400127	-	protein_coding	KNOWN	SPI1	spleen focus forming virus (SFFV) proviral integration oncogene [Source:HGNC Symbol;Acc:11241]
ENSG00000066379.10	627.14	-0.2	0.098	0.312	chr6	30026676	30032686	+	protein_coding	KNOWN	ZNRD1	zinc ribbon domain containing 1 [Source:HGNC Symbol;Acc:13182]
ENSG00000066382.12	0	NA	NA	NA	chr11	30406040	30608419	-	protein_coding	KNOWN	MPPED2	metallophosphoesterase domain containing 2 [Source:HGNC Symbol;Acc:1180]
ENSG00000066405.8	0	NA	NA	NA	chr3	137717577	137752494	+	protein_coding	KNOWN	CLDN18	claudin 18 [Source:HGNC Symbol;Acc:2039]
ENSG00000066422.4	2554.66	-0.26	0.00617	0.049	chr3	101367733	101396339	-	protein_coding	KNOWN	ZBTB11	zinc finger and BTB domain containing 11 [Source:HGNC Symbol;Acc:16740]
ENSG00000066427.17	1187.23	-0.07	0.443	0.711	chr14	92524896	92572965	-	protein_coding	KNOWN	ATXN3	ataxin 3 [Source:HGNC Symbol;Acc:7106]
ENSG00000066455.8	8714.19	0.1	0.0733	0.262	chr14	93260576	93306308	+	protein_coding	KNOWN	GOLGA5	golgin A5 [Source:HGNC Symbol;Acc:4428]
ENSG00000066468.16	11.24	-0.31	0.689	NA	chr10	123237848	123357972	-	protein_coding	KNOWN	FGFR2	fibroblast growth factor receptor 2 [Source:HGNC Symbol;Acc:3689]
ENSG00000066557.5	2571.67	0.04	0.583	0.806	chr1	70610488	70671303	-	protein_coding	KNOWN	LRRC40	leucine rich repeat containing 40 [Source:HGNC Symbol;Acc:26004]
ENSG00000066583.7	310.68	0.22	0.165	0.422	chr5	128430444	128449721	+	protein_coding	KNOWN	ISOC1	isochorismatase domain containing 1 [Source:HGNC Symbol;Acc:24254]
ENSG00000066629.12	4470.54	0.09	0.155	0.408	chr14	100204030	100408397	+	protein_coding	KNOWN	EML1	echinoderm microtubule associated protein like 1 [Source:HGNC Symbol;Acc:3330]
ENSG00000066651.12	1269.58	0.04	0.719	0.881	chr6	126307576	126360937	+	protein_coding	KNOWN	TRMT11	tRNA methyltransferase 11 homolog (S. cerevisiae) [Source:HGNC Symbol;Acc:21080]
ENSG00000066654.8	4760.3	-0.05	0.428	0.701	chr16	20744986	20753406	-	protein_coding	KNOWN	THUMPD1	THUMP domain containing 1 [Source:HGNC Symbol;Acc:23807]
ENSG00000066697.10	1580.19	0.26	0.0012	0.015	chr9	103189438	103213511	+	protein_coding	KNOWN	MSANTD3	Myb/SANT-like DNA-binding domain containing 3 [Source:HGNC Symbol;Acc:23370]
ENSG00000066735.10	52.17	0.13	0.719	0.881	chr14	104605060	104647231	+	protein_coding	KNOWN	KIF26A	kinesin family member 26A [Source:HGNC Symbol;Acc:20226]
ENSG00000066739.7	4137.01	-0.13	0.0659	0.246	chr14	96747595	96830207	-	protein_coding	KNOWN	ATG2B	autophagy related 2B [Source:HGNC Symbol;Acc:20187]
ENSG00000066777.4	5593.02	-0.15	0.0138	0.0872	chr8	68085747	68255912	-	protein_coding	KNOWN	ARFGEF1	ADP-ribosylation factor guanine nucleotide-exchange factor 1 (brefeldin A-inhibited) [Source:HGNC Symbol;Acc:15772]
ENSG00000066813.10	0	NA	NA	NA	chr16	20547548	20587749	-	protein_coding	KNOWN	ACSM2B	acyl-CoA synthetase medium-chain family member 2B [Source:HGNC Symbol;Acc:30931]
ENSG00000066827.11	631.99	0.26	0.0256	0.133	chr8	135490031	135725292	-	protein_coding	KNOWN	ZFAT	zinc finger and AT hook domain containing [Source:HGNC Symbol;Acc:19899]
ENSG00000066855.11	1940.36	-0.08	0.325	0.611	chr8	66556969	66683496	+	protein_coding	KNOWN	MTFR1	mitochondrial fission regulator 1 [Source:HGNC Symbol;Acc:29510]
ENSG00000066923.13	1.37	-3.78	0.109	NA	chr7	99775186	99819111	+	protein_coding	KNOWN	STAG3	stromal antigen 3 [Source:HGNC Symbol;Acc:11356]
ENSG00000066926.6	2484.94	-0.02	0.817	0.928	chr18	55215515	55254004	-	protein_coding	KNOWN	FECH	ferrochelatase [Source:HGNC Symbol;Acc:3647]
ENSG00000066933.11	4053.95	0.26	0.00121	0.0151	chr15	72114632	72410918	-	protein_coding	KNOWN	MYO9A	myosin IXA [Source:HGNC Symbol;Acc:7608]
ENSG00000067048.12	14432.5	0.07	0.304	0.592	chrY	15016019	15032390	+	protein_coding	KNOWN	DDX3Y	DEAD (Asp-Glu-Ala-Asp) box helicase 3, Y-linked [Source:HGNC Symbol;Acc:2699]
ENSG00000067057.11	10352.3	0.62	1.19e-10	2.19e-08	chr10	3109712	3179904	+	protein_coding	KNOWN	PFKP	phosphofructokinase, platelet [Source:HGNC Symbol;Acc:8878]
ENSG00000067064.6	6390.34	-0.44	7.1e-06	0.000248	chr10	1085848	1095110	-	protein_coding	KNOWN	IDI1	isopentenyl-diphosphate delta isomerase 1 [Source:HGNC Symbol;Acc:5387]
ENSG00000067066.12	7481.72	0	0.979	0.993	chr2	231280657	231408805	+	protein_coding	KNOWN	SP100	SP100 nuclear antigen [Source:HGNC Symbol;Acc:11206]
ENSG00000067082.10	19107.8	0.14	0.108	0.331	chr10	3818188	3827473	-	protein_coding	KNOWN	KLF6	Kruppel-like factor 6 [Source:HGNC Symbol;Acc:2235]
ENSG00000067113.12	4389.91	-0.15	0.0686	0.252	chr5	54720682	54830878	-	protein_coding	KNOWN	PPAP2A	phosphatidic acid phosphatase type 2A [Source:HGNC Symbol;Acc:9228]
ENSG00000067141.12	8529.52	0.06	0.424	0.698	chr15	73344051	73597547	+	protein_coding	KNOWN	NEO1	neogenin 1 [Source:HGNC Symbol;Acc:7754]
ENSG00000067167.3	48428.8	0.18	0.00296	0.0289	chr8	71485677	71520622	-	protein_coding	KNOWN	TRAM1	translocation associated membrane protein 1 [Source:HGNC Symbol;Acc:20568]
ENSG00000067177.10	2894.22	-0.23	0.00125	0.0154	chrX	71798664	71934167	-	protein_coding	KNOWN	PHKA1	phosphorylase kinase, alpha 1 (muscle) [Source:HGNC Symbol;Acc:8925]
ENSG00000067182.3	10889.4	-0.31	2.38e-07	1.4e-05	chr12	6437923	6451280	-	protein_coding	KNOWN	TNFRSF1A	tumor necrosis factor receptor superfamily, member 1A [Source:HGNC Symbol;Acc:11916]
ENSG00000067191.11	410.59	-0.24	0.103	0.32	chr17	37329709	37353956	-	protein_coding	KNOWN	CACNB1	calcium channel, voltage-dependent, beta 1 subunit [Source:HGNC Symbol;Acc:1401]
ENSG00000067208.10	4060.15	0.18	0.00768	0.0566	chr1	92974253	93257961	-	protein_coding	KNOWN	EVI5	ecotropic viral integration site 5 [Source:HGNC Symbol;Acc:3501]
ENSG00000067221.9	1620.76	-0.05	0.512	0.758	chr15	74275547	74286963	-	protein_coding	KNOWN	STOML1	stomatin (EPB72)-like 1 [Source:HGNC Symbol;Acc:14560]
ENSG00000067225.13	124536	0.3	5.32e-05	0.0013	chr15	72491370	72524164	-	protein_coding	KNOWN	PKM	pyruvate kinase, muscle [Source:HGNC Symbol;Acc:9021]
ENSG00000067248.5	6146.8	-0.21	0.00425	0.0373	chr5	54552073	54603550	-	protein_coding	KNOWN	DHX29	DEAH (Asp-Glu-Ala-His) box polypeptide 29 [Source:HGNC Symbol;Acc:15815]
ENSG00000067334.9	5760.36	-0.03	0.638	0.838	chr1	94333373	94345474	-	protein_coding	KNOWN	DNTTIP2	deoxynucleotidyltransferase, terminal, interacting protein 2 [Source:HGNC Symbol;Acc:24013]
ENSG00000067365.10	1199.13	0.15	0.11	0.335	chr16	8715540	8740081	+	protein_coding	KNOWN	METTL22	methyltransferase like 22 [Source:HGNC Symbol;Acc:28368]
ENSG00000067369.9	5784.58	0.1	0.125	0.36	chr15	43699407	43802926	-	protein_coding	KNOWN	TP53BP1	tumor protein p53 binding protein 1 [Source:HGNC Symbol;Acc:11999]
ENSG00000067445.15	3475.78	-0.1	0.134	0.376	chrX	54946895	54957864	+	protein_coding	KNOWN	TRO	trophinin [Source:HGNC Symbol;Acc:12326]
ENSG00000067533.5	2230.55	0.05	0.543	0.779	chr1	218458629	218511325	+	protein_coding	KNOWN	RRP15	ribosomal RNA processing 15 homolog (S. cerevisiae) [Source:HGNC Symbol;Acc:24255]
ENSG00000067560.6	57080.6	0.2	0.000514	0.00782	chr3	49396578	49450431	-	protein_coding	KNOWN	RHOA	ras homolog family member A [Source:HGNC Symbol;Acc:667]
ENSG00000067596.6	4532.51	-0.05	0.421	0.696	chr17	41561233	41621831	+	protein_coding	KNOWN	DHX8	DEAH (Asp-Glu-Ala-His) box polypeptide 8 [Source:HGNC Symbol;Acc:2749]
ENSG00000067601.6	138.69	0.03	0.879	0.956	chr7	66752528	66767894	-	pseudogene	KNOWN	PMS2P4	postmeiotic segregation increased 2 pseudogene 4 [Source:HGNC Symbol;Acc:9129]
ENSG00000067606.11	57	0.12	0.744	0.894	chr1	1981909	2116834	+	protein_coding	KNOWN	PRKCZ	protein kinase C, zeta [Source:HGNC Symbol;Acc:9412]
ENSG00000067646.7	2303.77	0.02	0.806	0.923	chrY	2803112	2850547	+	protein_coding	KNOWN	ZFY	zinc finger protein, Y-linked [Source:HGNC Symbol;Acc:12870]
ENSG00000067704.8	9184.55	0.09	0.127	0.364	chr1	220267444	220321380	+	protein_coding	KNOWN	IARS2	isoleucyl-tRNA synthetase 2, mitochondrial [Source:HGNC Symbol;Acc:29685]
ENSG00000067715.9	1462.55	0.39	0.000122	0.00262	chr12	79257773	79845788	+	protein_coding	KNOWN	SYT1	synaptotagmin I [Source:HGNC Symbol;Acc:11509]
ENSG00000067798.9	3547.68	-0.02	0.77	0.908	chr12	78224685	78606790	+	protein_coding	KNOWN	NAV3	neuron navigator 3 [Source:HGNC Symbol;Acc:15998]
ENSG00000067829.13	2358.59	0.11	0.134	0.376	chrX	153051221	153059978	-	protein_coding	KNOWN	IDH3G	isocitrate dehydrogenase 3 (NAD+) gamma [Source:HGNC Symbol;Acc:5386]
ENSG00000067836.8	431.16	-0.06	0.645	0.842	chr16	4846969	4852951	-	protein_coding	KNOWN	ROGDI	rogdi homolog (Drosophila) [Source:HGNC Symbol;Acc:29478]
ENSG00000067840.7	20.22	1.5	0.0249	NA	chrX	153067621	153096020	-	protein_coding	KNOWN	PDZD4	PDZ domain containing 4 [Source:HGNC Symbol;Acc:21167]
ENSG00000067842.13	4.99	-0.36	0.762	NA	chrX	152783134	152848397	+	protein_coding	KNOWN	ATP2B3	ATPase, Ca++ transporting, plasma membrane 3 [Source:HGNC Symbol;Acc:816]
ENSG00000067900.5	15890	0	0.944	0.981	chr18	18529701	18691812	-	protein_coding	KNOWN	ROCK1	Rho-associated, coiled-coil containing protein kinase 1 [Source:HGNC Symbol;Acc:10251]
ENSG00000067955.9	4699.97	-0.18	0.00361	0.0334	chr16	67063019	67134961	+	protein_coding	KNOWN	CBFB	core-binding factor, beta subunit [Source:HGNC Symbol;Acc:1539]
ENSG00000067992.8	352.1	0.18	0.261	0.547	chrX	24483338	24557954	+	protein_coding	KNOWN	PDK3	pyruvate dehydrogenase kinase, isozyme 3 [Source:HGNC Symbol;Acc:8811]
ENSG00000068001.9	1481.25	-0.14	0.13	0.369	chr3	50355221	50360337	-	protein_coding	KNOWN	HYAL2	hyaluronoglucosaminidase 2 [Source:HGNC Symbol;Acc:5321]
ENSG00000068024.12	841.83	-0.04	0.721	0.882	chr2	239969864	240323348	-	protein_coding	KNOWN	HDAC4	histone deacetylase 4 [Source:HGNC Symbol;Acc:14063]
ENSG00000068028.13	1808.64	0.5	7.94e-11	1.6e-08	chr3	50367219	50378411	-	protein_coding	KNOWN	RASSF1	Ras association (RalGDS/AF-6) domain family member 1 [Source:HGNC Symbol;Acc:9882]
ENSG00000068078.13	23.67	-0.8	0.103	0.321	chr4	1795034	1810599	+	protein_coding	KNOWN	FGFR3	fibroblast growth factor receptor 3 [Source:HGNC Symbol;Acc:3690]
ENSG00000068079.3	1074.74	-0.22	0.0177	0.104	chr17	41158742	41166473	+	protein_coding	KNOWN	IFI35	interferon-induced protein 35 [Source:HGNC Symbol;Acc:5399]
ENSG00000068097.10	1940.73	-0.16	0.0392	0.177	chr17	58120555	58156292	-	protein_coding	KNOWN	HEATR6	HEAT repeat containing 6 [Source:HGNC Symbol;Acc:24076]
ENSG00000068120.10	2853.65	-0.17	0.0279	0.142	chr17	40713485	40718295	+	protein_coding	KNOWN	COASY	CoA synthase [Source:HGNC Symbol;Acc:29932]
ENSG00000068137.10	645.28	-0.52	7.71e-05	0.00176	chr17	40819932	40829048	-	protein_coding	KNOWN	PLEKHH3	pleckstrin homology domain containing, family H (with MyTH4 domain) member 3 [Source:HGNC Symbol;Acc:26105]
ENSG00000068305.13	12504.4	0.24	0.00182	0.0203	chr15	100017370	100256671	+	protein_coding	KNOWN	MEF2A	myocyte enhancer factor 2A [Source:HGNC Symbol;Acc:6993]
ENSG00000068308.9	3346.26	0.01	0.938	0.978	chrX	48779305	48815648	-	protein_coding	KNOWN	OTUD5	OTU domain containing 5 [Source:HGNC Symbol;Acc:25402]
ENSG00000068323.11	5335.53	-0.06	0.377	0.658	chrX	48886242	48901012	-	protein_coding	KNOWN	TFE3	transcription factor binding to IGHM enhancer 3 [Source:HGNC Symbol;Acc:11752]
ENSG00000068354.10	1050.46	-0.03	0.767	0.907	chrX	48397845	48420997	+	protein_coding	KNOWN	TBC1D25	TBC1 domain family, member 25 [Source:HGNC Symbol;Acc:8092]
ENSG00000068366.14	7386.86	-0.04	0.528	0.769	chrX	108872579	108976632	-	protein_coding	KNOWN	ACSL4	acyl-CoA synthetase long-chain family member 4 [Source:HGNC Symbol;Acc:3571]
ENSG00000068383.14	3452.6	-0.02	0.771	0.909	chr10	134351324	134596979	+	protein_coding	KNOWN	INPP5A	inositol polyphosphate-5-phosphatase, 40kDa [Source:HGNC Symbol;Acc:6076]
ENSG00000068394.9	1574.54	0.08	0.313	0.6	chrX	48970334	48980151	-	protein_coding	KNOWN	GPKOW	G patch domain and KOW motifs [Source:HGNC Symbol;Acc:30677]
ENSG00000068400.9	2284.68	0.05	0.462	0.724	chrX	48830134	48858675	-	protein_coding	KNOWN	GRIPAP1	GRIP1 associated protein 1 [Source:HGNC Symbol;Acc:18706]
ENSG00000068438.10	3428.17	0.12	0.115	0.344	chrX	48334541	48344752	+	protein_coding	KNOWN	FTSJ1	FtsJ RNA methyltransferase homolog 1 (E. coli) [Source:HGNC Symbol;Acc:13254]
ENSG00000068489.8	709.87	0.76	2.14e-11	5.37e-09	chr17	57232860	57282066	+	protein_coding	KNOWN	PRR11	proline rich 11 [Source:HGNC Symbol;Acc:25619]
ENSG00000068615.12	24.69	0	0.998	0.999	chr2	86441116	86565206	-	protein_coding	KNOWN	REEP1	receptor accessory protein 1 [Source:HGNC Symbol;Acc:25786]
ENSG00000068650.14	1305.1	-0.06	0.492	0.745	chr13	113344643	113541482	+	protein_coding	KNOWN	ATP11A	ATPase, class VI, type 11A [Source:HGNC Symbol;Acc:13552]
ENSG00000068654.11	3706.35	-0.09	0.308	0.596	chr2	86247339	86333278	-	protein_coding	KNOWN	POLR1A	polymerase (RNA) I polypeptide A, 194kDa [Source:HGNC Symbol;Acc:17264]
ENSG00000068697.6	29771.9	0.15	0.074	0.263	chr2	20232411	20251789	-	protein_coding	KNOWN	LAPTM4A	lysosomal protein transmembrane 4 alpha [Source:HGNC Symbol;Acc:6924]
ENSG00000068724.11	1552.57	0.07	0.519	0.763	chr2	47143296	47303276	+	protein_coding	KNOWN	TTC7A	tetratricopeptide repeat domain 7A [Source:HGNC Symbol;Acc:19750]
ENSG00000068745.10	3963.72	-0.1	0.132	0.372	chr3	48725436	48777786	-	protein_coding	KNOWN	IP6K2	inositol hexakisphosphate kinase 2 [Source:HGNC Symbol;Acc:17313]
ENSG00000068781.16	2.48	-0.38	0.817	NA	chr2	48757064	49003654	+	protein_coding	KNOWN	STON1-GTF2A1L	STON1-GTF2A1L readthrough [Source:HGNC Symbol;Acc:30651]
ENSG00000068784.8	1596.64	0.25	0.0009	0.0121	chr2	45615819	45839304	-	protein_coding	KNOWN	SRBD1	S1 RNA binding domain 1 [Source:HGNC Symbol;Acc:25521]
ENSG00000068793.13	8465.24	0.04	0.465	0.727	chr15	22892005	23006016	+	protein_coding	KNOWN	CYFIP1	cytoplasmic FMR1 interacting protein 1 [Source:HGNC Symbol;Acc:13759]
ENSG00000068796.12	3121.44	-0.13	0.0396	0.178	chr5	61601989	61833076	+	protein_coding	KNOWN	KIF2A	kinesin heavy chain member 2A [Source:HGNC Symbol;Acc:6318]
ENSG00000068831.14	74.43	-0.26	0.369	0.652	chr11	64494383	64512928	-	protein_coding	KNOWN	RASGRP2	RAS guanyl releasing protein 2 (calcium and DAG-regulated) [Source:HGNC Symbol;Acc:9879]
ENSG00000068878.10	6952.43	-0.21	0.000337	0.00573	chr2	54091204	54197977	-	protein_coding	KNOWN	PSME4	proteasome (prosome, macropain) activator subunit 4 [Source:HGNC Symbol;Acc:20635]
ENSG00000068885.10	2318.3	0.13	0.118	0.35	chr3	159974774	160117668	-	protein_coding	KNOWN	IFT80	intraflagellar transport 80 homolog (Chlamydomonas) [Source:HGNC Symbol;Acc:29262]
ENSG00000068903.15	2800.87	0.07	0.392	0.672	chr19	39369197	39390502	-	protein_coding	KNOWN	SIRT2	sirtuin 2 [Source:HGNC Symbol;Acc:10886]
ENSG00000068912.9	12050.5	0.16	0.00624	0.0494	chr2	54014181	54045956	+	protein_coding	KNOWN	ERLEC1	endoplasmic reticulum lectin 1 [Source:HGNC Symbol;Acc:25222]
ENSG00000068971.9	1579.85	0.2	0.0364	0.169	chr11	64685025	64701945	+	protein_coding	KNOWN	PPP2R5B	protein phosphatase 2, regulatory subunit B', beta [Source:HGNC Symbol;Acc:9310]
ENSG00000068976.9	206.95	1.15	4.17e-05	0.00107	chr11	64513861	64527769	-	protein_coding	KNOWN	PYGM	phosphorylase, glycogen, muscle [Source:HGNC Symbol;Acc:9726]
ENSG00000068985.4	0	NA	NA	NA	chrX	49452053	49460596	-	protein_coding	KNOWN	PAGE1	P antigen family, member 1 (prostate associated) [Source:HGNC Symbol;Acc:4107]
ENSG00000069011.11	0.65	0.24	0.944	NA	chr5	134363425	134370503	-	protein_coding	KNOWN	PITX1	paired-like homeodomain 1 [Source:HGNC Symbol;Acc:9004]
ENSG00000069018.13	0	NA	NA	NA	chr5	135548999	135732730	-	protein_coding	KNOWN	TRPC7	transient receptor potential cation channel, subfamily C, member 7 [Source:HGNC Symbol;Acc:20754]
ENSG00000069020.14	1843.86	0.2	0.017	0.101	chr5	65892176	66465423	+	protein_coding	KNOWN	MAST4	microtubule associated serine/threonine kinase family member 4 [Source:HGNC Symbol;Acc:19037]
ENSG00000069122.14	98.52	-0.11	0.673	0.857	chr6	46820249	46922680	-	protein_coding	KNOWN	GPR116	G protein-coupled receptor 116 [Source:HGNC Symbol;Acc:19030]
ENSG00000069188.12	34.53	-0.03	0.95	0.983	chr17	71330523	71640228	-	protein_coding	KNOWN	SDK2	sidekick cell adhesion molecule 2 [Source:HGNC Symbol;Acc:19308]
ENSG00000069206.11	0	NA	NA	NA	chr8	24298443	24384483	+	protein_coding	KNOWN	ADAM7	ADAM metallopeptidase domain 7 [Source:HGNC Symbol;Acc:214]
ENSG00000069248.8	4459.18	-0.07	0.322	0.609	chr1	229577045	229644103	-	protein_coding	KNOWN	NUP133	nucleoporin 133kDa [Source:HGNC Symbol;Acc:18016]
ENSG00000069275.12	31452.2	0.11	0.0618	0.237	chr1	205681947	205719404	-	protein_coding	KNOWN	NUCKS1	nuclear casein kinase and cyclin-dependent kinase substrate 1 [Source:HGNC Symbol;Acc:29923]
ENSG00000069329.11	10783.4	0.12	0.0534	0.215	chr16	46690054	46723430	-	protein_coding	KNOWN	VPS35	vacuolar protein sorting 35 homolog (S. cerevisiae) [Source:HGNC Symbol;Acc:13487]
ENSG00000069345.7	5725.39	-0.05	0.509	0.756	chr16	46989299	47007699	-	protein_coding	KNOWN	DNAJA2	DnaJ (Hsp40) homolog, subfamily A, member 2 [Source:HGNC Symbol;Acc:14884]
ENSG00000069399.8	261.28	-0.3	0.118	0.349	chr19	45250962	45263301	+	protein_coding	KNOWN	BCL3	B-cell CLL/lymphoma 3 [Source:HGNC Symbol;Acc:998]
ENSG00000069424.10	347.96	-0.2	0.164	0.42	chr1	6051526	6161253	+	protein_coding	KNOWN	KCNAB2	potassium voltage-gated channel, shaker-related subfamily, beta member 2 [Source:HGNC Symbol;Acc:6229]
ENSG00000069431.6	136.47	0.05	0.851	0.944	chr12	21950335	22094336	-	protein_coding	KNOWN	ABCC9	ATP-binding cassette, sub-family C (CFTR/MRP), member 9 [Source:HGNC Symbol;Acc:60]
ENSG00000069482.6	3.61	-1.62	0.229	NA	chr11	68451247	68458643	+	protein_coding	KNOWN	GAL	galanin/GMAP prepropeptide [Source:HGNC Symbol;Acc:4114]
ENSG00000069493.9	89.39	0.07	0.785	0.915	chr12	9809270	9848413	+	protein_coding	KNOWN	CLEC2D	C-type lectin domain family 2, member D [Source:HGNC Symbol;Acc:14351]
ENSG00000069509.5	976.75	-0.16	0.149	0.4	chrX	44382885	44402247	-	protein_coding	KNOWN	FUNDC1	FUN14 domain containing 1 [Source:HGNC Symbol;Acc:28746]
ENSG00000069535.11	3.24	-0.97	0.488	NA	chrX	43625858	43741693	-	protein_coding	KNOWN	MAOB	monoamine oxidase B [Source:HGNC Symbol;Acc:6834]
ENSG00000069667.11	9890.4	0.29	1.15e-06	5.38e-05	chr15	60780483	61521518	-	protein_coding	KNOWN	RORA	RAR-related orphan receptor A [Source:HGNC Symbol;Acc:10258]
ENSG00000069696.6	3.78	-1.71	0.196	NA	chr11	637293	640706	+	protein_coding	KNOWN	DRD4	dopamine receptor D4 [Source:HGNC Symbol;Acc:3025]
ENSG00000069702.6	2169.66	-0.31	0.00183	0.0204	chr1	92145902	92371892	-	protein_coding	KNOWN	TGFBR3	transforming growth factor, beta receptor III [Source:HGNC Symbol;Acc:11774]
ENSG00000069712.9	259.42	0.33	0.039	0.176	chr1	92632542	92650280	+	protein_coding	KNOWN	KIAA1107	KIAA1107 [Source:HGNC Symbol;Acc:29192]
ENSG00000069764.5	0	NA	NA	NA	chr16	14766405	14788526	-	protein_coding	KNOWN	PLA2G10	phospholipase A2, group X [Source:HGNC Symbol;Acc:9029]
ENSG00000069812.7	7.68	-0.77	0.394	NA	chr1	6472478	6484730	-	protein_coding	KNOWN	HES2	hairy and enhancer of split 2 (Drosophila) [Source:HGNC Symbol;Acc:16005]
ENSG00000069849.6	6172.32	-0.33	1.11e-05	0.000359	chr3	141594966	141645356	+	protein_coding	KNOWN	ATP1B3	ATPase, Na+/K+ transporting, beta 3 polypeptide [Source:HGNC Symbol;Acc:806]
ENSG00000069869.11	8973.24	0.04	0.522	0.765	chr15	56119120	56285944	-	protein_coding	KNOWN	NEDD4	neural precursor cell expressed, developmentally down-regulated 4, E3 ubiquitin protein ligase [Source:HGNC Symbol;Acc:7727]
ENSG00000069943.5	752.83	-0.06	0.66	0.85	chr15	55611158	55647846	+	protein_coding	KNOWN	PIGB	phosphatidylinositol glycan anchor biosynthesis, class B [Source:HGNC Symbol;Acc:8959]
ENSG00000069956.7	8421.19	0.16	0.00615	0.0489	chr15	52244303	52358462	+	protein_coding	KNOWN	MAPK6	mitogen-activated protein kinase 6 [Source:HGNC Symbol;Acc:6879]
ENSG00000069966.14	1759.77	0.06	0.416	0.691	chr15	52413117	52483566	-	protein_coding	KNOWN	GNB5	guanine nucleotide binding protein (G protein), beta 5 [Source:HGNC Symbol;Acc:4401]
ENSG00000069974.11	1935.42	-0.11	0.179	0.443	chr15	55495164	55611311	-	protein_coding	KNOWN	RAB27A	RAB27A, member RAS oncogene family [Source:HGNC Symbol;Acc:9766]
ENSG00000069998.8	1058.8	0.3	0.00148	0.0173	chr22	17618401	17646177	-	protein_coding	KNOWN	CECR5	cat eye syndrome chromosome region, candidate 5 [Source:HGNC Symbol;Acc:1843]
ENSG00000070010.13	4132.04	-0.1	0.139	0.385	chr22	19437464	19466738	-	protein_coding	KNOWN	UFD1L	ubiquitin fusion degradation 1 like (yeast) [Source:HGNC Symbol;Acc:12520]
ENSG00000070018.4	4003.61	-0.04	0.529	0.769	chr12	12268959	12419946	-	protein_coding	KNOWN	LRP6	low density lipoprotein receptor-related protein 6 [Source:HGNC Symbol;Acc:6698]
ENSG00000070019.3	1.88	1.01	0.6	NA	chr12	14765576	14849519	-	protein_coding	KNOWN	GUCY2C	guanylate cyclase 2C (heat stable enterotoxin receptor) [Source:HGNC Symbol;Acc:4688]
ENSG00000070031.3	0	NA	NA	NA	chr11	626431	627143	-	protein_coding	KNOWN	SCT	secretin [Source:HGNC Symbol;Acc:10607]
ENSG00000070047.7	1750.03	-0.24	0.0187	0.108	chr11	576486	612222	+	protein_coding	KNOWN	PHRF1	PHD and ring finger domains 1 [Source:HGNC Symbol;Acc:24351]
ENSG00000070061.10	5476.36	-0.02	0.794	0.918	chr9	111629797	111696396	-	protein_coding	KNOWN	IKBKAP	inhibitor of kappa light polypeptide gene enhancer in B-cells, kinase complex-associated protein [Source:HGNC Symbol;Acc:5959]
ENSG00000070081.11	8942.65	0.18	0.00558	0.0455	chr11	17229700	17371521	+	protein_coding	KNOWN	NUCB2	nucleobindin 2 [Source:HGNC Symbol;Acc:8044]
ENSG00000070087.9	19080	0.16	0.0039	0.0352	chr3	149682691	149768575	-	protein_coding	KNOWN	PFN2	profilin 2 [Source:HGNC Symbol;Acc:8882]
ENSG00000070159.9	877.04	0.04	0.686	0.863	chr9	112137746	112260590	-	protein_coding	KNOWN	PTPN3	protein tyrosine phosphatase, non-receptor type 3 [Source:HGNC Symbol;Acc:9655]
ENSG00000070182.13	27.92	-0.43	0.384	0.665	chr14	65213002	65346601	-	protein_coding	KNOWN	SPTB	spectrin, beta, erythrocytic [Source:HGNC Symbol;Acc:11274]
ENSG00000070190.8	1.97	0.2	0.924	NA	chr4	100737990	100791311	+	protein_coding	KNOWN	DAPP1	dual adaptor of phosphotyrosine and 3-phosphoinositides [Source:HGNC Symbol;Acc:16500]
ENSG00000070193.4	106.08	-0.19	0.574	0.799	chr5	44303646	44389808	-	protein_coding	KNOWN	FGF10	fibroblast growth factor 10 [Source:HGNC Symbol;Acc:3666]
ENSG00000070214.11	16047.6	-0.34	8.1e-07	3.97e-05	chr9	108006903	108201452	+	protein_coding	KNOWN	SLC44A1	solute carrier family 44 (choline transporter), member 1 [Source:HGNC Symbol;Acc:18798]
ENSG00000070269.9	1493.23	0.05	0.599	0.814	chr14	56955072	57117324	+	protein_coding	KNOWN	TMEM260	transmembrane protein 260 [Source:HGNC Symbol;Acc:20185]
ENSG00000070366.8	2892.43	0.24	0.00377	0.0344	chr17	1963133	2207065	-	protein_coding	KNOWN	SMG6	SMG6 nonsense mediated mRNA decay factor [Source:HGNC Symbol;Acc:17809]
ENSG00000070367.11	8697.42	0.07	0.247	0.531	chr14	57670518	57735726	-	protein_coding	KNOWN	EXOC5	exocyst complex component 5 [Source:HGNC Symbol;Acc:10696]
ENSG00000070371.11	976.59	-0.43	5.07e-05	0.00125	chr22	19166986	19279239	-	protein_coding	KNOWN	CLTCL1	clathrin, heavy chain-like 1 [Source:HGNC Symbol;Acc:2093]
ENSG00000070388.7	0	NA	NA	NA	chr19	639879	643703	+	protein_coding	KNOWN	FGF22	fibroblast growth factor 22 [Source:HGNC Symbol;Acc:3679]
ENSG00000070404.5	8643.16	0.29	0.000277	0.0049	chr19	676392	683385	+	protein_coding	KNOWN	FSTL3	follistatin-like 3 (secreted glycoprotein) [Source:HGNC Symbol;Acc:3973]
ENSG00000070413.13	3344.55	-0.21	0.00278	0.0275	chr22	19023795	19109967	-	protein_coding	KNOWN	DGCR2	DiGeorge syndrome critical region gene 2 [Source:HGNC Symbol;Acc:2845]
ENSG00000070423.13	264.58	-0.37	0.0751	0.266	chr19	647526	663277	-	protein_coding	KNOWN	RNF126	ring finger protein 126 [Source:HGNC Symbol;Acc:21151]
ENSG00000070444.9	927.44	-0.01	0.936	0.978	chr17	2287354	2304412	-	protein_coding	KNOWN	MNT	MNT, MAX dimerization protein [Source:HGNC Symbol;Acc:7188]
ENSG00000070476.10	1006.83	-0.13	0.182	0.447	chr3	126156444	126194762	-	protein_coding	KNOWN	ZXDC	ZXD family zinc finger C [Source:HGNC Symbol;Acc:28160]
ENSG00000070495.10	1207.16	-0.01	0.944	0.981	chr17	74708919	74722866	-	protein_coding	KNOWN	JMJD6	jumonji domain containing 6 [Source:HGNC Symbol;Acc:19355]
ENSG00000070501.7	772.37	-0.07	0.516	0.761	chr8	42195972	42229326	+	protein_coding	KNOWN	POLB	polymerase (DNA directed), beta [Source:HGNC Symbol;Acc:9174]
ENSG00000070526.10	0.33	-1.72	0.669	NA	chr17	74620843	74639920	-	protein_coding	KNOWN	ST6GALNAC1	ST6 (alpha-N-acetyl-neuraminyl-2,3-beta-galactosyl-1,3)-N-acetylgalactosaminide alpha-2,6-sialyltransferase 1 [Source:HGNC Symbol;Acc:23614]
ENSG00000070540.8	6894.36	-0.03	0.605	0.818	chr17	66417089	66453654	-	protein_coding	KNOWN	WIPI1	WD repeat domain, phosphoinositide interacting 1 [Source:HGNC Symbol;Acc:25471]
ENSG00000070601.5	0	NA	NA	NA	chr9	37650997	37746901	+	protein_coding	KNOWN	FRMPD1	FERM and PDZ domain containing 1 [Source:HGNC Symbol;Acc:29159]
ENSG00000070610.10	1499.43	-0.2	0.0246	0.13	chr9	35736863	35749983	-	protein_coding	KNOWN	GBA2	glucosidase, beta (bile acid) 2 [Source:HGNC Symbol;Acc:18986]
ENSG00000070614.10	14438	0.11	0.0847	0.286	chr5	149865381	149937773	+	protein_coding	KNOWN	NDST1	N-deacetylase/N-sulfotransferase (heparan glucosaminyl) 1 [Source:HGNC Symbol;Acc:7680]
ENSG00000070669.12	5191.48	0.42	1.57e-05	0.000482	chr7	97481430	97501854	-	protein_coding	KNOWN	ASNS	asparagine synthetase (glutamine-hydrolyzing) [Source:HGNC Symbol;Acc:753]
ENSG00000070718.7	1864.87	0.18	0.0769	0.27	chr8	42010464	42029191	+	protein_coding	KNOWN	AP3M2	adaptor-related protein complex 3, mu 2 subunit [Source:HGNC Symbol;Acc:570]
ENSG00000070729.9	0.3	-1.58	0.695	NA	chr16	57917503	58005020	-	protein_coding	KNOWN	CNGB1	cyclic nucleotide gated channel beta 1 [Source:HGNC Symbol;Acc:2151]
ENSG00000070731.5	54	-0.32	0.354	0.639	chr17	74559792	74583038	-	protein_coding	KNOWN	ST6GALNAC2	ST6 (alpha-N-acetyl-neuraminyl-2,3-beta-galactosyl-1,3)-N-acetylgalactosaminide alpha-2,6-sialyltransferase 2 [Source:HGNC Symbol;Acc:10867]
ENSG00000070748.13	0	NA	NA	NA	chr10	50817141	50901925	+	protein_coding	KNOWN	CHAT	choline O-acetyltransferase [Source:HGNC Symbol;Acc:1912]
ENSG00000070756.9	38762.7	-0.02	0.695	0.867	chr8	101698044	101735037	-	protein_coding	KNOWN	PABPC1	poly(A) binding protein, cytoplasmic 1 [Source:HGNC Symbol;Acc:8554]
ENSG00000070759.12	148.49	0.29	0.156	0.409	chr1	45809555	45956872	-	protein_coding	KNOWN	TESK2	testis-specific kinase 2 [Source:HGNC Symbol;Acc:11732]
ENSG00000070761.3	1344.22	-0.03	0.698	0.869	chr16	58147496	58163354	-	protein_coding	KNOWN	C16orf80	chromosome 16 open reading frame 80 [Source:HGNC Symbol;Acc:29523]
ENSG00000070770.4	3651	-0.06	0.406	0.683	chr16	58191811	58231824	-	protein_coding	KNOWN	CSNK2A2	casein kinase 2, alpha prime polypeptide [Source:HGNC Symbol;Acc:2459]
ENSG00000070778.8	4289.26	-0.11	0.0865	0.29	chr14	88932122	89021077	-	protein_coding	KNOWN	PTPN21	protein tyrosine phosphatase, non-receptor type 21 [Source:HGNC Symbol;Acc:9651]
ENSG00000070785.12	2079.3	0.13	0.0967	0.31	chr1	45316450	45452282	-	protein_coding	KNOWN	EIF2B3	eukaryotic translation initiation factor 2B, subunit 3 gamma, 58kDa [Source:HGNC Symbol;Acc:3259]
ENSG00000070808.11	10.77	1.77	0.056	NA	chr5	149599054	149669854	-	protein_coding	KNOWN	CAMK2A	calcium/calmodulin-dependent protein kinase II alpha [Source:HGNC Symbol;Acc:1460]
ENSG00000070814.13	1956.82	0.11	0.173	0.434	chr5	149737202	149779871	+	protein_coding	KNOWN	TCOF1	Treacher Collins-Franceschetti syndrome 1 [Source:HGNC Symbol;Acc:11654]
ENSG00000070831.11	26691	0.09	0.0737	0.263	chr1	22379120	22419437	+	protein_coding	KNOWN	CDC42	cell division cycle 42 [Source:HGNC Symbol;Acc:1736]
ENSG00000070882.8	2634.39	0.21	0.0137	0.0866	chr7	24836158	25021253	-	protein_coding	KNOWN	OSBPL3	oxysterol binding protein-like 3 [Source:HGNC Symbol;Acc:16370]
ENSG00000070886.6	8.03	1	0.344	NA	chr1	22890057	22930087	+	protein_coding	KNOWN	EPHA8	EPH receptor A8 [Source:HGNC Symbol;Acc:3391]
ENSG00000070915.5	0	NA	NA	NA	chr16	56899119	56949762	+	protein_coding	KNOWN	SLC12A3	solute carrier family 12 (sodium/chloride transporters), member 3 [Source:HGNC Symbol;Acc:10912]
ENSG00000070950.5	1300.35	0.16	0.0907	0.298	chr3	8817088	9005457	-	protein_coding	KNOWN	RAD18	RAD18 homolog (S. cerevisiae) [Source:HGNC Symbol;Acc:18278]
ENSG00000070961.10	6292.1	-0.04	0.597	0.814	chr12	89981828	90103077	-	protein_coding	KNOWN	ATP2B1	ATPase, Ca++ transporting, plasma membrane 1 [Source:HGNC Symbol;Acc:814]
ENSG00000070985.9	0.15	-0.73	0.858	NA	chr11	2425745	2444275	-	protein_coding	KNOWN	TRPM5	transient receptor potential cation channel, subfamily M, member 5 [Source:HGNC Symbol;Acc:14323]
ENSG00000071051.9	1392.15	-0.32	0.000189	0.0037	chr2	106361354	106510730	+	protein_coding	KNOWN	NCK2	NCK adaptor protein 2 [Source:HGNC Symbol;Acc:7665]
ENSG00000071054.11	20401.2	0.09	0.112	0.339	chr2	102313312	102511149	+	protein_coding	KNOWN	MAP4K4	mitogen-activated protein kinase kinase kinase kinase 4 [Source:HGNC Symbol;Acc:6866]
ENSG00000071073.7	11.7	-0.55	0.488	NA	chr2	99235569	99347589	-	protein_coding	KNOWN	MGAT4A	mannosyl (alpha-1,3-)-glycoprotein beta-1,4-N-acetylglucosaminyltransferase, isozyme A [Source:HGNC Symbol;Acc:7047]
ENSG00000071082.6	22003.8	-0.03	0.608	0.818	chr2	101618177	101640494	+	protein_coding	KNOWN	RPL31	ribosomal protein L31 [Source:HGNC Symbol;Acc:10334]
ENSG00000071127.12	34878.8	0.2	0.000239	0.00441	chr4	10075963	10118573	-	protein_coding	KNOWN	WDR1	WD repeat domain 1 [Source:HGNC Symbol;Acc:12754]
ENSG00000071189.17	4977.86	-0.06	0.357	0.641	chr7	17830385	17980124	-	protein_coding	KNOWN	SNX13	sorting nexin 13 [Source:HGNC Symbol;Acc:21335]
ENSG00000071203.5	0	NA	NA	NA	chr11	60260251	60274903	+	protein_coding	KNOWN	MS4A12	membrane-spanning 4-domains, subfamily A, member 12 [Source:HGNC Symbol;Acc:13370]
ENSG00000071205.7	5406.34	0.19	0.00403	0.036	chr4	148653214	148993931	+	protein_coding	KNOWN	ARHGAP10	Rho GTPase activating protein 10 [Source:HGNC Symbol;Acc:26099]
ENSG00000071242.7	21318	0.02	0.794	0.918	chr6	166822852	167319939	-	protein_coding	KNOWN	RPS6KA2	ribosomal protein S6 kinase, 90kDa, polypeptide 2 [Source:HGNC Symbol;Acc:10431]
ENSG00000071243.11	1145.72	0.26	0.00311	0.0298	chr7	120590803	120617270	+	protein_coding	KNOWN	ING3	inhibitor of growth family, member 3 [Source:HGNC Symbol;Acc:14587]
ENSG00000071246.6	2144.77	-0.07	0.367	0.65	chr14	77228532	77249354	+	protein_coding	KNOWN	VASH1	vasohibin 1 [Source:HGNC Symbol;Acc:19964]
ENSG00000071282.7	5772.78	0.13	0.1	0.315	chr3	8543393	8609805	+	protein_coding	KNOWN	LMCD1	LIM and cysteine-rich domains 1 [Source:HGNC Symbol;Acc:6633]
ENSG00000071462.7	2275.98	0.02	0.789	0.917	chr7	73097355	73119491	+	protein_coding	KNOWN	WBSCR22	Williams Beuren syndrome chromosome region 22 [Source:HGNC Symbol;Acc:16405]
ENSG00000071537.9	16053.6	0.03	0.62	0.827	chr14	81937893	82000205	-	protein_coding	KNOWN	SEL1L	sel-1 suppressor of lin-12-like (C. elegans) [Source:HGNC Symbol;Acc:10717]
ENSG00000071539.9	450	0.54	0.000995	0.013	chr5	892758	919472	+	protein_coding	KNOWN	TRIP13	thyroid hormone receptor interactor 13 [Source:HGNC Symbol;Acc:12307]
ENSG00000071553.12	7783.76	0.07	0.243	0.526	chrX	153656978	153664862	+	protein_coding	KNOWN	ATP6AP1	ATPase, H+ transporting, lysosomal accessory protein 1 [Source:HGNC Symbol;Acc:868]
ENSG00000071564.10	2047.71	-0.02	0.852	0.944	chr19	1609291	1652604	-	protein_coding	KNOWN	TCF3	transcription factor 3 [Source:HGNC Symbol;Acc:11633]
ENSG00000071575.7	8101.17	-0.06	0.415	0.69	chr2	12857015	12882860	+	protein_coding	KNOWN	TRIB2	tribbles homolog 2 (Drosophila) [Source:HGNC Symbol;Acc:30809]
ENSG00000071626.12	2290.37	0.11	0.145	0.394	chr19	1407568	1435719	+	protein_coding	KNOWN	DAZAP1	DAZ associated protein 1 [Source:HGNC Symbol;Acc:2683]
ENSG00000071655.12	1228.08	-0.48	5.85e-05	0.0014	chr19	1576639	1592882	-	protein_coding	KNOWN	MBD3	methyl-CpG binding domain protein 3 [Source:HGNC Symbol;Acc:6918]
ENSG00000071677.1	0	NA	NA	NA	chr2	238475217	238475818	+	protein_coding	KNOWN	PRLH	prolactin releasing hormone [Source:HGNC Symbol;Acc:17945]
ENSG00000071794.11	3909.9	-0.01	0.906	0.967	chr3	148747914	148804341	-	protein_coding	KNOWN	HLTF	helicase-like transcription factor [Source:HGNC Symbol;Acc:11099]
ENSG00000071859.10	4588.21	0.17	0.00788	0.0577	chrX	153672473	153679002	+	protein_coding	KNOWN	FAM50A	family with sequence similarity 50, member A [Source:HGNC Symbol;Acc:18786]
ENSG00000071889.12	1061.91	-0.12	0.301	0.589	chrX	153733350	153744566	-	protein_coding	KNOWN	FAM3A	family with sequence similarity 3, member A [Source:HGNC Symbol;Acc:13749]
ENSG00000071894.10	3476.08	-0.1	0.182	0.447	chr8	145618444	145634753	-	protein_coding	KNOWN	CPSF1	cleavage and polyadenylation specific factor 1, 160kDa [Source:HGNC Symbol;Acc:2324]
ENSG00000071909.14	8.21	-0.34	0.696	NA	chr2	171034655	171511681	+	protein_coding	KNOWN	MYO3B	myosin IIIB [Source:HGNC Symbol;Acc:15576]
ENSG00000071967.7	62927	0.12	0.0519	0.211	chr2	172378757	172414643	+	protein_coding	KNOWN	CYBRD1	cytochrome b reductase 1 [Source:HGNC Symbol;Acc:20797]
ENSG00000071991.4	0.33	-1.72	0.669	NA	chr18	64168320	64271375	-	protein_coding	KNOWN	CDH19	cadherin 19, type 2 [Source:HGNC Symbol;Acc:1758]
ENSG00000071994.6	2343.07	-0.09	0.267	0.553	chr6	170884383	170893780	-	protein_coding	KNOWN	PDCD2	programmed cell death 2 [Source:HGNC Symbol;Acc:8762]
ENSG00000072041.12	584.62	0.12	0.392	0.671	chr12	85253492	85307394	-	protein_coding	KNOWN	SLC6A15	solute carrier family 6 (neutral amino acid transporter), member 15 [Source:HGNC Symbol;Acc:13621]
ENSG00000072042.8	5897.24	-0.18	0.00454	0.0392	chr14	68143518	68162531	-	protein_coding	KNOWN	RDH11	retinol dehydrogenase 11 (all-trans/9-cis/11-cis) [Source:HGNC Symbol;Acc:17964]
ENSG00000072062.9	4597.19	-0.09	0.203	0.477	chr19	14202500	14228896	-	protein_coding	KNOWN	PRKACA	protein kinase, cAMP-dependent, catalytic, alpha [Source:HGNC Symbol;Acc:9380]
ENSG00000072071.12	767.47	-0.25	0.0179	0.105	chr19	14260750	14316999	-	protein_coding	KNOWN	LPHN1	latrophilin 1 [Source:HGNC Symbol;Acc:20973]
ENSG00000072080.6	0.33	-1.72	0.669	NA	chr2	234959323	234985778	+	protein_coding	KNOWN	SPP2	secreted phosphoprotein 2, 24kDa [Source:HGNC Symbol;Acc:11256]
ENSG00000072110.9	55383.8	0.26	0.000252	0.0046	chr14	69340860	69446157	-	protein_coding	KNOWN	ACTN1	actinin, alpha 1 [Source:HGNC Symbol;Acc:163]
ENSG00000072121.11	2910.52	-0.23	0.00759	0.0563	chr14	68194091	68283307	-	protein_coding	KNOWN	ZFYVE26	zinc finger, FYVE domain containing 26 [Source:HGNC Symbol;Acc:20761]
ENSG00000072133.6	169.73	-0.31	0.111	0.336	chrX	83318984	83442933	-	protein_coding	KNOWN	RPS6KA6	ribosomal protein S6 kinase, 90kDa, polypeptide 6 [Source:HGNC Symbol;Acc:10435]
ENSG00000072134.11	3250.91	0.16	0.0176	0.103	chr17	19118928	19240028	+	protein_coding	KNOWN	EPN2	epsin 2 [Source:HGNC Symbol;Acc:18639]
ENSG00000072135.8	1910.21	0	0.966	0.989	chr2	131113580	131132982	+	protein_coding	KNOWN	PTPN18	protein tyrosine phosphatase, non-receptor type 18 (brain-derived) [Source:HGNC Symbol;Acc:9649]
ENSG00000072163.14	1909.1	0.24	0.0418	0.185	chr2	128395956	128439360	-	protein_coding	KNOWN	LIMS2	LIM and senescent cell antigen-like domains 2 [Source:HGNC Symbol;Acc:16084]
ENSG00000072182.8	1.65	0.84	0.702	NA	chr2	220378892	220403494	+	protein_coding	KNOWN	ASIC4	acid-sensing (proton-gated) ion channel family member 4 [Source:HGNC Symbol;Acc:21263]
ENSG00000072195.10	1546.33	0.05	0.586	0.807	chr2	220299568	220363009	+	protein_coding	KNOWN	SPEG	SPEG complex locus [Source:HGNC Symbol;Acc:16901]
ENSG00000072201.9	343.78	-0.13	0.467	0.728	chr4	54325468	54567572	-	protein_coding	KNOWN	LNX1	ligand of numb-protein X 1, E3 ubiquitin protein ligase [Source:HGNC Symbol;Acc:6657]
ENSG00000072210.14	2991.6	-0.34	0.000166	0.00332	chr17	19551449	19580911	+	protein_coding	KNOWN	ALDH3A2	aldehyde dehydrogenase 3 family, member A2 [Source:HGNC Symbol;Acc:403]
ENSG00000072274.8	12089.1	0.17	0.0198	0.113	chr3	195754054	195809060	-	protein_coding	KNOWN	TFRC	transferrin receptor (p90, CD71) [Source:HGNC Symbol;Acc:11763]
ENSG00000072310.12	922.84	-0.17	0.14	0.387	chr17	17713713	17740325	-	protein_coding	KNOWN	SREBF1	sterol regulatory element binding transcription factor 1 [Source:HGNC Symbol;Acc:11289]
ENSG00000072315.3	0	NA	NA	NA	chrX	111017543	111326004	-	protein_coding	KNOWN	TRPC5	transient receptor potential cation channel, subfamily C, member 5 [Source:HGNC Symbol;Acc:12337]
ENSG00000072364.8	18638.8	0.03	0.672	0.856	chr5	132211071	132299326	-	protein_coding	KNOWN	AFF4	AF4/FMR2 family, member 4 [Source:HGNC Symbol;Acc:17869]
ENSG00000072401.10	1632.62	-0.15	0.0749	0.265	chr10	60094735	60130513	+	protein_coding	KNOWN	UBE2D1	ubiquitin-conjugating enzyme E2D 1 [Source:HGNC Symbol;Acc:12474]
ENSG00000072415.4	2753.86	0.1	0.174	0.436	chr14	67707826	67802536	+	protein_coding	KNOWN	MPP5	membrane protein, palmitoylated 5 (MAGUK p55 subfamily member 5) [Source:HGNC Symbol;Acc:18669]
ENSG00000072422.12	2079.07	0.12	0.173	0.434	chr10	62629196	62761198	-	protein_coding	KNOWN	RHOBTB1	Rho-related BTB domain containing 1 [Source:HGNC Symbol;Acc:18738]
ENSG00000072444.10	1.98	-2.2	0.273	NA	chr10	48001603	48055018	-	protein_coding	KNOWN	ASAH2C	N-acylsphingosine amidohydrolase (non-lysosomal ceramidase) 2C [Source:HGNC Symbol;Acc:23457]
ENSG00000072501.12	7617	0.08	0.232	0.511	chrX	53401070	53449677	-	protein_coding	KNOWN	SMC1A	structural maintenance of chromosomes 1A [Source:HGNC Symbol;Acc:11111]
ENSG00000072506.8	2123.8	-0.2	0.0114	0.0758	chrX	53458206	53461320	-	protein_coding	KNOWN	HSD17B10	hydroxysteroid (17-beta) dehydrogenase 10 [Source:HGNC Symbol;Acc:4800]
ENSG00000072518.16	1569.56	-0.15	0.0965	0.309	chr11	63606400	63678491	+	protein_coding	KNOWN	MARK2	MAP/microtubule affinity-regulating kinase 2 [Source:HGNC Symbol;Acc:3332]
ENSG00000072571.14	494.13	0.75	7.76e-08	5.4e-06	chr5	162887175	162918947	+	protein_coding	KNOWN	HMMR	hyaluronan-mediated motility receptor (RHAMM) [Source:HGNC Symbol;Acc:5012]
ENSG00000072609.13	1614.35	-0.15	0.0577	0.226	chr12	133398773	133532890	-	protein_coding	KNOWN	CHFR	checkpoint with forkhead and ring finger domains, E3 ubiquitin protein ligase [Source:HGNC Symbol;Acc:20455]
ENSG00000072657.4	1212.59	-0.07	0.526	0.768	chr12	72481046	73059422	+	protein_coding	KNOWN	TRHDE	thyrotropin-releasing hormone degrading enzyme [Source:HGNC Symbol;Acc:30748]
ENSG00000072682.14	17516	0.38	3.98e-07	2.09e-05	chr5	131527531	131631008	-	protein_coding	KNOWN	P4HA2	prolyl 4-hydroxylase, alpha polypeptide II [Source:HGNC Symbol;Acc:8547]
ENSG00000072694.14	0	NA	NA	NA	chr1	161551101	161648444	+	protein_coding	KNOWN	FCGR2B	Fc fragment of IgG, low affinity IIb, receptor (CD32) [Source:HGNC Symbol;Acc:3618]
ENSG00000072736.14	2532.63	-0.05	0.469	0.729	chr16	68118654	68263162	+	protein_coding	KNOWN	NFATC3	nuclear factor of activated T-cells, cytoplasmic, calcineurin-dependent 3 [Source:HGNC Symbol;Acc:7777]
ENSG00000072756.12	1644.02	-0.06	0.529	0.77	chr3	3168600	3192563	+	protein_coding	KNOWN	TRNT1	tRNA nucleotidyl transferase, CCA-adding, 1 [Source:HGNC Symbol;Acc:17341]
ENSG00000072778.15	12617.4	-0.11	0.0577	0.226	chr17	7120444	7128592	+	protein_coding	KNOWN	ACADVL	acyl-CoA dehydrogenase, very long chain [Source:HGNC Symbol;Acc:92]
ENSG00000072786.8	4666.66	0.17	0.00879	0.0625	chr5	171469077	171615390	-	protein_coding	KNOWN	STK10	serine/threonine kinase 10 [Source:HGNC Symbol;Acc:11388]
ENSG00000072803.13	5906.29	-0.01	0.913	0.97	chr5	171288553	171433877	-	protein_coding	KNOWN	FBXW11	F-box and WD repeat domain containing 11 [Source:HGNC Symbol;Acc:13607]
ENSG00000072818.7	20.96	0.42	0.45	0.716	chr17	7239848	7254797	+	protein_coding	KNOWN	ACAP1	ArfGAP with coiled-coil, ankyrin repeat and PH domains 1 [Source:HGNC Symbol;Acc:16467]
ENSG00000072832.10	45.15	0.68	0.0895	0.296	chr4	5749811	5894785	-	protein_coding	KNOWN	CRMP1	collapsin response mediator protein 1 [Source:HGNC Symbol;Acc:2365]
ENSG00000072840.8	7384.82	0.17	0.0116	0.0765	chr4	5712924	5830772	+	protein_coding	KNOWN	EVC	Ellis van Creveld syndrome [Source:HGNC Symbol;Acc:3497]
ENSG00000072849.6	3734.89	0.1	0.155	0.408	chr17	5374571	5390131	-	protein_coding	KNOWN	DERL2	derlin 2 [Source:HGNC Symbol;Acc:17943]
ENSG00000072858.6	0	NA	NA	NA	chr3	113251143	113348425	+	protein_coding	KNOWN	SIDT1	SID1 transmembrane family, member 1 [Source:HGNC Symbol;Acc:25967]
ENSG00000072864.8	1805.71	0.09	0.351	0.635	chr16	15737124	15820210	+	protein_coding	KNOWN	NDE1	nudE nuclear distribution E homolog 1 (A. nidulans) [Source:HGNC Symbol;Acc:17619]
ENSG00000072952.14	3806.13	0.08	0.507	0.755	chr11	10594638	10715535	-	protein_coding	KNOWN	MRVI1	murine retrovirus integration site 1 homolog [Source:HGNC Symbol;Acc:7237]
ENSG00000072954.2	120.3	-0.08	0.763	0.905	chr19	16771938	16800840	+	protein_coding	KNOWN	TMEM38A	transmembrane protein 38A [Source:HGNC Symbol;Acc:28462]
ENSG00000072958.4	4279.43	0.04	0.572	0.797	chr19	16308389	16346160	+	protein_coding	KNOWN	AP1M1	adaptor-related protein complex 1, mu 1 subunit [Source:HGNC Symbol;Acc:13667]
ENSG00000073008.10	3820.05	0.21	0.0249	0.131	chr19	45147098	45166850	+	protein_coding	KNOWN	PVR	poliovirus receptor [Source:HGNC Symbol;Acc:9705]
ENSG00000073009.8	519.06	0.01	0.952	0.983	chrX	153769414	153796782	+	protein_coding	KNOWN	IKBKG	inhibitor of kappa light polypeptide gene enhancer in B-cells, kinase gamma [Source:HGNC Symbol;Acc:5961]
ENSG00000073050.7	1224.29	-0.02	0.834	0.936	chr19	44047192	44084625	-	protein_coding	KNOWN	XRCC1	X-ray repair complementing defective repair in Chinese hamster cells 1 [Source:HGNC Symbol;Acc:12828]
ENSG00000073060.11	738.67	-0.01	0.966	0.989	chr12	125261402	125367214	-	protein_coding	KNOWN	SCARB1	scavenger receptor class B, member 1 [Source:HGNC Symbol;Acc:1664]
ENSG00000073067.9	1.04	1.13	0.695	NA	chr7	1022835	1029276	+	protein_coding	KNOWN	CYP2W1	cytochrome P450, family 2, subfamily W, polypeptide 1 [Source:HGNC Symbol;Acc:20243]
ENSG00000073111.9	1149.47	0.31	0.0243	0.129	chr3	127317066	127341276	+	protein_coding	KNOWN	MCM2	minichromosome maintenance complex component 2 [Source:HGNC Symbol;Acc:6944]
ENSG00000073146.11	39.03	0.37	0.365	0.649	chr22	50528308	50600119	+	protein_coding	KNOWN	MOV10L1	Mov10l1, Moloney leukemia virus 10-like 1, homolog (mouse) [Source:HGNC Symbol;Acc:7201]
ENSG00000073150.9	69.85	-0.49	0.132	0.372	chr22	50609160	50618723	+	protein_coding	KNOWN	PANX2	pannexin 2 [Source:HGNC Symbol;Acc:8600]
ENSG00000073169.9	482.38	-0.47	0.000275	0.00488	chr22	50639408	50656045	+	protein_coding	KNOWN	RP3-402G11.5	selenoprotein O [Source:RefSeq peptide;Acc:NP_113642]
ENSG00000073282.8	93.63	0.34	0.201	0.474	chr3	189349205	189615068	+	protein_coding	KNOWN	TP63	tumor protein p63 [Source:HGNC Symbol;Acc:15979]
ENSG00000073331.13	818.38	0.09	0.379	0.66	chr4	113206665	113363776	+	protein_coding	KNOWN	ALPK1	alpha-kinase 1 [Source:HGNC Symbol;Acc:20917]
ENSG00000073350.9	2.73	0.9	0.634	NA	chr17	73521161	73571289	+	protein_coding	KNOWN	LLGL2	lethal giant larvae homolog 2 (Drosophila) [Source:HGNC Symbol;Acc:6629]
ENSG00000073417.10	2460.05	-0.05	0.567	0.794	chr15	85523671	85682376	+	protein_coding	KNOWN	PDE8A	phosphodiesterase 8A [Source:HGNC Symbol;Acc:8793]
ENSG00000073464.7	756.52	-0.27	0.0324	0.156	chrX	10125024	10205700	+	protein_coding	KNOWN	CLCN4	chloride channel, voltage-sensitive 4 [Source:HGNC Symbol;Acc:2022]
ENSG00000073536.13	766.38	0.01	0.918	0.972	chr17	33455772	33469334	-	protein_coding	KNOWN	NLE1	notchless homolog 1 (Drosophila) [Source:HGNC Symbol;Acc:19889]
ENSG00000073578.12	5944.45	-0.01	0.918	0.972	chr5	218356	256815	+	protein_coding	KNOWN	SDHA	succinate dehydrogenase complex, subunit A, flavoprotein (Fp) [Source:HGNC Symbol;Acc:10680]
ENSG00000073584.14	5394.37	-0.01	0.926	0.975	chr17	38781214	38804760	-	protein_coding	KNOWN	SMARCE1	SWI/SNF related, matrix associated, actin dependent regulator of chromatin, subfamily e, member 1 [Source:HGNC Symbol;Acc:11109]
ENSG00000073598.5	0	NA	NA	NA	chr17	33448598	33457751	+	protein_coding	KNOWN	FNDC8	fibronectin type III domain containing 8 [Source:HGNC Symbol;Acc:25286]
ENSG00000073605.14	198.23	-0.07	0.762	0.904	chr17	38060848	38076107	-	protein_coding	KNOWN	GSDMB	gasdermin B [Source:HGNC Symbol;Acc:23690]
ENSG00000073614.7	6035.6	-0.03	0.588	0.808	chr12	389295	498620	-	protein_coding	KNOWN	KDM5A	lysine (K)-specific demethylase 5A [Source:HGNC Symbol;Acc:9886]
ENSG00000073670.9	8.15	-1.01	0.259	NA	chr17	42836399	42859214	+	protein_coding	KNOWN	ADAM11	ADAM metallopeptidase domain 11 [Source:HGNC Symbol;Acc:189]
ENSG00000073711.6	2107.45	-0.04	0.584	0.806	chr3	135684515	135866733	+	protein_coding	KNOWN	PPP2R3A	protein phosphatase 2, regulatory subunit B'', alpha [Source:HGNC Symbol;Acc:9307]
ENSG00000073712.9	40501.8	0.14	0.04	0.18	chr14	53323986	53419153	-	protein_coding	KNOWN	FERMT2	fermitin family member 2 [Source:HGNC Symbol;Acc:15767]
ENSG00000073734.8	0.63	-2.66	0.435	NA	chr2	169779448	169887832	-	protein_coding	KNOWN	ABCB11	ATP-binding cassette, sub-family B (MDR/TAP), member 11 [Source:HGNC Symbol;Acc:42]
ENSG00000073737.12	6.1	0.19	0.856	NA	chr2	169921299	169952677	+	protein_coding	KNOWN	DHRS9	dehydrogenase/reductase (SDR family) member 9 [Source:HGNC Symbol;Acc:16888]
ENSG00000073754.5	0	NA	NA	NA	chr1	157800704	157868046	-	protein_coding	KNOWN	CD5L	CD5 molecule-like [Source:HGNC Symbol;Acc:1690]
ENSG00000073756.7	1251.85	0.35	0.0104	0.0707	chr1	186640923	186649559	-	protein_coding	KNOWN	PTGS2	prostaglandin-endoperoxide synthase 2 (prostaglandin G/H synthase and cyclooxygenase) [Source:HGNC Symbol;Acc:9605]
ENSG00000073792.11	5882.04	0.11	0.0912	0.299	chr3	185361527	185542844	-	protein_coding	KNOWN	IGF2BP2	insulin-like growth factor 2 mRNA binding protein 2 [Source:HGNC Symbol;Acc:28867]
ENSG00000073803.9	1788.67	0.09	0.37	0.653	chr3	185000729	185206885	+	protein_coding	KNOWN	MAP3K13	mitogen-activated protein kinase kinase kinase 13 [Source:HGNC Symbol;Acc:6852]
ENSG00000073849.10	651.91	-0.35	0.00165	0.0188	chr3	186648274	186796341	+	protein_coding	KNOWN	ST6GAL1	ST6 beta-galactosamide alpha-2,6-sialyltranferase 1 [Source:HGNC Symbol;Acc:10860]
ENSG00000073861.2	0	NA	NA	NA	chr17	45810610	45823485	+	protein_coding	KNOWN	TBX21	T-box 21 [Source:HGNC Symbol;Acc:11599]
ENSG00000073905.8	6.22	-1.12	0.249	NA	chrX	80184999	80185846	+	pseudogene	KNOWN	VDAC1P1	voltage-dependent anion channel 1 pseudogene 1 [Source:HGNC Symbol;Acc:12671]
ENSG00000073910.15	1212.37	0.35	0.00272	0.0271	chr13	32605437	32870794	+	protein_coding	KNOWN	FRY	furry homolog (Drosophila) [Source:HGNC Symbol;Acc:20367]
ENSG00000073921.13	35047.5	0.13	0.0622	0.237	chr11	85668727	85780924	-	protein_coding	KNOWN	PICALM	phosphatidylinositol binding clathrin assembly protein [Source:HGNC Symbol;Acc:15514]
ENSG00000073969.14	4507.59	0.03	0.68	0.86	chr17	44668035	44834830	+	protein_coding	KNOWN	NSF	N-ethylmaleimide-sensitive factor [Source:HGNC Symbol;Acc:8016]
ENSG00000074047.16	960.55	0.08	0.461	0.724	chr2	121493199	121750229	+	protein_coding	KNOWN	GLI2	GLI family zinc finger 2 [Source:HGNC Symbol;Acc:4318]
ENSG00000074054.13	5846.47	0.11	0.154	0.407	chr2	122095352	122407163	-	protein_coding	KNOWN	CLASP1	cytoplasmic linker associated protein 1 [Source:HGNC Symbol;Acc:17088]
ENSG00000074071.9	1001.9	-0.24	0.0364	0.169	chr16	1821891	1823156	-	protein_coding	KNOWN	MRPS34	mitochondrial ribosomal protein S34 [Source:HGNC Symbol;Acc:16618]
ENSG00000074181.4	13514.9	0.24	0.232	0.512	chr19	15270444	15311792	-	protein_coding	KNOWN	NOTCH3	notch 3 [Source:HGNC Symbol;Acc:7883]
ENSG00000074201.4	5268.66	-0.01	0.809	0.925	chr11	77225981	77348850	-	protein_coding	KNOWN	CLNS1A	chloride channel, nucleotide-sensitive, 1A [Source:HGNC Symbol;Acc:2080]
ENSG00000074211.9	106.69	-0.16	0.53	0.77	chr4	6322305	6565327	-	protein_coding	KNOWN	PPP2R2C	protein phosphatase 2, regulatory subunit B, gamma [Source:HGNC Symbol;Acc:9306]
ENSG00000074219.9	2152.03	-0.22	0.0146	0.0908	chr19	49843852	49865714	-	protein_coding	KNOWN	TEAD2	TEA domain family member 2 [Source:HGNC Symbol;Acc:11715]
ENSG00000074266.13	786.95	-0.27	0.049	0.204	chr11	85955586	85989855	+	protein_coding	KNOWN	EED	embryonic ectoderm development [Source:HGNC Symbol;Acc:3188]
ENSG00000074276.6	6.71	-1.1	0.271	NA	chr5	175969512	176022975	+	protein_coding	KNOWN	CDHR2	cadherin-related family member 2 [Source:HGNC Symbol;Acc:18231]
ENSG00000074317.6	8.58	1.9	0.0602	NA	chr5	176047085	176057530	-	protein_coding	KNOWN	SNCB	synuclein, beta [Source:HGNC Symbol;Acc:11140]
ENSG00000074319.8	7351.87	0.08	0.251	0.536	chr11	18489883	18548779	-	protein_coding	KNOWN	TSG101	tumor susceptibility gene 101 [Source:HGNC Symbol;Acc:15971]
ENSG00000074356.12	1885.34	-0.05	0.486	0.741	chr17	3714460	3749545	-	protein_coding	KNOWN	C17orf85	chromosome 17 open reading frame 85 [Source:HGNC Symbol;Acc:24612]
ENSG00000074370.13	72.71	0.08	0.777	0.911	chr17	3827169	3867736	-	protein_coding	KNOWN	ATP2A3	ATPase, Ca++ transporting, ubiquitous [Source:HGNC Symbol;Acc:813]
ENSG00000074410.9	6908.45	0.12	0.0817	0.28	chr15	63613577	63674360	-	protein_coding	KNOWN	CA12	carbonic anhydrase XII [Source:HGNC Symbol;Acc:1371]
ENSG00000074416.9	13574.2	0.31	1.16e-05	0.000373	chr3	127407909	127542051	-	protein_coding	KNOWN	MGLL	monoglyceride lipase [Source:HGNC Symbol;Acc:17038]
ENSG00000074527.7	17848	0.45	1.86e-08	1.61e-06	chr12	96051583	96184930	-	protein_coding	KNOWN	NTN4	netrin 4 [Source:HGNC Symbol;Acc:13658]
ENSG00000074582.8	1137.88	0.04	0.702	0.872	chr2	219523487	219528166	+	protein_coding	KNOWN	BCS1L	BC1 (ubiquinol-cytochrome c reductase) synthesis-like [Source:HGNC Symbol;Acc:1020]
ENSG00000074590.9	7553.66	-0.08	0.246	0.529	chr12	106457118	106533811	-	protein_coding	KNOWN	NUAK1	NUAK family, SNF1-like kinase, 1 [Source:HGNC Symbol;Acc:14311]
ENSG00000074603.14	5209.67	-0.07	0.331	0.617	chr15	65734801	65810042	-	protein_coding	KNOWN	DPP8	dipeptidyl-peptidase 8 [Source:HGNC Symbol;Acc:16490]
ENSG00000074621.9	900.47	0.09	0.387	0.667	chr15	65903704	65953333	+	protein_coding	KNOWN	SLC24A1	solute carrier family 24 (sodium/potassium/calcium exchanger), member 1 [Source:HGNC Symbol;Acc:10975]
ENSG00000074657.9	9390.52	0.16	0.034	0.161	chr18	56529832	56653712	+	protein_coding	KNOWN	ZNF532	zinc finger protein 532 [Source:HGNC Symbol;Acc:30940]
ENSG00000074660.11	22.25	0.02	0.978	0.993	chr17	1537152	1549041	-	protein_coding	KNOWN	SCARF1	scavenger receptor class F, member 1 [Source:HGNC Symbol;Acc:16820]
ENSG00000074695.5	29984.5	0.24	2.7e-06	0.000108	chr18	56995055	57027194	-	protein_coding	KNOWN	LMAN1	lectin, mannose-binding, 1 [Source:HGNC Symbol;Acc:6631]
ENSG00000074696.8	8736.1	-0.19	0.00576	0.0465	chr15	65822756	65870687	+	protein_coding	KNOWN	PTPLAD1	protein tyrosine phosphatase-like A domain containing 1 [Source:HGNC Symbol;Acc:24175]
ENSG00000074706.9	7.22	-2.02	0.0515	NA	chr6	154475631	154677926	-	protein_coding	KNOWN	IPCEF1	interaction protein for cytohesin exchange factors 1 [Source:HGNC Symbol;Acc:21204]
ENSG00000074755.10	3748.52	-0.05	0.526	0.767	chr17	3907739	4046314	-	protein_coding	KNOWN	ZZEF1	zinc finger, ZZ-type with EF-hand domain 1 [Source:HGNC Symbol;Acc:29027]
ENSG00000074771.3	0	NA	NA	NA	chr6	155716504	155777037	-	protein_coding	KNOWN	NOX3	NADPH oxidase 3 [Source:HGNC Symbol;Acc:7890]
ENSG00000074800.9	111698	0.67	3.04e-12	1.03e-09	chr1	8921061	8939308	-	protein_coding	KNOWN	ENO1	enolase 1, (alpha) [Source:HGNC Symbol;Acc:3350]
ENSG00000074803.13	0	NA	NA	NA	chr15	48483861	48596275	+	protein_coding	KNOWN	SLC12A1	solute carrier family 12 (sodium/potassium/chloride transporters), member 1 [Source:HGNC Symbol;Acc:10910]
ENSG00000074842.3	3761.19	0.15	0.0299	0.149	chr19	4641386	4670382	-	protein_coding	KNOWN	C19orf10	chromosome 19 open reading frame 10 [Source:HGNC Symbol;Acc:16948]
ENSG00000074855.6	291.49	-0.03	0.835	0.936	chr19	17434032	17445638	-	protein_coding	KNOWN	ANO8	anoctamin 8 [Source:HGNC Symbol;Acc:29329]
ENSG00000074935.9	1272.01	-0.01	0.876	0.955	chr6	112391980	112408732	-	protein_coding	KNOWN	TUBE1	tubulin, epsilon 1 [Source:HGNC Symbol;Acc:20775]
ENSG00000074964.12	1276.34	0.07	0.534	0.773	chr1	17866330	18024369	+	protein_coding	KNOWN	ARHGEF10L	Rho guanine nucleotide exchange factor (GEF) 10-like [Source:HGNC Symbol;Acc:25540]
ENSG00000074966.6	2.98	-0.47	0.757	NA	chr4	48068410	48136273	-	protein_coding	KNOWN	TXK	TXK tyrosine kinase [Source:HGNC Symbol;Acc:12434]
ENSG00000075035.5	12.42	-1.57	0.0891	NA	chr12	108523248	108644314	+	protein_coding	KNOWN	WSCD2	WSC domain containing 2 [Source:HGNC Symbol;Acc:29117]
ENSG00000075043.12	0	NA	NA	NA	chr20	62037542	62103993	-	protein_coding	KNOWN	KCNQ2	potassium voltage-gated channel, KQT-like subfamily, member 2 [Source:HGNC Symbol;Acc:6296]
ENSG00000075073.10	1.1	3.7	0.179	NA	chr10	71163659	71176623	-	protein_coding	KNOWN	TACR2	tachykinin receptor 2 [Source:HGNC Symbol;Acc:11527]
ENSG00000075089.5	1840.8	0.07	0.414	0.689	chr12	100592900	100635643	+	protein_coding	KNOWN	ACTR6	ARP6 actin-related protein 6 homolog (yeast) [Source:HGNC Symbol;Acc:24025]
ENSG00000075131.5	494.85	0.15	0.285	0.572	chr15	66628544	66679084	-	protein_coding	KNOWN	TIPIN	TIMELESS interacting protein [Source:HGNC Symbol;Acc:30750]
ENSG00000075142.9	5480.48	-0.02	0.703	0.872	chr7	87834433	87856308	-	protein_coding	KNOWN	SRI	sorcin [Source:HGNC Symbol;Acc:11292]
ENSG00000075151.15	13283.5	0.06	0.299	0.587	chr1	21132963	21503377	-	protein_coding	KNOWN	EIF4G3	eukaryotic translation initiation factor 4 gamma, 3 [Source:HGNC Symbol;Acc:3298]
ENSG00000075188.4	1837.49	-0.01	0.866	0.95	chr12	102467967	102513902	-	protein_coding	KNOWN	NUP37	nucleoporin 37kDa [Source:HGNC Symbol;Acc:29929]
ENSG00000075213.5	4088.4	-0.15	0.478	0.735	chr7	83587659	84122040	-	protein_coding	KNOWN	SEMA3A	sema domain, immunoglobulin domain (Ig), short basic domain, secreted, (semaphorin) 3A [Source:HGNC Symbol;Acc:10723]
ENSG00000075218.14	278.74	0.52	0.00762	0.0564	chr22	46692638	46726707	+	protein_coding	KNOWN	GTSE1	G-2 and S-phase expressed 1 [Source:HGNC Symbol;Acc:13698]
ENSG00000075223.9	18929.5	0.26	1.87e-06	7.97e-05	chr7	80371854	80551675	-	protein_coding	KNOWN	SEMA3C	sema domain, immunoglobulin domain (Ig), short basic domain, secreted, (semaphorin) 3C [Source:HGNC Symbol;Acc:10725]
ENSG00000075234.12	1155.8	-0.19	0.0785	0.274	chr22	46663858	46689905	+	protein_coding	KNOWN	TTC38	tetratricopeptide repeat domain 38 [Source:HGNC Symbol;Acc:26082]
ENSG00000075239.9	2791.28	-0.01	0.892	0.961	chr11	107992243	108018503	+	protein_coding	KNOWN	ACAT1	acetyl-CoA acetyltransferase 1 [Source:HGNC Symbol;Acc:93]
ENSG00000075240.12	761.75	-0.06	0.571	0.796	chr22	46971909	47075688	+	protein_coding	KNOWN	GRAMD4	GRAM domain containing 4 [Source:HGNC Symbol;Acc:29113]
ENSG00000075275.12	104.21	0.27	0.271	0.557	chr22	46756731	46933067	-	protein_coding	KNOWN	CELSR1	cadherin, EGF LAG seven-pass G-type receptor 1 [Source:HGNC Symbol;Acc:1850]
ENSG00000075290.7	0.19	1.19	0.77	NA	chr10	102222798	102243501	+	protein_coding	KNOWN	WNT8B	wingless-type MMTV integration site family, member 8B [Source:HGNC Symbol;Acc:12789]
ENSG00000075292.14	8528.54	-0.05	0.435	0.705	chr2	71503691	71662199	+	protein_coding	KNOWN	ZNF638	zinc finger protein 638 [Source:HGNC Symbol;Acc:17894]
ENSG00000075303.8	1090.91	0.12	0.202	0.475	chr7	87462883	87505672	-	protein_coding	KNOWN	SLC25A40	solute carrier family 25, member 40 [Source:HGNC Symbol;Acc:29680]
ENSG00000075336.7	1664.05	0.08	0.291	0.579	chr18	71815746	71826197	+	protein_coding	KNOWN	TIMM21	translocase of inner mitochondrial membrane 21 homolog (yeast) [Source:HGNC Symbol;Acc:25010]
ENSG00000075340.17	0	NA	NA	NA	chr2	70834750	70995357	-	protein_coding	KNOWN	ADD2	adducin 2 (beta) [Source:HGNC Symbol;Acc:244]
ENSG00000075388.2	0	NA	NA	NA	chr11	69587797	69590171	-	protein_coding	KNOWN	FGF4	fibroblast growth factor 4 [Source:HGNC Symbol;Acc:3682]
ENSG00000075391.12	5820.17	0.03	0.738	0.892	chr1	178062864	178448644	+	protein_coding	KNOWN	RASAL2	RAS protein activator like 2 [Source:HGNC Symbol;Acc:9874]
ENSG00000075399.8	580.3	-0.09	0.502	0.752	chr16	89773542	89787394	-	protein_coding	KNOWN	VPS9D1	VPS9 domain containing 1 [Source:HGNC Symbol;Acc:13526]
ENSG00000075407.12	2244.18	0.02	0.835	0.936	chr10	38383264	38412276	+	protein_coding	KNOWN	ZNF37A	zinc finger protein 37A [Source:HGNC Symbol;Acc:13102]
ENSG00000075413.13	5227.81	0.01	0.867	0.951	chr14	103851729	103970168	+	protein_coding	KNOWN	MARK3	MAP/microtubule affinity-regulating kinase 3 [Source:HGNC Symbol;Acc:6897]
ENSG00000075415.8	20504.8	-0.02	0.679	0.859	chr12	98987369	98995946	+	protein_coding	KNOWN	SLC25A3	solute carrier family 25 (mitochondrial carrier; phosphate carrier), member 3 [Source:HGNC Symbol;Acc:10989]
ENSG00000075420.8	24095.1	0.23	0.000281	0.00496	chr3	171757418	172119455	+	protein_coding	KNOWN	FNDC3B	fibronectin type III domain containing 3B [Source:HGNC Symbol;Acc:24670]
ENSG00000075426.7	6125.56	-0.05	0.598	0.814	chr2	28615315	28640179	+	protein_coding	KNOWN	FOSL2	FOS-like antigen 2 [Source:HGNC Symbol;Acc:3798]
ENSG00000075429.4	0	NA	NA	NA	chr17	64831235	64881603	+	protein_coding	KNOWN	CACNG5	calcium channel, voltage-dependent, gamma subunit 5 [Source:HGNC Symbol;Acc:1409]
ENSG00000075461.5	1.12	-0.17	0.943	NA	chr17	64961026	65029514	+	protein_coding	KNOWN	CACNG4	calcium channel, voltage-dependent, gamma subunit 4 [Source:HGNC Symbol;Acc:1408]
ENSG00000075539.9	4184.04	0.1	0.21	0.486	chr4	48499378	48782339	-	protein_coding	KNOWN	FRYL	FRY-like [Source:HGNC Symbol;Acc:29127]
ENSG00000075568.12	5007.6	0.11	0.141	0.39	chr2	98372799	98612388	-	protein_coding	KNOWN	TMEM131	transmembrane protein 131 [Source:HGNC Symbol;Acc:30366]
ENSG00000075618.13	6267.95	0.11	0.127	0.363	chr7	5632439	5646286	+	protein_coding	KNOWN	FSCN1	fascin homolog 1, actin-bundling protein (Strongylocentrotus purpuratus) [Source:HGNC Symbol;Acc:11148]
ENSG00000075624.9	213925	0.11	0.0684	0.251	chr7	5566782	5603415	-	protein_coding	KNOWN	ACTB	actin, beta [Source:HGNC Symbol;Acc:132]
ENSG00000075643.5	121.83	0.3	0.214	0.489	chr18	33767482	33852120	+	protein_coding	KNOWN	MOCOS	molybdenum cofactor sulfurase [Source:HGNC Symbol;Acc:18234]
ENSG00000075651.11	893.66	0.03	0.76	0.903	chr3	171318195	171528740	-	protein_coding	KNOWN	PLD1	phospholipase D1, phosphatidylcholine-specific [Source:HGNC Symbol;Acc:9067]
ENSG00000075673.7	1.38	-3.8	0.136	NA	chr13	25254549	25285921	+	protein_coding	KNOWN	ATP12A	ATPase, H+/K+ transporting, nongastric, alpha polypeptide [Source:HGNC Symbol;Acc:13816]
ENSG00000075702.11	160.9	0.39	0.119	0.352	chr19	36545783	36596008	+	protein_coding	KNOWN	WDR62	WD repeat domain 62 [Source:HGNC Symbol;Acc:24502]
ENSG00000075711.16	12540.7	0.33	4.18e-07	2.16e-05	chr3	196769431	197026171	-	protein_coding	KNOWN	DLG1	discs, large homolog 1 (Drosophila) [Source:HGNC Symbol;Acc:2900]
ENSG00000075785.8	19283.9	0	0.945	0.981	chr3	128444965	128533639	+	protein_coding	KNOWN	RAB7A	RAB7A, member RAS oncogene family [Source:HGNC Symbol;Acc:9788]
ENSG00000075790.6	6276.04	0.11	0.156	0.41	chr7	107220422	107269615	+	protein_coding	KNOWN	BCAP29	B-cell receptor-associated protein 29 [Source:HGNC Symbol;Acc:24131]
ENSG00000075826.12	176.49	0.01	0.965	0.988	chr10	102246399	102289628	-	protein_coding	KNOWN	SEC31B	SEC31 homolog B (S. cerevisiae) [Source:HGNC Symbol;Acc:23197]
ENSG00000075856.7	3183.61	-0.03	0.634	0.837	chr12	108916357	108955176	-	protein_coding	KNOWN	SART3	squamous cell carcinoma antigen recognized by T cells 3 [Source:HGNC Symbol;Acc:16860]
ENSG00000075884.8	11.8	1.69	0.0483	NA	chr2	143848931	144525921	+	protein_coding	KNOWN	ARHGAP15	Rho GTPase activating protein 15 [Source:HGNC Symbol;Acc:21030]
ENSG00000075886.10	0	NA	NA	NA	chr2	132233666	132240507	+	protein_coding	KNOWN	TUBA3D	tubulin, alpha 3d [Source:HGNC Symbol;Acc:24071]
ENSG00000075891.17	0	NA	NA	NA	chr10	102495360	102589698	+	protein_coding	KNOWN	PAX2	paired box 2 [Source:HGNC Symbol;Acc:8616]
ENSG00000075914.8	1077.42	0.08	0.374	0.656	chr3	45016733	45077558	+	protein_coding	KNOWN	EXOSC7	exosome component 7 [Source:HGNC Symbol;Acc:28112]
ENSG00000075945.8	3908.36	-0.07	0.374	0.656	chr1	169890467	170054349	-	protein_coding	KNOWN	KIFAP3	kinesin-associated protein 3 [Source:HGNC Symbol;Acc:17060]
ENSG00000075975.11	4309.92	-0.03	0.637	0.838	chr3	12598513	12625212	+	protein_coding	KNOWN	MKRN2	makorin ring finger protein 2 [Source:HGNC Symbol;Acc:7113]
ENSG00000076003.4	4421.8	-0.11	0.205	0.478	chr2	136597196	136633996	-	protein_coding	KNOWN	MCM6	minichromosome maintenance complex component 6 [Source:HGNC Symbol;Acc:6949]
ENSG00000076043.5	5366.32	0.03	0.68	0.86	chr11	114310108	114321001	+	protein_coding	KNOWN	REXO2	RNA exonuclease 2 [Source:HGNC Symbol;Acc:17851]
ENSG00000076053.6	2515.39	0.2	0.014	0.0881	chr11	114270752	114284925	+	protein_coding	KNOWN	RBM7	RNA binding motif protein 7 [Source:HGNC Symbol;Acc:9904]
ENSG00000076067.7	3720.41	0.09	0.183	0.449	chr12	56915713	56984745	+	protein_coding	KNOWN	RBMS2	RNA binding motif, single stranded interacting protein 2 [Source:HGNC Symbol;Acc:9909]
ENSG00000076108.7	4525.16	-0.15	0.0246	0.13	chr12	56989380	57030600	-	protein_coding	KNOWN	BAZ2A	bromodomain adjacent to zinc finger domain, 2A [Source:HGNC Symbol;Acc:962]
ENSG00000076201.10	2038.2	0.03	0.741	0.893	chr3	47422501	47454931	+	protein_coding	KNOWN	PTPN23	protein tyrosine phosphatase, non-receptor type 23 [Source:HGNC Symbol;Acc:14406]
ENSG00000076242.10	3430.4	0.27	5.7e-05	0.00137	chr3	37034823	37107380	+	protein_coding	KNOWN	MLH1	mutL homolog 1, colon cancer, nonpolyposis type 2 (E. coli) [Source:HGNC Symbol;Acc:7127]
ENSG00000076248.6	880.95	-0.05	0.637	0.838	chr12	109535379	109548797	+	protein_coding	KNOWN	UNG	uracil-DNA glycosylase [Source:HGNC Symbol;Acc:12572]
ENSG00000076258.5	396.07	0.16	0.261	0.547	chr1	171283347	171311223	+	protein_coding	KNOWN	FMO4	flavin containing monooxygenase 4 [Source:HGNC Symbol;Acc:3772]
ENSG00000076321.6	3872.93	-0.06	0.379	0.66	chr1	173684080	173755840	+	protein_coding	KNOWN	KLHL20	kelch-like family member 20 [Source:HGNC Symbol;Acc:25056]
ENSG00000076344.11	279.21	0.12	0.498	0.749	chr16	318300	325980	-	protein_coding	KNOWN	RGS11	regulator of G-protein signaling 11 [Source:HGNC Symbol;Acc:9993]
ENSG00000076351.8	506.12	0.21	0.1	0.314	chr17	26721661	26734215	-	protein_coding	KNOWN	SLC46A1	solute carrier family 46 (folate transporter), member 1 [Source:HGNC Symbol;Acc:30521]
ENSG00000076356.6	3651.86	-0.06	0.405	0.681	chr1	208195587	208417665	-	protein_coding	KNOWN	PLXNA2	plexin A2 [Source:HGNC Symbol;Acc:9100]
ENSG00000076382.11	345.32	0.68	0.000121	0.00259	chr17	26904592	26926297	-	protein_coding	KNOWN	SPAG5	sperm associated antigen 5 [Source:HGNC Symbol;Acc:13452]
ENSG00000076513.12	3946.26	0.09	0.14	0.387	chr12	110436991	110477568	+	protein_coding	KNOWN	ANKRD13A	ankyrin repeat domain 13A [Source:HGNC Symbol;Acc:21268]
ENSG00000076554.11	27.68	1.39	0.00641	0.0504	chr8	80870571	81143467	-	protein_coding	KNOWN	TPD52	tumor protein D52 [Source:HGNC Symbol;Acc:12005]
ENSG00000076555.11	389.54	0.01	0.928	0.975	chr12	109554400	109706031	+	protein_coding	KNOWN	ACACB	acetyl-CoA carboxylase beta [Source:HGNC Symbol;Acc:85]
ENSG00000076604.10	1692.56	-0.07	0.385	0.666	chr17	27071002	27077974	+	protein_coding	KNOWN	TRAF4	TNF receptor-associated factor 4 [Source:HGNC Symbol;Acc:12034]
ENSG00000076641.4	1506.36	0.45	3.81e-06	0.000144	chr8	81880045	82024303	-	protein_coding	KNOWN	PAG1	phosphoprotein associated with glycosphingolipid microdomains 1 [Source:HGNC Symbol;Acc:30043]
ENSG00000076650.2	606.96	-0.19	0.149	0.4	chr19	33571786	33621448	+	protein_coding	KNOWN	GPATCH1	G patch domain containing 1 [Source:HGNC Symbol;Acc:24658]
ENSG00000076662.5	601.5	0.11	0.345	0.63	chr19	10444452	10450499	-	protein_coding	KNOWN	ICAM3	intercellular adhesion molecule 3 [Source:HGNC Symbol;Acc:5346]
ENSG00000076685.14	7659.72	-0.09	0.194	0.463	chr10	104845940	104953056	-	protein_coding	KNOWN	NT5C2	5'-nucleotidase, cytosolic II [Source:HGNC Symbol;Acc:8022]
ENSG00000076706.10	5415.43	0.07	0.725	0.885	chr11	119179241	119192231	-	protein_coding	KNOWN	MCAM	melanoma cell adhesion molecule [Source:HGNC Symbol;Acc:6934]
ENSG00000076716.7	10986.5	-0.4	0.0385	0.175	chrX	132434131	132549518	-	protein_coding	KNOWN	GPC4	glypican 4 [Source:HGNC Symbol;Acc:4452]
ENSG00000076770.10	85.52	-0.15	0.568	0.794	chrX	131503345	131623996	-	protein_coding	KNOWN	MBNL3	muscleblind-like splicing regulator 3 [Source:HGNC Symbol;Acc:20564]
ENSG00000076826.5	0	NA	NA	NA	chr19	7660788	7683190	+	protein_coding	KNOWN	CAMSAP3	calmodulin regulated spectrin-associated protein family, member 3 [Source:HGNC Symbol;Acc:29307]
ENSG00000076864.15	15.34	1.37	0.0319	NA	chr1	21922708	21995801	-	protein_coding	KNOWN	RAP1GAP	RAP1 GTPase activating protein [Source:HGNC Symbol;Acc:9858]
ENSG00000076924.7	1714.43	-0.07	0.367	0.65	chr19	7684411	7694451	-	protein_coding	KNOWN	XAB2	XPA binding protein 2 [Source:HGNC Symbol;Acc:14089]
ENSG00000076928.13	2314.69	-0.16	0.0762	0.268	chr19	42387228	42434302	+	protein_coding	KNOWN	ARHGEF1	Rho guanine nucleotide exchange factor (GEF) 1 [Source:HGNC Symbol;Acc:681]
ENSG00000076944.10	10.52	1.01	0.216	NA	chr19	7701767	7712759	+	protein_coding	KNOWN	STXBP2	syntaxin binding protein 2 [Source:HGNC Symbol;Acc:11445]
ENSG00000076984.13	1178.14	-0.17	0.0528	0.214	chr19	7968728	7979363	+	protein_coding	KNOWN	MAP2K7	mitogen-activated protein kinase kinase 7 [Source:HGNC Symbol;Acc:6847]
ENSG00000077009.9	0	NA	NA	NA	chr19	3933101	3942414	+	protein_coding	KNOWN	NMRK2	nicotinamide riboside kinase 2 [Source:HGNC Symbol;Acc:17871]
ENSG00000077044.5	974.24	0	0.962	0.987	chr2	234263153	234380750	+	protein_coding	KNOWN	DGKD	diacylglycerol kinase, delta 130kDa [Source:HGNC Symbol;Acc:2851]
ENSG00000077063.6	94.87	0.01	0.986	0.995	chr7	117350705	117514193	-	protein_coding	KNOWN	CTTNBP2	cortactin binding protein 2 [Source:HGNC Symbol;Acc:15679]
ENSG00000077080.5	0	NA	NA	NA	chr7	100240720	100254084	-	protein_coding	KNOWN	ACTL6B	actin-like 6B [Source:HGNC Symbol;Acc:160]
ENSG00000077092.14	3313.59	0.01	0.932	0.977	chr3	25215823	25639423	+	protein_coding	KNOWN	RARB	retinoic acid receptor, beta [Source:HGNC Symbol;Acc:9865]
ENSG00000077097.9	12982.5	-0.1	0.0958	0.308	chr3	25639475	25706398	-	protein_coding	KNOWN	TOP2B	topoisomerase (DNA) II beta 180kDa [Source:HGNC Symbol;Acc:11990]
ENSG00000077147.10	26974.3	0.05	0.338	0.623	chr10	98277866	98347209	-	protein_coding	KNOWN	TM9SF3	transmembrane 9 superfamily member 3 [Source:HGNC Symbol;Acc:21529]
ENSG00000077150.13	1956.96	0.28	0.000794	0.011	chr10	104153867	104162281	+	protein_coding	KNOWN	NFKB2	nuclear factor of kappa light polypeptide gene enhancer in B-cells 2 (p49/p100) [Source:HGNC Symbol;Acc:7795]
ENSG00000077152.5	534.71	0.35	0.0104	0.0708	chr1	202300785	202311108	-	protein_coding	KNOWN	UBE2T	ubiquitin-conjugating enzyme E2T (putative) [Source:HGNC Symbol;Acc:25009]
ENSG00000077157.15	1368.39	0.29	0.00167	0.0191	chr1	202317827	202557697	+	protein_coding	KNOWN	PPP1R12B	protein phosphatase 1, regulatory subunit 12B [Source:HGNC Symbol;Acc:7619]
ENSG00000077232.11	20336.6	0.07	0.21	0.486	chr2	183580999	183644334	+	protein_coding	KNOWN	DNAJC10	DnaJ (Hsp40) homolog, subfamily C, member 10 [Source:HGNC Symbol;Acc:24637]
ENSG00000077235.13	7243.35	-0.1	0.137	0.381	chr16	27470876	27561234	-	protein_coding	KNOWN	GTF3C1	general transcription factor IIIC, polypeptide 1, alpha 220kDa [Source:HGNC Symbol;Acc:4664]
ENSG00000077238.9	4006.45	0.11	0.264	0.549	chr16	27324989	27376099	+	protein_coding	KNOWN	IL4R	interleukin 4 receptor [Source:HGNC Symbol;Acc:6015]
ENSG00000077254.10	6242.51	-0.15	0.0205	0.115	chr1	78161672	78225537	-	protein_coding	KNOWN	USP33	ubiquitin specific peptidase 33 [Source:HGNC Symbol;Acc:20059]
ENSG00000077264.9	25.89	-0.09	0.862	0.949	chrX	110187513	110464173	+	protein_coding	KNOWN	PAK3	p21 protein (Cdc42/Rac)-activated kinase 3 [Source:HGNC Symbol;Acc:8592]
ENSG00000077274.7	11.23	0.51	0.601	NA	chrX	110488331	110513751	-	protein_coding	KNOWN	CAPN6	calpain 6 [Source:HGNC Symbol;Acc:1483]
ENSG00000077279.12	0	NA	NA	NA	chrX	110537007	110655603	-	protein_coding	KNOWN	DCX	doublecortin [Source:HGNC Symbol;Acc:2714]
ENSG00000077312.4	1207.86	0.1	0.391	0.67	chr19	41256542	41271294	+	protein_coding	KNOWN	SNRPA	small nuclear ribonucleoprotein polypeptide A [Source:HGNC Symbol;Acc:11151]
ENSG00000077327.11	0.37	2.14	0.596	NA	chr10	22634399	22743153	+	protein_coding	KNOWN	SPAG6	sperm associated antigen 6 [Source:HGNC Symbol;Acc:11215]
ENSG00000077348.4	212.38	-0.2	0.258	0.544	chr19	41892279	41903384	-	protein_coding	KNOWN	EXOSC5	exosome component 5 [Source:HGNC Symbol;Acc:24662]
ENSG00000077380.11	16124.4	0.1	0.0959	0.309	chr2	172543919	172604930	+	protein_coding	KNOWN	DYNC1I2	dynein, cytoplasmic 1, intermediate chain 2 [Source:HGNC Symbol;Acc:2964]
ENSG00000077420.11	125.75	0.17	0.459	0.722	chr10	26727132	26856732	+	protein_coding	KNOWN	APBB1IP	amyloid beta (A4) precursor protein-binding, family B, member 1 interacting protein [Source:HGNC Symbol;Acc:17379]
ENSG00000077454.11	861.9	-0.14	0.218	0.495	chr7	100169855	100183776	-	protein_coding	KNOWN	LRCH4	leucine-rich repeats and calponin homology (CH) domain containing 4 [Source:HGNC Symbol;Acc:6691]
ENSG00000077458.8	869.42	-0.01	0.91	0.969	chr11	95502106	95523573	-	protein_coding	KNOWN	FAM76B	family with sequence similarity 76, member B [Source:HGNC Symbol;Acc:28492]
ENSG00000077463.10	436.01	-0.1	0.449	0.716	chr19	4174106	4182601	-	protein_coding	KNOWN	SIRT6	sirtuin 6 [Source:HGNC Symbol;Acc:14934]
ENSG00000077498.8	0.3	-1.58	0.696	NA	chr11	88910620	89028927	+	protein_coding	KNOWN	TYR	tyrosinase [Source:HGNC Symbol;Acc:12442]
ENSG00000077514.4	1265.17	-0.1	0.304	0.592	chr11	74204896	74380162	+	protein_coding	KNOWN	POLD3	polymerase (DNA-directed), delta 3, accessory subunit [Source:HGNC Symbol;Acc:20932]
ENSG00000077522.8	1.79	4.4	0.0395	NA	chr1	236849754	236927931	+	protein_coding	KNOWN	ACTN2	actinin, alpha 2 [Source:HGNC Symbol;Acc:164]
ENSG00000077549.13	18677.6	0.09	0.121	0.353	chr1	19665267	19812066	-	protein_coding	KNOWN	CAPZB	capping protein (actin filament) muscle Z-line, beta [Source:HGNC Symbol;Acc:1491]
ENSG00000077585.9	1518.86	0	0.996	0.998	chr1	236305832	236385165	+	protein_coding	KNOWN	GPR137B	G protein-coupled receptor 137B [Source:HGNC Symbol;Acc:11862]
ENSG00000077616.6	173.25	-0.05	0.808	0.924	chr11	89864683	89926062	+	protein_coding	KNOWN	NAALAD2	N-acetylated alpha-linked acidic dipeptidase 2 [Source:HGNC Symbol;Acc:14526]
ENSG00000077684.11	4639.18	-0.02	0.791	0.917	chr4	129730779	129796379	+	protein_coding	KNOWN	PHF17	PHD finger protein 17 [Source:HGNC Symbol;Acc:30027]
ENSG00000077713.13	1485.55	-0.01	0.903	0.966	chrX	118533023	118588441	+	protein_coding	KNOWN	SLC25A43	solute carrier family 25, member 43 [Source:HGNC Symbol;Acc:30557]
ENSG00000077721.11	5658.89	-0.07	0.217	0.493	chrX	118708501	118718381	+	protein_coding	KNOWN	UBE2A	ubiquitin-conjugating enzyme E2A [Source:HGNC Symbol;Acc:12472]
ENSG00000077782.15	18122.5	-0.15	0.0105	0.0715	chr8	38268656	38326352	-	protein_coding	KNOWN	FGFR1	fibroblast growth factor receptor 1 [Source:HGNC Symbol;Acc:3688]
ENSG00000077800.7	0	NA	NA	NA	chr7	72742167	72772634	+	protein_coding	KNOWN	FKBP6	FK506 binding protein 6, 36kDa [Source:HGNC Symbol;Acc:3722]
ENSG00000077809.8	7641.14	0.01	0.852	0.944	chr7	74071994	74175026	+	protein_coding	KNOWN	GTF2I	general transcription factor IIi [Source:HGNC Symbol;Acc:4659]
ENSG00000077935.12	0.37	2.14	0.596	NA	chr22	45739944	45809500	-	protein_coding	KNOWN	SMC1B	structural maintenance of chromosomes 1B [Source:HGNC Symbol;Acc:11112]
ENSG00000077942.13	36069.8	-0.15	0.0431	0.187	chr22	45898118	45997015	+	protein_coding	KNOWN	FBLN1	fibulin 1 [Source:HGNC Symbol;Acc:3600]
ENSG00000077943.7	1580.2	-0.12	0.726	0.885	chr10	15555948	15762124	-	protein_coding	KNOWN	ITGA8	integrin, alpha 8 [Source:HGNC Symbol;Acc:6144]
ENSG00000077984.4	0.35	2.05	0.611	NA	chr20	24929866	24940564	+	protein_coding	KNOWN	CST7	cystatin F (leukocystatin) [Source:HGNC Symbol;Acc:2479]
ENSG00000078018.15	1113.38	0.22	0.0999	0.314	chr2	210288782	210598842	+	protein_coding	KNOWN	MAP2	microtubule-associated protein 2 [Source:HGNC Symbol;Acc:6839]
ENSG00000078043.11	1701.26	-0.02	0.787	0.916	chr18	44388353	44500123	-	protein_coding	KNOWN	PIAS2	protein inhibitor of activated STAT, 2 [Source:HGNC Symbol;Acc:17311]
ENSG00000078053.12	17.77	-1.08	0.102	NA	chr7	38423305	38671167	-	protein_coding	KNOWN	AMPH	amphiphysin [Source:HGNC Symbol;Acc:471]
ENSG00000078061.8	3548.37	0	0.954	0.984	chrX	47420516	47431307	+	protein_coding	KNOWN	ARAF	v-raf murine sarcoma 3611 viral oncogene homolog [Source:HGNC Symbol;Acc:646]
ENSG00000078070.7	973.48	0.12	0.21	0.486	chr3	182733006	182833863	-	protein_coding	KNOWN	MCCC1	methylcrotonoyl-CoA carboxylase 1 (alpha) [Source:HGNC Symbol;Acc:6936]
ENSG00000078081.3	97.77	-0.25	0.344	0.63	chr3	182840001	182881627	-	protein_coding	KNOWN	LAMP3	lysosomal-associated membrane protein 3 [Source:HGNC Symbol;Acc:14582]
ENSG00000078098.9	21500.4	0.32	0.000347	0.00583	chr2	163027194	163101661	-	protein_coding	KNOWN	FAP	fibroblast activation protein, alpha [Source:HGNC Symbol;Acc:3590]
ENSG00000078114.14	80.45	0.29	0.369	0.651	chr10	21068902	21463116	-	protein_coding	KNOWN	NEBL	nebulette [Source:HGNC Symbol;Acc:16932]
ENSG00000078124.7	1689.7	-0.17	0.0382	0.174	chr11	76571911	76737841	+	protein_coding	KNOWN	ACER3	alkaline ceramidase 3 [Source:HGNC Symbol;Acc:16066]
ENSG00000078140.9	6953.14	-0.14	0.0285	0.144	chr4	39699664	39784412	+	protein_coding	KNOWN	UBE2K	ubiquitin-conjugating enzyme E2K [Source:HGNC Symbol;Acc:4914]
ENSG00000078142.7	4957.92	0.03	0.67	0.855	chr18	39535171	39667794	+	protein_coding	KNOWN	PIK3C3	phosphatidylinositol 3-kinase, catalytic subunit type 3 [Source:HGNC Symbol;Acc:8974]
ENSG00000078177.9	1452.67	-0.16	0.115	0.344	chr4	40058446	40159872	+	protein_coding	KNOWN	N4BP2	NEDD4 binding protein 2 [Source:HGNC Symbol;Acc:29851]
ENSG00000078237.4	1950.96	-0.05	0.49	0.744	chr12	4430371	4462338	+	protein_coding	KNOWN	C12orf5	chromosome 12 open reading frame 5 [Source:HGNC Symbol;Acc:1185]
ENSG00000078246.11	2823.23	0.1	0.146	0.395	chr12	2986389	3050306	+	protein_coding	KNOWN	TULP3	tubby like protein 3 [Source:HGNC Symbol;Acc:12425]
ENSG00000078269.9	5551.31	-0.01	0.847	0.942	chr6	158402888	158520208	+	protein_coding	KNOWN	SYNJ2	synaptojanin 2 [Source:HGNC Symbol;Acc:11504]
ENSG00000078295.11	0.33	-1.72	0.669	NA	chr5	7396321	7830194	+	protein_coding	KNOWN	ADCY2	adenylate cyclase 2 (brain) [Source:HGNC Symbol;Acc:233]
ENSG00000078304.15	8429.21	-0.01	0.815	0.927	chr14	102228135	102394326	+	protein_coding	KNOWN	PPP2R5C	protein phosphatase 2, regulatory subunit B', gamma [Source:HGNC Symbol;Acc:9311]
ENSG00000078319.7	402.01	0.04	0.731	0.887	chr7	99918615	99939531	-	pseudogene	KNOWN	PMS2P1	postmeiotic segregation increased 2 pseudogene 1 [Source:HGNC Symbol;Acc:9123]
ENSG00000078328.15	0	NA	NA	NA	chr16	6069095	7763340	+	protein_coding	KNOWN	RBFOX1	RNA binding protein, fox-1 homolog (C. elegans) 1 [Source:HGNC Symbol;Acc:18222]
ENSG00000078369.13	32201.7	0.19	0.000299	0.00523	chr1	1716729	1822495	-	protein_coding	KNOWN	GNB1	guanine nucleotide binding protein (G protein), beta polypeptide 1 [Source:HGNC Symbol;Acc:4396]
ENSG00000078399.11	0	NA	NA	NA	chr7	27202054	27210117	-	protein_coding	KNOWN	HOXA9	homeobox A9 [Source:HGNC Symbol;Acc:5109]
ENSG00000078401.6	1026.07	0.56	2.74e-08	2.27e-06	chr6	12290596	12297427	+	protein_coding	KNOWN	EDN1	endothelin 1 [Source:HGNC Symbol;Acc:3176]
ENSG00000078403.12	2303.66	0.06	0.609	0.819	chr10	21823094	22032559	+	protein_coding	KNOWN	MLLT10	myeloid/lymphoid or mixed-lineage leukemia (trithorax homolog, Drosophila); translocated to, 10 [Source:HGNC Symbol;Acc:16063]
ENSG00000078487.13	209.65	0.03	0.858	0.947	chr7	99998449	100026615	-	protein_coding	KNOWN	ZCWPW1	zinc finger, CW type with PWWP domain 1 [Source:HGNC Symbol;Acc:23486]
ENSG00000078549.10	0.66	-2.73	0.463	NA	chr7	31092076	31151089	+	protein_coding	KNOWN	ADCYAP1R1	adenylate cyclase activating polypeptide 1 (pituitary) receptor type I [Source:HGNC Symbol;Acc:242]
ENSG00000078579.8	2.42	0.55	0.754	NA	chr8	16849678	16859690	-	protein_coding	KNOWN	FGF20	fibroblast growth factor 20 [Source:HGNC Symbol;Acc:3677]
ENSG00000078589.8	0	NA	NA	NA	chrX	78200829	78217451	+	protein_coding	KNOWN	P2RY10	purinergic receptor P2Y, G-protein coupled, 10 [Source:HGNC Symbol;Acc:19906]
ENSG00000078596.6	8.23	0.71	0.442	NA	chrX	78615881	78623164	-	protein_coding	KNOWN	ITM2A	integral membrane protein 2A [Source:HGNC Symbol;Acc:6173]
ENSG00000078618.15	14000.3	-0.07	0.236	0.516	chr1	52254863	52344477	-	protein_coding	KNOWN	NRD1	nardilysin (N-arginine dibasic convertase) [Source:HGNC Symbol;Acc:7995]
ENSG00000078668.9	7124.21	-0.02	0.731	0.888	chr8	42249142	42263415	+	protein_coding	KNOWN	VDAC3	voltage-dependent anion channel 3 [Source:HGNC Symbol;Acc:12674]
ENSG00000078674.13	9034.74	-0.03	0.699	0.87	chr8	17780349	17885478	+	protein_coding	KNOWN	PCM1	pericentriolar material 1 [Source:HGNC Symbol;Acc:8727]
ENSG00000078687.12	719.18	-0.28	0.0107	0.0723	chr17	76000249	76104916	+	protein_coding	KNOWN	TNRC6C	trinucleotide repeat containing 6C [Source:HGNC Symbol;Acc:29318]
ENSG00000078699.16	1259.94	0.21	0.0402	0.18	chr20	32077881	32237842	+	protein_coding	KNOWN	CBFA2T2	core-binding factor, runt domain, alpha subunit 2; translocated to, 2 [Source:HGNC Symbol;Acc:1536]
ENSG00000078725.8	442.25	-0.54	0.000242	0.00446	chr9	121915736	122131745	-	protein_coding	KNOWN	DBC1	deleted in bladder cancer 1 [Source:HGNC Symbol;Acc:2687]
ENSG00000078747.8	9491.6	0	0.947	0.982	chr20	32951041	33099198	+	protein_coding	KNOWN	ITCH	itchy E3 ubiquitin protein ligase [Source:HGNC Symbol;Acc:13890]
ENSG00000078795.12	0	NA	NA	NA	chr5	137223657	137278436	+	protein_coding	KNOWN	PKD2L2	polycystic kidney disease 2-like 2 [Source:HGNC Symbol;Acc:9012]
ENSG00000078804.8	4195.42	-0.04	0.58	0.803	chr20	33292094	33301243	+	protein_coding	KNOWN	TP53INP2	tumor protein p53 inducible nuclear protein 2 [Source:HGNC Symbol;Acc:16104]
ENSG00000078808.12	8237.72	0.15	0.0109	0.073	chr1	1152288	1167411	-	protein_coding	KNOWN	SDF4	stromal cell derived factor 4 [Source:HGNC Symbol;Acc:24188]
ENSG00000078814.11	5.04	-0.42	0.694	NA	chr20	33563206	33590240	+	protein_coding	KNOWN	MYH7B	myosin, heavy chain 7B, cardiac muscle, beta [Source:HGNC Symbol;Acc:15906]
ENSG00000078898.6	0	NA	NA	NA	chr20	31595406	31611515	+	protein_coding	KNOWN	BPIFB2	BPI fold containing family B, member 2 [Source:HGNC Symbol;Acc:16177]
ENSG00000078900.10	1.05	1.32	0.647	NA	chr1	3569084	3652765	+	protein_coding	KNOWN	TP73	tumor protein p73 [Source:HGNC Symbol;Acc:12003]
ENSG00000078902.11	2201.63	-0.18	0.0349	0.164	chr11	1295601	1330884	-	protein_coding	KNOWN	TOLLIP	toll interacting protein [Source:HGNC Symbol;Acc:16476]
ENSG00000078967.7	928.06	-0.18	0.125	0.36	chr7	43966037	43993166	+	protein_coding	KNOWN	UBE2D4	ubiquitin-conjugating enzyme E2D 4 (putative) [Source:HGNC Symbol;Acc:21647]
ENSG00000079101.12	0.95	-0.74	0.805	NA	chr18	596988	650334	+	protein_coding	KNOWN	CLUL1	clusterin-like 1 (retinal) [Source:HGNC Symbol;Acc:2096]
ENSG00000079102.12	1253.83	-0.02	0.774	0.91	chr8	92967203	93115514	-	protein_coding	KNOWN	RUNX1T1	runt-related transcription factor 1; translocated to, 1 (cyclin D-related) [Source:HGNC Symbol;Acc:1535]
ENSG00000079112.5	2.59	-0.42	0.829	NA	chr8	95139399	95229531	-	protein_coding	KNOWN	CDH17	cadherin 17, LI cadherin (liver-intestine) [Source:HGNC Symbol;Acc:1756]
ENSG00000079134.7	1450.4	-0.09	0.323	0.61	chr18	214520	268050	-	protein_coding	KNOWN	THOC1	THO complex 1 [Source:HGNC Symbol;Acc:19070]
ENSG00000079150.13	6180.65	0.07	0.266	0.552	chr2	179328391	179343327	-	protein_coding	KNOWN	FKBP7	FK506 binding protein 7 [Source:HGNC Symbol;Acc:3723]
ENSG00000079156.12	711.72	0.12	0.306	0.594	chr2	179059208	179264160	+	protein_coding	KNOWN	OSBPL6	oxysterol binding protein-like 6 [Source:HGNC Symbol;Acc:16388]
ENSG00000079215.9	436.7	-0.96	9.71e-09	9.17e-07	chr5	36606457	36688436	+	protein_coding	KNOWN	SLC1A3	solute carrier family 1 (glial high affinity glutamate transporter), member 3 [Source:HGNC Symbol;Acc:10941]
ENSG00000079246.11	27410.6	-0.14	0.0278	0.142	chr2	216972187	217071026	+	protein_coding	KNOWN	XRCC5	X-ray repair complementing defective repair in Chinese hamster cells 5 (double-strand-break rejoining) [Source:HGNC Symbol;Acc:12833]
ENSG00000079257.3	1205.62	-0.05	0.645	0.842	chr3	158363611	158390482	-	protein_coding	KNOWN	LXN	latexin [Source:HGNC Symbol;Acc:13347]
ENSG00000079263.14	16.21	1.44	0.0311	NA	chr2	231067826	231223762	+	protein_coding	KNOWN	SP140	SP140 nuclear body protein [Source:HGNC Symbol;Acc:17133]
ENSG00000079277.15	1275.94	0.07	0.514	0.759	chr1	47023090	47082515	-	protein_coding	KNOWN	MKNK1	MAP kinase interacting serine/threonine kinase 1 [Source:HGNC Symbol;Acc:7110]
ENSG00000079308.12	27459.6	0.25	0.00173	0.0195	chr2	218664512	218867718	-	protein_coding	KNOWN	TNS1	tensin 1 [Source:HGNC Symbol;Acc:11973]
ENSG00000079313.7	510.64	-0.36	0.00679	0.0524	chr19	1815248	1848452	-	protein_coding	KNOWN	REXO1	REX1, RNA exonuclease 1 homolog (S. cerevisiae) [Source:HGNC Symbol;Acc:24616]
ENSG00000079332.9	18883	-0.01	0.886	0.959	chr10	71909960	71930279	-	protein_coding	KNOWN	SAR1A	SAR1 homolog A (S. cerevisiae) [Source:HGNC Symbol;Acc:10534]
ENSG00000079335.13	135.93	-0.11	0.64	0.839	chr1	100810584	100985833	+	protein_coding	KNOWN	CDC14A	cell division cycle 14A [Source:HGNC Symbol;Acc:1718]
ENSG00000079337.11	81.1	-0.16	0.609	0.819	chr12	48128455	48164823	-	protein_coding	KNOWN	RAPGEF3	Rap guanine nucleotide exchange factor (GEF) 3 [Source:HGNC Symbol;Acc:16629]
ENSG00000079385.17	10.9	-0.81	0.32	NA	chr19	43011456	43065386	-	protein_coding	KNOWN	CEACAM1	carcinoembryonic antigen-related cell adhesion molecule 1 (biliary glycoprotein) [Source:HGNC Symbol;Acc:1814]
ENSG00000079387.9	2122.57	-0.15	0.048	0.201	chr12	48436681	48500091	-	protein_coding	KNOWN	SENP1	SUMO1/sentrin specific peptidase 1 [Source:HGNC Symbol;Acc:17927]
ENSG00000079393.16	0.15	-0.73	0.858	NA	chr10	76854192	76868979	-	protein_coding	KNOWN	DUSP13	dual specificity phosphatase 13 [Source:HGNC Symbol;Acc:19681]
ENSG00000079432.3	2598.91	-0.08	0.4	0.678	chr19	42772689	42799949	+	protein_coding	KNOWN	CIC	capicua transcriptional repressor [Source:HGNC Symbol;Acc:14214]
ENSG00000079435.5	45.59	0.38	0.345	0.63	chr19	42905659	42931578	-	protein_coding	KNOWN	LIPE	lipase, hormone-sensitive [Source:HGNC Symbol;Acc:6621]
ENSG00000079459.8	7018.05	-0.45	6.55e-13	2.83e-10	chr8	11653082	11696818	+	protein_coding	KNOWN	FDFT1	farnesyl-diphosphate farnesyltransferase 1 [Source:HGNC Symbol;Acc:3629]
ENSG00000079462.3	87.35	0.04	0.881	0.957	chr19	42801185	42807698	-	protein_coding	KNOWN	PAFAH1B3	platelet-activating factor acetylhydrolase 1b, catalytic subunit 3 (29kDa) [Source:HGNC Symbol;Acc:8576]
ENSG00000079482.11	1240.87	0.27	0.00336	0.0317	chrX	67262186	67653755	-	protein_coding	KNOWN	OPHN1	oligophrenin 1 [Source:HGNC Symbol;Acc:8148]
ENSG00000079557.3	0	NA	NA	NA	chr4	74347400	74369691	+	protein_coding	KNOWN	AFM	afamin [Source:HGNC Symbol;Acc:316]
ENSG00000079616.8	834.66	0.37	0.00217	0.0231	chr16	29802040	29816706	+	protein_coding	KNOWN	KIF22	kinesin family member 22 [Source:HGNC Symbol;Acc:6391]
ENSG00000079689.9	0.68	0.11	0.974	NA	chr6	25652464	25702011	+	protein_coding	KNOWN	SCGN	secretagogin, EF-hand calcium binding protein [Source:HGNC Symbol;Acc:16941]
ENSG00000079691.15	1152.01	0.02	0.877	0.955	chr6	25279306	25620758	+	protein_coding	KNOWN	LRRC16A	leucine rich repeat containing 16A [Source:HGNC Symbol;Acc:21581]
ENSG00000079739.11	7921.15	0.37	3.14e-06	0.000122	chr1	64058947	64125916	+	protein_coding	KNOWN	PGM1	phosphoglucomutase 1 [Source:HGNC Symbol;Acc:8905]
ENSG00000079785.10	14342.5	0	0.993	0.997	chr2	15731302	15771235	+	protein_coding	KNOWN	DDX1	DEAD (Asp-Glu-Ala-Asp) box helicase 1 [Source:HGNC Symbol;Acc:2734]
ENSG00000079805.12	6202.87	0	0.984	0.995	chr19	10828755	10944164	+	protein_coding	KNOWN	DNM2	dynamin 2 [Source:HGNC Symbol;Acc:2974]
ENSG00000079819.12	8394.6	0.25	0.00263	0.0265	chr6	131160487	131384462	-	protein_coding	KNOWN	EPB41L2	erythrocyte membrane protein band 4.1-like 2 [Source:HGNC Symbol;Acc:3379]
ENSG00000079841.14	985.6	0.33	0.000784	0.0109	chr6	72596406	73112845	+	protein_coding	KNOWN	RIMS1	regulating synaptic membrane exocytosis 1 [Source:HGNC Symbol;Acc:17282]
ENSG00000079931.10	3867.53	0.09	0.303	0.59	chr6	132617194	132722684	-	protein_coding	KNOWN	MOXD1	monooxygenase, DBH-like 1 [Source:HGNC Symbol;Acc:21063]
ENSG00000079950.9	5405.25	0.23	0.00359	0.0333	chr6	132767006	132834337	-	protein_coding	KNOWN	STX7	syntaxin 7 [Source:HGNC Symbol;Acc:11442]
ENSG00000079974.13	1264.47	-0.05	0.52	0.764	chr22	51205929	51222091	-	protein_coding	KNOWN	RABL2B	RAB, member of RAS oncogene family-like 2B [Source:HGNC Symbol;Acc:9800]
ENSG00000079999.9	3493.89	-0.15	0.0266	0.137	chr19	10596796	10614417	-	protein_coding	KNOWN	KEAP1	kelch-like ECH-associated protein 1 [Source:HGNC Symbol;Acc:23177]
ENSG00000080007.6	0	NA	NA	NA	chr6	74104471	74127292	+	protein_coding	KNOWN	DDX43	DEAD (Asp-Glu-Ala-Asp) box polypeptide 43 [Source:HGNC Symbol;Acc:18677]
ENSG00000080031.5	134.2	0.53	0.0377	0.173	chr19	55692616	55720874	-	protein_coding	KNOWN	PTPRH	protein tyrosine phosphatase, receptor type, H [Source:HGNC Symbol;Acc:9672]
ENSG00000080166.11	7.95	-0.56	0.554	NA	chr13	95089558	95131936	-	protein_coding	KNOWN	DCT	dopachrome tautomerase [Source:HGNC Symbol;Acc:2709]
ENSG00000080189.10	2972.81	-0.03	0.625	0.831	chr20	44978167	44993043	-	protein_coding	KNOWN	SLC35C2	solute carrier family 35 (GDP-fucose transporter), member C2 [Source:HGNC Symbol;Acc:17117]
ENSG00000080200.5	2496.55	0.15	0.065	0.244	chr3	97595819	97663810	+	protein_coding	KNOWN	CRYBG3	beta-gamma crystallin domain containing 3 [Source:HGNC Symbol;Acc:34427]
ENSG00000080224.13	0	NA	NA	NA	chr3	96533425	97471304	+	protein_coding	KNOWN	EPHA6	EPH receptor A6 [Source:HGNC Symbol;Acc:19296]
ENSG00000080293.5	0	NA	NA	NA	chr2	120197419	120282070	-	protein_coding	KNOWN	SCTR	secretin receptor [Source:HGNC Symbol;Acc:10608]
ENSG00000080298.11	330.01	0.47	0.00274	0.0273	chr9	3218297	3526004	-	protein_coding	KNOWN	RFX3	regulatory factor X, 3 (influences HLA class II expression) [Source:HGNC Symbol;Acc:9984]
ENSG00000080345.12	4294.26	-0.17	0.0306	0.151	chr2	152266397	152364527	+	protein_coding	KNOWN	RIF1	RAP1 interacting factor homolog (yeast) [Source:HGNC Symbol;Acc:23207]
ENSG00000080371.4	4824.88	0.05	0.412	0.687	chr12	72148654	72184699	+	protein_coding	KNOWN	RAB21	RAB21, member RAS oncogene family [Source:HGNC Symbol;Acc:18263]
ENSG00000080493.9	1763.15	0.33	0.00188	0.0208	chr4	72053003	72437804	+	protein_coding	KNOWN	SLC4A4	solute carrier family 4, sodium bicarbonate cotransporter, member 4 [Source:HGNC Symbol;Acc:11030]
ENSG00000080503.15	9252.97	0.24	2.3e-05	0.000662	chr9	2015342	2193624	+	protein_coding	KNOWN	SMARCA2	SWI/SNF related, matrix associated, actin dependent regulator of chromatin, subfamily a, member 2 [Source:HGNC Symbol;Acc:11098]
ENSG00000080511.2	0	NA	NA	NA	chr19	10123925	10132955	+	protein_coding	KNOWN	RDH8	retinol dehydrogenase 8 (all-trans) [Source:HGNC Symbol;Acc:14423]
ENSG00000080546.9	1883.34	-0.11	0.209	0.484	chr6	109307640	109416022	-	protein_coding	KNOWN	SESN1	sestrin 1 [Source:HGNC Symbol;Acc:21595]
ENSG00000080561.9	622.95	-0.03	0.78	0.912	chrX	107068985	107170423	+	protein_coding	KNOWN	MID2	midline 2 [Source:HGNC Symbol;Acc:7096]
ENSG00000080572.8	0	NA	NA	NA	chrX	106449862	106487473	+	protein_coding	KNOWN	PIH1D3	PIH1 domain containing 3 [Source:HGNC Symbol;Acc:28570]
ENSG00000080573.6	14039.1	0.04	0.621	0.828	chr19	10070237	10121147	-	protein_coding	KNOWN	COL5A3	collagen, type V, alpha 3 [Source:HGNC Symbol;Acc:14864]
ENSG00000080603.12	5079.95	-0.2	0.00165	0.0188	chr16	30709530	30755602	+	protein_coding	KNOWN	SRCAP	Snf2-related CREBBP activator protein [Source:HGNC Symbol;Acc:16974]
ENSG00000080608.9	2707.08	-0.08	0.255	0.54	chr9	2720469	2844241	-	protein_coding	KNOWN	KIAA0020	KIAA0020 [Source:HGNC Symbol;Acc:29676]
ENSG00000080618.9	0	NA	NA	NA	chr13	46627321	46679211	-	protein_coding	KNOWN	CPB2	carboxypeptidase B2 (plasma) [Source:HGNC Symbol;Acc:2300]
ENSG00000080644.11	66.77	0.45	0.202	0.475	chr15	78885394	78913637	-	protein_coding	KNOWN	CHRNA3	cholinergic receptor, nicotinic, alpha 3 (neuronal) [Source:HGNC Symbol;Acc:1957]
ENSG00000080709.10	3.86	-0.73	0.581	NA	chr5	113696642	113832337	+	protein_coding	KNOWN	KCNN2	potassium intermediate/small conductance calcium-activated channel, subfamily N, member 2 [Source:HGNC Symbol;Acc:6291]
ENSG00000080802.14	1906.67	-0.23	0.0103	0.0701	chr7	135046547	135194875	-	protein_coding	KNOWN	CNOT4	CCR4-NOT transcription complex, subunit 4 [Source:HGNC Symbol;Acc:7880]
ENSG00000080815.14	6621.87	-0.1	0.0929	0.303	chr14	73603126	73690399	+	protein_coding	KNOWN	PSEN1	presenilin 1 [Source:HGNC Symbol;Acc:9508]
ENSG00000080819.2	1581.37	-0.12	0.163	0.419	chr3	98239976	98312567	-	protein_coding	KNOWN	CPOX	coproporphyrinogen oxidase [Source:HGNC Symbol;Acc:2321]
ENSG00000080822.12	4872.98	0	0.984	0.995	chr3	98216756	98241910	-	protein_coding	KNOWN	CLDND1	claudin domain containing 1 [Source:HGNC Symbol;Acc:1322]
ENSG00000080823.17	625.65	0.13	0.235	0.516	chr14	102690837	102771537	-	protein_coding	KNOWN	MOK	MOK protein kinase [Source:HGNC Symbol;Acc:9833]
ENSG00000080824.14	77617.6	-0.03	0.659	0.85	chr14	102547075	102606036	-	protein_coding	KNOWN	HSP90AA1	heat shock protein 90kDa alpha (cytosolic), class A member 1 [Source:HGNC Symbol;Acc:5253]
ENSG00000080839.7	753.78	0.15	0.185	0.452	chr20	35624752	35724398	-	protein_coding	KNOWN	RBL1	retinoblastoma-like 1 (p107) [Source:HGNC Symbol;Acc:9893]
ENSG00000080845.13	7589.04	0	0.971	0.99	chr20	34894258	35157040	+	protein_coding	KNOWN	DLGAP4	discs, large (Drosophila) homolog-associated protein 4 [Source:HGNC Symbol;Acc:24476]
ENSG00000080854.10	21.01	0.18	0.793	0.918	chr11	133778459	133826880	-	protein_coding	KNOWN	IGSF9B	immunoglobulin superfamily, member 9B [Source:HGNC Symbol;Acc:32326]
ENSG00000080910.6	0	NA	NA	NA	chr1	196788898	196928356	+	protein_coding	KNOWN	CFHR2	complement factor H-related 2 [Source:HGNC Symbol;Acc:4890]
ENSG00000080947.10	58.39	0.05	0.881	0.957	chr1	16793931	16825752	-	pseudogene	KNOWN	CROCCP3	ciliary rootlet coiled-coil, rootletin pseudogene 3 [Source:HGNC Symbol;Acc:29405]
ENSG00000080986.7	610.22	0.68	7.95e-07	3.91e-05	chr18	2571510	2616634	+	protein_coding	KNOWN	NDC80	NDC80 kinetochore complex component [Source:HGNC Symbol;Acc:16909]
ENSG00000081014.6	2033.3	-0.07	0.428	0.701	chr15	51200869	51298097	+	protein_coding	KNOWN	AP4E1	adaptor-related protein complex 4, epsilon 1 subunit [Source:HGNC Symbol;Acc:573]
ENSG00000081019.9	1610.47	-0.2	0.0547	0.218	chr1	114304454	114355098	-	protein_coding	KNOWN	RSBN1	round spermatid basic protein 1 [Source:HGNC Symbol;Acc:25642]
ENSG00000081026.14	987.44	0.3	0.00176	0.0198	chr1	113933371	114228545	+	protein_coding	KNOWN	MAGI3	membrane associated guanylate kinase, WW and PDZ domain containing 3 [Source:HGNC Symbol;Acc:29647]
ENSG00000081041.8	48.43	-0.49	0.339	0.624	chr4	74962752	74965010	-	protein_coding	KNOWN	CXCL2	chemokine (C-X-C motif) ligand 2 [Source:HGNC Symbol;Acc:4603]
ENSG00000081051.3	34.58	-0.14	0.755	0.9	chr4	74296855	74321891	+	protein_coding	KNOWN	AFP	alpha-fetoprotein [Source:HGNC Symbol;Acc:317]
ENSG00000081052.10	214.45	0.1	0.623	0.829	chr2	227867427	228028829	-	protein_coding	KNOWN	COL4A4	collagen, type IV, alpha 4 [Source:HGNC Symbol;Acc:2206]
ENSG00000081059.15	71.22	-0.75	0.0356	0.166	chr5	133450402	133487556	+	protein_coding	KNOWN	TCF7	transcription factor 7 (T-cell specific, HMG-box) [Source:HGNC Symbol;Acc:11639]
ENSG00000081087.10	4238.81	0.07	0.313	0.6	chr6	108362613	108487058	-	protein_coding	KNOWN	OSTM1	osteopetrosis associated transmembrane protein 1 [Source:HGNC Symbol;Acc:21652]
ENSG00000081138.9	0	NA	NA	NA	chr18	63417488	63548638	+	protein_coding	KNOWN	CDH7	cadherin 7, type 2 [Source:HGNC Symbol;Acc:1766]
ENSG00000081148.11	42.82	0.69	0.074	0.263	chr3	100941390	101039404	-	protein_coding	KNOWN	IMPG2	interphotoreceptor matrix proteoglycan 2 [Source:HGNC Symbol;Acc:18362]
ENSG00000081154.7	16157.2	0.12	0.0257	0.133	chr3	101292939	101313281	+	protein_coding	KNOWN	PCNP	PEST proteolytic signal containing nuclear protein [Source:HGNC Symbol;Acc:30023]
ENSG00000081177.14	1891.53	0.15	0.0585	0.228	chr14	69658228	69709075	+	protein_coding	KNOWN	EXD2	exonuclease 3'-5' domain containing 2 [Source:HGNC Symbol;Acc:20217]
ENSG00000081181.3	399.09	0.96	1.96e-07	1.17e-05	chr14	68086515	68118437	+	protein_coding	KNOWN	ARG2	arginase 2 [Source:HGNC Symbol;Acc:664]
ENSG00000081189.9	1867.46	-0.15	0.212	0.487	chr5	88013975	88199922	-	protein_coding	KNOWN	MEF2C	myocyte enhancer factor 2C [Source:HGNC Symbol;Acc:6996]
ENSG00000081237.14	1.04	1.32	0.646	NA	chr1	198607801	198726545	+	protein_coding	KNOWN	PTPRC	protein tyrosine phosphatase, receptor type, C [Source:HGNC Symbol;Acc:9666]
ENSG00000081248.6	0.36	2.07	0.608	NA	chr1	201008642	201081694	-	protein_coding	KNOWN	CACNA1S	calcium channel, voltage-dependent, L type, alpha 1S subunit [Source:HGNC Symbol;Acc:1397]
ENSG00000081277.7	3.82	1.65	0.191	NA	chr1	201252580	201302121	+	protein_coding	KNOWN	PKP1	plakophilin 1 (ectodermal dysplasia/skin fragility syndrome) [Source:HGNC Symbol;Acc:9023]
ENSG00000081307.8	4066.39	0.01	0.887	0.959	chr3	132373290	132396941	+	protein_coding	KNOWN	UBA5	ubiquitin-like modifier activating enzyme 5 [Source:HGNC Symbol;Acc:23230]
ENSG00000081320.6	16504.3	0.17	0.00791	0.0578	chr2	196998290	197041227	-	protein_coding	KNOWN	STK17B	serine/threonine kinase 17b [Source:HGNC Symbol;Acc:11396]
ENSG00000081377.12	2732.52	0.04	0.571	0.796	chr9	99252523	99382112	-	protein_coding	KNOWN	CDC14B	cell division cycle 14B [Source:HGNC Symbol;Acc:1719]
ENSG00000081386.8	1285.66	-0.24	0.0161	0.0969	chr9	99518147	99540411	-	protein_coding	KNOWN	ZNF510	zinc finger protein 510 [Source:HGNC Symbol;Acc:29161]
ENSG00000081479.8	0	NA	NA	NA	chr2	169983619	170219195	-	protein_coding	KNOWN	LRP2	low density lipoprotein receptor-related protein 2 [Source:HGNC Symbol;Acc:6694]
ENSG00000081665.9	664.4	-0.01	0.92	0.973	chr19	19896648	19932560	-	protein_coding	KNOWN	ZNF506	zinc finger protein 506 [Source:HGNC Symbol;Acc:23780]
ENSG00000081692.8	1069.23	-0.06	0.555	0.787	chr1	227918126	227923112	-	protein_coding	KNOWN	JMJD4	jumonji domain containing 4 [Source:HGNC Symbol;Acc:25724]
ENSG00000081721.6	1360.27	-0.01	0.924	0.974	chr1	161719548	161727028	+	protein_coding	KNOWN	DUSP12	dual specificity phosphatase 12 [Source:HGNC Symbol;Acc:3067]
ENSG00000081760.12	1264.44	-0.08	0.338	0.623	chr12	125549925	125627873	+	protein_coding	KNOWN	AACS	acetoacetyl-CoA synthetase [Source:HGNC Symbol;Acc:21298]
ENSG00000081791.4	3082.43	-0.01	0.937	0.978	chr5	141303373	141321612	+	protein_coding	KNOWN	KIAA0141	KIAA0141 [Source:HGNC Symbol;Acc:28969]
ENSG00000081800.4	0	NA	NA	NA	chr7	122753585	122840040	-	protein_coding	KNOWN	SLC13A1	solute carrier family 13 (sodium/sulfate symporters), member 1 [Source:HGNC Symbol;Acc:10916]
ENSG00000081803.11	16.14	-1.13	0.0891	NA	chr7	121958481	122526813	-	protein_coding	KNOWN	CADPS2	Ca++-dependent secretion activator 2 [Source:HGNC Symbol;Acc:16018]
ENSG00000081818.1	10.76	0.7	0.35	NA	chr5	140501581	140505201	+	protein_coding	KNOWN	PCDHB4	protocadherin beta 4 [Source:HGNC Symbol;Acc:8689]
ENSG00000081842.13	0	NA	NA	NA	chr5	140207563	140391929	+	protein_coding	KNOWN	PCDHA6	protocadherin alpha 6 [Source:HGNC Symbol;Acc:8672]
ENSG00000081853.13	50.2	0.09	0.81	0.925	chr5	140718539	140892546	+	protein_coding	KNOWN	PCDHGA2	protocadherin gamma subfamily A, 2 [Source:HGNC Symbol;Acc:8700]
ENSG00000081870.7	1292.37	-0.06	0.578	0.802	chr1	54382247	54411602	-	protein_coding	KNOWN	HSPB11	heat shock protein family B (small), member 11 [Source:HGNC Symbol;Acc:25019]
ENSG00000081913.9	499.85	0.35	0.00244	0.0252	chr18	60382672	60647666	+	protein_coding	KNOWN	PHLPP1	PH domain and leucine rich repeat protein phosphatase 1 [Source:HGNC Symbol;Acc:20610]
ENSG00000081923.6	6750.99	0.04	0.655	0.848	chr18	55313658	55470333	-	protein_coding	KNOWN	ATP8B1	ATPase, aminophospholipid transporter, class I, type 8B, member 1 [Source:HGNC Symbol;Acc:3706]
ENSG00000081985.6	0	NA	NA	NA	chr1	67773047	67862583	+	protein_coding	KNOWN	IL12RB2	interleukin 12 receptor, beta 2 [Source:HGNC Symbol;Acc:5972]
ENSG00000082014.12	1560.07	0.23	0.00953	0.0667	chr7	150935850	150974982	-	protein_coding	KNOWN	SMARCD3	SWI/SNF related, matrix associated, actin dependent regulator of chromatin, subfamily d, member 3 [Source:HGNC Symbol;Acc:11108]
ENSG00000082068.4	1949.37	0.08	0.264	0.549	chr5	37379314	37753537	+	protein_coding	KNOWN	WDR70	WD repeat domain 70 [Source:HGNC Symbol;Acc:25495]
ENSG00000082074.11	0.33	-1.72	0.669	NA	chr5	39105338	39274630	-	protein_coding	KNOWN	FYB	FYN binding protein [Source:HGNC Symbol;Acc:4036]
ENSG00000082126.13	176.79	1.1	2.42e-06	9.73e-05	chr2	202509593	202563417	-	protein_coding	KNOWN	MPP4	membrane protein, palmitoylated 4 (MAGUK p55 subfamily member 4) [Source:HGNC Symbol;Acc:13680]
ENSG00000082146.8	1294.33	-0.06	0.554	0.787	chr2	202252581	202345569	+	protein_coding	KNOWN	STRADB	STE20-related kinase adaptor beta [Source:HGNC Symbol;Acc:13205]
ENSG00000082153.13	22408	-0.02	0.742	0.893	chr2	201675317	201688569	+	protein_coding	KNOWN	BZW1	basic leucine zipper and W2 domains 1 [Source:HGNC Symbol;Acc:18380]
ENSG00000082175.10	0.33	-1.72	0.669	NA	chr11	100900355	101001255	-	protein_coding	KNOWN	PGR	progesterone receptor [Source:HGNC Symbol;Acc:8910]
ENSG00000082196.15	64.23	-0.04	0.903	0.966	chr5	33987279	34124633	-	protein_coding	KNOWN	C1QTNF3	C1q and tumor necrosis factor related protein 3 [Source:HGNC Symbol;Acc:14326]
ENSG00000082212.7	2315.3	-0.08	0.357	0.642	chr18	48405419	48474691	+	protein_coding	KNOWN	ME2	malic enzyme 2, NAD(+)-dependent, mitochondrial [Source:HGNC Symbol;Acc:6984]
ENSG00000082213.13	2166.32	0	0.971	0.99	chr5	31532373	31555165	+	protein_coding	KNOWN	C5orf22	chromosome 5 open reading frame 22 [Source:HGNC Symbol;Acc:25639]
ENSG00000082258.8	2613.8	-0.04	0.592	0.81	chr2	135675805	135716912	+	protein_coding	KNOWN	CCNT2	cyclin T2 [Source:HGNC Symbol;Acc:1600]
ENSG00000082269.12	1341.95	-0.22	0.00861	0.0617	chr6	71122644	71270877	+	protein_coding	KNOWN	FAM135A	family with sequence similarity 135, member A [Source:HGNC Symbol;Acc:21084]
ENSG00000082293.8	23.96	-0.38	0.443	0.711	chr6	70576463	70919679	+	protein_coding	KNOWN	COL19A1	collagen, type XIX, alpha 1 [Source:HGNC Symbol;Acc:2196]
ENSG00000082397.11	9348.37	0.27	5.92e-05	0.00141	chr18	5392383	5630699	-	protein_coding	KNOWN	EPB41L3	erythrocyte membrane protein band 4.1-like 3 [Source:HGNC Symbol;Acc:3380]
ENSG00000082438.11	2833.67	0.31	0.00117	0.0147	chr2	165510134	165700189	-	protein_coding	KNOWN	COBLL1	cordon-bleu WH2 repeat protein-like 1 [Source:HGNC Symbol;Acc:23571]
ENSG00000082458.7	1264.59	0.13	0.147	0.397	chrX	69664711	69725337	+	protein_coding	KNOWN	DLG3	discs, large homolog 3 (Drosophila) [Source:HGNC Symbol;Acc:2902]
ENSG00000082482.9	2526.12	0.39	0.000332	0.00564	chr1	215179118	215410436	+	protein_coding	KNOWN	KCNK2	potassium channel, subfamily K, member 2 [Source:HGNC Symbol;Acc:6277]
ENSG00000082497.7	5089.42	-0.13	0.177	0.44	chr1	210406144	210419976	+	protein_coding	KNOWN	SERTAD4	SERTA domain containing 4 [Source:HGNC Symbol;Acc:25236]
ENSG00000082512.10	2655.35	-0.08	0.379	0.66	chr1	211499957	211548288	+	protein_coding	KNOWN	TRAF5	TNF receptor-associated factor 5 [Source:HGNC Symbol;Acc:12035]
ENSG00000082515.12	1468.79	-0.06	0.498	0.75	chr5	154320630	154348971	+	protein_coding	KNOWN	MRPL22	mitochondrial ribosomal protein L22 [Source:HGNC Symbol;Acc:14480]
ENSG00000082516.8	1874.44	-0.22	0.00717	0.0541	chr5	154266976	154317769	-	protein_coding	KNOWN	GEMIN5	gem (nuclear organelle) associated protein 5 [Source:HGNC Symbol;Acc:20043]
ENSG00000082556.6	0.37	2.14	0.596	NA	chr8	54138284	54164257	-	protein_coding	KNOWN	OPRK1	opioid receptor, kappa 1 [Source:HGNC Symbol;Acc:8154]
ENSG00000082641.11	32775.1	0.21	0.000714	0.0101	chr17	46125691	46138849	+	protein_coding	KNOWN	NFE2L1	nuclear factor (erythroid-derived 2)-like 1 [Source:HGNC Symbol;Acc:7781]
ENSG00000082684.10	1.32	0.28	0.905	NA	chr3	122628041	122747452	-	protein_coding	KNOWN	SEMA5B	sema domain, seven thrombospondin repeats (type 1 and type 1-like), transmembrane domain (TM) and short cytoplasmic domain, (semaphorin) 5B [Source:HGNC Symbol;Acc:10737]
ENSG00000082701.10	7326.95	0.07	0.383	0.664	chr3	119540170	119813264	-	protein_coding	KNOWN	GSK3B	glycogen synthase kinase 3 beta [Source:HGNC Symbol;Acc:4617]
ENSG00000082781.6	49879.1	0.08	0.192	0.461	chr3	124480795	124606674	-	protein_coding	KNOWN	ITGB5	integrin, beta 5 [Source:HGNC Symbol;Acc:6160]
ENSG00000082805.15	7467.68	0.12	0.053	0.214	chr12	1099675	1605099	+	protein_coding	KNOWN	ERC1	ELKS/RAB6-interacting/CAST family member 1 [Source:HGNC Symbol;Acc:17072]
ENSG00000082898.12	14642	-0.1	0.0659	0.246	chr2	61704984	61765761	-	protein_coding	KNOWN	XPO1	exportin 1 (CRM1 homolog, yeast) [Source:HGNC Symbol;Acc:12825]
ENSG00000082929.4	0	NA	NA	NA	chr4	5526296	5529528	+	protein_coding	KNOWN	C4orf6	chromosome 4 open reading frame 6 [Source:HGNC Symbol;Acc:13716]
ENSG00000082996.14	5018.13	-0.12	0.0492	0.204	chr3	149530495	149679926	+	protein_coding	KNOWN	RNF13	ring finger protein 13 [Source:HGNC Symbol;Acc:10057]
ENSG00000083067.17	4.91	0.7	0.519	NA	chr9	73149949	74061820	-	protein_coding	KNOWN	TRPM3	transient receptor potential cation channel, subfamily M, member 3 [Source:HGNC Symbol;Acc:17992]
ENSG00000083093.5	1003.09	-0.21	0.0672	0.249	chr16	23614488	23652631	-	protein_coding	KNOWN	PALB2	partner and localizer of BRCA2 [Source:HGNC Symbol;Acc:26144]
ENSG00000083097.10	1724.11	-0.17	0.031	0.152	chr6	83777385	83881069	+	protein_coding	KNOWN	DOPEY1	dopey family member 1 [Source:HGNC Symbol;Acc:21194]
ENSG00000083099.6	3428.28	-0.04	0.51	0.757	chr6	90277863	90348472	-	protein_coding	KNOWN	LYRM2	LYR motif containing 2 [Source:HGNC Symbol;Acc:25229]
ENSG00000083123.10	1251.77	0.24	0.00539	0.0446	chr6	80816364	81055987	+	protein_coding	KNOWN	BCKDHB	branched chain keto acid dehydrogenase E1, beta polypeptide [Source:HGNC Symbol;Acc:987]
ENSG00000083168.5	4985.51	-0.24	0.000133	0.00278	chr8	41786997	41909508	-	protein_coding	KNOWN	KAT6A	K(lysine) acetyltransferase 6A [Source:HGNC Symbol;Acc:13013]
ENSG00000083223.13	4423.95	-0.2	0.00725	0.0545	chr9	88902648	88969369	-	protein_coding	KNOWN	ZCCHC6	zinc finger, CCHC domain containing 6 [Source:HGNC Symbol;Acc:25817]
ENSG00000083290.15	1921.96	-0.06	0.461	0.724	chr17	19674142	19771249	-	protein_coding	KNOWN	ULK2	unc-51 like autophagy activating kinase 2 [Source:HGNC Symbol;Acc:13480]
ENSG00000083307.6	0	NA	NA	NA	chr8	102504660	102681954	+	protein_coding	KNOWN	GRHL2	grainyhead-like 2 (Drosophila) [Source:HGNC Symbol;Acc:2799]
ENSG00000083312.13	23708.4	-0.09	0.139	0.386	chr5	72112139	72212560	+	protein_coding	KNOWN	TNPO1	transportin 1 [Source:HGNC Symbol;Acc:6401]
ENSG00000083444.12	59072.1	0.4	3.9e-07	2.07e-05	chr1	11994262	12035595	+	protein_coding	KNOWN	PLOD1	procollagen-lysine, 2-oxoglutarate 5-dioxygenase 1 [Source:HGNC Symbol;Acc:9081]
ENSG00000083454.17	19.12	0.2	0.707	NA	chr17	3575493	3599698	-	protein_coding	KNOWN	P2RX5	purinergic receptor P2X, ligand-gated ion channel, 5 [Source:HGNC Symbol;Acc:8536]
ENSG00000083457.7	1016.49	-0.17	0.119	0.351	chr17	3617922	3704537	-	protein_coding	KNOWN	ITGAE	integrin, alpha E (antigen CD103, human mucosal lymphocyte antigen 1; alpha polypeptide) [Source:HGNC Symbol;Acc:6147]
ENSG00000083520.10	6198.07	0.09	0.138	0.384	chr13	73329540	73356234	-	protein_coding	KNOWN	DIS3	DIS3 mitotic control homolog (S. cerevisiae) [Source:HGNC Symbol;Acc:20604]
ENSG00000083535.11	2808.55	0.08	0.322	0.609	chr13	73356197	73590591	+	protein_coding	KNOWN	PIBF1	progesterone immunomodulatory binding factor 1 [Source:HGNC Symbol;Acc:23352]
ENSG00000083544.9	1167.31	-0.08	0.364	0.648	chr13	60970591	61148012	+	protein_coding	KNOWN	TDRD3	tudor domain containing 3 [Source:HGNC Symbol;Acc:20612]
ENSG00000083622.8	0	NA	NA	NA	chr7	117244845	117287469	-	antisense	NOVEL	AC000111.6
ENSG00000083635.7	814.56	-0.37	0.000139	0.00288	chr13	45513384	45563618	-	protein_coding	KNOWN	NUFIP1	nuclear fragile X mental retardation protein interacting protein 1 [Source:HGNC Symbol;Acc:8057]
ENSG00000083642.14	6696.3	-0.02	0.72	0.882	chr13	33160564	33352157	+	protein_coding	KNOWN	PDS5B	PDS5, regulator of cohesion maintenance, homolog B (S. cerevisiae) [Source:HGNC Symbol;Acc:20418]
ENSG00000083720.8	5903.25	0.26	1.81e-05	0.000542	chr5	41730167	41870621	-	protein_coding	KNOWN	OXCT1	3-oxoacid CoA transferase 1 [Source:HGNC Symbol;Acc:8527]
ENSG00000083750.8	1501.52	-0.18	0.0352	0.165	chrX	55744172	55785207	+	protein_coding	KNOWN	RRAGB	Ras-related GTP binding B [Source:HGNC Symbol;Acc:19901]
ENSG00000083782.3	24.45	-0.41	0.427	0.7	chr12	91357456	91398803	-	protein_coding	KNOWN	EPYC	epiphycan [Source:HGNC Symbol;Acc:3053]
ENSG00000083799.13	4213.77	0.14	0.0401	0.18	chr16	50775961	50835846	+	protein_coding	KNOWN	CYLD	cylindromatosis (turban tumor syndrome) [Source:HGNC Symbol;Acc:2584]
ENSG00000083807.5	103.72	-0.28	0.299	0.587	chr19	58990879	59023780	-	protein_coding	KNOWN	SLC27A5	solute carrier family 27 (fatty acid transporter), member 5 [Source:HGNC Symbol;Acc:10999]
ENSG00000083812.7	415.12	-0.18	0.189	0.458	chr19	58978423	58984945	+	protein_coding	KNOWN	ZNF324	zinc finger protein 324 [Source:HGNC Symbol;Acc:14096]
ENSG00000083814.8	409.76	0.01	0.945	0.981	chr19	58231119	58238992	-	protein_coding	KNOWN	ZNF671	zinc finger protein 671 [Source:HGNC Symbol;Acc:26279]
ENSG00000083817.8	467.7	0.01	0.931	0.976	chr19	58082934	58090295	-	protein_coding	KNOWN	ZNF416	zinc finger protein 416 [Source:HGNC Symbol;Acc:20645]
ENSG00000083828.11	272.45	-0.25	0.19	0.458	chr19	58281023	58331307	+	protein_coding	KNOWN	ZNF586	zinc finger protein 586 [Source:HGNC Symbol;Acc:25949]
ENSG00000083838.11	374.56	-0.12	0.373	0.655	chr19	58985384	58992597	+	protein_coding	KNOWN	ZNF446	zinc finger protein 446 [Source:HGNC Symbol;Acc:21036]
ENSG00000083842.8	19.68	0	0.997	NA	chr19	58790317	58807254	+	protein_coding	KNOWN	ZNF8	zinc finger protein 8 [Source:HGNC Symbol;Acc:13154]
ENSG00000083844.6	369.62	-0.03	0.822	0.93	chr19	57702868	57724724	+	protein_coding	KNOWN	ZNF264	zinc finger protein 264 [Source:HGNC Symbol;Acc:13057]
ENSG00000083845.4	24134.5	-0.02	0.736	0.891	chr19	58897767	58906173	+	protein_coding	KNOWN	RPS5	ribosomal protein S5 [Source:HGNC Symbol;Acc:10426]
ENSG00000083857.9	61929.7	0.54	4.66e-08	3.54e-06	chr4	187508937	187647876	-	protein_coding	KNOWN	FAT1	FAT atypical cadherin 1 [Source:HGNC Symbol;Acc:3595]
ENSG00000083896.8	5311.82	0.09	0.212	0.487	chr4	69176105	69215807	-	protein_coding	KNOWN	YTHDC1	YTH domain containing 1 [Source:HGNC Symbol;Acc:30626]
ENSG00000083937.4	4549.12	-0.09	0.189	0.458	chr3	87276421	87304698	+	protein_coding	KNOWN	CHMP2B	charged multivesicular body protein 2B [Source:HGNC Symbol;Acc:24537]
ENSG00000084070.7	2332.86	-0.07	0.403	0.68	chr1	40810522	40888998	+	protein_coding	KNOWN	SMAP2	small ArfGAP2 [Source:HGNC Symbol;Acc:25082]
ENSG00000084072.12	2362.4	0	0.984	0.995	chr1	40157854	40229586	+	protein_coding	KNOWN	PPIE	peptidylprolyl isomerase E (cyclophilin E) [Source:HGNC Symbol;Acc:9258]
ENSG00000084073.4	7877.93	-0.13	0.0498	0.206	chr1	40723779	40759856	+	protein_coding	KNOWN	ZMPSTE24	zinc metallopeptidase STE24 [Source:HGNC Symbol;Acc:12877]
ENSG00000084090.9	6250.06	-0.33	3.99e-07	2.09e-05	chr2	96850597	96874563	-	protein_coding	KNOWN	STARD7	StAR-related lipid transfer (START) domain containing 7 [Source:HGNC Symbol;Acc:18063]
ENSG00000084092.6	1175.48	-0.08	0.386	0.667	chr4	57829536	57844989	-	protein_coding	KNOWN	NOA1	nitric oxide associated 1 [Source:HGNC Symbol;Acc:28473]
ENSG00000084093.11	5506.13	-0.26	0.000111	0.00242	chr4	57774075	57802010	+	protein_coding	KNOWN	REST	RE1-silencing transcription factor [Source:HGNC Symbol;Acc:9966]
ENSG00000084110.6	6.02	0.23	0.835	NA	chr12	96366440	96390143	-	protein_coding	KNOWN	HAL	histidine ammonia-lyase [Source:HGNC Symbol;Acc:4806]
ENSG00000084112.10	11523.1	0.07	0.293	0.581	chr12	109176466	109251366	-	protein_coding	KNOWN	SSH1	slingshot protein phosphatase 1 [Source:HGNC Symbol;Acc:30579]
ENSG00000084207.11	13216.3	0.02	0.796	0.918	chr11	67351066	67354131	+	protein_coding	KNOWN	GSTP1	glutathione S-transferase pi 1 [Source:HGNC Symbol;Acc:4638]
ENSG00000084234.12	22430.7	0.02	0.81	0.925	chr11	129939732	130014699	+	protein_coding	KNOWN	APLP2	amyloid beta (A4) precursor-like protein 2 [Source:HGNC Symbol;Acc:598]
ENSG00000084444.9	408.91	-0.03	0.819	0.929	chr12	13197218	13295455	+	protein_coding	KNOWN	KIAA1467	KIAA1467 [Source:HGNC Symbol;Acc:29288]
ENSG00000084453.12	1.6	-1.82	0.42	NA	chr12	21417534	21572528	-	protein_coding	KNOWN	SLCO1A2	solute carrier organic anion transporter family, member 1A2 [Source:HGNC Symbol;Acc:10956]
ENSG00000084463.2	6735.68	0.04	0.495	0.747	chr12	14939410	14956474	-	protein_coding	KNOWN	WBP11	WW domain binding protein 11 [Source:HGNC Symbol;Acc:16461]
ENSG00000084623.7	12610.7	0.04	0.541	0.778	chr1	32687529	32697205	+	protein_coding	KNOWN	EIF3I	eukaryotic translation initiation factor 3, subunit I [Source:HGNC Symbol;Acc:3272]
ENSG00000084628.5	6.84	0.8	0.422	NA	chr1	31652592	31712401	-	protein_coding	KNOWN	NKAIN1	Na+/K+ transporting ATPase interacting 1 [Source:HGNC Symbol;Acc:25743]
ENSG00000084636.12	14390	0.06	0.455	0.719	chr1	32117848	32169920	-	protein_coding	KNOWN	COL16A1	collagen, type XVI, alpha 1 [Source:HGNC Symbol;Acc:2193]
ENSG00000084652.11	8556.32	-0.21	0.00037	0.00612	chr1	32645287	32663886	+	protein_coding	KNOWN	TXLNA	taxilin alpha [Source:HGNC Symbol;Acc:30685]
ENSG00000084674.9	53.31	-0.29	0.415	0.69	chr2	21224301	21266945	-	protein_coding	KNOWN	APOB	apolipoprotein B [Source:HGNC Symbol;Acc:603]
ENSG00000084676.11	2531.28	0.05	0.555	0.787	chr2	24714783	24993571	+	protein_coding	KNOWN	NCOA1	nuclear receptor coactivator 1 [Source:HGNC Symbol;Acc:7668]
ENSG00000084693.11	1153.11	-0.02	0.782	0.913	chr2	27265232	27293490	+	protein_coding	KNOWN	AGBL5	ATP/GTP binding protein-like 5 [Source:HGNC Symbol;Acc:26147]
ENSG00000084710.9	37	-0.83	0.0369	0.17	chr2	25264999	25378243	+	protein_coding	KNOWN	EFR3B	EFR3 homolog B (S. cerevisiae) [Source:HGNC Symbol;Acc:29155]
ENSG00000084731.9	1549.09	-0.12	0.115	0.345	chr2	26149471	26205618	-	protein_coding	KNOWN	KIF3C	kinesin family member 3C [Source:HGNC Symbol;Acc:6321]
ENSG00000084733.6	11489.8	-0.11	0.0506	0.208	chr2	26256976	26360323	+	protein_coding	KNOWN	RAB10	RAB10, member RAS oncogene family [Source:HGNC Symbol;Acc:9759]
ENSG00000084734.4	10.41	-0.06	0.944	NA	chr2	27719709	27746554	+	protein_coding	KNOWN	GCKR	glucokinase (hexokinase 4) regulator [Source:HGNC Symbol;Acc:4196]
ENSG00000084754.6	15009.2	-0.09	0.135	0.378	chr2	26413504	26467594	-	protein_coding	KNOWN	HADHA	hydroxyacyl-CoA dehydrogenase/3-ketoacyl-CoA thiolase/enoyl-CoA hydratase (trifunctional protein), alpha subunit [Source:HGNC Symbol;Acc:4801]
ENSG00000084764.6	706.19	-0.28	0.00782	0.0574	chr2	27193480	27250064	+	protein_coding	KNOWN	MAPRE3	microtubule-associated protein, RP/EB family, member 3 [Source:HGNC Symbol;Acc:6892]
ENSG00000084774.9	4292.92	0.02	0.793	0.918	chr2	27440258	27466811	+	protein_coding	KNOWN	CAD	carbamoyl-phosphate synthetase 2, aspartate transcarbamylase, and dihydroorotase [Source:HGNC Symbol;Acc:1424]
ENSG00000085063.10	53326.2	0.19	0.0006	0.0088	chr11	33719807	33757991	-	protein_coding	KNOWN	CD59	CD59 molecule, complement regulatory protein [Source:HGNC Symbol;Acc:1689]
ENSG00000085117.7	3908.64	0.06	0.328	0.615	chr11	44585977	44641913	+	protein_coding	KNOWN	CD82	CD82 molecule [Source:HGNC Symbol;Acc:6210]
ENSG00000085185.10	837.05	-0.06	0.6	0.814	chrX	129115083	129192058	+	protein_coding	KNOWN	BCORL1	BCL6 corepressor-like 1 [Source:HGNC Symbol;Acc:25657]
ENSG00000085224.16	9152.09	0.1	0.0777	0.272	chrX	76760356	77041702	-	protein_coding	KNOWN	ATRX	alpha thalassemia/mental retardation syndrome X-linked [Source:HGNC Symbol;Acc:886]
ENSG00000085231.9	5628.58	-0.02	0.823	0.931	chr5	68646811	68665840	-	protein_coding	KNOWN	TAF9	TAF9 RNA polymerase II, TATA box binding protein (TBP)-associated factor, 32kDa [Source:HGNC Symbol;Acc:11542]
ENSG00000085265.6	0	NA	NA	NA	chr9	137801431	137809809	-	protein_coding	KNOWN	FCN1	ficolin (collagen/fibrinogen domain containing) 1 [Source:HGNC Symbol;Acc:3623]
ENSG00000085274.11	2710.87	0.03	0.724	0.884	chr3	169490619	169507504	+	protein_coding	KNOWN	MYNN	myoneurin [Source:HGNC Symbol;Acc:14955]
ENSG00000085276.13	4936.88	0.38	7.05e-08	4.95e-06	chr3	168801287	169381406	-	protein_coding	KNOWN	MECOM	MDS1 and EVI1 complex locus [Source:HGNC Symbol;Acc:3498]
ENSG00000085365.13	4164.1	0.07	0.3	0.588	chr5	77656339	77776562	+	protein_coding	KNOWN	SCAMP1	secretory carrier membrane protein 1 [Source:HGNC Symbol;Acc:10563]
ENSG00000085377.9	3664.19	-0.07	0.313	0.6	chr6	105725440	105850959	-	protein_coding	KNOWN	PREP	prolyl endopeptidase [Source:HGNC Symbol;Acc:9358]
ENSG00000085382.7	2020.74	0.03	0.739	0.892	chr6	105175968	105307794	-	protein_coding	KNOWN	HACE1	HECT domain and ankyrin repeat containing E3 ubiquitin protein ligase 1 [Source:HGNC Symbol;Acc:21033]
ENSG00000085415.11	2557.41	-0.22	0.00212	0.0228	chr18	12947132	12987535	+	protein_coding	KNOWN	SEH1L	SEH1-like (S. cerevisiae) [Source:HGNC Symbol;Acc:30379]
ENSG00000085433.11	2530.89	-0.1	0.259	0.545	chr1	109512836	109584850	-	protein_coding	KNOWN	WDR47	WD repeat domain 47 [Source:HGNC Symbol;Acc:29141]
ENSG00000085449.10	7519.66	0.13	0.0399	0.179	chr2	224720433	224810104	-	protein_coding	KNOWN	WDFY1	WD repeat and FYVE domain containing 1 [Source:HGNC Symbol;Acc:20451]
ENSG00000085465.11	66.66	-0.74	0.0195	0.111	chr1	111956936	111970399	-	protein_coding	KNOWN	OVGP1	oviductal glycoprotein 1, 120kDa [Source:HGNC Symbol;Acc:8524]
ENSG00000085491.11	7303.73	0.04	0.493	0.745	chr1	108676658	108743471	-	protein_coding	KNOWN	SLC25A24	solute carrier family 25 (mitochondrial carrier; phosphate carrier), member 24 [Source:HGNC Symbol;Acc:20662]
ENSG00000085511.15	1440.84	-0.06	0.479	0.735	chr6	161412759	161538417	+	protein_coding	KNOWN	MAP3K4	mitogen-activated protein kinase kinase kinase 4 [Source:HGNC Symbol;Acc:6856]
ENSG00000085514.10	15.22	-0.22	0.738	NA	chr7	99965153	99997719	+	protein_coding	KNOWN	PILRA	paired immunoglobin-like type 2 receptor alpha [Source:HGNC Symbol;Acc:20396]
ENSG00000085552.12	3.91	-0.78	0.512	NA	chr1	159896829	159915386	-	protein_coding	KNOWN	IGSF9	immunoglobulin superfamily, member 9 [Source:HGNC Symbol;Acc:18132]
ENSG00000085563.10	229	0.43	0.027	0.139	chr7	87133175	87342611	-	protein_coding	KNOWN	ABCB1	ATP-binding cassette, sub-family B (MDR/TAP), member 1 [Source:HGNC Symbol;Acc:40]
ENSG00000085644.9	454.05	-0.21	0.112	0.339	chr16	3179778	3192806	+	protein_coding	KNOWN	ZNF213	zinc finger protein 213 [Source:HGNC Symbol;Acc:13005]
ENSG00000085662.9	2335.31	-0.14	0.166	0.423	chr7	134127102	134144036	-	protein_coding	KNOWN	AKR1B1	aldo-keto reductase family 1, member B1 (aldose reductase) [Source:HGNC Symbol;Acc:381]
ENSG00000085719.7	11105.7	-0.13	0.0163	0.0978	chr8	87497059	87573726	+	protein_coding	KNOWN	CPNE3	copine III [Source:HGNC Symbol;Acc:2316]
ENSG00000085721.8	3892.39	-0.08	0.249	0.533	chr16	15153879	15188174	-	protein_coding	KNOWN	RRN3	RRN3 RNA polymerase I transcription factor homolog (S. cerevisiae) [Source:HGNC Symbol;Acc:30346]
ENSG00000085733.11	17357.3	0.07	0.194	0.463	chr11	70244510	70282690	+	protein_coding	KNOWN	CTTN	cortactin [Source:HGNC Symbol;Acc:3338]
ENSG00000085741.8	634.14	0.12	0.294	0.582	chr11	75897369	75921780	-	protein_coding	KNOWN	WNT11	wingless-type MMTV integration site family, member 11 [Source:HGNC Symbol;Acc:12776]
ENSG00000085760.10	2487.27	0	0.954	0.984	chr2	55463731	55496483	-	protein_coding	KNOWN	MTIF2	mitochondrial translational initiation factor 2 [Source:HGNC Symbol;Acc:7441]
ENSG00000085788.9	3922.07	0.08	0.198	0.47	chr8	38082736	38133076	+	protein_coding	KNOWN	DDHD2	DDHD domain containing 2 [Source:HGNC Symbol;Acc:29106]
ENSG00000085831.11	21.61	-0.9	0.0819	0.281	chr1	51752930	51810788	-	protein_coding	KNOWN	TTC39A	tetratricopeptide repeat domain 39A [Source:HGNC Symbol;Acc:18657]
ENSG00000085832.12	7560.44	0.07	0.337	0.622	chr1	51819935	51985000	-	protein_coding	KNOWN	EPS15	epidermal growth factor receptor pathway substrate 15 [Source:HGNC Symbol;Acc:3419]
ENSG00000085840.7	182.55	0.1	0.632	0.835	chr1	52838501	52870131	-	protein_coding	KNOWN	ORC1	origin recognition complex, subunit 1 [Source:HGNC Symbol;Acc:8487]
ENSG00000085871.4	1676.71	-0.1	0.188	0.455	chr4	140586922	140661899	+	protein_coding	KNOWN	MGST2	microsomal glutathione S-transferase 2 [Source:HGNC Symbol;Acc:7063]
ENSG00000085872.10	1282.85	-0.16	0.0732	0.262	chr19	16628700	16653341	-	protein_coding	KNOWN	CHERP	calcium homeostasis endoplasmic reticulum protein [Source:HGNC Symbol;Acc:16930]
ENSG00000085978.17	1489.41	-0.3	0.000507	0.00774	chr2	234118697	234204320	+	protein_coding	KNOWN	ATG16L1	autophagy related 16-like 1 (S. cerevisiae) [Source:HGNC Symbol;Acc:21498]
ENSG00000085982.9	2987.56	0.09	0.217	0.493	chr2	234384166	234475428	-	protein_coding	KNOWN	USP40	ubiquitin specific peptidase 40 [Source:HGNC Symbol;Acc:20069]
ENSG00000085998.9	5712.01	-0.04	0.576	0.8	chr1	46654354	46685977	-	protein_coding	KNOWN	POMGNT1	protein O-linked mannose beta1,2-N-acetylglucosaminyltransferase [Source:HGNC Symbol;Acc:19139]
ENSG00000085999.7	147.36	0.37	0.114	0.343	chr1	46713360	46744145	+	protein_coding	KNOWN	RAD54L	RAD54-like (S. cerevisiae) [Source:HGNC Symbol;Acc:9826]
ENSG00000086015.15	3443.22	-0.04	0.649	0.845	chr1	46252659	46501796	+	protein_coding	KNOWN	MAST2	microtubule associated serine/threonine kinase 2 [Source:HGNC Symbol;Acc:19035]
ENSG00000086061.11	15408.1	-0.19	0.0043	0.0377	chr9	33025209	33039905	+	protein_coding	KNOWN	DNAJA1	DnaJ (Hsp40) homolog, subfamily A, member 1 [Source:HGNC Symbol;Acc:5229]
ENSG00000086062.8	14665.6	0.01	0.886	0.959	chr9	33104080	33167354	-	protein_coding	KNOWN	B4GALT1	UDP-Gal:betaGlcNAc beta 1,4- galactosyltransferase, polypeptide 1 [Source:HGNC Symbol;Acc:924]
ENSG00000086065.9	7728.47	0.07	0.257	0.543	chr9	33264940	33281977	+	protein_coding	KNOWN	CHMP5	charged multivesicular body protein 5 [Source:HGNC Symbol;Acc:26942]
ENSG00000086102.14	3814.31	-0.1	0.162	0.419	chr9	33290509	33371155	+	protein_coding	KNOWN	NFX1	nuclear transcription factor, X-box binding 1 [Source:HGNC Symbol;Acc:7803]
ENSG00000086159.8	0.63	-2.66	0.435	NA	chr12	50360977	50370922	+	protein_coding	KNOWN	AQP6	aquaporin 6, kidney specific [Source:HGNC Symbol;Acc:639]
ENSG00000086189.5	1428.37	-0.22	0.019	0.109	chr5	61683081	61699766	-	protein_coding	KNOWN	DIMT1	DIM1 dimethyladenosine transferase 1 homolog (S. cerevisiae) [Source:HGNC Symbol;Acc:30217]
ENSG00000086200.12	1892.19	0.01	0.904	0.967	chr5	61699799	61924409	+	protein_coding	KNOWN	IPO11	importin 11 [Source:HGNC Symbol;Acc:20628]
ENSG00000086205.12	0	NA	NA	NA	chr11	49168187	49230222	-	protein_coding	KNOWN	FOLH1	folate hydrolase (prostate-specific membrane antigen) 1 [Source:HGNC Symbol;Acc:3788]
ENSG00000086232.8	9265.56	0.04	0.476	0.734	chr7	6061881	6098861	-	protein_coding	KNOWN	EIF2AK1	eukaryotic translation initiation factor 2-alpha kinase 1 [Source:HGNC Symbol;Acc:24921]
ENSG00000086288.7	0	NA	NA	NA	chr7	37888199	37940003	+	protein_coding	KNOWN	NME8	NME/NM23 family member 8 [Source:HGNC Symbol;Acc:16473]
ENSG00000086289.7	320.8	-0.33	0.0454	0.194	chr7	37723446	37991543	+	protein_coding	KNOWN	EPDR1	ependymin related protein 1 (zebrafish) [Source:HGNC Symbol;Acc:17572]
ENSG00000086300.11	1.37	1.84	0.438	NA	chr7	26331541	26413949	+	protein_coding	KNOWN	SNX10	sorting nexin 10 [Source:HGNC Symbol;Acc:14974]
ENSG00000086475.10	4081.22	-0.04	0.547	0.782	chr10	13359424	13390297	-	protein_coding	KNOWN	SEPHS1	selenophosphate synthetase 1 [Source:HGNC Symbol;Acc:19685]
ENSG00000086504.11	1864.33	-0.01	0.945	0.981	chr16	417384	420527	-	protein_coding	KNOWN	MRPL28	mitochondrial ribosomal protein L28 [Source:HGNC Symbol;Acc:14484]
ENSG00000086506.2	0	NA	NA	NA	chr16	230452	231180	+	protein_coding	KNOWN	HBQ1	hemoglobin, theta 1 [Source:HGNC Symbol;Acc:4833]
ENSG00000086544.2	2072.72	-0.38	3.69e-07	1.98e-05	chr19	41223008	41246765	+	protein_coding	KNOWN	ITPKC	inositol-trisphosphate 3-kinase C [Source:HGNC Symbol;Acc:14897]
ENSG00000086548.8	0	NA	NA	NA	chr19	42254885	42276113	+	protein_coding	KNOWN	CEACAM6	carcinoembryonic antigen-related cell adhesion molecule 6 (non-specific cross reacting antigen) [Source:HGNC Symbol;Acc:1818]
ENSG00000086570.8	3.34	0.8	0.573	NA	chr5	150883654	150948505	-	protein_coding	KNOWN	FAT2	FAT atypical cadherin 2 [Source:HGNC Symbol;Acc:3596]
ENSG00000086589.7	2732.72	-0.06	0.475	0.734	chr5	150070356	150080669	-	protein_coding	KNOWN	RBM22	RNA binding motif protein 22 [Source:HGNC Symbol;Acc:25503]
ENSG00000086598.6	25290.5	0.06	0.248	0.532	chr12	124069078	124083116	+	protein_coding	KNOWN	TMED2	transmembrane emp24 domain trafficking protein 2 [Source:HGNC Symbol;Acc:16996]
ENSG00000086619.9	308.96	-0.41	0.00557	0.0455	chr1	236378855	236445319	-	protein_coding	KNOWN	ERO1LB	ERO1-like beta (S. cerevisiae) [Source:HGNC Symbol;Acc:14355]
ENSG00000086666.14	4695.44	0.02	0.799	0.919	chr15	80351910	80430735	+	protein_coding	KNOWN	ZFAND6	zinc finger, AN1-type domain 6 [Source:HGNC Symbol;Acc:30164]
ENSG00000086696.5	27.32	0.38	0.419	0.693	chr16	82068609	82132139	+	protein_coding	KNOWN	HSD17B2	hydroxysteroid (17-beta) dehydrogenase 2 [Source:HGNC Symbol;Acc:5211]
ENSG00000086712.8	1107.2	-0.45	3.14e-05	0.000858	chrX	16804550	16862642	+	protein_coding	KNOWN	TXLNG	taxilin gamma [Source:HGNC Symbol;Acc:18578]
ENSG00000086717.13	76.94	0.32	0.418	0.692	chrX	18694029	18846039	+	protein_coding	KNOWN	PPEF1	protein phosphatase, EF-hand calcium binding domain 1 [Source:HGNC Symbol;Acc:9243]
ENSG00000086730.12	13.58	0.8	0.236	NA	chr7	73613982	73644161	+	protein_coding	KNOWN	LAT2	linker for activation of T cells family, member 2 [Source:HGNC Symbol;Acc:12749]
ENSG00000086758.11	20927.5	0.08	0.31	0.597	chrX	53559057	53713673	-	protein_coding	KNOWN	HUWE1	HECT, UBA and WWE domain containing 1, E3 ubiquitin protein ligase [Source:HGNC Symbol;Acc:30892]
ENSG00000086827.4	1832.61	-0.1	0.258	0.544	chr11	113603909	113644533	-	protein_coding	KNOWN	ZW10	zw10 kinetochore protein [Source:HGNC Symbol;Acc:13194]
ENSG00000086848.10	379.82	0.02	0.905	0.967	chr11	111652919	111742305	-	protein_coding	KNOWN	ALG9	ALG9, alpha-1,2-mannosyltransferase [Source:HGNC Symbol;Acc:15672]
ENSG00000086967.9	0	NA	NA	NA	chr19	50936160	50969578	+	protein_coding	KNOWN	MYBPC2	myosin binding protein C, fast type [Source:HGNC Symbol;Acc:7550]
ENSG00000086991.8	4297.6	0.01	0.889	0.96	chr11	89057524	89322779	-	protein_coding	KNOWN	NOX4	NADPH oxidase 4 [Source:HGNC Symbol;Acc:7891]
ENSG00000087008.11	1124.55	0.05	0.606	0.818	chr4	8368009	8442450	-	protein_coding	KNOWN	ACOX3	acyl-CoA oxidase 3, pristanoyl [Source:HGNC Symbol;Acc:121]
ENSG00000087053.14	8078.95	0.03	0.652	0.846	chr11	95566046	95658479	-	protein_coding	KNOWN	MTMR2	myotubularin related protein 2 [Source:HGNC Symbol;Acc:7450]
ENSG00000087074.7	4045.57	0.72	4.77e-24	2.31e-20	chr19	49375649	49379314	+	protein_coding	KNOWN	PPP1R15A	protein phosphatase 1, regulatory subunit 15A [Source:HGNC Symbol;Acc:14375]
ENSG00000087076.4	206.32	0.27	0.223	0.501	chr19	49316274	49339935	-	protein_coding	KNOWN	HSD17B14	hydroxysteroid (17-beta) dehydrogenase 14 [Source:HGNC Symbol;Acc:23238]
ENSG00000087077.7	2481.38	0.01	0.863	0.949	chr7	100464760	100471076	+	protein_coding	KNOWN	TRIP6	thyroid hormone receptor interactor 6 [Source:HGNC Symbol;Acc:12311]
ENSG00000087085.9	31.86	-0.09	0.837	0.937	chr7	100487615	100494594	-	protein_coding	KNOWN	ACHE	acetylcholinesterase [Source:HGNC Symbol;Acc:108]
ENSG00000087086.9	130129	-0.23	0.00213	0.0228	chr19	49468558	49470135	+	protein_coding	KNOWN	FTL	ferritin, light polypeptide [Source:HGNC Symbol;Acc:3999]
ENSG00000087087.14	3807.07	-0.29	7.72e-05	0.00176	chr7	100472733	100486285	+	protein_coding	KNOWN	SRRT	serrate RNA effector molecule homolog (Arabidopsis) [Source:HGNC Symbol;Acc:24101]
ENSG00000087088.15	4601.56	-0.03	0.652	0.846	chr19	49458072	49465055	+	protein_coding	KNOWN	BAX	BCL2-associated X protein [Source:HGNC Symbol;Acc:959]
ENSG00000087095.8	798.75	-0.04	0.697	0.868	chr17	26368763	26523407	+	protein_coding	KNOWN	NLK	nemo-like kinase [Source:HGNC Symbol;Acc:29858]
ENSG00000087111.16	4552.26	0.07	0.253	0.538	chr17	26880401	26898890	-	protein_coding	KNOWN	PIGS	phosphatidylinositol glycan anchor biosynthesis, class S [Source:HGNC Symbol;Acc:14937]
ENSG00000087116.9	16907.5	-0.19	0.0222	0.122	chr5	178537852	178772431	-	protein_coding	KNOWN	ADAMTS2	ADAM metallopeptidase with thrombospondin type 1 motif, 2 [Source:HGNC Symbol;Acc:218]
ENSG00000087128.5	0	NA	NA	NA	chr4	69313167	69363322	+	protein_coding	KNOWN	TMPRSS11E	transmembrane protease, serine 11E [Source:HGNC Symbol;Acc:24465]
ENSG00000087152.11	4848.54	-0.09	0.136	0.38	chr17	42269173	42277481	-	protein_coding	KNOWN	ATXN7L3	ataxin 7-like 3 [Source:HGNC Symbol;Acc:25416]
ENSG00000087157.14	1078.17	-0.33	0.000939	0.0125	chr17	76374721	76421195	+	protein_coding	KNOWN	PGS1	phosphatidylglycerophosphate synthase 1 [Source:HGNC Symbol;Acc:30029]
ENSG00000087191.8	7514.78	-0.09	0.198	0.471	chr17	61904512	61909379	+	protein_coding	KNOWN	PSMC5	proteasome (prosome, macropain) 26S subunit, ATPase, 5 [Source:HGNC Symbol;Acc:9552]
ENSG00000087206.12	1914.05	-0.11	0.207	0.481	chr5	176332006	176449634	-	protein_coding	KNOWN	UIMC1	ubiquitin interaction motif containing 1 [Source:HGNC Symbol;Acc:30298]
ENSG00000087237.6	2.38	-0.16	0.934	NA	chr16	56995762	57017757	+	protein_coding	KNOWN	CETP	cholesteryl ester transfer protein, plasma [Source:HGNC Symbol;Acc:1869]
ENSG00000087245.8	132484	0.06	0.311	0.598	chr16	55423612	55540603	+	protein_coding	KNOWN	MMP2	matrix metallopeptidase 2 (gelatinase A, 72kDa gelatinase, 72kDa type IV collagenase) [Source:HGNC Symbol;Acc:7166]
ENSG00000087250.4	18.42	3.47	1.65e-06	NA	chr16	56622986	56625000	+	protein_coding	KNOWN	MT3	metallothionein 3 [Source:HGNC Symbol;Acc:7408]
ENSG00000087253.7	2989.99	0.15	0.11	0.335	chr16	55542910	55620582	+	protein_coding	KNOWN	LPCAT2	lysophosphatidylcholine acyltransferase 2 [Source:HGNC Symbol;Acc:26032]
ENSG00000087258.9	16.42	0.54	0.366	NA	chr16	56225302	56391356	+	protein_coding	KNOWN	GNAO1	guanine nucleotide binding protein (G protein), alpha activating activity polypeptide O [Source:HGNC Symbol;Acc:4389]
ENSG00000087263.12	6204.51	0	0.982	0.994	chr16	56485402	56513012	+	protein_coding	KNOWN	OGFOD1	2-oxoglutarate and iron-dependent oxygenase domain containing 1 [Source:HGNC Symbol;Acc:25585]
ENSG00000087266.11	3216.48	0.09	0.238	0.52	chr4	2794750	2842825	+	protein_coding	KNOWN	SH3BP2	SH3-domain binding protein 2 [Source:HGNC Symbol;Acc:10825]
ENSG00000087269.11	2569.7	-0.18	0.0205	0.115	chr4	2939660	2965112	-	protein_coding	KNOWN	NOP14	NOP14 nucleolar protein [Source:HGNC Symbol;Acc:16821]
ENSG00000087274.12	18482.1	0.09	0.118	0.35	chr4	2845584	2931803	+	protein_coding	KNOWN	ADD1	adducin 1 (alpha) [Source:HGNC Symbol;Acc:243]
ENSG00000087299.7	233.47	-0.1	0.576	0.8	chr14	50704281	50779266	-	protein_coding	KNOWN	L2HGDH	L-2-hydroxyglutarate dehydrogenase [Source:HGNC Symbol;Acc:20499]
ENSG00000087301.4	891.79	-0.23	0.0327	0.157	chr14	52897308	53019240	-	protein_coding	KNOWN	TXNDC16	thioredoxin domain containing 16 [Source:HGNC Symbol;Acc:19965]
ENSG00000087302.4	7596.21	-0.09	0.235	0.515	chr14	52456193	52471420	+	protein_coding	KNOWN	C14orf166	chromosome 14 open reading frame 166 [Source:HGNC Symbol;Acc:23169]
ENSG00000087303.12	16367.9	0.14	0.0389	0.176	chr14	52471521	52535712	-	protein_coding	KNOWN	NID2	nidogen 2 (osteonidogen) [Source:HGNC Symbol;Acc:13389]
ENSG00000087338.4	2105.62	0.01	0.916	0.972	chr2	70056774	70108528	+	protein_coding	KNOWN	GMCL1	germ cell-less, spermatogenesis associated 1 [Source:HGNC Symbol;Acc:23843]
ENSG00000087365.10	16787	0.04	0.447	0.714	chr11	65818200	65836779	+	protein_coding	KNOWN	SF3B2	splicing factor 3b, subunit 2, 145kDa [Source:HGNC Symbol;Acc:10769]
ENSG00000087448.5	4112.65	-0.29	4.23e-05	0.00109	chr12	27932953	27955973	+	protein_coding	KNOWN	KLHL42	kelch-like family member 42 [Source:HGNC Symbol;Acc:29252]
ENSG00000087460.18	58754.5	0.2	0.000845	0.0115	chr20	57414773	57486247	+	protein_coding	KNOWN	GNAS	GNAS complex locus [Source:HGNC Symbol;Acc:4392]
ENSG00000087470.13	7498.91	-0.02	0.717	0.88	chr12	32832134	32898486	+	protein_coding	KNOWN	DNM1L	dynamin 1-like [Source:HGNC Symbol;Acc:2973]
ENSG00000087494.11	354.53	-0.37	0.0488	0.203	chr12	28111017	28125638	-	protein_coding	KNOWN	PTHLH	parathyroid hormone-like hormone [Source:HGNC Symbol;Acc:9607]
ENSG00000087495.12	3.3	-1.07	0.468	NA	chr20	58152564	58422766	+	protein_coding	KNOWN	PHACTR3	phosphatase and actin regulator 3 [Source:HGNC Symbol;Acc:15833]
ENSG00000087502.13	7144.52	0.02	0.675	0.858	chr12	29490285	29534122	-	protein_coding	KNOWN	ERGIC2	ERGIC and golgi 2 [Source:HGNC Symbol;Acc:30208]
ENSG00000087510.5	22.31	-1.41	0.00798	0.0582	chr20	55204358	55214339	+	protein_coding	KNOWN	TFAP2C	transcription factor AP-2 gamma (activating enhancer binding protein 2 gamma) [Source:HGNC Symbol;Acc:11744]
ENSG00000087586.13	598.31	0.46	0.000323	0.00555	chr20	54944445	54967393	-	protein_coding	KNOWN	AURKA	aurora kinase A [Source:HGNC Symbol;Acc:11393]
ENSG00000087589.12	67.83	0.3	0.377	0.658	chr20	54987168	55034396	+	protein_coding	KNOWN	CASS4	Cas scaffolding protein family member 4 [Source:HGNC Symbol;Acc:15878]
ENSG00000087842.6	877.78	-0.29	0.00391	0.0352	chrX	15402921	15511687	-	protein_coding	KNOWN	PIR	pirin (iron-binding nuclear protein) [Source:HGNC Symbol;Acc:30048]
ENSG00000087884.10	795.75	0.1	0.34	0.625	chr11	77532155	77629478	+	protein_coding	KNOWN	AAMDC	adipogenesis associated, Mth938 domain containing [Source:HGNC Symbol;Acc:30205]
ENSG00000087903.8	197.9	0.17	0.374	0.655	chr19	5993175	6199583	-	protein_coding	KNOWN	RFX2	regulatory factor X, 2 (influences HLA class II expression) [Source:HGNC Symbol;Acc:9983]
ENSG00000087916.7	0.99	-3.31	0.3	NA	chrX	115567790	115592625	+	protein_coding	KNOWN	SLC6A14	solute carrier family 6 (amino acid transporter), member 14 [Source:HGNC Symbol;Acc:11047]
ENSG00000087995.11	1258.97	-0.08	0.436	0.706	chr17	60501228	60527454	+	protein_coding	KNOWN	METTL2A	methyltransferase like 2A [Source:HGNC Symbol;Acc:25755]
ENSG00000088002.7	3.62	0.53	0.704	NA	chr19	49055332	49102682	+	protein_coding	KNOWN	SULT2B1	sulfotransferase family, cytosolic, 2B, member 1 [Source:HGNC Symbol;Acc:11459]
ENSG00000088035.11	832.06	0.07	0.549	0.783	chr1	63833261	63904233	+	protein_coding	KNOWN	ALG6	ALG6, alpha-1,3-glucosyltransferase [Source:HGNC Symbol;Acc:23157]
ENSG00000088038.13	1591.83	-0.06	0.448	0.715	chr19	54641444	54659419	+	protein_coding	KNOWN	CNOT3	CCR4-NOT transcription complex, subunit 3 [Source:HGNC Symbol;Acc:7879]
ENSG00000088053.7	1.04	2.42	0.364	NA	chr19	55525073	55549632	-	protein_coding	KNOWN	GP6	glycoprotein VI (platelet) [Source:HGNC Symbol;Acc:14388]
ENSG00000088179.4	1293.52	-0.08	0.358	0.642	chr2	120517207	120741394	+	protein_coding	KNOWN	PTPN4	protein tyrosine phosphatase, non-receptor type 4 (megakaryocyte) [Source:HGNC Symbol;Acc:9656]
ENSG00000088205.8	5816.78	0.02	0.716	0.88	chr2	118572226	118589955	+	protein_coding	KNOWN	DDX18	DEAD (Asp-Glu-Ala-Asp) box polypeptide 18 [Source:HGNC Symbol;Acc:2741]
ENSG00000088247.11	5002.66	-0.23	0.00299	0.0291	chr19	6413359	6424805	-	protein_coding	KNOWN	KHSRP	KH-type splicing regulatory protein [Source:HGNC Symbol;Acc:6316]
ENSG00000088256.4	4510.45	-0.18	0.0537	0.216	chr19	3094408	3124002	+	protein_coding	KNOWN	GNA11	guanine nucleotide binding protein (G protein), alpha 11 (Gq class) [Source:HGNC Symbol;Acc:4379]
ENSG00000088280.13	1761.43	-0.07	0.376	0.657	chr1	23755056	23810685	-	protein_coding	KNOWN	ASAP3	ArfGAP with SH3 domain, ankyrin repeat and PH domain 3 [Source:HGNC Symbol;Acc:14987]
ENSG00000088298.7	1452.46	-0.09	0.324	0.61	chr20	33703160	33865928	-	protein_coding	KNOWN	EDEM2	ER degradation enhancer, mannosidase alpha-like 2 [Source:HGNC Symbol;Acc:15877]
ENSG00000088305.14	82.49	0.36	0.184	0.45	chr20	31350191	31397162	+	protein_coding	KNOWN	DNMT3B	DNA (cytosine-5-)-methyltransferase 3 beta [Source:HGNC Symbol;Acc:2979]
ENSG00000088320.3	0.3	-1.58	0.696	NA	chr20	30063096	30072708	+	protein_coding	KNOWN	REM1	RAS (RAD and GEM)-like GTP-binding 1 [Source:HGNC Symbol;Acc:15922]
ENSG00000088325.11	2417.13	0.7	1.12e-13	5.62e-11	chr20	30327074	30389608	+	protein_coding	KNOWN	TPX2	TPX2, microtubule-associated, homolog (Xenopus laevis) [Source:HGNC Symbol;Acc:1249]
ENSG00000088340.11	318.94	0.63	0.000814	0.0112	chr20	34146507	34195484	-	pseudogene	KNOWN	FER1L4	fer-1-like 4 (C. elegans) pseudogene [Source:HGNC Symbol;Acc:15801]
ENSG00000088356.4	859.53	0.17	0.0894	0.296	chr20	30532758	30539895	-	protein_coding	KNOWN	PDRG1	p53 and DNA-damage regulated 1 [Source:HGNC Symbol;Acc:16119]
ENSG00000088367.16	1672.52	-0.05	0.529	0.769	chr20	34679426	34820721	+	protein_coding	KNOWN	EPB41L1	erythrocyte membrane protein band 4.1-like 1 [Source:HGNC Symbol;Acc:3378]
ENSG00000088386.11	6.81	-1.07	0.268	NA	chr13	99336055	99404908	-	protein_coding	KNOWN	SLC15A1	solute carrier family 15 (oligopeptide transporter), member 1 [Source:HGNC Symbol;Acc:10920]
ENSG00000088387.13	1842.49	0.12	0.128	0.365	chr13	99445741	99738879	-	protein_coding	KNOWN	DOCK9	dedicator of cytokinesis 9 [Source:HGNC Symbol;Acc:14132]
ENSG00000088448.10	2631.08	-0.35	1.93e-05	0.000572	chr13	111530887	111567416	-	protein_coding	KNOWN	ANKRD10	ankyrin repeat domain 10 [Source:HGNC Symbol;Acc:20265]
ENSG00000088451.6	1376.48	0	0.965	0.988	chr13	95226308	95248511	-	protein_coding	KNOWN	TGDS	TDP-glucose 4,6-dehydratase [Source:HGNC Symbol;Acc:20324]
ENSG00000088538.12	24.01	-0.03	0.951	0.983	chr3	50712672	51421629	+	protein_coding	KNOWN	DOCK3	dedicator of cytokinesis 3 [Source:HGNC Symbol;Acc:2989]
ENSG00000088543.10	937	0.09	0.34	0.625	chr3	50595462	50608458	-	protein_coding	KNOWN	C3orf18	chromosome 3 open reading frame 18 [Source:HGNC Symbol;Acc:24837]
ENSG00000088682.9	1680.33	-0.11	0.209	0.485	chr16	57481337	57495187	+	protein_coding	KNOWN	COQ9	coenzyme Q9 homolog (S. cerevisiae) [Source:HGNC Symbol;Acc:25302]
ENSG00000088726.11	0.35	2.05	0.611	NA	chr3	12775024	12810956	-	protein_coding	KNOWN	TMEM40	transmembrane protein 40 [Source:HGNC Symbol;Acc:25620]
ENSG00000088727.8	125.9	-0.04	0.865	0.95	chr3	47269516	47324941	-	protein_coding	KNOWN	KIF9	kinesin family member 9 [Source:HGNC Symbol;Acc:16666]
ENSG00000088756.8	708.87	-0.32	0.0162	0.0974	chr18	6729717	6915715	+	protein_coding	KNOWN	ARHGAP28	Rho GTPase activating protein 28 [Source:HGNC Symbol;Acc:25509]
ENSG00000088766.6	2505.43	-0.02	0.777	0.911	chr20	5986736	6020699	+	protein_coding	KNOWN	CRLS1	cardiolipin synthase 1 [Source:HGNC Symbol;Acc:16148]
ENSG00000088782.4	0	NA	NA	NA	chr20	138111	139804	+	protein_coding	KNOWN	DEFB127	defensin, beta 127 [Source:HGNC Symbol;Acc:16206]
ENSG00000088808.12	124.99	-0.23	0.303	0.59	chr14	104200089	104313927	-	protein_coding	KNOWN	PPP1R13B	protein phosphatase 1, regulatory subunit 13B [Source:HGNC Symbol;Acc:14950]
ENSG00000088812.13	9155.49	0.07	0.298	0.585	chr20	3451687	3631769	+	protein_coding	KNOWN	ATRN	attractin [Source:HGNC Symbol;Acc:885]
ENSG00000088826.13	464.75	-0.06	0.68	0.86	chr20	4101627	4168394	+	protein_coding	KNOWN	SMOX	spermine oxidase [Source:HGNC Symbol;Acc:15862]
ENSG00000088827.8	0	NA	NA	NA	chr20	3667617	3687775	-	protein_coding	KNOWN	SIGLEC1	sialic acid binding Ig-like lectin 1, sialoadhesin [Source:HGNC Symbol;Acc:11127]
ENSG00000088832.10	14938.4	-0.03	0.636	0.838	chr20	1349622	1373806	-	protein_coding	KNOWN	FKBP1A	FK506 binding protein 1A, 12kDa [Source:HGNC Symbol;Acc:3711]
ENSG00000088833.12	2787.27	0.08	0.243	0.525	chr20	1422807	1448417	-	protein_coding	KNOWN	NSFL1C	NSFL1 (p97) cofactor (p47) [Source:HGNC Symbol;Acc:15912]
ENSG00000088836.7	127.68	0.13	0.582	0.805	chr20	3208063	3219887	-	protein_coding	KNOWN	SLC4A11	solute carrier family 4, sodium borate transporter, member 11 [Source:HGNC Symbol;Acc:16438]
ENSG00000088854.11	2748.38	0.24	0.00614	0.0488	chr20	3229951	3388272	-	protein_coding	KNOWN	C20orf194	chromosome 20 open reading frame 194 [Source:HGNC Symbol;Acc:17721]
ENSG00000088876.7	570.37	-0.28	0.031	0.152	chr20	2462463	2505348	-	protein_coding	KNOWN	ZNF343	zinc finger protein 343 [Source:HGNC Symbol;Acc:16017]
ENSG00000088881.15	149.56	-0.39	0.0967	0.31	chr20	2673480	2740754	+	protein_coding	KNOWN	EBF4	early B-cell factor 4 [Source:HGNC Symbol;Acc:29278]
ENSG00000088882.7	366.66	-0.12	0.453	0.719	chr20	2774715	2781283	-	protein_coding	KNOWN	CPXM1	carboxypeptidase X (M14 family), member 1 [Source:HGNC Symbol;Acc:15771]
ENSG00000088888.13	2588.63	-0.2	0.0164	0.0979	chr20	3827487	3849280	+	protein_coding	KNOWN	MAVS	mitochondrial antiviral signaling protein [Source:HGNC Symbol;Acc:29233]
ENSG00000088899.10	236.03	0	0.987	0.995	chr20	3143263	3154192	-	protein_coding	KNOWN	LZTS3	Leucine zipper putative tumor suppressor 3 [Source:UniProtKB/Swiss-Prot;Acc:O60299]
ENSG00000088926.9	0	NA	NA	NA	chr4	187187099	187210835	+	protein_coding	KNOWN	F11	coagulation factor XI [Source:HGNC Symbol;Acc:3529]
ENSG00000088930.6	9464.09	-0.17	0.00515	0.0431	chr20	21283942	21370463	+	protein_coding	KNOWN	XRN2	5'-3' exoribonuclease 2 [Source:HGNC Symbol;Acc:12836]
ENSG00000088970.11	1239.52	0.08	0.368	0.651	chr20	21106624	21227260	+	processed_transcript	KNOWN	PLK1S1	polo-like kinase 1 substrate 1 [Source:HGNC Symbol;Acc:15865]
ENSG00000088986.6	11274.9	-0.01	0.861	0.949	chr12	120907653	120936296	+	protein_coding	KNOWN	DYNLL1	dynein, light chain, LC8-type 1 [Source:HGNC Symbol;Acc:15476]
ENSG00000088992.13	0.94	-0.75	0.781	NA	chr12	117476728	117537284	-	protein_coding	KNOWN	TESC	tescalcin [Source:HGNC Symbol;Acc:26065]
ENSG00000089006.12	5204.76	0.11	0.0751	0.266	chr20	17922241	17949623	-	protein_coding	KNOWN	SNX5	sorting nexin 5 [Source:HGNC Symbol;Acc:14969]
ENSG00000089009.11	50866.8	0.1	0.0545	0.218	chr12	112842994	112856642	-	protein_coding	KNOWN	RPL6	ribosomal protein L6 [Source:HGNC Symbol;Acc:10362]
ENSG00000089012.10	0.15	-0.73	0.858	NA	chr20	1609798	1638425	-	protein_coding	KNOWN	SIRPG	signal-regulatory protein gamma [Source:HGNC Symbol;Acc:15757]
ENSG00000089022.9	1889.88	-0.16	0.0307	0.151	chr12	112279782	112334343	+	protein_coding	KNOWN	MAPKAPK5	mitogen-activated protein kinase-activated protein kinase 5 [Source:HGNC Symbol;Acc:6889]
ENSG00000089041.12	11.25	0.21	0.807	NA	chr12	121570622	121623876	+	protein_coding	KNOWN	P2RX7	purinergic receptor P2X, ligand-gated ion channel, 7 [Source:HGNC Symbol;Acc:8537]
ENSG00000089048.10	3126.92	-0.07	0.458	0.721	chr20	13694969	13765532	-	protein_coding	KNOWN	ESF1	ESF1, nucleolar pre-rRNA processing protein, homolog (S. cerevisiae) [Source:HGNC Symbol;Acc:15898]
ENSG00000089050.10	2066.66	0.08	0.308	0.596	chr20	18467184	18477887	-	protein_coding	KNOWN	RBBP9	retinoblastoma binding protein 9 [Source:HGNC Symbol;Acc:9892]
ENSG00000089053.8	10076.2	0	0.989	0.996	chr12	121746048	121837699	-	protein_coding	KNOWN	ANAPC5	anaphase promoting complex subunit 5 [Source:HGNC Symbol;Acc:15713]
ENSG00000089057.10	1525.33	-0.23	0.006	0.0479	chr20	4833002	4990939	-	protein_coding	KNOWN	SLC23A2	solute carrier family 23 (nucleobase transporters), member 2 [Source:HGNC Symbol;Acc:10973]
ENSG00000089060.7	1330.92	0.02	0.777	0.911	chr12	113736564	113797298	-	protein_coding	KNOWN	SLC24A6	solute carrier family 24 (sodium/lithium/calcium exchanger), member 6 [Source:HGNC Symbol;Acc:26175]
ENSG00000089063.10	9290.98	-0.02	0.751	0.898	chr20	5080486	5093749	-	protein_coding	KNOWN	TMEM230	transmembrane protein 230 [Source:HGNC Symbol;Acc:15876]
ENSG00000089091.11	177.35	0.36	0.0691	0.253	chr20	18364011	18447829	-	protein_coding	KNOWN	DZANK1	double zinc ribbon and ankyrin repeat domains 1 [Source:HGNC Symbol;Acc:15858]
ENSG00000089094.12	1055.9	0.2	0.0354	0.166	chr12	121866900	122018920	-	protein_coding	KNOWN	KDM2B	lysine (K)-specific demethylase 2B [Source:HGNC Symbol;Acc:13610]
ENSG00000089101.13	2.33	2.02	0.328	NA	chr20	20033158	20341346	+	protein_coding	KNOWN	C20orf26	chromosome 20 open reading frame 26 [Source:HGNC Symbol;Acc:15872]
ENSG00000089116.3	0	NA	NA	NA	chr12	113899839	113910085	-	protein_coding	KNOWN	LHX5	LIM homeobox 5 [Source:HGNC Symbol;Acc:14216]
ENSG00000089123.11	1088.9	0.1	0.27	0.557	chr20	13246709	13619587	-	protein_coding	KNOWN	TASP1	taspase, threonine aspartase, 1 [Source:HGNC Symbol;Acc:15859]
ENSG00000089127.8	102.57	0.09	0.826	0.933	chr12	113344582	113369990	+	protein_coding	KNOWN	OAS1	2'-5'-oligoadenylate synthetase 1, 40/46kDa [Source:HGNC Symbol;Acc:8086]
ENSG00000089154.6	11043.5	0.01	0.887	0.959	chr12	120565007	120632513	-	protein_coding	KNOWN	GCN1L1	GCN1 general control of amino-acid synthesis 1-like 1 (yeast) [Source:HGNC Symbol;Acc:4199]
ENSG00000089157.11	117889	0	0.952	0.983	chr12	120634489	120639038	-	protein_coding	KNOWN	RPLP0	ribosomal protein, large, P0 [Source:HGNC Symbol;Acc:10371]
ENSG00000089159.11	8448.46	0.29	3.2e-05	0.000872	chr12	120648250	120703574	-	protein_coding	KNOWN	PXN	paxillin [Source:HGNC Symbol;Acc:9718]
ENSG00000089163.4	69.23	-0.13	0.712	0.877	chr12	120740119	120751052	+	protein_coding	KNOWN	SIRT4	sirtuin 4 [Source:HGNC Symbol;Acc:14932]
ENSG00000089169.10	0	NA	NA	NA	chr12	113008184	113336686	+	protein_coding	KNOWN	RPH3A	rabphilin 3A homolog (mouse) [Source:HGNC Symbol;Acc:17056]
ENSG00000089177.13	1618.88	0.04	0.635	0.837	chr20	16252749	16554078	-	protein_coding	KNOWN	KIF16B	kinesin family member 16B [Source:HGNC Symbol;Acc:15869]
ENSG00000089195.10	1182.67	0.05	0.638	0.838	chr20	5917881	5931182	-	protein_coding	KNOWN	TRMT6	tRNA methyltransferase 6 homolog (S. cerevisiae) [Source:HGNC Symbol;Acc:20900]
ENSG00000089199.5	12.1	-0.32	0.672	NA	chr20	5892076	5906007	+	protein_coding	KNOWN	CHGB	chromogranin B (secretogranin 1) [Source:HGNC Symbol;Acc:1930]
ENSG00000089220.4	8109.7	-0.05	0.413	0.688	chr12	118573663	118583389	+	protein_coding	KNOWN	PEBP1	phosphatidylethanolamine binding protein 1 [Source:HGNC Symbol;Acc:8630]
ENSG00000089225.15	0	NA	NA	NA	chr12	114791736	114846247	-	protein_coding	KNOWN	TBX5	T-box 5 [Source:HGNC Symbol;Acc:11604]
ENSG00000089234.11	1943.54	-0.1	0.217	0.493	chr12	112079950	112123790	-	protein_coding	KNOWN	BRAP	BRCA1 associated protein [Source:HGNC Symbol;Acc:1099]
ENSG00000089248.6	4277.17	0.04	0.555	0.787	chr12	112451120	112461255	+	protein_coding	KNOWN	ERP29	endoplasmic reticulum protein 29 [Source:HGNC Symbol;Acc:13799]
ENSG00000089250.14	0	NA	NA	NA	chr12	117645947	117889975	-	protein_coding	KNOWN	NOS1	nitric oxide synthase 1 (neuronal) [Source:HGNC Symbol;Acc:7872]
ENSG00000089280.14	17448.2	-0.13	0.124	0.359	chr16	31191431	31203127	+	protein_coding	KNOWN	FUS	fused in sarcoma [Source:HGNC Symbol;Acc:4010]
ENSG00000089289.11	3828.79	0.07	0.288	0.576	chrX	69353299	69386174	+	protein_coding	KNOWN	IGBP1	immunoglobulin (CD79A) binding protein 1 [Source:HGNC Symbol;Acc:5461]
ENSG00000089327.10	2104.48	0.22	0.00225	0.0237	chr19	35645633	35660786	+	protein_coding	KNOWN	FXYD5	FXYD domain containing ion transport regulator 5 [Source:HGNC Symbol;Acc:4029]
ENSG00000089335.16	2536.92	-0.02	0.801	0.92	chr19	35168544	35177302	+	protein_coding	KNOWN	ZNF302	zinc finger protein 302 [Source:HGNC Symbol;Acc:13848]
ENSG00000089351.10	1819.76	-0.04	0.699	0.87	chr19	35485688	35517375	+	protein_coding	KNOWN	GRAMD1A	GRAM domain containing 1A [Source:HGNC Symbol;Acc:29305]
ENSG00000089356.12	0.3	-1.58	0.696	NA	chr19	35606732	35615228	+	protein_coding	KNOWN	FXYD3	FXYD domain containing ion transport regulator 3 [Source:HGNC Symbol;Acc:4027]
ENSG00000089472.12	655.54	0.13	0.265	0.551	chrX	65382391	65488709	+	protein_coding	KNOWN	HEPH	hephaestin [Source:HGNC Symbol;Acc:4866]
ENSG00000089486.12	1548.66	0.17	0.0407	0.181	chr16	4560676	4588829	-	protein_coding	KNOWN	CDIP1	cell death-inducing p53 target 1 [Source:HGNC Symbol;Acc:13234]
ENSG00000089505.13	48.51	0	0.996	0.998	chr16	66600294	66613040	+	protein_coding	KNOWN	CMTM1	CKLF-like MARVEL transmembrane domain containing 1 [Source:HGNC Symbol;Acc:19172]
ENSG00000089558.4	0.37	2.14	0.596	NA	chr17	40308909	40333296	-	protein_coding	KNOWN	KCNH4	potassium voltage-gated channel, subfamily H (eag-related), member 4 [Source:HGNC Symbol;Acc:6253]
ENSG00000089597.12	35494.4	0.17	0.00112	0.0143	chr11	62392298	62414104	-	protein_coding	KNOWN	GANAB	glucosidase, alpha; neutral AB [Source:HGNC Symbol;Acc:4138]
ENSG00000089639.6	528.65	-0.02	0.899	0.965	chr19	19740285	19754476	-	protein_coding	KNOWN	GMIP	GEM interacting protein [Source:HGNC Symbol;Acc:24852]
ENSG00000089682.12	1052.79	0.02	0.862	0.949	chrX	106307650	106362057	-	protein_coding	KNOWN	RBM41	RNA binding motif protein 41 [Source:HGNC Symbol;Acc:25617]
ENSG00000089685.10	630.91	0.69	1.36e-06	6.15e-05	chr17	76210267	76221717	+	protein_coding	KNOWN	BIRC5	baculoviral IAP repeat containing 5 [Source:HGNC Symbol;Acc:593]
ENSG00000089692.4	7.74	-0.35	0.685	NA	chr12	6881678	6887621	+	protein_coding	KNOWN	LAG3	lymphocyte-activation gene 3 [Source:HGNC Symbol;Acc:6476]
ENSG00000089693.6	5694.49	-0.15	0.0672	0.249	chr12	6857170	6876641	-	protein_coding	KNOWN	MLF2	myeloid leukemia factor 2 [Source:HGNC Symbol;Acc:7126]
ENSG00000089723.5	153	0.32	0.126	0.362	chr14	94492675	94515276	+	protein_coding	KNOWN	OTUB2	OTU domain, ubiquitin aldehyde binding 2 [Source:HGNC Symbol;Acc:20351]
ENSG00000089737.11	9995.03	0.01	0.832	0.935	chr14	94517266	94547591	-	protein_coding	KNOWN	DDX24	DEAD (Asp-Glu-Ala-Asp) box helicase 24 [Source:HGNC Symbol;Acc:13266]
ENSG00000089775.6	434.58	-0.08	0.566	0.793	chr14	64915824	64971931	-	protein_coding	KNOWN	ZBTB25	zinc finger and BTB domain containing 25 [Source:HGNC Symbol;Acc:13112]
ENSG00000089818.12	2498.91	-0.08	0.265	0.551	chr12	8234807	8250367	+	protein_coding	KNOWN	NECAP1	NECAP endocytosis associated 1 [Source:HGNC Symbol;Acc:24539]
ENSG00000089820.11	55.5	-0.12	0.738	0.892	chrX	153172821	153200452	-	protein_coding	KNOWN	ARHGAP4	Rho GTPase activating protein 4 [Source:HGNC Symbol;Acc:674]
ENSG00000089847.8	41.63	-0.44	0.301	0.588	chr19	4183351	4224811	+	protein_coding	KNOWN	ANKRD24	ankyrin repeat domain 24 [Source:HGNC Symbol;Acc:29424]
ENSG00000089876.7	3865.21	-0.02	0.777	0.911	chr10	127524906	127585005	-	protein_coding	KNOWN	DHX32	DEAH (Asp-Glu-Ala-His) box polypeptide 32 [Source:HGNC Symbol;Acc:16717]
ENSG00000089902.8	2496.2	-0.06	0.496	0.747	chr14	103058998	103196913	+	protein_coding	KNOWN	RCOR1	REST corepressor 1 [Source:HGNC Symbol;Acc:17441]
ENSG00000089916.13	4184.92	0.03	0.648	0.844	chr14	76618259	76720685	+	protein_coding	KNOWN	GPATCH2L	G patch domain containing 2-like [Source:HGNC Symbol;Acc:20210]
ENSG00000090006.13	2971.41	-0.15	0.13	0.368	chr19	41098789	41135725	+	protein_coding	KNOWN	LTBP4	latent transforming growth factor beta binding protein 4 [Source:HGNC Symbol;Acc:6717]
ENSG00000090013.5	993.16	0.01	0.96	0.986	chr19	40953696	40971747	-	protein_coding	KNOWN	BLVRB	biliverdin reductase B (flavin reductase (NADPH)) [Source:HGNC Symbol;Acc:1063]
ENSG00000090020.6	3446.22	-0.07	0.325	0.611	chr1	27425306	27493472	-	protein_coding	KNOWN	SLC9A1	solute carrier family 9, subfamily A (NHE1, cation proton antiporter 1), member 1 [Source:HGNC Symbol;Acc:11071]
ENSG00000090054.9	7873.31	-0.02	0.744	0.894	chr9	94794281	94877666	-	protein_coding	KNOWN	SPTLC1	serine palmitoyltransferase, long chain base subunit 1 [Source:HGNC Symbol;Acc:11277]
ENSG00000090060.13	13546.5	-0.08	0.178	0.441	chr14	96967770	97033448	+	protein_coding	KNOWN	PAPOLA	poly(A) polymerase alpha [Source:HGNC Symbol;Acc:14981]
ENSG00000090061.13	4256.65	0.06	0.361	0.646	chr14	99947506	100001381	+	protein_coding	KNOWN	CCNK	cyclin K [Source:HGNC Symbol;Acc:1596]
ENSG00000090097.15	2247.46	0.08	0.297	0.585	chr3	51991470	52008032	-	protein_coding	KNOWN	PCBP4	poly(rC) binding protein 4 [Source:HGNC Symbol;Acc:8652]
ENSG00000090104.7	10.36	1.92	0.0214	NA	chr1	192544857	192549161	+	protein_coding	KNOWN	RGS1	regulator of G-protein signaling 1 [Source:HGNC Symbol;Acc:9991]
ENSG00000090238.7	1000.81	0.06	0.515	0.76	chr16	30103635	30108236	-	protein_coding	KNOWN	YPEL3	yippee-like 3 (Drosophila) [Source:HGNC Symbol;Acc:18327]
ENSG00000090263.11	1410.99	0.18	0.092	0.301	chr7	140705854	140715028	-	protein_coding	KNOWN	MRPS33	mitochondrial ribosomal protein S33 [Source:HGNC Symbol;Acc:16634]
ENSG00000090266.8	2223.43	-0.16	0.0912	0.299	chr7	140390577	140422590	+	protein_coding	KNOWN	NDUFB2	NADH dehydrogenase (ubiquinone) 1 beta subcomplex, 2, 8kDa [Source:HGNC Symbol;Acc:7697]
ENSG00000090273.9	4275.71	-0.03	0.654	0.847	chr1	27226729	27273353	+	protein_coding	KNOWN	NUDC	nuclear distribution C homolog (A. nidulans) [Source:HGNC Symbol;Acc:8045]
ENSG00000090316.11	2317.86	-0.1	0.258	0.544	chr4	1283639	1333935	+	protein_coding	KNOWN	MAEA	macrophage erythroblast attacher [Source:HGNC Symbol;Acc:13731]
ENSG00000090339.4	2837.72	0.45	0.113	0.34	chr19	10381511	10397291	+	protein_coding	KNOWN	ICAM1	intercellular adhesion molecule 1 [Source:HGNC Symbol;Acc:5344]
ENSG00000090372.10	3020.43	-0.18	0.0097	0.0676	chr19	47222764	47250251	-	protein_coding	KNOWN	STRN4	striatin, calmodulin binding protein 4 [Source:HGNC Symbol;Acc:15721]
ENSG00000090376.4	95.03	-1.02	0.00266	0.0268	chr12	66582659	66648402	+	protein_coding	KNOWN	IRAK3	interleukin-1 receptor-associated kinase 3 [Source:HGNC Symbol;Acc:17020]
ENSG00000090382.2	0.33	-1.72	0.669	NA	chr12	69742121	69748014	+	protein_coding	KNOWN	LYZ	lysozyme [Source:HGNC Symbol;Acc:6740]
ENSG00000090402.3	0	NA	NA	NA	chr3	164696686	164796283	-	protein_coding	KNOWN	SI	sucrase-isomaltase (alpha-glucosidase) [Source:HGNC Symbol;Acc:10856]
ENSG00000090432.5	2370.38	-0.08	0.267	0.553	chr1	20825943	20834654	-	protein_coding	KNOWN	MUL1	mitochondrial E3 ubiquitin protein ligase 1 [Source:HGNC Symbol;Acc:25762]
ENSG00000090447.7	141.37	-0.8	0.00053	0.00799	chr16	4307187	4323076	-	protein_coding	KNOWN	TFAP4	transcription factor AP-4 (activating enhancer binding protein 4) [Source:HGNC Symbol;Acc:11745]
ENSG00000090470.10	1097.43	-0.37	5.4e-05	0.00131	chr15	65409717	65426174	-	protein_coding	KNOWN	PDCD7	programmed cell death 7 [Source:HGNC Symbol;Acc:8767]
ENSG00000090487.6	4500.17	-0.16	0.0291	0.146	chr15	65255362	65282648	-	protein_coding	KNOWN	SPG21	spastic paraplegia 21 (autosomal recessive, Mast syndrome) [Source:HGNC Symbol;Acc:20373]
ENSG00000090512.7	1.03	1.28	0.626	NA	chr3	186353758	186370930	+	protein_coding	KNOWN	FETUB	fetuin B [Source:HGNC Symbol;Acc:3658]
ENSG00000090520.6	7331.48	-0.22	0.000935	0.0125	chr3	186285192	186315061	+	protein_coding	KNOWN	DNAJB11	DnaJ (Hsp40) homolog, subfamily B, member 11 [Source:HGNC Symbol;Acc:14889]
ENSG00000090530.5	7723.27	0.2	0.0183	0.106	chr3	189674517	189840226	-	protein_coding	KNOWN	LEPREL1	leprecan-like 1 [Source:HGNC Symbol;Acc:19317]
ENSG00000090534.13	4	1.19	0.413	NA	chr3	184089723	184095932	-	protein_coding	KNOWN	THPO	thrombopoietin [Source:HGNC Symbol;Acc:11795]
ENSG00000090539.11	49.12	0.21	0.554	0.787	chr3	184097861	184108524	+	protein_coding	KNOWN	CHRD	chordin [Source:HGNC Symbol;Acc:1949]
ENSG00000090554.7	95.96	0.01	0.965	0.988	chr19	49977464	49990894	+	protein_coding	KNOWN	FLT3LG	fms-related tyrosine kinase 3 ligand [Source:HGNC Symbol;Acc:3766]
ENSG00000090565.11	2775.89	-0.19	0.0143	0.0893	chr16	475619	573011	+	protein_coding	KNOWN	RAB11FIP3	RAB11 family interacting protein 3 (class II) [Source:HGNC Symbol;Acc:17224]
ENSG00000090581.5	2058.1	-0.01	0.927	0.975	chr16	1401924	1413352	+	protein_coding	KNOWN	GNPTG	N-acetylglucosamine-1-phosphate transferase, gamma subunit [Source:HGNC Symbol;Acc:23026]
ENSG00000090612.16	1758.06	0.16	0.0337	0.16	chr12	133707570	133783698	+	protein_coding	KNOWN	ZNF268	zinc finger protein 268 [Source:HGNC Symbol;Acc:13061]
ENSG00000090615.8	8669.68	0.09	0.117	0.348	chr12	133345495	133405444	-	protein_coding	KNOWN	GOLGA3	golgin A3 [Source:HGNC Symbol;Acc:4426]
ENSG00000090621.9	10191.2	-0.02	0.832	0.935	chr1	40026488	40042462	-	protein_coding	KNOWN	PABPC4	poly(A) binding protein, cytoplasmic 4 (inducible form) [Source:HGNC Symbol;Acc:8557]
ENSG00000090659.13	0	NA	NA	NA	chr19	7804879	7812464	-	protein_coding	KNOWN	CD209	CD209 molecule [Source:HGNC Symbol;Acc:1641]
ENSG00000090661.7	416.61	-0.24	0.0645	0.243	chr19	8271620	8327305	+	protein_coding	KNOWN	CERS4	ceramide synthase 4 [Source:HGNC Symbol;Acc:23747]
ENSG00000090674.11	813.75	-0.03	0.776	0.91	chr19	7587512	7598895	+	protein_coding	KNOWN	MCOLN1	mucolipin 1 [Source:HGNC Symbol;Acc:13356]
ENSG00000090686.11	5488.26	0.2	0.00125	0.0154	chr1	22004791	22110099	-	protein_coding	KNOWN	USP48	ubiquitin specific peptidase 48 [Source:HGNC Symbol;Acc:18533]
ENSG00000090776.5	1842.08	-0.09	0.271	0.557	chrX	68048840	68061990	+	protein_coding	KNOWN	EFNB1	ephrin-B1 [Source:HGNC Symbol;Acc:3226]
ENSG00000090857.9	4583.72	-0.22	0.00604	0.0482	chr16	70147529	70195203	+	protein_coding	KNOWN	PDPR	pyruvate dehydrogenase phosphatase regulatory subunit [Source:HGNC Symbol;Acc:30264]
ENSG00000090861.11	11419.4	0.26	0.000526	0.00795	chr16	70286198	70323446	-	protein_coding	KNOWN	AARS	alanyl-tRNA synthetase [Source:HGNC Symbol;Acc:20]
ENSG00000090863.7	19138.6	0.14	0.0147	0.091	chr16	74485856	74641012	-	protein_coding	KNOWN	GLG1	golgi glycoprotein 1 [Source:HGNC Symbol;Acc:4316]
ENSG00000090889.10	540.33	0.75	1.31e-07	8.22e-06	chrX	69509879	69640682	+	protein_coding	KNOWN	KIF4A	kinesin family member 4A [Source:HGNC Symbol;Acc:13339]
ENSG00000090905.13	5048.11	-0.03	0.639	0.838	chr16	24741016	24838953	+	protein_coding	KNOWN	TNRC6A	trinucleotide repeat containing 6A [Source:HGNC Symbol;Acc:11969]
ENSG00000090920.9	26.8	-0.48	0.343	0.628	chr19	40353963	40440533	-	protein_coding	KNOWN	FCGBP	Fc fragment of IgG binding protein [Source:HGNC Symbol;Acc:13572]
ENSG00000090924.10	2866.73	0.02	0.84	0.939	chr19	39903225	39919054	+	protein_coding	KNOWN	PLEKHG2	pleckstrin homology domain containing, family G (with RhoGef domain) member 2 [Source:HGNC Symbol;Acc:29515]
ENSG00000090932.6	5.25	-0.94	0.404	NA	chr19	39989535	39999121	+	protein_coding	KNOWN	DLL3	delta-like 3 (Drosophila) [Source:HGNC Symbol;Acc:2909]
ENSG00000090971.4	712.56	-0.01	0.961	0.986	chr19	55996371	55998935	+	protein_coding	KNOWN	NAT14	N-acetyltransferase 14 (GCN5-related, putative) [Source:HGNC Symbol;Acc:28918]
ENSG00000090975.8	354.04	0.07	0.676	0.858	chr12	123468027	123634562	-	protein_coding	KNOWN	PITPNM2	phosphatidylinositol transfer protein, membrane-associated 2 [Source:HGNC Symbol;Acc:21044]
ENSG00000090989.13	3488.23	0.07	0.286	0.573	chr4	56719782	56771200	+	protein_coding	KNOWN	EXOC1	exocyst complex component 1 [Source:HGNC Symbol;Acc:30380]
ENSG00000091009.6	3501.65	-0.07	0.333	0.62	chr5	145583113	145718814	+	protein_coding	KNOWN	RBM27	RNA binding motif protein 27 [Source:HGNC Symbol;Acc:29243]
ENSG00000091010.4	1.11	-1.09	0.644	NA	chr5	145718587	145720083	+	protein_coding	KNOWN	POU4F3	POU class 4 homeobox 3 [Source:HGNC Symbol;Acc:9220]
ENSG00000091039.12	10590	0.04	0.499	0.75	chr12	76745577	76953589	-	protein_coding	KNOWN	OSBPL8	oxysterol binding protein-like 8 [Source:HGNC Symbol;Acc:16396]
ENSG00000091073.15	307.88	-0.12	0.459	0.722	chr7	76090993	76135312	+	protein_coding	KNOWN	DTX2	deltex homolog 2 (Drosophila) [Source:HGNC Symbol;Acc:15973]
ENSG00000091106.14	1.26	-1.26	0.641	NA	chr2	32449522	32490923	-	protein_coding	KNOWN	NLRC4	NLR family, CARD domain containing 4 [Source:HGNC Symbol;Acc:16412]
ENSG00000091127.9	1302.1	-0.06	0.553	0.786	chr7	105080108	105162714	-	protein_coding	KNOWN	PUS7	pseudouridylate synthase 7 homolog (S. cerevisiae) [Source:HGNC Symbol;Acc:26033]
ENSG00000091128.8	7.13	0.48	0.596	NA	chr7	107663993	107770801	-	protein_coding	KNOWN	LAMB4	laminin, beta 4 [Source:HGNC Symbol;Acc:6491]
ENSG00000091129.15	1933.65	0.25	0.0149	0.0918	chr7	107788068	108097161	-	protein_coding	KNOWN	NRCAM	neuronal cell adhesion molecule [Source:HGNC Symbol;Acc:7994]
ENSG00000091136.9	53319.3	-0.04	0.477	0.735	chr7	107564244	107643700	-	protein_coding	KNOWN	LAMB1	laminin, beta 1 [Source:HGNC Symbol;Acc:6486]
ENSG00000091137.7	66.74	0.08	0.785	0.915	chr7	107301080	107358254	+	protein_coding	KNOWN	SLC26A4	solute carrier family 26, member 4 [Source:HGNC Symbol;Acc:8818]
ENSG00000091138.8	0	NA	NA	NA	chr7	107405912	107443670	-	protein_coding	KNOWN	SLC26A3	solute carrier family 26, member 3 [Source:HGNC Symbol;Acc:3018]
ENSG00000091140.8	5785.82	0.01	0.838	0.937	chr7	107531415	107572175	+	protein_coding	KNOWN	DLD	dihydrolipoamide dehydrogenase [Source:HGNC Symbol;Acc:2898]
ENSG00000091157.9	2160.04	0.05	0.555	0.787	chr18	54318574	54698828	+	protein_coding	KNOWN	WDR7	WD repeat domain 7 [Source:HGNC Symbol;Acc:13490]
ENSG00000091164.8	4317.14	-0.07	0.259	0.545	chr18	54264439	54318831	-	protein_coding	KNOWN	TXNL1	thioredoxin-like 1 [Source:HGNC Symbol;Acc:12436]
ENSG00000091181.15	0.32	0.23	0.955	NA	chr3	3111233	3168297	-	protein_coding	KNOWN	IL5RA	interleukin 5 receptor, alpha [Source:HGNC Symbol;Acc:6017]
ENSG00000091262.10	80.35	-0.26	0.348	0.632	chr16	16242785	16317379	-	protein_coding	KNOWN	ABCC6	ATP-binding cassette, sub-family C (CFTR/MRP), member 6 [Source:HGNC Symbol;Acc:57]
ENSG00000091317.7	10284.4	-0.08	0.158	0.413	chr3	32522804	32544900	-	protein_coding	KNOWN	CMTM6	CKLF-like MARVEL transmembrane domain containing 6 [Source:HGNC Symbol;Acc:19177]
ENSG00000091409.10	173.9	0.34	0.0918	0.3	chr2	173292082	173371181	+	protein_coding	KNOWN	ITGA6	integrin, alpha 6 [Source:HGNC Symbol;Acc:6142]
ENSG00000091428.13	106.83	0.66	0.033	0.158	chr2	173600002	173917621	+	protein_coding	KNOWN	RAPGEF4	Rap guanine nucleotide exchange factor (GEF) 4 [Source:HGNC Symbol;Acc:16626]
ENSG00000091436.12	10286.8	0.27	4.11e-05	0.00106	chr2	173940163	174132738	+	protein_coding	KNOWN	MLTK	Mitogen-activated protein kinase kinase kinase MLT [Source:UniProtKB/Swiss-Prot;Acc:Q9NYL2]
ENSG00000091482.5	0.59	-2.58	0.507	NA	chrX	21724090	21776281	-	protein_coding	KNOWN	SMPX	small muscle protein, X-linked [Source:HGNC Symbol;Acc:11122]
ENSG00000091483.6	3481.71	-0.09	0.202	0.475	chr1	241660903	241683061	-	protein_coding	KNOWN	FH	fumarate hydratase [Source:HGNC Symbol;Acc:3700]
ENSG00000091490.6	2947.28	0.11	0.204	0.477	chr4	25749055	25865382	-	protein_coding	KNOWN	SEL1L3	sel-1 suppressor of lin-12-like 3 (C. elegans) [Source:HGNC Symbol;Acc:29108]
ENSG00000091513.10	26.86	-0.54	0.38	0.661	chr3	133464800	133497850	+	protein_coding	KNOWN	TF	transferrin [Source:HGNC Symbol;Acc:11740]
ENSG00000091527.11	15433.1	0.09	0.0872	0.292	chr3	133292574	133309105	+	protein_coding	KNOWN	CDV3	CDV3 homolog (mouse) [Source:HGNC Symbol;Acc:26928]
ENSG00000091536.12	14.62	-0.26	0.679	NA	chr17	18012020	18083116	+	protein_coding	KNOWN	MYO15A	myosin XVA [Source:HGNC Symbol;Acc:7594]
ENSG00000091542.8	4789.55	-0.01	0.835	0.936	chr17	18086392	18113268	+	protein_coding	KNOWN	ALKBH5	alkB, alkylation repair homolog 5 (E. coli) [Source:HGNC Symbol;Acc:25996]
ENSG00000091583.6	1.46	-2.73	0.253	NA	chr17	64208151	64252643	-	protein_coding	KNOWN	APOH	apolipoprotein H (beta-2-glycoprotein I) [Source:HGNC Symbol;Acc:616]
ENSG00000091592.11	1969.98	-0.02	0.841	0.939	chr17	5402747	5522744	-	protein_coding	KNOWN	NLRP1	NLR family, pyrin domain containing 1 [Source:HGNC Symbol;Acc:14374]
ENSG00000091622.11	108.57	0.18	0.478	0.735	chr17	6354584	6459814	-	protein_coding	KNOWN	ACKR6	atypical chemokine receptor 6 [Source:HGNC Symbol;Acc:21043]
ENSG00000091640.3	3535.44	0.22	0.000682	0.0097	chr17	4862521	4871167	-	protein_coding	KNOWN	SPAG7	sperm associated antigen 7 [Source:HGNC Symbol;Acc:11216]
ENSG00000091651.4	361.57	0.31	0.0759	0.268	chr16	46723555	46732306	+	protein_coding	KNOWN	ORC6	origin recognition complex, subunit 6 [Source:HGNC Symbol;Acc:17151]
ENSG00000091656.11	3695.69	-0.11	0.122	0.355	chr8	77593454	77779521	+	protein_coding	KNOWN	ZFHX4	zinc finger homeobox 4 [Source:HGNC Symbol;Acc:30939]
ENSG00000091664.7	0	NA	NA	NA	chr11	22359643	22401049	+	protein_coding	KNOWN	SLC17A6	solute carrier family 17 (sodium-dependent inorganic phosphate cotransporter), member 6 [Source:HGNC Symbol;Acc:16703]
ENSG00000091704.5	2.5	2.87	0.118	NA	chr7	130020180	130027955	+	protein_coding	KNOWN	CPA1	carboxypeptidase A1 (pancreatic) [Source:HGNC Symbol;Acc:2296]
ENSG00000091732.11	1073.83	-0.01	0.925	0.975	chr7	129658126	129691291	-	protein_coding	KNOWN	ZC3HC1	zinc finger, C3HC-type containing 1 [Source:HGNC Symbol;Acc:29913]
ENSG00000091831.16	0.73	3.1	0.333	NA	chr6	151977826	152450754	+	protein_coding	KNOWN	ESR1	estrogen receptor 1 [Source:HGNC Symbol;Acc:3467]
ENSG00000091844.3	1005.46	0.44	2.92e-05	0.000809	chr6	153325594	153452384	-	protein_coding	KNOWN	RGS17	regulator of G-protein signaling 17 [Source:HGNC Symbol;Acc:14088]
ENSG00000091879.9	65.27	0.22	0.537	0.776	chr8	6357172	6420930	-	protein_coding	KNOWN	ANGPT2	angiopoietin 2 [Source:HGNC Symbol;Acc:485]
ENSG00000091947.5	1359.9	-0.09	0.287	0.574	chr17	42088556	42101314	-	protein_coding	KNOWN	TMEM101	transmembrane protein 101 [Source:HGNC Symbol;Acc:28653]
ENSG00000091972.14	27.61	0.42	0.441	0.71	chr3	112051194	112081659	+	protein_coding	KNOWN	CD200	CD200 molecule [Source:HGNC Symbol;Acc:7203]
ENSG00000091986.11	137471	0.47	2.64e-07	1.52e-05	chr3	112323407	112368377	-	protein_coding	KNOWN	CCDC80	coiled-coil domain containing 80 [Source:HGNC Symbol;Acc:30649]
ENSG00000092009.6	0	NA	NA	NA	chr14	24974559	24977471	-	protein_coding	KNOWN	CMA1	chymase 1, mast cell [Source:HGNC Symbol;Acc:2097]
ENSG00000092010.10	3486.76	0.02	0.804	0.922	chr14	24605367	24608176	+	protein_coding	KNOWN	PSME1	proteasome (prosome, macropain) activator subunit 1 (PA28 alpha) [Source:HGNC Symbol;Acc:9568]
ENSG00000092020.6	2644.96	-0.07	0.359	0.644	chr14	35554673	35591723	-	protein_coding	KNOWN	PPP2R3C	protein phosphatase 2, regulatory subunit B'', gamma [Source:HGNC Symbol;Acc:17485]
ENSG00000092036.12	485.34	0.05	0.661	0.851	chr14	23415437	23426370	-	protein_coding	KNOWN	HAUS4	HAUS augmin-like complex, subunit 4 [Source:HGNC Symbol;Acc:20163]
ENSG00000092051.12	0	NA	NA	NA	chr14	24037244	24048009	-	protein_coding	KNOWN	JPH4	junctophilin 4 [Source:HGNC Symbol;Acc:20156]
ENSG00000092054.12	0	NA	NA	NA	chr14	23881947	23904927	-	protein_coding	KNOWN	MYH7	myosin, heavy chain 7, cardiac muscle, beta [Source:HGNC Symbol;Acc:7577]
ENSG00000092067.5	0	NA	NA	NA	chr14	23586513	23588825	-	protein_coding	KNOWN	CEBPE	CCAAT/enhancer binding protein (C/EBP), epsilon [Source:HGNC Symbol;Acc:1836]
ENSG00000092068.14	1053.11	-0.84	1.69e-09	2.07e-07	chr14	23594504	23652883	-	protein_coding	KNOWN	SLC7A8	solute carrier family 7 (amino acid transporter light chain, L system), member 8 [Source:HGNC Symbol;Acc:11066]
ENSG00000092094.6	960.61	0.09	0.391	0.671	chr14	20914570	20923264	-	protein_coding	KNOWN	OSGEP	O-sialoglycoprotein endopeptidase [Source:HGNC Symbol;Acc:18028]
ENSG00000092096.10	1478.66	-0.04	0.651	0.846	chr14	23815515	23822121	-	protein_coding	KNOWN	SLC22A17	solute carrier family 22, member 17 [Source:HGNC Symbol;Acc:23095]
ENSG00000092098.12	615.85	-0.42	0.000305	0.00531	chr14	24615892	24629870	+	protein_coding	KNOWN	RNF31	ring finger protein 31 [Source:HGNC Symbol;Acc:16031]
ENSG00000092108.16	6500.17	0.08	0.22	0.496	chr14	31091318	31205018	+	protein_coding	KNOWN	SCFD1	sec1 family domain containing 1 [Source:HGNC Symbol;Acc:20726]
ENSG00000092140.10	1996.39	-0.14	0.184	0.451	chr14	31028329	31089269	+	protein_coding	KNOWN	G2E3	G2/M-phase specific E3 ubiquitin protein ligase [Source:HGNC Symbol;Acc:20338]
ENSG00000092148.8	14803	-0.05	0.44	0.71	chr14	31569318	31677010	-	protein_coding	KNOWN	HECTD1	HECT domain containing E3 ubiquitin protein ligase 1 [Source:HGNC Symbol;Acc:20157]
ENSG00000092199.13	34167.1	0.12	0.0303	0.15	chr14	21677295	21737653	-	protein_coding	KNOWN	HNRNPC	heterogeneous nuclear ribonucleoprotein C (C1/C2) [Source:HGNC Symbol;Acc:5035]
ENSG00000092200.8	0	NA	NA	NA	chr14	21756098	21819460	+	protein_coding	KNOWN	RPGRIP1	retinitis pigmentosa GTPase regulator interacting protein 1 [Source:HGNC Symbol;Acc:13436]
ENSG00000092201.5	12431.9	-0.05	0.393	0.672	chr14	21819631	21852425	-	protein_coding	KNOWN	SUPT16H	suppressor of Ty 16 homolog (S. cerevisiae) [Source:HGNC Symbol;Acc:11465]
ENSG00000092203.9	6151.59	0.04	0.539	0.777	chr14	21944756	21967319	+	protein_coding	KNOWN	TOX4	TOX high mobility group box family member 4 [Source:HGNC Symbol;Acc:20161]
ENSG00000092208.12	767.37	0.07	0.511	0.757	chr14	39583427	39606177	+	protein_coding	KNOWN	GEMIN2	gem (nuclear organelle) associated protein 2 [Source:HGNC Symbol;Acc:10884]
ENSG00000092295.7	68.79	0.38	0.201	0.474	chr14	24718320	24733638	-	protein_coding	KNOWN	TGM1	transglutaminase 1 [Source:HGNC Symbol;Acc:11777]
ENSG00000092330.11	3248.26	-0.04	0.559	0.789	chr14	24708849	24711880	-	protein_coding	KNOWN	TINF2	TERF1 (TRF1)-interacting nuclear factor 2 [Source:HGNC Symbol;Acc:11824]
ENSG00000092345.9	0.33	-1.72	0.669	NA	chr3	16628299	16711813	-	protein_coding	KNOWN	DAZL	deleted in azoospermia-like [Source:HGNC Symbol;Acc:2685]
ENSG00000092377.9	0	NA	NA	NA	chrY	6778727	6959724	+	protein_coding	KNOWN	TBL1Y	transducin (beta)-like 1, Y-linked [Source:HGNC Symbol;Acc:18502]
ENSG00000092421.12	28.14	-0.37	0.487	0.742	chr5	115779312	115910630	-	protein_coding	KNOWN	SEMA6A	sema domain, transmembrane domain (TM), and cytoplasmic domain, (semaphorin) 6A [Source:HGNC Symbol;Acc:10738]
ENSG00000092439.9	8039.21	-0.03	0.628	0.833	chr15	50844670	50979012	-	protein_coding	KNOWN	TRPM7	transient receptor potential cation channel, subfamily M, member 7 [Source:HGNC Symbol;Acc:17994]
ENSG00000092445.7	450.96	0.16	0.227	0.506	chr15	41849873	41871536	+	protein_coding	KNOWN	TYRO3	TYRO3 protein tyrosine kinase [Source:HGNC Symbol;Acc:12446]
ENSG00000092470.7	744.23	0.19	0.14	0.388	chr15	44119161	44160617	+	protein_coding	KNOWN	WDR76	WD repeat domain 76 [Source:HGNC Symbol;Acc:25773]
ENSG00000092529.18	3.37	0.87	0.542	NA	chr15	42640301	42704516	+	protein_coding	KNOWN	CAPN3	calpain 3, (p94) [Source:HGNC Symbol;Acc:1480]
ENSG00000092531.5	6745.09	0.14	0.0141	0.0888	chr15	42783431	42837547	+	protein_coding	KNOWN	SNAP23	synaptosomal-associated protein, 23kDa [Source:HGNC Symbol;Acc:11131]
ENSG00000092607.9	4.44	0.86	0.502	NA	chr1	119425669	119532179	-	protein_coding	KNOWN	TBX15	T-box 15 [Source:HGNC Symbol;Acc:11594]
ENSG00000092621.7	4621.27	0.28	3.73e-05	0.000983	chr1	120202421	120286838	+	protein_coding	KNOWN	PHGDH	phosphoglycerate dehydrogenase [Source:HGNC Symbol;Acc:8923]
ENSG00000092758.11	120.27	-0.2	0.512	0.758	chr20	61447596	61472511	+	protein_coding	KNOWN	COL9A3	collagen, type IX, alpha 3 [Source:HGNC Symbol;Acc:2219]
ENSG00000092820.13	5955.39	0.19	0.00185	0.0205	chr6	159186773	159240444	-	protein_coding	KNOWN	EZR	ezrin [Source:HGNC Symbol;Acc:12691]
[truncated: 55,446 more rows]
