# Supplementary material for: A biomimetic engineered bone platform for advanced testing of prosthetic implants
Source: Sci Rep. 2020 Dec 17;10:22154. doi: 10.1038/s41598-020-78416-w (PMC7747643; doi:10.1038/s41598-020-78416-w)
Supplement: Supplementary file 4 — Supplementary Table S2. [file 41598_2020_78416_MOESM4_ESM.xlsx]

## Sheet: Sheet1
Gene_name	Base Mean	log2 FC	P-value	P-value adj	Chromosome	Gene	Gene_type	Gene Description
PADI2	30.29	2.99	4.9e-08	3.67e-06	chr1	PADI2	protein_coding	peptidyl arginine deiminase, type II [Source:HGNC Symbol;Acc:18341]
CRH	28.67	2.66	1.23e-06	5.72e-05	chr8	CRH	protein_coding	corticotropin releasing hormone [Source:HGNC Symbol;Acc:2355]
TTC4P1	29.17	2.43	1.3e-05	0.000408	chr7	TTC4P1	pseudogene	tetratricopeptide repeat domain 4 pseudogene 1 [Source:HGNC Symbol;Acc:12395]
AC114803.3	47.3	2.13	1e-05	0.000331	chr2	AC114803.3	antisense
TRIM55	55.6	1.97	8.38e-08	5.7e-06	chr8	TRIM55	protein_coding	tripartite motif containing 55 [Source:HGNC Symbol;Acc:14215]
PDE4C	267.15	1.88	2.4e-05	0.000681	chr19	PDE4C	protein_coding	phosphodiesterase 4C, cAMP-specific [Source:HGNC Symbol;Acc:8782]
NEFL	30.04	1.82	0.000493	0.0076	chr8	NEFL	processed_transcript	neurofilament, light polypeptide [Source:HGNC Symbol;Acc:7739]
DNAH11	21.4	1.76	0.00257	0.0262	chr7	DNAH11	protein_coding	dynein, axonemal, heavy chain 11 [Source:HGNC Symbol;Acc:2942]
HIF1A-AS2	46.65	1.68	0.000135	0.00281	chr14	HIF1A-AS2	lincRNA	HIF1A antisense RNA 2 [Source:HGNC Symbol;Acc:43015]
HLA-J	44.72	1.66	5.14e-05	0.00126	chr6	HLA-J	pseudogene	major histocompatibility complex, class I, J (pseudogene) [Source:HGNC Symbol;Acc:4967]
LINC00880	30.12	1.62	0.000501	0.00769	chr3	LINC00880	lincRNA	long intergenic non-protein coding RNA 880 [Source:HGNC Symbol;Acc:27948]
RP11-154H23.3	22.15	1.56	0.00592	0.0473	chr3	RP11-154H23.3	lincRNA
CA9	2626.62	1.55	0.00214	0.0229	chr9	CA9	protein_coding	carbonic anhydrase IX [Source:HGNC Symbol;Acc:1383]
RNF165	125.86	1.53	3.13e-06	0.000122	chr18	RNF165	protein_coding	ring finger protein 165 [Source:HGNC Symbol;Acc:31696]
RGS7	55.87	1.51	3.28e-05	0.000886	chr1	RGS7	protein_coding	regulator of G-protein signaling 7 [Source:HGNC Symbol;Acc:10003]
RP11-97O12.6	23.38	1.48	0.00555	0.0454	chr15	RP11-97O12.6	sense_intronic
NIM1	61.26	1.46	0.000279	0.00494	chr5	NIM1	protein_coding	Serine/threonine-protein kinase NIM1 [Source:UniProtKB/Swiss-Prot;Acc:Q8IY84]
TGFA	55.6	1.45	9.77e-05	0.00216	chr2	TGFA	protein_coding	transforming growth factor, alpha [Source:HGNC Symbol;Acc:11765]
FSTL5	58.01	1.43	2.37e-05	0.000677	chr4	FSTL5	protein_coding	follistatin-like 5 [Source:HGNC Symbol;Acc:21386]
IL7R	1086.45	1.43	1e-36	1.45e-32	chr5	IL7R	protein_coding	interleukin 7 receptor [Source:HGNC Symbol;Acc:6024]
WFDC3	35.01	1.43	0.00134	0.0161	chr20	WFDC3	protein_coding	WAP four-disulfide core domain 3 [Source:HGNC Symbol;Acc:15957]
C2orf72	95.23	1.42	0.000104	0.00228	chr2	C2orf72	protein_coding	chromosome 2 open reading frame 72 [Source:HGNC Symbol;Acc:27418]
PFKFB4	1509.86	1.42	2.85e-09	3.26e-07	chr3	PFKFB4	protein_coding	6-phosphofructo-2-kinase/fructose-2,6-biphosphatase 4 [Source:HGNC Symbol;Acc:8875]
CTD-3018O17.3	49.14	1.41	0.000181	0.00356	chr19	CTD-3018O17.3	processed_transcript
SPAG4	246.73	1.4	1.18e-07	7.57e-06	chr20	SPAG4	protein_coding	sperm associated antigen 4 [Source:HGNC Symbol;Acc:11214]
RP11-64D22.2	52.49	1.39	4.98e-05	0.00123	chr3	RP11-64D22.2	pseudogene
AC093391.2	77.73	1.34	0.0005	0.00768	chr2	AC093391.2	antisense
PADI1	41.3	1.32	0.00216	0.023	chr1	PADI1	protein_coding	peptidyl arginine deiminase, type I [Source:HGNC Symbol;Acc:18367]
GPR146	49.18	1.28	0.000472	0.00735	chr7	GPR146	protein_coding	G protein-coupled receptor 146 [Source:HGNC Symbol;Acc:21718]
PNCK	163.07	1.25	7.66e-06	0.000265	chrX	PNCK	protein_coding	pregnancy up-regulated non-ubiquitously expressed CaM kinase [Source:HGNC Symbol;Acc:13415]
PTPRQ	69.68	1.25	0.000242	0.00446	chr12	PTPRQ	protein_coding	protein tyrosine phosphatase, receptor type, Q [Source:HGNC Symbol;Acc:9679]
TNFSF18	96.9	1.24	0.000352	0.00591	chr1	TNFSF18	protein_coding	tumor necrosis factor (ligand) superfamily, member 18 [Source:HGNC Symbol;Acc:11932]
ZSWIM5	56.21	1.24	0.000386	0.00635	chr1	ZSWIM5	protein_coding	zinc finger, SWIM-type containing 5 [Source:HGNC Symbol;Acc:29299]
TMEM71	30.79	1.23	0.00517	0.0432	chr8	TMEM71	protein_coding	transmembrane protein 71 [Source:HGNC Symbol;Acc:26572]
BEND5	163.8	1.22	1.46e-07	9.03e-06	chr1	BEND5	protein_coding	BEN domain containing 5 [Source:HGNC Symbol;Acc:25668]
CTB-85P21.2	34.22	1.22	0.00612	0.0487	chr5	CTB-85P21.2	sense_overlapping
FAM64A	268.61	1.2	1.22e-09	1.56e-07	chr17	FAM64A	protein_coding	family with sequence similarity 64, member A [Source:HGNC Symbol;Acc:25483]
PPFIA4	635.63	1.19	1.33e-10	2.42e-08	chr1	PPFIA4	protein_coding	protein tyrosine phosphatase, receptor type, f polypeptide (PTPRF), interacting protein (liprin), alpha 4 [Source:HGNC Symbol;Acc:9248]
RAPGEF5	97.04	1.19	5.01e-05	0.00124	chr7	RAPGEF5	protein_coding	Rap guanine nucleotide exchange factor (GEF) 5 [Source:HGNC Symbol;Acc:16862]
AP000695.6	63.65	1.18	0.000468	0.00731	chr21	AP000695.6	antisense
SCN2B	83.5	1.18	0.000263	0.00473	chr11	SCN2B	protein_coding	sodium channel, voltage-gated, type II, beta subunit [Source:HGNC Symbol;Acc:10589]
CCL28	157.71	1.17	2.13e-06	8.79e-05	chr5	CCL28	protein_coding	chemokine (C-C motif) ligand 28 [Source:HGNC Symbol;Acc:17700]
ESM1	74.04	1.17	0.0018	0.0202	chr5	ESM1	protein_coding	endothelial cell-specific molecule 1 [Source:HGNC Symbol;Acc:3466]
KIAA1244	122.86	1.17	0.000159	0.00321	chr6	KIAA1244	protein_coding	KIAA1244 [Source:HGNC Symbol;Acc:21213]
TRIM58	78.28	1.16	0.000409	0.00663	chr1	TRIM58	protein_coding	tripartite motif containing 58 [Source:HGNC Symbol;Acc:24150]
PYGM	206.95	1.15	4.17e-05	0.00107	chr11	PYGM	protein_coding	phosphorylase, glycogen, muscle [Source:HGNC Symbol;Acc:9726]
AP000695.4	53.23	1.12	0.00137	0.0164	chr21	AP000695.4	antisense
CDCP1	429.87	1.11	4.59e-14	2.39e-11	chr3	CDCP1	protein_coding	CUB domain containing protein 1 [Source:HGNC Symbol;Acc:24357]
ENO2	4284.41	1.1	9.4e-07	4.55e-05	chr12	ENO2	protein_coding	enolase 2 (gamma, neuronal) [Source:HGNC Symbol;Acc:3353]
MPP4	176.79	1.1	2.42e-06	9.73e-05	chr2	MPP4	protein_coding	membrane protein, palmitoylated 4 (MAGUK p55 subfamily member 4) [Source:HGNC Symbol;Acc:13680]
NEIL3	97.56	1.1	0.000867	0.0117	chr4	NEIL3	protein_coding	nei endonuclease VIII-like 3 (E. coli) [Source:HGNC Symbol;Acc:24573]
APOLD1	392.58	1.09	2.8e-14	1.57e-11	chr12	APOLD1	protein_coding	apolipoprotein L domain containing 1 [Source:HGNC Symbol;Acc:25268]
HLA-DQB1	100.95	1.09	0.000604	0.00886	chr6	HLA-DQB1	protein_coding	major histocompatibility complex, class II, DQ beta 1 [Source:HGNC Symbol;Acc:4944]
CDK18	484.67	1.08	5.71e-11	1.28e-08	chr1	CDK18	protein_coding	cyclin-dependent kinase 18 [Source:HGNC Symbol;Acc:8751]
DAPK1	153.67	1.08	0.000198	0.00381	chr9	DAPK1	protein_coding	death-associated protein kinase 1 [Source:HGNC Symbol;Acc:2674]
RP11-125B21.2	54.69	1.08	0.0023	0.024	chr9	RP11-125B21.2	antisense
AC064875.2	54.74	1.07	0.00394	0.0354	chr2	AC064875.2	processed_transcript
ARHGEF39	58.58	1.06	0.00273	0.0272	chr9	ARHGEF39	protein_coding	Rho guanine nucleotide exchange factor (GEF) 39 [Source:HGNC Symbol;Acc:25909]
GPRC5A	54.71	1.05	0.00451	0.039	chr12	GPRC5A	protein_coding	G protein-coupled receptor, family C, group 5, member A [Source:HGNC Symbol;Acc:9836]
LINC00346	44.5	1.05	0.00488	0.0414	chr13	LINC00346	protein_coding	long intergenic non-protein coding RNA 346 [Source:HGNC Symbol;Acc:27492]
RMI2	149.43	1.04	1.1e-06	5.22e-05	chr16	RMI2	protein_coding	RecQ mediated genome instability 2 [Source:HGNC Symbol;Acc:28349]
LIMCH1	753.39	1.02	2.63e-11	6.37e-09	chr4	LIMCH1	protein_coding	LIM and calponin homology domains 1 [Source:HGNC Symbol;Acc:29191]
UBE2C	469.61	1.01	1.77e-08	1.55e-06	chr20	UBE2C	protein_coding	ubiquitin-conjugating enzyme E2C [Source:HGNC Symbol;Acc:15937]
FOSB	900.42	1	0.00135	0.0162	chr19	FOSB	protein_coding	FBJ murine osteosarcoma viral oncogene homolog B [Source:HGNC Symbol;Acc:3797]
PAIP2B	56.77	1	0.00565	0.0459	chr2	PAIP2B	protein_coding	poly(A) binding protein interacting protein 2B [Source:HGNC Symbol;Acc:29200]
DENND2A	1097.26	0.99	2.6e-14	1.51e-11	chr7	DENND2A	protein_coding	DENN/MADD domain containing 2A [Source:HGNC Symbol;Acc:22212]
EDN2	68.12	0.99	0.00174	0.0196	chr1	EDN2	protein_coding	endothelin 2 [Source:HGNC Symbol;Acc:3177]
SCHIP1	149.83	0.99	2.22e-06	9.08e-05	chr3	SCHIP1	protein_coding	schwannomin interacting protein 1 [Source:HGNC Symbol;Acc:15678]
SLITRK1	277.96	0.99	2.27e-08	1.91e-06	chr13	SLITRK1	protein_coding	SLIT and NTRK-like family, member 1 [Source:HGNC Symbol;Acc:20297]
APLN	2202.11	0.98	1.81e-05	0.000542	chrX	APLN	protein_coding	apelin [Source:HGNC Symbol;Acc:16665]
MIR210HG	544.49	0.97	1.61e-08	1.42e-06	chr11	MIR210HG	lincRNA	MIR210 host gene (non-protein coding) [Source:HGNC Symbol;Acc:39524]
ARG2	399.09	0.96	1.96e-07	1.17e-05	chr14	ARG2	protein_coding	arginase 2 [Source:HGNC Symbol;Acc:664]
C7orf69	123.67	0.96	0.00183	0.0203	chr7	C7orf69	protein_coding	chromosome 7 open reading frame 69 [Source:HGNC Symbol;Acc:21911]
KIF20A	882.53	0.96	9.66e-10	1.29e-07	chr5	KIF20A	protein_coding	kinesin family member 20A [Source:HGNC Symbol;Acc:9787]
NEK2	231.79	0.94	3.13e-06	0.000122	chr1	NEK2	protein_coding	NIMA-related kinase 2 [Source:HGNC Symbol;Acc:7745]
IL20RB	355.71	0.93	1.62e-11	4.44e-09	chr3	IL20RB	protein_coding	interleukin 20 receptor beta [Source:HGNC Symbol;Acc:6004]
TNFSF15	286.43	0.93	3.75e-06	0.000143	chr9	TNFSF15	protein_coding	tumor necrosis factor (ligand) superfamily, member 15 [Source:HGNC Symbol;Acc:11931]
RP11-268J15.5	160.14	0.92	6.49e-05	0.00152	chr1	RP11-268J15.5	protein_coding
RPSAP52	62.34	0.92	0.00352	0.0328	chr12	RPSAP52	pseudogene	ribosomal protein SA pseudogene 52 [Source:HGNC Symbol;Acc:35752]
IQGAP3	536.43	0.91	1.47e-10	2.6e-08	chr1	IQGAP3	protein_coding	IQ motif containing GTPase activating protein 3 [Source:HGNC Symbol;Acc:20669]
KIFC1	567.05	0.91	1.78e-09	2.14e-07	chr6	KIFC1	protein_coding	kinesin family member C1 [Source:HGNC Symbol;Acc:6389]
PRELID2	180.02	0.9	0.00029	0.0051	chr5	PRELID2	protein_coding	PRELI domain containing 2 [Source:HGNC Symbol;Acc:28306]
RP4-756G23.5	198.94	0.9	6.88e-06	0.000242	chr22	RP4-756G23.5	antisense
CDCA3	247.27	0.89	6.5e-07	3.23e-05	chr12	CDCA3	protein_coding	cell division cycle associated 3 [Source:HGNC Symbol;Acc:14624]
CELF2	901.52	0.89	4.75e-15	3.64e-12	chr10	CELF2	protein_coding	CUGBP, Elav-like family member 2 [Source:HGNC Symbol;Acc:2550]
KCTD16	119.36	0.89	0.000468	0.00731	chr5	KCTD16	protein_coding	potassium channel tetramerization domain containing 16 [Source:HGNC Symbol;Acc:29244]
HJURP	500.06	0.88	5.6e-09	5.66e-07	chr2	HJURP	protein_coding	Holliday junction recognition protein [Source:HGNC Symbol;Acc:25444]
MAP3K7CL	1952.73	0.88	2.18e-16	3.97e-13	chr21	MAP3K7CL	protein_coding	MAP3K7 C-terminal like [Source:HGNC Symbol;Acc:16457]
TFPI2	256.83	0.88	3.46e-07	1.9e-05	chr7	TFPI2	protein_coding	tissue factor pathway inhibitor 2 [Source:HGNC Symbol;Acc:11761]
PLK1	446.28	0.87	1.62e-07	9.89e-06	chr16	PLK1	protein_coding	polo-like kinase 1 [Source:HGNC Symbol;Acc:9077]
SERPINB2	72.79	0.87	0.00372	0.0341	chr18	SERPINB2	protein_coding	serpin peptidase inhibitor, clade B (ovalbumin), member 2 [Source:HGNC Symbol;Acc:8584]
TMEFF2	347.54	0.87	2.45e-06	9.82e-05	chr2	TMEFF2	protein_coding	transmembrane protein with EGF-like and two follistatin-like domains 2 [Source:HGNC Symbol;Acc:11867]
TNNT3	232.49	0.87	0.000311	0.00538	chr11	TNNT3	protein_coding	troponin T type 3 (skeletal, fast) [Source:HGNC Symbol;Acc:11950]
BUB1B	526.72	0.86	3.77e-11	8.85e-09	chr15	BUB1B	protein_coding	BUB1 mitotic checkpoint serine/threonine kinase B [Source:HGNC Symbol;Acc:1149]
DEPDC1	584.02	0.86	9.5e-10	1.28e-07	chr1	DEPDC1	protein_coding	DEP domain containing 1 [Source:HGNC Symbol;Acc:22949]
BNIP3	10144.3	0.85	0.000253	0.0046	chr10	BNIP3	protein_coding	BCL2/adenovirus E1B 19kDa interacting protein 3 [Source:HGNC Symbol;Acc:1084]
DNAH5	90.3	0.85	0.000982	0.0129	chr5	DNAH5	protein_coding	dynein, axonemal, heavy chain 5 [Source:HGNC Symbol;Acc:2950]
CENPF	1851.25	0.84	1.02e-15	1.35e-12	chr1	CENPF	protein_coding	centromere protein F, 350/400kDa [Source:HGNC Symbol;Acc:1857]
B3GALT2	3647.16	0.83	2.21e-15	2.3e-12	chr1	B3GALT2	protein_coding	UDP-Gal:betaGlcNAc beta 1,3-galactosyltransferase, polypeptide 2 [Source:HGNC Symbol;Acc:917]
CCNB2	418.38	0.83	2.36e-06	9.54e-05	chr15	CCNB2	protein_coding	cyclin B2 [Source:HGNC Symbol;Acc:1580]
CKAP2L	766.18	0.83	5.24e-09	5.49e-07	chr2	CKAP2L	protein_coding	cytoskeleton associated protein 2-like [Source:HGNC Symbol;Acc:26877]
SCN7A	327.08	0.83	8.45e-06	0.00029	chr2	SCN7A	protein_coding	sodium channel, voltage-gated, type VII, alpha subunit [Source:HGNC Symbol;Acc:10594]
TPI1P1	92.78	0.83	0.00145	0.0171	chr1	TPI1P1	pseudogene	triosephosphate isomerase 1 pseudogene 1 [Source:HGNC Symbol;Acc:35449]
ANXA3	207.8	0.82	3.96e-05	0.00103	chr4	ANXA3	protein_coding	annexin A3 [Source:HGNC Symbol;Acc:541]
ARHGEF4	276.34	0.82	1.87e-05	0.000558	chr2	ARHGEF4	protein_coding	Rho guanine nucleotide exchange factor (GEF) 4 [Source:HGNC Symbol;Acc:684]
KCNS1	203.5	0.82	6.09e-05	0.00145	chr20	KCNS1	protein_coding	potassium voltage-gated channel, delayed-rectifier, subfamily S, member 1 [Source:HGNC Symbol;Acc:6300]
RASSF2	836.02	0.82	2.04e-08	1.76e-06	chr20	RASSF2	protein_coding	Ras association (RalGDS/AF-6) domain family member 2 [Source:HGNC Symbol;Acc:9883]
ALDOC	2657.53	0.81	0.00174	0.0196	chr17	ALDOC	protein_coding	aldolase C, fructose-bisphosphate [Source:HGNC Symbol;Acc:418]
GARNL3	98.27	0.81	0.00152	0.0178	chr9	GARNL3	protein_coding	GTPase activating Rap/RanGAP domain-like 3 [Source:HGNC Symbol;Acc:25425]
GPR39	116.51	0.81	0.00124	0.0154	chr2	GPR39	protein_coding	G protein-coupled receptor 39 [Source:HGNC Symbol;Acc:4496]
TTLL6	126.17	0.81	0.000591	0.00872	chr17	TTLL6	protein_coding	tubulin tyrosine ligase-like family, member 6 [Source:HGNC Symbol;Acc:26664]
ITIH3	145.63	0.8	0.00463	0.0398	chr3	ITIH3	protein_coding	inter-alpha-trypsin inhibitor heavy chain 3 [Source:HGNC Symbol;Acc:6168]
MAFF	1401.58	0.8	7e-11	1.47e-08	chr22	MAFF	protein_coding	v-maf avian musculoaponeurotic fibrosarcoma oncogene homolog F [Source:HGNC Symbol;Acc:6780]
MAP6D1	171.99	0.8	9.13e-05	0.00204	chr3	MAP6D1	protein_coding	MAP6 domain containing 1 [Source:HGNC Symbol;Acc:25753]
MKI67	2484.93	0.8	7.4e-13	3.08e-10	chr10	MKI67	protein_coding	antigen identified by monoclonal antibody Ki-67 [Source:HGNC Symbol;Acc:7107]
ABL2	4726.56	0.79	0.000347	0.00583	chr1	ABL2	protein_coding	c-abl oncogene 2, non-receptor tyrosine kinase [Source:HGNC Symbol;Acc:77]
FMO2	3721.31	0.79	1.09e-29	7.92e-26	chr1	FMO2	protein_coding	flavin containing monooxygenase 2 (non-functional) [Source:HGNC Symbol;Acc:3770]
MIR24-2	363.5	0.79	0.000204	0.00389	chr19	MIR24-2	lincRNA	microRNA 24-2 [Source:HGNC Symbol;Acc:31608]
SH3D21	634.78	0.79	3.92e-06	0.000148	chr1	SH3D21	protein_coding	SH3 domain containing 21 [Source:HGNC Symbol;Acc:26236]
AC124789.1	431.09	0.78	1.04e-07	6.8e-06	chr17	AC124789.1	processed_transcript
KIF2C	583.74	0.78	3.16e-07	1.76e-05	chr1	KIF2C	protein_coding	kinesin family member 2C [Source:HGNC Symbol;Acc:6393]
PGK1	62135.3	0.78	0.000263	0.00473	chrX	PGK1	protein_coding	phosphoglycerate kinase 1 [Source:HGNC Symbol;Acc:8896]
CCDC81	307.09	0.77	0.000124	0.00265	chr11	CCDC81	protein_coding	coiled-coil domain containing 81 [Source:HGNC Symbol;Acc:26281]
CDC20	496.31	0.77	1.06e-06	5.07e-05	chr1	CDC20	protein_coding	cell division cycle 20 [Source:HGNC Symbol;Acc:1723]
IGFBP3	19631.7	0.77	2.12e-13	9.95e-11	chr7	IGFBP3	protein_coding	insulin-like growth factor binding protein 3 [Source:HGNC Symbol;Acc:5472]
LINC00327	100.28	0.77	0.00185	0.0205	chr13	LINC00327	lincRNA	long intergenic non-protein coding RNA 327 [Source:HGNC Symbol;Acc:42009]
NUF2	406.79	0.77	4.27e-07	2.2e-05	chr1	NUF2	protein_coding	NUF2, NDC80 kinetochore complex component [Source:HGNC Symbol;Acc:14621]
ANLN	3523.44	0.76	1.6e-15	1.8e-12	chr7	ANLN	protein_coding	anillin, actin binding protein [Source:HGNC Symbol;Acc:14082]
CEP55	684.48	0.76	9.3e-08	6.2e-06	chr10	CEP55	protein_coding	centrosomal protein 55kDa [Source:HGNC Symbol;Acc:1161]
PRR11	709.87	0.76	2.14e-11	5.37e-09	chr17	PRR11	protein_coding	proline rich 11 [Source:HGNC Symbol;Acc:25619]
RP11-221N13.3	115.6	0.76	0.00116	0.0146	chr12	RP11-221N13.3	lincRNA
SHISA9	640.31	0.76	4.77e-12	1.51e-09	chr16	SHISA9	protein_coding	shisa homolog 9 (Xenopus laevis) [Source:HGNC Symbol;Acc:37231]
ZNF404	336.25	0.76	2.77e-06	0.000109	chr19	ZNF404	protein_coding	zinc finger protein 404 [Source:HGNC Symbol;Acc:19417]
ATF3	869.85	0.75	2.5e-09	2.95e-07	chr1	ATF3	protein_coding	activating transcription factor 3 [Source:HGNC Symbol;Acc:785]
CDKN3	253.22	0.75	8.21e-05	0.00185	chr14	CDKN3	protein_coding	cyclin-dependent kinase inhibitor 3 [Source:HGNC Symbol;Acc:1791]
CHRM2	725.54	0.75	1.78e-10	3.08e-08	chr7	CHRM2	protein_coding	cholinergic receptor, muscarinic 2 [Source:HGNC Symbol;Acc:1951]
HMMR	494.13	0.75	7.76e-08	5.4e-06	chr5	HMMR	protein_coding	hyaluronan-mediated motility receptor (RHAMM) [Source:HGNC Symbol;Acc:5012]
KIF4A	540.33	0.75	1.31e-07	8.22e-06	chrX	KIF4A	protein_coding	kinesin family member 4A [Source:HGNC Symbol;Acc:13339]
SYT16	251.74	0.75	0.000247	0.00452	chr14	SYT16	protein_coding	synaptotagmin XVI [Source:HGNC Symbol;Acc:23142]
YPEL1	190.83	0.75	0.00608	0.0484	chr22	YPEL1	protein_coding	yippee-like 1 (Drosophila) [Source:HGNC Symbol;Acc:12845]
CDC25C	109.96	0.74	0.00259	0.0263	chr5	CDC25C	protein_coding	cell division cycle 25C [Source:HGNC Symbol;Acc:1727]
KIF24	206.63	0.74	7.38e-05	0.00169	chr9	KIF24	protein_coding	kinesin family member 24 [Source:HGNC Symbol;Acc:19916]
KIT	196.81	0.74	0.00132	0.0161	chr4	KIT	protein_coding	v-kit Hardy-Zuckerman 4 feline sarcoma viral oncogene homolog [Source:HGNC Symbol;Acc:6342]
CDCA8	444.06	0.73	1.45e-06	6.44e-05	chr1	CDCA8	protein_coding	cell division cycle associated 8 [Source:HGNC Symbol;Acc:14629]
DLGAP5	758.06	0.73	2.12e-08	1.8e-06	chr14	DLGAP5	protein_coding	discs, large (Drosophila) homolog-associated protein 5 [Source:HGNC Symbol;Acc:16864]
FGF11	936.35	0.73	2.69e-07	1.54e-05	chr17	FGF11	protein_coding	fibroblast growth factor 11 [Source:HGNC Symbol;Acc:3667]
GFRA1	414.48	0.73	1.96e-06	8.24e-05	chr10	GFRA1	protein_coding	GDNF family receptor alpha 1 [Source:HGNC Symbol;Acc:4243]
LINC00886	316.88	0.72	0.000133	0.00278	chr3	LINC00886	lincRNA	long intergenic non-protein coding RNA 886 [Source:HGNC Symbol;Acc:48572]
PPP1R15A	4045.57	0.72	4.77e-24	2.31e-20	chr19	PPP1R15A	protein_coding	protein phosphatase 1, regulatory subunit 15A [Source:HGNC Symbol;Acc:14375]
SPC25	157.37	0.72	0.00122	0.0151	chr2	SPC25	protein_coding	SPC25, NDC80 kinetochore complex component [Source:HGNC Symbol;Acc:24031]
TNFSF4	3438.41	0.72	2.55e-11	6.29e-09	chr1	TNFSF4	protein_coding	tumor necrosis factor (ligand) superfamily, member 4 [Source:HGNC Symbol;Acc:11934]
TRIM7	152.8	0.72	0.00129	0.0157	chr5	TRIM7	protein_coding	tripartite motif containing 7 [Source:HGNC Symbol;Acc:16278]
ARHGEF37	710.65	0.71	5.71e-08	4.14e-06	chr5	ARHGEF37	protein_coding	Rho guanine nucleotide exchange factor (GEF) 37 [Source:HGNC Symbol;Acc:34430]
DHRS3	513.97	0.71	3.47e-05	0.000926	chr1	DHRS3	protein_coding	dehydrogenase/reductase (SDR family) member 3 [Source:HGNC Symbol;Acc:17693]
RAD51	413.72	0.71	1.51e-05	0.000465	chr15	RAD51	protein_coding	RAD51 recombinase [Source:HGNC Symbol;Acc:9817]
WSCD1	961.23	0.71	1.12e-06	5.3e-05	chr17	WSCD1	protein_coding	WSC domain containing 1 [Source:HGNC Symbol;Acc:29060]
CKB	475.43	0.7	0.000305	0.00531	chr14	CKB	protein_coding	creatine kinase, brain [Source:HGNC Symbol;Acc:1991]
FMO1	3211.43	0.7	1.09e-11	3.12e-09	chr1	FMO1	protein_coding	flavin containing monooxygenase 1 [Source:HGNC Symbol;Acc:3769]
FOXM1	869.57	0.7	4.31e-06	0.000161	chr12	FOXM1	protein_coding	forkhead box M1 [Source:HGNC Symbol;Acc:3818]
RP11-276H19.2	136.08	0.7	0.0012	0.015	chr9	RP11-276H19.2	lincRNA
RP11-545I5.3	247.74	0.7	2.4e-05	0.000681	chr6	RP11-545I5.3	antisense
STC2	24734.5	0.7	1.04e-12	3.88e-10	chr5	STC2	protein_coding	stanniocalcin 2 [Source:HGNC Symbol;Acc:11374]
TMEM158	325.81	0.7	4.6e-06	0.00017	chr3	TMEM158	protein_coding	transmembrane protein 158 (gene/pseudogene) [Source:HGNC Symbol;Acc:30293]
TPX2	2417.13	0.7	1.12e-13	5.62e-11	chr20	TPX2	protein_coding	TPX2, microtubule-associated, homolog (Xenopus laevis) [Source:HGNC Symbol;Acc:1249]
ADORA2B	209.61	0.69	0.000118	0.00254	chr17	ADORA2B	protein_coding	adenosine A2b receptor [Source:HGNC Symbol;Acc:264]
BIRC5	630.91	0.69	1.36e-06	6.15e-05	chr17	BIRC5	protein_coding	baculoviral IAP repeat containing 5 [Source:HGNC Symbol;Acc:593]
CIT	516.68	0.69	3.83e-07	2.04e-05	chr12	CIT	protein_coding	citron (rho-interacting, serine/threonine kinase 21) [Source:HGNC Symbol;Acc:1985]
LRRC2	126.27	0.69	0.00605	0.0483	chr3	LRRC2	protein_coding	leucine rich repeat containing 2 [Source:HGNC Symbol;Acc:14676]
P4HA1	27438.3	0.69	0.000295	0.00517	chr10	P4HA1	protein_coding	prolyl 4-hydroxylase, alpha polypeptide I [Source:HGNC Symbol;Acc:8546]
ZNF93	479.69	0.69	2.24e-08	1.9e-06	chr19	ZNF93	protein_coding	zinc finger protein 93 [Source:HGNC Symbol;Acc:13169]
CDH18	431.28	0.68	2.74e-07	1.57e-05	chr5	CDH18	protein_coding	cadherin 18, type 2 [Source:HGNC Symbol;Acc:1757]
CLEC3B	479.79	0.68	0.0001	0.00221	chr3	CLEC3B	protein_coding	C-type lectin domain family 3, member B [Source:HGNC Symbol;Acc:11891]
DIAPH3	1683.63	0.68	4.31e-15	3.57e-12	chr13	DIAPH3	protein_coding	diaphanous-related formin 3 [Source:HGNC Symbol;Acc:15480]
ETV4	357.08	0.68	9.1e-06	0.000307	chr17	ETV4	protein_coding	ets variant 4 [Source:HGNC Symbol;Acc:3493]
FAM115C	305.02	0.68	6.18e-05	0.00146	chr7	FAM115C	protein_coding	family with sequence similarity 115, member C [Source:HGNC Symbol;Acc:26878]
KIF14	384.74	0.68	1.73e-05	0.000523	chr1	KIF14	protein_coding	kinesin family member 14 [Source:HGNC Symbol;Acc:19181]
MYRIP	296.44	0.68	1.04e-05	0.000341	chr3	MYRIP	protein_coding	myosin VIIA and Rab interacting protein [Source:HGNC Symbol;Acc:19156]
NDC80	610.22	0.68	7.95e-07	3.91e-05	chr18	NDC80	protein_coding	NDC80 kinetochore complex component [Source:HGNC Symbol;Acc:16909]
PBK	584.01	0.68	1.42e-05	0.000439	chr8	PBK	protein_coding	PDZ binding kinase [Source:HGNC Symbol;Acc:18282]
PRC1	2373.18	0.68	3.7e-11	8.83e-09	chr15	PRC1	protein_coding	protein regulator of cytokinesis 1 [Source:HGNC Symbol;Acc:9341]
SPAG5	345.32	0.68	0.000121	0.00259	chr17	SPAG5	protein_coding	sperm associated antigen 5 [Source:HGNC Symbol;Acc:13452]
TCF21	253.89	0.68	0.000485	0.00752	chr6	TCF21	protein_coding	transcription factor 21 [Source:HGNC Symbol;Acc:11632]
AC002480.3	158.87	0.67	0.00136	0.0163	chr7	AC002480.3	processed_transcript
ENO1	111698	0.67	3.04e-12	1.03e-09	chr1	ENO1	protein_coding	enolase 1, (alpha) [Source:HGNC Symbol;Acc:3350]
LPHN3	241.57	0.67	0.000684	0.00972	chr4	LPHN3	protein_coding	latrophilin 3 [Source:HGNC Symbol;Acc:20974]
MASP1	700.31	0.67	2.6e-10	4.12e-08	chr3	MASP1	protein_coding	mannan-binding lectin serine peptidase 1 (C4/C2 activating component of Ra-reactive factor) [Source:HGNC Symbol;Acc:6901]
POU2F2	617.66	0.67	2.28e-05	0.000658	chr19	POU2F2	protein_coding	POU class 2 homeobox 2 [Source:HGNC Symbol;Acc:9213]
SDAD1P1	197.13	0.67	0.00212	0.0228	chr8	SDAD1P1	pseudogene	SDA1 domain containing 1 pseudogene 1 [Source:HGNC Symbol;Acc:31403]
AURKB	232.1	0.66	0.0018	0.0201	chr17	AURKB	protein_coding	aurora kinase B [Source:HGNC Symbol;Acc:11390]
FOSL1	1425.97	0.66	5.19e-07	2.64e-05	chr11	FOSL1	protein_coding	FOS-like antigen 1 [Source:HGNC Symbol;Acc:13718]
LPPR4	2771.96	0.66	8.94e-13	3.52e-10	chr1	LPPR4	protein_coding	Lipid phosphate phosphatase-related protein type 4 [Source:UniProtKB/Swiss-Prot;Acc:Q7Z2D5]
MGARP	162.5	0.66	0.00156	0.0181	chr4	MGARP	protein_coding	mitochondria-localized glutamic acid-rich protein [Source:HGNC Symbol;Acc:29969]
NUSAP1	1041.17	0.66	2.77e-06	0.000109	chr15	NUSAP1	protein_coding	nucleolar and spindle associated protein 1 [Source:HGNC Symbol;Acc:18538]
SKA3	300.26	0.66	0.000188	0.0037	chr13	SKA3	protein_coding	spindle and kinetochore associated complex subunit 3 [Source:HGNC Symbol;Acc:20262]
SOSTDC1	624.86	0.66	1.11e-05	0.000359	chr7	SOSTDC1	protein_coding	sclerostin domain containing 1 [Source:HGNC Symbol;Acc:21748]
SUCNR1	1065.31	0.66	1.31e-05	0.00041	chr3	SUCNR1	protein_coding	succinate receptor 1 [Source:HGNC Symbol;Acc:4542]
TOP2A	4166.34	0.66	1.09e-09	1.42e-07	chr17	TOP2A	protein_coding	topoisomerase (DNA) II alpha 170kDa [Source:HGNC Symbol;Acc:11989]
C6orf132	362.24	0.65	9.13e-06	0.000307	chr6	C6orf132	protein_coding	chromosome 6 open reading frame 132 [Source:HGNC Symbol;Acc:21288]
CHD7	288.03	0.65	0.000948	0.0125	chr8	CHD7	protein_coding	chromodomain helicase DNA binding protein 7 [Source:HGNC Symbol;Acc:20626]
CPXM2	337.36	0.65	0.000904	0.0121	chr10	CPXM2	protein_coding	carboxypeptidase X (M14 family), member 2 [Source:HGNC Symbol;Acc:26977]
IBA57	390.17	0.65	2.36e-06	9.54e-05	chr1	IBA57	protein_coding	IBA57, iron-sulfur cluster assembly homolog (S. cerevisiae) [Source:HGNC Symbol;Acc:27302]
KCNQ1OT1	216.77	0.65	0.00221	0.0233	chr11	KCNQ1OT1	antisense	KCNQ1 opposite strand/antisense transcript 1 (non-protein coding) [Source:HGNC Symbol;Acc:6295]
RP11-863P13.3	277.94	0.65	0.000165	0.00329	chr16	RP11-863P13.3	lincRNA
TTK	494.54	0.65	3.79e-06	0.000144	chr6	TTK	protein_coding	TTK protein kinase [Source:HGNC Symbol;Acc:12401]
WDR66	139.68	0.65	0.00227	0.0238	chr12	WDR66	protein_coding	WD repeat domain 66 [Source:HGNC Symbol;Acc:28506]
CASC5	610.95	0.64	1.9e-06	8.06e-05	chr15	CASC5	protein_coding	cancer susceptibility candidate 5 [Source:HGNC Symbol;Acc:24054]
ESCO2	240.46	0.64	0.00362	0.0334	chr8	ESCO2	protein_coding	establishment of sister chromatid cohesion N-acetyltransferase 2 [Source:HGNC Symbol;Acc:27230]
GRIA1	870.95	0.64	1.3e-08	1.19e-06	chr5	GRIA1	protein_coding	glutamate receptor, ionotropic, AMPA 1 [Source:HGNC Symbol;Acc:4571]
HAPLN1	9052.07	0.64	7.12e-12	2.11e-09	chr5	HAPLN1	protein_coding	hyaluronan and proteoglycan link protein 1 [Source:HGNC Symbol;Acc:2380]
POLQ	254.85	0.64	0.00527	0.0438	chr3	POLQ	protein_coding	polymerase (DNA directed), theta [Source:HGNC Symbol;Acc:9186]
SHCBP1	761.19	0.64	5.82e-05	0.00139	chr16	SHCBP1	protein_coding	SHC SH2-domain binding protein 1 [Source:HGNC Symbol;Acc:29547]
BUB1	656.51	0.63	4.38e-06	0.000163	chr2	BUB1	protein_coding	BUB1 mitotic checkpoint serine/threonine kinase [Source:HGNC Symbol;Acc:1148]
FER1L4	318.94	0.63	0.000814	0.0112	chr20	FER1L4	pseudogene	fer-1-like 4 (C. elegans) pseudogene [Source:HGNC Symbol;Acc:15801]
NCAPH	364.12	0.63	2.88e-05	0.000798	chr2	NCAPH	protein_coding	non-SMC condensin I complex, subunit H [Source:HGNC Symbol;Acc:1112]
SH3TC2	143.7	0.63	0.00247	0.0254	chr5	SH3TC2	protein_coding	SH3 domain and tetratricopeptide repeats 2 [Source:HGNC Symbol;Acc:29427]
ENOX1	132.59	0.62	0.00545	0.0448	chr13	ENOX1	protein_coding	ecto-NOX disulfide-thiol exchanger 1 [Source:HGNC Symbol;Acc:25474]
ESPL1	254.61	0.62	0.000272	0.00484	chr12	ESPL1	protein_coding	extra spindle pole bodies homolog 1 (S. cerevisiae) [Source:HGNC Symbol;Acc:16856]
PFKP	10352.3	0.62	1.19e-10	2.19e-08	chr10	PFKP	protein_coding	phosphofructokinase, platelet [Source:HGNC Symbol;Acc:8878]
SDPR	3156.68	0.62	3.55e-15	3.23e-12	chr2	SDPR	protein_coding	serum deprivation response [Source:HGNC Symbol;Acc:10690]
TYMS	1716.51	0.62	1.73e-07	1.05e-05	chr18	TYMS	protein_coding	thymidylate synthetase [Source:HGNC Symbol;Acc:12441]
CDK1	1343.35	0.61	2.01e-06	8.41e-05	chr10	CDK1	protein_coding	cyclin-dependent kinase 1 [Source:HGNC Symbol;Acc:1722]
CMAHP	1200.86	0.61	1.5e-08	1.34e-06	chr6	CMAHP	pseudogene	cytidine monophospho-N-acetylneuraminic acid hydroxylase, pseudogene [Source:HGNC Symbol;Acc:2098]
DDIT3	1831.6	0.61	9.94e-11	1.93e-08	chr12	DDIT3	protein_coding	DNA-damage-inducible transcript 3 [Source:HGNC Symbol;Acc:2726]
EGR2	2005.57	0.61	6.94e-06	0.000243	chr10	EGR2	protein_coding	early growth response 2 [Source:HGNC Symbol;Acc:3239]
PLA2G4C	284.1	0.61	0.000481	0.00747	chr19	PLA2G4C	protein_coding	phospholipase A2, group IVC (cytosolic, calcium-independent) [Source:HGNC Symbol;Acc:9037]
RGS9	132.13	0.61	0.00627	0.0496	chr17	RGS9	protein_coding	regulator of G-protein signaling 9 [Source:HGNC Symbol;Acc:10004]
RNF122	173.36	0.61	0.00456	0.0393	chr8	RNF122	protein_coding	ring finger protein 122 [Source:HGNC Symbol;Acc:21147]
TK1	762.5	0.61	3.23e-05	0.000877	chr17	TK1	protein_coding	thymidine kinase 1, soluble [Source:HGNC Symbol;Acc:11830]
ASPM	1036.08	0.6	5.5e-06	0.000199	chr1	ASPM	protein_coding	asp (abnormal spindle) homolog, microcephaly associated (Drosophila) [Source:HGNC Symbol;Acc:19048]
TUFT1	859.92	0.6	1.47e-09	1.82e-07	chr1	TUFT1	protein_coding	tuftelin 1 [Source:HGNC Symbol;Acc:12422]
BACH1	7094.9	0.59	8.36e-10	1.15e-07	chr21	BACH1	protein_coding	BTB and CNC homology 1, basic leucine zipper transcription factor 1 [Source:HGNC Symbol;Acc:935]
C8orf34	224.43	0.59	0.00105	0.0136	chr8	C8orf34	protein_coding	chromosome 8 open reading frame 34 [Source:HGNC Symbol;Acc:30905]
CDCA5	459.23	0.59	0.000179	0.00353	chr11	CDCA5	protein_coding	cell division cycle associated 5 [Source:HGNC Symbol;Acc:14626]
CENPE	1025.42	0.59	1.18e-07	7.57e-06	chr4	CENPE	protein_coding	centromere protein E, 312kDa [Source:HGNC Symbol;Acc:1856]
FAM65B	436.22	0.59	1.23e-05	0.000391	chr6	FAM65B	protein_coding	family with sequence similarity 65, member B [Source:HGNC Symbol;Acc:13872]
HK2	2597.5	0.59	8.78e-07	4.27e-05	chr2	HK2	protein_coding	hexokinase 2 [Source:HGNC Symbol;Acc:4923]
KCNJ6	646.65	0.59	1.81e-06	7.77e-05	chr21	KCNJ6	protein_coding	potassium inwardly-rectifying channel, subfamily J, member 6 [Source:HGNC Symbol;Acc:6267]
NUPR1	6678.52	0.59	2.85e-10	4.37e-08	chr16	NUPR1	protein_coding	nuclear protein, transcriptional regulator, 1 [Source:HGNC Symbol;Acc:29990]
PLCE1-AS1	271.39	0.59	0.000216	0.00405	chr10	PLCE1-AS1	antisense	PLCE1 antisense RNA 1 [Source:HGNC Symbol;Acc:45193]
PRKAA2	235.7	0.59	0.00218	0.0231	chr1	PRKAA2	protein_coding	protein kinase, AMP-activated, alpha 2 catalytic subunit [Source:HGNC Symbol;Acc:9377]
SLC8A3	165.6	0.59	0.00365	0.0335	chr14	SLC8A3	protein_coding	solute carrier family 8 (sodium/calcium exchanger), member 3 [Source:HGNC Symbol;Acc:11070]
CORO2A	208.39	0.58	0.00341	0.032	chr9	CORO2A	protein_coding	coronin, actin binding protein, 2A [Source:HGNC Symbol;Acc:2255]
DKK2	6016.37	0.58	4.05e-08	3.15e-06	chr4	DKK2	protein_coding	dickkopf WNT signaling pathway inhibitor 2 [Source:HGNC Symbol;Acc:2892]
RCOR2	237.05	0.58	0.00579	0.0467	chr11	RCOR2	protein_coding	REST corepressor 2 [Source:HGNC Symbol;Acc:27455]
RNF182	268.01	0.58	0.000462	0.00725	chr6	RNF182	protein_coding	ring finger protein 182 [Source:HGNC Symbol;Acc:28522]
TRIB1	503.05	0.58	0.000249	0.00455	chr8	TRIB1	protein_coding	tribbles homolog 1 (Drosophila) [Source:HGNC Symbol;Acc:16891]
ABI3BP	21672	0.57	2.19e-10	3.58e-08	chr3	ABI3BP	protein_coding	ABI family, member 3 (NESH) binding protein [Source:HGNC Symbol;Acc:17265]
AC004381.6	216.45	0.57	0.00197	0.0216	chr16	AC004381.6	protein_coding	Putative RNA exonuclease NEF-sp [Source:UniProtKB/Swiss-Prot;Acc:Q96IC2]
ADM2	1079.68	0.57	1.94e-05	0.000573	chr22	ADM2	protein_coding	adrenomedullin 2 [Source:HGNC Symbol;Acc:28898]
C10orf54	1243.12	0.57	2.92e-10	4.43e-08	chr10	C10orf54	protein_coding	chromosome 10 open reading frame 54 [Source:HGNC Symbol;Acc:30085]
CD274	561.68	0.57	0.000671	0.00959	chr9	CD274	protein_coding	CD274 molecule [Source:HGNC Symbol;Acc:17635]
PER2	373.29	0.57	2.48e-05	0.000698	chr2	PER2	protein_coding	period circadian clock 2 [Source:HGNC Symbol;Acc:8846]
PTPRB	771.47	0.57	4.37e-05	0.00111	chr12	PTPRB	protein_coding	protein tyrosine phosphatase, receptor type, B [Source:HGNC Symbol;Acc:9665]
ZMYND8	3246.98	0.57	1.35e-15	1.64e-12	chr20	ZMYND8	protein_coding	zinc finger, MYND-type containing 8 [Source:HGNC Symbol;Acc:9397]
C4orf3	15178.6	0.56	7.13e-10	9.98e-08	chr4	C4orf3	protein_coding	chromosome 4 open reading frame 3 [Source:HGNC Symbol;Acc:19225]
CCDC159	319.21	0.56	0.000161	0.00323	chr19	CCDC159	protein_coding	coiled-coil domain containing 159 [Source:HGNC Symbol;Acc:26996]
EDN1	1026.07	0.56	2.74e-08	2.27e-06	chr6	EDN1	protein_coding	endothelin 1 [Source:HGNC Symbol;Acc:3176]
RP11-344E13.3	306.83	0.56	0.000784	0.0109	chr17	RP11-344E13.3	antisense
TPI1	46585.5	0.56	1.68e-10	2.95e-08	chr12	TPI1	protein_coding	triosephosphate isomerase 1 [Source:HGNC Symbol;Acc:12009]
AHNAK2	8451.23	0.55	5.25e-07	2.66e-05	chr14	AHNAK2	protein_coding	AHNAK nucleoprotein 2 [Source:HGNC Symbol;Acc:20125]
C9orf9	198.87	0.55	0.00193	0.0212	chr9	C9orf9	protein_coding	chromosome 9 open reading frame 9 [Source:HGNC Symbol;Acc:1367]
CENPW	189.15	0.55	0.00233	0.0243	chr6	CENPW	protein_coding	centromere protein W [Source:HGNC Symbol;Acc:21488]
HES1	756.35	0.55	1.72e-05	0.000521	chr3	HES1	protein_coding	hairy and enhancer of split 1, (Drosophila) [Source:HGNC Symbol;Acc:5192]
LOX	85519.9	0.55	1.49e-14	9.87e-12	chr5	LOX	protein_coding	lysyl oxidase [Source:HGNC Symbol;Acc:6664]
PDCD1LG2	1214.77	0.55	1.11e-08	1.04e-06	chr9	PDCD1LG2	protein_coding	programmed cell death 1 ligand 2 [Source:HGNC Symbol;Acc:18731]
RNF144B	1303.96	0.55	2.24e-10	3.61e-08	chr6	RNF144B	protein_coding	ring finger protein 144B [Source:HGNC Symbol;Acc:21578]
AC026806.2	284.62	0.54	0.00238	0.0247	chr19	AC026806.2	lincRNA
CRYBB2P1	698.56	0.54	2.15e-06	8.82e-05	chr22	CRYBB2P1	pseudogene	crystallin, beta B2 pseudogene 1 [Source:HGNC Symbol;Acc:2399]
FAT1	61929.7	0.54	4.66e-08	3.54e-06	chr4	FAT1	protein_coding	FAT atypical cadherin 1 [Source:HGNC Symbol;Acc:3595]
GNA14	254.9	0.54	0.00211	0.0227	chr9	GNA14	protein_coding	guanine nucleotide binding protein (G protein), alpha 14 [Source:HGNC Symbol;Acc:4382]
KIF23	1567.31	0.54	9.25e-08	6.2e-06	chr15	KIF23	protein_coding	kinesin family member 23 [Source:HGNC Symbol;Acc:6392]
PALMD	526.09	0.54	3.97e-05	0.00103	chr1	PALMD	protein_coding	palmdelphin [Source:HGNC Symbol;Acc:15846]
PLK4	512.2	0.54	2.62e-05	0.000733	chr4	PLK4	protein_coding	polo-like kinase 4 [Source:HGNC Symbol;Acc:11397]
RAB11FIP1	2376.82	0.54	2.33e-09	2.78e-07	chr8	RAB11FIP1	protein_coding	RAB11 family interacting protein 1 (class I) [Source:HGNC Symbol;Acc:30265]
RP11-48O20.4	262.45	0.54	0.000739	0.0104	chr1	RP11-48O20.4	lincRNA
SLIT3	8059.95	0.54	3.96e-09	4.3e-07	chr5	SLIT3	protein_coding	slit homolog 3 (Drosophila) [Source:HGNC Symbol;Acc:11087]
TNIK	410.37	0.54	0.000132	0.00277	chr3	TNIK	protein_coding	TRAF2 and NCK interacting kinase [Source:HGNC Symbol;Acc:30765]
TRIP13	450	0.54	0.000995	0.013	chr5	TRIP13	protein_coding	thyroid hormone receptor interactor 13 [Source:HGNC Symbol;Acc:12307]
ZNF395	5563.92	0.54	1.81e-06	7.77e-05	chr8	ZNF395	protein_coding	zinc finger protein 395 [Source:HGNC Symbol;Acc:18737]
CTH	443.47	0.53	0.000346	0.00582	chr1	CTH	protein_coding	cystathionase (cystathionine gamma-lyase) [Source:HGNC Symbol;Acc:2501]
KIAA1407	222.8	0.53	0.00264	0.0266	chr3	KIAA1407	protein_coding	KIAA1407 [Source:HGNC Symbol;Acc:29272]
LMNB1	735.01	0.53	0.00136	0.0163	chr5	LMNB1	protein_coding	lamin B1 [Source:HGNC Symbol;Acc:6637]
MYOCD	1191.72	0.53	3.96e-05	0.00103	chr17	MYOCD	protein_coding	myocardin [Source:HGNC Symbol;Acc:16067]
PTPRF	2565.35	0.53	6e-11	1.3e-08	chr1	PTPRF	protein_coding	protein tyrosine phosphatase, receptor type, F [Source:HGNC Symbol;Acc:9670]
SLC25A25	963.91	0.53	2.79e-08	2.29e-06	chr9	SLC25A25	protein_coding	solute carrier family 25 (mitochondrial carrier; phosphate carrier), member 25 [Source:HGNC Symbol;Acc:20663]
VLDLR	2108.57	0.53	1.15e-06	5.38e-05	chr9	VLDLR	protein_coding	very low density lipoprotein receptor [Source:HGNC Symbol;Acc:12698]
C5orf46	1199.28	0.52	0.00016	0.00321	chr5	C5orf46	protein_coding	chromosome 5 open reading frame 46 [Source:HGNC Symbol;Acc:33768]
CDC42EP2	1126.66	0.52	1.81e-08	1.58e-06	chr11	CDC42EP2	protein_coding	CDC42 effector protein (Rho GTPase binding) 2 [Source:HGNC Symbol;Acc:16263]
GAPDH	249792	0.52	1.38e-09	1.73e-07	chr12	GAPDH	protein_coding	glyceraldehyde-3-phosphate dehydrogenase [Source:HGNC Symbol;Acc:4141]
LOXL2	67889	0.52	8.8e-08	5.93e-06	chr8	LOXL2	protein_coding	lysyl oxidase-like 2 [Source:HGNC Symbol;Acc:6666]
NRXN3	1474.05	0.52	4.91e-05	0.00122	chr14	NRXN3	protein_coding	neurexin 3 [Source:HGNC Symbol;Acc:8010]
POC1A	295.22	0.52	0.00395	0.0355	chr3	POC1A	protein_coding	POC1 centriolar protein homolog A (Chlamydomonas) [Source:HGNC Symbol;Acc:24488]
RHBDF2	396.09	0.52	0.000819	0.0112	chr17	RHBDF2	protein_coding	rhomboid 5 homolog 2 (Drosophila) [Source:HGNC Symbol;Acc:20788]
SETD5-AS1	584.32	0.52	0.000126	0.00268	chr3	SETD5-AS1	antisense	SETD5 antisense RNA 1 [Source:HGNC Symbol;Acc:44478]
E2F7	954.41	0.51	1.03e-05	0.000338	chr12	E2F7	protein_coding	E2F transcription factor 7 [Source:HGNC Symbol;Acc:23820]
GYS1	4895.46	0.51	2.36e-06	9.54e-05	chr19	GYS1	protein_coding	glycogen synthase 1 (muscle) [Source:HGNC Symbol;Acc:4706]
PRSS35	419.07	0.51	0.00159	0.0184	chr6	PRSS35	protein_coding	protease, serine, 35 [Source:HGNC Symbol;Acc:21387]
STIL	667.29	0.51	2.57e-05	0.000721	chr1	STIL	protein_coding	SCL/TAL1 interrupting locus [Source:HGNC Symbol;Acc:10879]
THAP2	461.27	0.51	0.003	0.0292	chr12	THAP2	protein_coding	THAP domain containing, apoptosis associated protein 2 [Source:HGNC Symbol;Acc:20854]
WDR54	803.49	0.51	9.52e-06	0.000317	chr2	WDR54	protein_coding	WD repeat domain 54 [Source:HGNC Symbol;Acc:25770]
ANK1	232.53	0.5	0.00401	0.0358	chr8	ANK1	protein_coding	ankyrin 1, erythrocytic [Source:HGNC Symbol;Acc:492]
CCBE1	1877.89	0.5	1.1e-07	7.15e-06	chr18	CCBE1	protein_coding	collagen and calcium binding EGF domains 1 [Source:HGNC Symbol;Acc:29426]
DSP	54645.8	0.5	3.43e-08	2.72e-06	chr6	DSP	protein_coding	desmoplakin [Source:HGNC Symbol;Acc:3052]
MYBL1	942.32	0.5	1.53e-06	6.78e-05	chr8	MYBL1	protein_coding	v-myb avian myeloblastosis viral oncogene homolog-like 1 [Source:HGNC Symbol;Acc:7547]
PDK1	1821.01	0.5	0.000138	0.00287	chr2	PDK1	protein_coding	pyruvate dehydrogenase kinase, isozyme 1 [Source:HGNC Symbol;Acc:8809]
RASSF1	1808.64	0.5	7.94e-11	1.6e-08	chr3	RASSF1	protein_coding	Ras association (RalGDS/AF-6) domain family member 1 [Source:HGNC Symbol;Acc:9882]
BNIP3L	18949.8	0.49	1.35e-07	8.42e-06	chr8	BNIP3L	protein_coding	BCL2/adenovirus E1B 19kDa interacting protein 3-like [Source:HGNC Symbol;Acc:1085]
BRCA1	710.38	0.49	0.000118	0.00255	chr17	BRCA1	protein_coding	breast cancer 1, early onset [Source:HGNC Symbol;Acc:1100]
C14orf28	367.62	0.49	0.000619	0.00901	chr14	C14orf28	protein_coding	chromosome 14 open reading frame 28 [Source:HGNC Symbol;Acc:19834]
CCNA2	1140.68	0.49	0.000236	0.00436	chr4	CCNA2	protein_coding	cyclin A2 [Source:HGNC Symbol;Acc:1578]
HILPDA	973.68	0.49	0.00248	0.0254	chr7	HILPDA	protein_coding	hypoxia inducible lipid droplet-associated [Source:HGNC Symbol;Acc:28859]
KLHL3	212.69	0.49	0.00586	0.0469	chr5	KLHL3	protein_coding	kelch-like family member 3 [Source:HGNC Symbol;Acc:6354]
NOL3	1046.67	0.49	1.57e-05	0.000482	chr16	NOL3	protein_coding	nucleolar protein 3 (apoptosis repressor with CARD domain) [Source:HGNC Symbol;Acc:7869]
RP11-417E7.1	430.22	0.49	0.00045	0.00713	chr6	RP11-417E7.1	lincRNA
AKAP12	22883.4	0.48	2.27e-12	8.06e-10	chr6	AKAP12	protein_coding	A kinase (PRKA) anchor protein 12 [Source:HGNC Symbol;Acc:370]
CBS	2360.72	0.48	2.27e-06	9.26e-05	chr21	CBS	protein_coding	cystathionine-beta-synthase [Source:HGNC Symbol;Acc:1550]
CORIN	38023.2	0.48	1.72e-09	2.09e-07	chr4	CORIN	protein_coding	corin, serine peptidase [Source:HGNC Symbol;Acc:19012]
HHIP	1692.86	0.48	1.78e-06	7.7e-05	chr4	HHIP	protein_coding	hedgehog interacting protein [Source:HGNC Symbol;Acc:14866]
RASGRP3	566.74	0.48	0.00389	0.0352	chr2	RASGRP3	protein_coding	RAS guanyl releasing protein 3 (calcium and DAG-regulated) [Source:HGNC Symbol;Acc:14545]
SMS	6628.16	0.48	3.52e-15	3.23e-12	chrX	SMS	protein_coding	spermine synthase [Source:HGNC Symbol;Acc:11123]
TMEM107	406.25	0.48	0.000308	0.00534	chr17	TMEM107	protein_coding	transmembrane protein 107 [Source:HGNC Symbol;Acc:28128]
TMEM45A	8536.29	0.48	2.63e-08	2.2e-06	chr3	TMEM45A	protein_coding	transmembrane protein 45A [Source:HGNC Symbol;Acc:25480]
AC108142.1	406.84	0.47	0.00362	0.0334	chr4	AC108142.1	antisense
ALDH6A1	1346.74	0.47	1.42e-08	1.27e-06	chr14	ALDH6A1	protein_coding	aldehyde dehydrogenase 6 family, member A1 [Source:HGNC Symbol;Acc:7179]
CCDC80	137471	0.47	2.64e-07	1.52e-05	chr3	CCDC80	protein_coding	coiled-coil domain containing 80 [Source:HGNC Symbol;Acc:30649]
CEBPG	2789.74	0.47	1.35e-06	6.12e-05	chr19	CEBPG	protein_coding	CCAAT/enhancer binding protein (C/EBP), gamma [Source:HGNC Symbol;Acc:1837]
CSRNP1	1362.51	0.47	1.52e-06	6.76e-05	chr3	CSRNP1	protein_coding	cysteine-serine-rich nuclear protein 1 [Source:HGNC Symbol;Acc:14300]
CTGF	178790	0.47	3.48e-09	3.86e-07	chr6	CTGF	protein_coding	connective tissue growth factor [Source:HGNC Symbol;Acc:2500]
HGF	2107.47	0.47	8.28e-05	0.00187	chr7	HGF	protein_coding	hepatocyte growth factor (hepapoietin A; scatter factor) [Source:HGNC Symbol;Acc:4893]
JMJD1C	6365.17	0.47	6.6e-13	2.83e-10	chr10	JMJD1C	protein_coding	jumonji domain containing 1C [Source:HGNC Symbol;Acc:12313]
KIAA1755	1393.71	0.47	3.92e-05	0.00103	chr20	KIAA1755	protein_coding	KIAA1755 [Source:HGNC Symbol;Acc:29372]
PLOD2	38542.5	0.47	2.53e-09	2.96e-07	chr3	PLOD2	protein_coding	procollagen-lysine, 2-oxoglutarate 5-dioxygenase 2 [Source:HGNC Symbol;Acc:9082]
PPL	2416.2	0.47	3.14e-05	0.000858	chr16	PPL	protein_coding	periplakin [Source:HGNC Symbol;Acc:9273]
PRKCE	777.95	0.47	1.67e-06	7.27e-05	chr2	PRKCE	protein_coding	protein kinase C, epsilon [Source:HGNC Symbol;Acc:9401]
RFX3	330.01	0.47	0.00274	0.0273	chr9	RFX3	protein_coding	regulatory factor X, 3 (influences HLA class II expression) [Source:HGNC Symbol;Acc:9984]
SCG2	3165.32	0.47	4.38e-05	0.00111	chr2	SCG2	protein_coding	secretogranin II [Source:HGNC Symbol;Acc:10575]
TACC3	656.72	0.47	0.00209	0.0226	chr4	TACC3	protein_coding	transforming, acidic coiled-coil containing protein 3 [Source:HGNC Symbol;Acc:11524]
TMEM182	264.07	0.47	0.00412	0.0367	chr2	TMEM182	protein_coding	transmembrane protein 182 [Source:HGNC Symbol;Acc:26391]
TOX	4193.46	0.47	6.69e-09	6.66e-07	chr8	TOX	protein_coding	thymocyte selection-associated high mobility group box [Source:HGNC Symbol;Acc:18988]
TUBB2B	712.84	0.47	0.000457	0.00719	chr6	TUBB2B	protein_coding	tubulin, beta 2B class IIb [Source:HGNC Symbol;Acc:30829]
AK4	8959.13	0.46	1.19e-06	5.56e-05	chr1	AK4	protein_coding	adenylate kinase 4 [Source:HGNC Symbol;Acc:363]
AURKA	598.31	0.46	0.000323	0.00555	chr20	AURKA	protein_coding	aurora kinase A [Source:HGNC Symbol;Acc:11393]
GPNMB	4193.57	0.46	2.87e-09	3.27e-07	chr7	GPNMB	protein_coding	glycoprotein (transmembrane) nmb [Source:HGNC Symbol;Acc:4462]
KCNK6	1564.2	0.46	3.71e-05	0.000981	chr19	KCNK6	protein_coding	potassium channel, subfamily K, member 6 [Source:HGNC Symbol;Acc:6281]
MYEF2	1176.51	0.46	2.26e-05	0.000656	chr15	MYEF2	protein_coding	myelin expression factor 2 [Source:HGNC Symbol;Acc:17940]
NCAPG2	1608.49	0.46	1.4e-06	6.28e-05	chr7	NCAPG2	protein_coding	non-SMC condensin II complex, subunit G2 [Source:HGNC Symbol;Acc:21904]
OMD	22416.9	0.46	7.52e-09	7.33e-07	chr9	OMD	protein_coding	osteomodulin [Source:HGNC Symbol;Acc:8134]
PRPH2	708.78	0.46	2.85e-05	0.000793	chr6	PRPH2	protein_coding	peripherin 2 (retinal degeneration, slow) [Source:HGNC Symbol;Acc:9942]
RGMB	8034.45	0.46	1.05e-09	1.38e-07	chr5	RGMB	protein_coding	RGM domain family, member B [Source:HGNC Symbol;Acc:26896]
RP11-355I22.7	263.18	0.46	0.00356	0.0331	chr14	RP11-355I22.7	sense_overlapping
SH3BP5-AS1	266.97	0.46	0.00523	0.0436	chr3	SH3BP5-AS1	antisense	SH3BP5 antisense RNA 1 [Source:HGNC Symbol;Acc:44501]
TSPAN13	989.44	0.46	0.000426	0.00685	chr7	TSPAN13	protein_coding	tetraspanin 13 [Source:HGNC Symbol;Acc:21643]
ZNF699	684.63	0.46	0.000137	0.00285	chr19	ZNF699	protein_coding	zinc finger protein 699 [Source:HGNC Symbol;Acc:24750]
ARID5B	9013.84	0.45	4.46e-06	0.000165	chr10	ARID5B	protein_coding	AT rich interactive domain 5B (MRF1-like) [Source:HGNC Symbol;Acc:17362]
CCDC109B	507.42	0.45	0.000441	0.00702	chr4	CCDC109B	protein_coding	coiled-coil domain containing 109B [Source:HGNC Symbol;Acc:26076]
FLT1	6756.25	0.45	2.4e-07	1.41e-05	chr13	FLT1	protein_coding	fms-related tyrosine kinase 1 [Source:HGNC Symbol;Acc:3763]
KIAA1671	1483.67	0.45	0.000105	0.00229	chr22	KIAA1671	protein_coding	KIAA1671 [Source:HGNC Symbol;Acc:29345]
NTN4	17848	0.45	1.86e-08	1.61e-06	chr12	NTN4	protein_coding	netrin 4 [Source:HGNC Symbol;Acc:13658]
PAG1	1506.36	0.45	3.81e-06	0.000144	chr8	PAG1	protein_coding	phosphoprotein associated with glycosphingolipid microdomains 1 [Source:HGNC Symbol;Acc:30043]
PDLIM3	3244.73	0.45	3.01e-06	0.000118	chr4	PDLIM3	protein_coding	PDZ and LIM domain 3 [Source:HGNC Symbol;Acc:20767]
SLC2A3	5027.62	0.45	4.77e-07	2.43e-05	chr12	SLC2A3	protein_coding	solute carrier family 2 (facilitated glucose transporter), member 3 [Source:HGNC Symbol;Acc:11007]
SPOCD1	2715.82	0.45	1.2e-05	0.000383	chr1	SPOCD1	protein_coding	SPOC domain containing 1 [Source:HGNC Symbol;Acc:26338]
STMN1	3872.73	0.45	2.14e-06	8.82e-05	chr1	STMN1	protein_coding	stathmin 1 [Source:HGNC Symbol;Acc:6510]
SULT1B1	2739.32	0.45	2.1e-10	3.55e-08	chr4	SULT1B1	protein_coding	sulfotransferase family, cytosolic, 1B, member 1 [Source:HGNC Symbol;Acc:17845]
CRABP2	13964.2	0.44	3.13e-09	3.53e-07	chr1	CRABP2	protein_coding	cellular retinoic acid binding protein 2 [Source:HGNC Symbol;Acc:2339]
MPP7	1515.79	0.44	4.86e-06	0.000178	chr10	MPP7	protein_coding	membrane protein, palmitoylated 7 (MAGUK p55 subfamily member 7) [Source:HGNC Symbol;Acc:26542]
NCAPG	858.81	0.44	0.00142	0.0169	chr4	NCAPG	protein_coding	non-SMC condensin I complex, subunit G [Source:HGNC Symbol;Acc:24304]
RGS17	1005.46	0.44	2.92e-05	0.000809	chr6	RGS17	protein_coding	regulator of G-protein signaling 17 [Source:HGNC Symbol;Acc:14088]
ASPN	58335.8	0.43	3.56e-06	0.000136	chr9	ASPN	protein_coding	asporin [Source:HGNC Symbol;Acc:14872]
C17orf58	393.44	0.43	0.00195	0.0214	chr17	C17orf58	protein_coding	chromosome 17 open reading frame 58 [Source:HGNC Symbol;Acc:27568]
CCNB1	1413.12	0.43	9.65e-05	0.00214	chr5	CCNB1	protein_coding	cyclin B1 [Source:HGNC Symbol;Acc:1579]
GALNT6	2618.39	0.43	3.73e-05	0.000983	chr12	GALNT6	protein_coding	UDP-N-acetyl-alpha-D-galactosamine:polypeptide N-acetylgalactosaminyltransferase 6 (GalNAc-T6) [Source:HGNC Symbol;Acc:4128]
KIF11	1325.07	0.43	0.000519	0.00787	chr10	KIF11	protein_coding	kinesin family member 11 [Source:HGNC Symbol;Acc:6388]
LRRN4CL	463.58	0.43	0.00212	0.0228	chr11	LRRN4CL	protein_coding	LRRN4 C-terminal like [Source:HGNC Symbol;Acc:33724]
PGAM1	16899.5	0.43	2.93e-07	1.65e-05	chr10	PGAM1	protein_coding	phosphoglycerate mutase 1 (brain) [Source:HGNC Symbol;Acc:8888]
ADAMTS12	15472.5	0.42	3.94e-07	2.08e-05	chr5	ADAMTS12	protein_coding	ADAM metallopeptidase with thrombospondin type 1 motif, 12 [Source:HGNC Symbol;Acc:14605]
ASNS	5191.48	0.42	1.57e-05	0.000482	chr7	ASNS	protein_coding	asparagine synthetase (glutamine-hydrolyzing) [Source:HGNC Symbol;Acc:753]
BDNF	1434.31	0.42	4.32e-06	0.000161	chr11	BDNF	protein_coding	brain-derived neurotrophic factor [Source:HGNC Symbol;Acc:1033]
CAV1	50717.1	0.42	2.19e-10	3.58e-08	chr7	CAV1	protein_coding	caveolin 1, caveolae protein, 22kDa [Source:HGNC Symbol;Acc:1527]
CHML	1824.2	0.42	6.04e-06	0.000217	chr1	CHML	protein_coding	choroideremia-like (Rab escort protein 2) [Source:HGNC Symbol;Acc:1941]
DGKI	950.97	0.42	0.000151	0.00307	chr7	DGKI	protein_coding	diacylglycerol kinase, iota [Source:HGNC Symbol;Acc:2855]
ERO1L	12082.4	0.42	9.79e-08	6.47e-06	chr14	ERO1L	protein_coding	ERO1-like (S. cerevisiae) [Source:HGNC Symbol;Acc:13280]
MYOF	62328.9	0.42	3.79e-08	2.98e-06	chr10	MYOF	protein_coding	myoferlin [Source:HGNC Symbol;Acc:3656]
PNMA2	1580.96	0.42	5.14e-05	0.00126	chr8	PNMA2	protein_coding	paraneoplastic Ma antigen 2 [Source:HGNC Symbol;Acc:9159]
PTTG1	933.23	0.42	0.00023	0.00429	chr5	PTTG1	protein_coding	pituitary tumor-transforming 1 [Source:HGNC Symbol;Acc:9690]
SENP7	1681.32	0.42	7.66e-06	0.000265	chr3	SENP7	protein_coding	SUMO1/sentrin specific peptidase 7 [Source:HGNC Symbol;Acc:30402]
SGOL2	965.35	0.42	9.44e-06	0.000316	chr2	SGOL2	protein_coding	shugoshin-like 2 (S. pombe) [Source:HGNC Symbol;Acc:30812]
SPEF2	654.06	0.42	0.000828	0.0113	chr5	SPEF2	protein_coding	sperm flagellar 2 [Source:HGNC Symbol;Acc:26293]
ZIK1	675.01	0.42	9.58e-05	0.00213	chr19	ZIK1	protein_coding	zinc finger protein interacting with K protein 1 [Source:HGNC Symbol;Acc:33104]
ATF4	18229.8	0.41	9.87e-09	9.27e-07	chr22	ATF4	protein_coding	activating transcription factor 4 [Source:HGNC Symbol;Acc:786]
BAIAP2L1	523.31	0.41	0.00115	0.0145	chr7	BAIAP2L1	protein_coding	BAI1-associated protein 2-like 1 [Source:HGNC Symbol;Acc:21649]
FBN2	202128	0.41	1.25e-06	5.81e-05	chr5	FBN2	protein_coding	fibrillin 2 [Source:HGNC Symbol;Acc:3604]
FRZB	7187.61	0.41	9.33e-05	0.00208	chr2	FRZB	protein_coding	frizzled-related protein [Source:HGNC Symbol;Acc:3959]
KHDRBS3	632.03	0.41	0.000131	0.00277	chr8	KHDRBS3	protein_coding	KH domain containing, RNA binding, signal transduction associated 3 [Source:HGNC Symbol;Acc:18117]
PHYKPL	919.98	0.41	3.59e-05	0.000953	chr5	PHYKPL	protein_coding	5-phosphohydroxy-L-lysine phospho-lyase [Source:HGNC Symbol;Acc:28249]
PPFIA3	478.23	0.41	0.00414	0.0367	chr19	PPFIA3	protein_coding	protein tyrosine phosphatase, receptor type, f polypeptide (PTPRF), interacting protein (liprin), alpha 3 [Source:HGNC Symbol;Acc:9247]
RP1-152L7.5	897.68	0.41	0.00275	0.0273	chr6	RP1-152L7.5	pseudogene
RP11-54A9.1	665.17	0.41	0.000131	0.00277	chr12	RP11-54A9.1	lincRNA
THSD4	3894.28	0.41	2.29e-07	1.36e-05	chr15	THSD4	protein_coding	thrombospondin, type I, domain containing 4 [Source:HGNC Symbol;Acc:25835]
UGCG	4458.21	0.41	2.71e-08	2.26e-06	chr9	UGCG	protein_coding	UDP-glucose ceramide glucosyltransferase [Source:HGNC Symbol;Acc:12524]
ZNF829	405.97	0.41	0.00438	0.0381	chr19	ZNF829	protein_coding	zinc finger protein 829 [Source:HGNC Symbol;Acc:34032]
AC093616.4	430.19	0.4	0.00254	0.0259	chr2	AC093616.4	pseudogene
ALDOA	56383.2	0.4	1.31e-05	0.00041	chr16	ALDOA	protein_coding	aldolase A, fructose-bisphosphate [Source:HGNC Symbol;Acc:414]
EGLN1	5528.52	0.4	3.3e-07	1.82e-05	chr1	EGLN1	protein_coding	egl nine homolog 1 (C. elegans) [Source:HGNC Symbol;Acc:1232]
FZD5	644.63	0.4	0.00562	0.0457	chr2	FZD5	protein_coding	frizzled family receptor 5 [Source:HGNC Symbol;Acc:4043]
LGALSL	597.86	0.4	0.00163	0.0187	chr2	LGALSL	protein_coding	lectin, galactoside-binding-like [Source:HGNC Symbol;Acc:25012]
PARD3B	4116.13	0.4	7.94e-09	7.6e-07	chr2	PARD3B	protein_coding	par-3 partitioning defective 3 homolog B (C. elegans) [Source:HGNC Symbol;Acc:14446]
PLOD1	59072.1	0.4	3.9e-07	2.07e-05	chr1	PLOD1	protein_coding	procollagen-lysine, 2-oxoglutarate 5-dioxygenase 1 [Source:HGNC Symbol;Acc:9081]
PLSCR4	6540.14	0.4	7.09e-11	1.47e-08	chr3	PLSCR4	protein_coding	phospholipid scramblase 4 [Source:HGNC Symbol;Acc:16497]
S100A10	7642.38	0.4	3.65e-07	1.97e-05	chr1	S100A10	protein_coding	S100 calcium binding protein A10 [Source:HGNC Symbol;Acc:10487]
SVEP1	12502.3	0.4	1.8e-11	4.77e-09	chr9	SVEP1	protein_coding	sushi, von Willebrand factor type A, EGF and pentraxin domain containing 1 [Source:HGNC Symbol;Acc:15985]
THSD1	465.18	0.4	0.00317	0.0303	chr13	THSD1	protein_coding	thrombospondin, type I, domain containing 1 [Source:HGNC Symbol;Acc:17754]
ARHGEF28	1074.66	0.39	0.00023	0.00429	chr5	ARHGEF28	protein_coding	Rho guanine nucleotide exchange factor (GEF) 28 [Source:HGNC Symbol;Acc:30322]
ARL4A	3160.57	0.39	7.6e-08	5.32e-06	chr7	ARL4A	protein_coding	ADP-ribosylation factor-like 4A [Source:HGNC Symbol;Acc:695]
ARSJ	6630.59	0.39	6.48e-06	0.000231	chr4	ARSJ	protein_coding	arylsulfatase family, member J [Source:HGNC Symbol;Acc:26286]
ASL	743.31	0.39	0.000427	0.00686	chr7	ASL	protein_coding	argininosuccinate lyase [Source:HGNC Symbol;Acc:746]
FAM83D	383.67	0.39	0.00563	0.0458	chr20	FAM83D	protein_coding	family with sequence similarity 83, member D [Source:HGNC Symbol;Acc:16122]
FBXL2	728.99	0.39	0.000416	0.00673	chr3	FBXL2	protein_coding	F-box and leucine-rich repeat protein 2 [Source:HGNC Symbol;Acc:13598]
FBXO5	839.89	0.39	0.00147	0.0173	chr6	FBXO5	protein_coding	F-box protein 5 [Source:HGNC Symbol;Acc:13584]
FLNB	11206.8	0.39	9.36e-07	4.54e-05	chr3	FLNB	protein_coding	filamin B, beta [Source:HGNC Symbol;Acc:3755]
GAS6	13336.9	0.39	3.15e-06	0.000122	chr13	GAS6	protein_coding	growth arrest-specific 6 [Source:HGNC Symbol;Acc:4168]
KCNK2	2526.12	0.39	0.000332	0.00564	chr1	KCNK2	protein_coding	potassium channel, subfamily K, member 2 [Source:HGNC Symbol;Acc:6277]
MMP16	5289.59	0.39	0.000145	0.00298	chr8	MMP16	protein_coding	matrix metallopeptidase 16 (membrane-inserted) [Source:HGNC Symbol;Acc:7162]
PAPSS2	11657.2	0.39	1.3e-08	1.19e-06	chr10	PAPSS2	protein_coding	3'-phosphoadenosine 5'-phosphosulfate synthase 2 [Source:HGNC Symbol;Acc:8604]
PTGS1	7112.8	0.39	0.000121	0.00259	chr9	PTGS1	protein_coding	prostaglandin-endoperoxide synthase 1 (prostaglandin G/H synthase and cyclooxygenase) [Source:HGNC Symbol;Acc:9604]
RCAN1	6338.31	0.39	2.14e-10	3.57e-08	chr21	RCAN1	protein_coding	regulator of calcineurin 1 [Source:HGNC Symbol;Acc:3040]
SGK1	7846.62	0.39	4.3e-05	0.0011	chr6	SGK1	protein_coding	serum/glucocorticoid regulated kinase 1 [Source:HGNC Symbol;Acc:10810]
SLC38A5	1434.11	0.39	0.000147	0.003	chrX	SLC38A5	protein_coding	solute carrier family 38, member 5 [Source:HGNC Symbol;Acc:18070]
SYT1	1462.55	0.39	0.000122	0.00262	chr12	SYT1	protein_coding	synaptotagmin I [Source:HGNC Symbol;Acc:11509]
TRERF1	982.01	0.39	0.00271	0.0271	chr6	TRERF1	protein_coding	transcriptional regulating factor 1 [Source:HGNC Symbol;Acc:18273]
ZNF274	951.52	0.39	0.000194	0.00377	chr19	ZNF274	protein_coding	zinc finger protein 274 [Source:HGNC Symbol;Acc:13068]
ZNF502	444.27	0.39	0.00241	0.025	chr3	ZNF502	protein_coding	zinc finger protein 502 [Source:HGNC Symbol;Acc:23718]
ZNF773	548.4	0.39	0.00131	0.016	chr19	ZNF773	protein_coding	zinc finger protein 773 [Source:HGNC Symbol;Acc:30487]
ARHGAP22	621.95	0.38	0.00133	0.0161	chr10	ARHGAP22	protein_coding	Rho GTPase activating protein 22 [Source:HGNC Symbol;Acc:30320]
BIRC3	1007.4	0.38	0.00328	0.0311	chr11	BIRC3	protein_coding	baculoviral IAP repeat containing 3 [Source:HGNC Symbol;Acc:591]
CDH13	5957.05	0.38	0.000196	0.00379	chr16	CDH13	protein_coding	cadherin 13, H-cadherin (heart) [Source:HGNC Symbol;Acc:1753]
DDX41	4349.54	0.38	1.66e-06	7.24e-05	chr5	DDX41	protein_coding	DEAD (Asp-Glu-Ala-Asp) box polypeptide 41 [Source:HGNC Symbol;Acc:18674]
DNAJB4	14746.3	0.38	5.33e-10	7.53e-08	chr1	DNAJB4	protein_coding	DnaJ (Hsp40) homolog, subfamily B, member 4 [Source:HGNC Symbol;Acc:14886]
FAM13A	3040.77	0.38	1.27e-05	0.000401	chr4	FAM13A	protein_coding	family with sequence similarity 13, member A [Source:HGNC Symbol;Acc:19367]
GS1-358P8.4	763.31	0.38	0.00512	0.0431	chrX	GS1-358P8.4	sense_overlapping
IER3	2130.41	0.38	9.1e-06	0.000307	chr6	IER3	protein_coding	immediate early response 3 [Source:HGNC Symbol;Acc:5392]
MECOM	4936.88	0.38	7.05e-08	4.95e-06	chr3	MECOM	protein_coding	MDS1 and EVI1 complex locus [Source:HGNC Symbol;Acc:3498]
P4HA2	17516	0.38	3.98e-07	2.09e-05	chr5	P4HA2	protein_coding	prolyl 4-hydroxylase, alpha polypeptide II [Source:HGNC Symbol;Acc:8547]
TCEA3	1253.95	0.38	0.000272	0.00485	chr1	TCEA3	protein_coding	transcription elongation factor A (SII), 3 [Source:HGNC Symbol;Acc:11615]
TET1	1045.49	0.38	0.00146	0.0172	chr10	TET1	protein_coding	tet methylcytosine dioxygenase 1 [Source:HGNC Symbol;Acc:29484]
TRIB3	1612.92	0.38	0.000954	0.0126	chr20	TRIB3	protein_coding	tribbles homolog 3 (Drosophila) [Source:HGNC Symbol;Acc:16228]
UAP1L1	787.24	0.38	0.00109	0.0139	chr9	UAP1L1	protein_coding	UDP-N-acteylglucosamine pyrophosphorylase 1-like 1 [Source:HGNC Symbol;Acc:28082]
ZNF16	796.7	0.38	0.00102	0.0132	chr8	ZNF16	protein_coding	zinc finger protein 16 [Source:HGNC Symbol;Acc:12947]
AFMID	967.66	0.37	0.000423	0.00682	chr17	AFMID	protein_coding	arylformamidase [Source:HGNC Symbol;Acc:20910]
ALDH1L2	13815.5	0.37	2.95e-07	1.66e-05	chr12	ALDH1L2	protein_coding	aldehyde dehydrogenase 1 family, member L2 [Source:HGNC Symbol;Acc:26777]
ATAD2	2340.09	0.37	0.00219	0.0232	chr8	ATAD2	protein_coding	ATPase family, AAA domain containing 2 [Source:HGNC Symbol;Acc:30123]
BCAT1	39576.2	0.37	6.92e-07	3.43e-05	chr12	BCAT1	protein_coding	branched chain amino-acid transaminase 1, cytosolic [Source:HGNC Symbol;Acc:976]
CDCA7L	1305.5	0.37	0.000196	0.00378	chr7	CDCA7L	protein_coding	cell division cycle associated 7-like [Source:HGNC Symbol;Acc:30777]
COL8A1	178961	0.37	1.81e-06	7.77e-05	chr3	COL8A1	protein_coding	collagen, type VIII, alpha 1 [Source:HGNC Symbol;Acc:2215]
CRIM1	16984.9	0.37	8.84e-06	0.000301	chr2	CRIM1	protein_coding	cysteine rich transmembrane BMP regulator 1 (chordin-like) [Source:HGNC Symbol;Acc:2359]
CTD-2001E22.2	1512.03	0.37	3.46e-05	0.000925	chr5	CTD-2001E22.2	lincRNA
DMD	5960.05	0.37	5.66e-05	0.00136	chrX	DMD	protein_coding	dystrophin [Source:HGNC Symbol;Acc:2928]
DUSP16	627.8	0.37	0.00132	0.0161	chr12	DUSP16	protein_coding	dual specificity phosphatase 16 [Source:HGNC Symbol;Acc:17909]
FAM180A	1057.39	0.37	0.000332	0.00564	chr7	FAM180A	protein_coding	family with sequence similarity 180, member A [Source:HGNC Symbol;Acc:33773]
GPSM2	1195.83	0.37	0.000301	0.00524	chr1	GPSM2	protein_coding	G-protein signaling modulator 2 [Source:HGNC Symbol;Acc:29501]
GRPEL2	1389.9	0.37	1.46e-05	0.000451	chr5	GRPEL2	protein_coding	GrpE-like 2, mitochondrial (E. coli) [Source:HGNC Symbol;Acc:21060]
JAM2	4268.41	0.37	0.000102	0.00225	chr21	JAM2	protein_coding	junctional adhesion molecule 2 [Source:HGNC Symbol;Acc:14686]
KIF20B	853.36	0.37	0.000311	0.00538	chr10	KIF20B	protein_coding	kinesin family member 20B [Source:HGNC Symbol;Acc:7212]
KIF22	834.66	0.37	0.00217	0.0231	chr16	KIF22	protein_coding	kinesin family member 22 [Source:HGNC Symbol;Acc:6391]
NBEAL1	2408.18	0.37	0.00119	0.0149	chr2	NBEAL1	protein_coding	neurobeachin-like 1 [Source:HGNC Symbol;Acc:20681]
OXTR	5731.22	0.37	5.63e-05	0.00136	chr3	OXTR	protein_coding	oxytocin receptor [Source:HGNC Symbol;Acc:8529]
PGM1	7921.15	0.37	3.14e-06	0.000122	chr1	PGM1	protein_coding	phosphoglucomutase 1 [Source:HGNC Symbol;Acc:8905]
SGIP1	2364.35	0.37	4.11e-05	0.00106	chr1	SGIP1	protein_coding	SH3-domain GRB2-like (endophilin) interacting protein 1 [Source:HGNC Symbol;Acc:25412]
SLC2A1	19524.3	0.37	8.85e-05	0.00198	chr1	SLC2A1	protein_coding	solute carrier family 2 (facilitated glucose transporter), member 1 [Source:HGNC Symbol;Acc:11005]
STPG1	523.25	0.37	0.00511	0.043	chr1	STPG1	protein_coding	sperm-tail PG-rich repeat containing 1 [Source:HGNC Symbol;Acc:28070]
TFPI	10537.5	0.37	2.77e-07	1.57e-05	chr2	TFPI	protein_coding	tissue factor pathway inhibitor (lipoprotein-associated coagulation inhibitor) [Source:HGNC Symbol;Acc:11760]
ZNF484	548.55	0.37	0.00305	0.0295	chr9	ZNF484	protein_coding	zinc finger protein 484 [Source:HGNC Symbol;Acc:23385]
ADAM19	9375	0.36	0.000518	0.00786	chr5	ADAM19	protein_coding	ADAM metallopeptidase domain 19 [Source:HGNC Symbol;Acc:197]
AGPAT5	1547.33	0.36	3.31e-05	0.000891	chr8	AGPAT5	protein_coding	1-acylglycerol-3-phosphate O-acyltransferase 5 [Source:HGNC Symbol;Acc:20886]
ARHGDIB	4023.85	0.36	4.66e-07	2.39e-05	chr12	ARHGDIB	protein_coding	Rho GDP dissociation inhibitor (GDI) beta [Source:HGNC Symbol;Acc:679]
CDK19	2559.75	0.36	0.000129	0.00274	chr6	CDK19	protein_coding	cyclin-dependent kinase 19 [Source:HGNC Symbol;Acc:19338]
HDAC11	694.59	0.36	0.00298	0.029	chr3	HDAC11	protein_coding	histone deacetylase 11 [Source:HGNC Symbol;Acc:19086]
KBTBD11	863.76	0.36	0.00504	0.0425	chr8	KBTBD11	protein_coding	kelch repeat and BTB (POZ) domain containing 11 [Source:HGNC Symbol;Acc:29104]
NREP	76132.4	0.36	9.6e-06	0.000319	chr5	NREP	protein_coding	neuronal regeneration related protein [Source:HGNC Symbol;Acc:16834]
POSTN	387278	0.36	6.45e-05	0.00151	chr13	POSTN	protein_coding	periostin, osteoblast specific factor [Source:HGNC Symbol;Acc:16953]
PTPLA	925.11	0.36	0.00344	0.0322	chr10	PTPLA	protein_coding	protein tyrosine phosphatase-like (proline instead of catalytic arginine), member A [Source:HGNC Symbol;Acc:9639]
RAB6B	549.96	0.36	0.00154	0.018	chr3	RAB6B	protein_coding	RAB6B, member RAS oncogene family [Source:HGNC Symbol;Acc:14902]
RACGAP1	1930.3	0.36	0.00101	0.0131	chr12	RACGAP1	protein_coding	Rac GTPase activating protein 1 [Source:HGNC Symbol;Acc:9804]
SESN2	1796.42	0.36	0.000215	0.00403	chr1	SESN2	protein_coding	sestrin 2 [Source:HGNC Symbol;Acc:20746]
TRIOBP	858.08	0.36	0.000555	0.0083	chr22	TRIOBP	protein_coding	TRIO and F-actin binding protein [Source:HGNC Symbol;Acc:17009]
VEGFA	5573.54	0.36	0.000986	0.0129	chr6	VEGFA	protein_coding	vascular endothelial growth factor A [Source:HGNC Symbol;Acc:12680]
ADAMTS3	1207.95	0.35	6.28e-05	0.00148	chr4	ADAMTS3	protein_coding	ADAM metallopeptidase with thrombospondin type 1 motif, 3 [Source:HGNC Symbol;Acc:219]
CIDECP	787.83	0.35	0.000754	0.0106	chr3	CIDECP	pseudogene	cell death-inducing DFFA-like effector c pseudogene [Source:HGNC Symbol;Acc:24230]
FRY	1212.37	0.35	0.00272	0.0271	chr13	FRY	protein_coding	furry homolog (Drosophila) [Source:HGNC Symbol;Acc:20367]
HECW2	2967.71	0.35	0.000356	0.00595	chr2	HECW2	protein_coding	HECT, C2 and WW domain containing E3 ubiquitin protein ligase 2 [Source:HGNC Symbol;Acc:29853]
HN1L	3981.08	0.35	8.28e-08	5.66e-06	chr16	HN1L	protein_coding	hematological and neurological expressed 1-like [Source:HGNC Symbol;Acc:14137]
ITGBL1	75108.4	0.35	4.75e-05	0.00119	chr13	ITGBL1	protein_coding	integrin, beta-like 1 (with EGF-like repeat domains) [Source:HGNC Symbol;Acc:6164]
MAD2L1	795.1	0.35	0.00419	0.037	chr4	MAD2L1	protein_coding	MAD2 mitotic arrest deficient-like 1 (yeast) [Source:HGNC Symbol;Acc:6763]
MCM7	2567.31	0.35	0.00026	0.00471	chr7	MCM7	protein_coding	minichromosome maintenance complex component 7 [Source:HGNC Symbol;Acc:6950]
MORN4	738.49	0.35	0.000891	0.012	chr10	MORN4	protein_coding	MORN repeat containing 4 [Source:HGNC Symbol;Acc:24001]
MTHFD2	9085.3	0.35	2.58e-05	0.000721	chr2	MTHFD2	protein_coding	methylenetetrahydrofolate dehydrogenase (NADP+ dependent) 2, methenyltetrahydrofolate cyclohydrolase [Source:HGNC Symbol;Acc:7434]
PHLPP1	499.85	0.35	0.00244	0.0252	chr18	PHLPP1	protein_coding	PH domain and leucine rich repeat protein phosphatase 1 [Source:HGNC Symbol;Acc:20610]
PMAIP1	3426.46	0.35	1.29e-05	0.000406	chr18	PMAIP1	protein_coding	phorbol-12-myristate-13-acetate-induced protein 1 [Source:HGNC Symbol;Acc:9108]
PPP1R3C	13521.1	0.35	1.05e-05	0.000344	chr10	PPP1R3C	protein_coding	protein phosphatase 1, regulatory subunit 3C [Source:HGNC Symbol;Acc:9293]
PTGER4	1653.06	0.35	0.000436	0.00698	chr5	PTGER4	protein_coding	prostaglandin E receptor 4 (subtype EP4) [Source:HGNC Symbol;Acc:9596]
TGFBI	56664.1	0.35	1.05e-05	0.000344	chr5	TGFBI	protein_coding	transforming growth factor, beta-induced, 68kDa [Source:HGNC Symbol;Acc:11771]
TPD52L1	868.91	0.35	0.000834	0.0114	chr6	TPD52L1	protein_coding	tumor protein D52-like 1 [Source:HGNC Symbol;Acc:12006]
TPM4	150748	0.35	8.13e-10	1.13e-07	chr19	TPM4	protein_coding	tropomyosin 4 [Source:HGNC Symbol;Acc:12013]
ZNF461	483.23	0.35	0.00433	0.0379	chr19	ZNF461	protein_coding	zinc finger protein 461 [Source:HGNC Symbol;Acc:21629]
AC027612.6	1746.5	0.34	1.17e-05	0.000373	chr2	AC027612.6	pseudogene
CABLES1	594.18	0.34	0.00584	0.0468	chr18	CABLES1	protein_coding	Cdk5 and Abl enzyme substrate 1 [Source:HGNC Symbol;Acc:25097]
CDH2	13288.5	0.34	3.88e-05	0.00102	chr18	CDH2	protein_coding	cadherin 2, type 1, N-cadherin (neuronal) [Source:HGNC Symbol;Acc:1759]
CDKN2C	1183.79	0.34	0.000262	0.00472	chr1	CDKN2C	protein_coding	cyclin-dependent kinase inhibitor 2C (p18, inhibits CDK4) [Source:HGNC Symbol;Acc:1789]
FMN1	2717.43	0.34	0.000139	0.00288	chr15	FMN1	protein_coding	formin 1 [Source:HGNC Symbol;Acc:3768]
GAB2	1362.64	0.34	0.000145	0.00298	chr11	GAB2	protein_coding	GRB2-associated binding protein 2 [Source:HGNC Symbol;Acc:14458]
JAG1	15766	0.34	0.000366	0.00607	chr20	JAG1	protein_coding	jagged 1 [Source:HGNC Symbol;Acc:6188]
MLLT3	2453.58	0.34	1.41e-05	0.000436	chr9	MLLT3	protein_coding	myeloid/lymphoid or mixed-lineage leukemia (trithorax homolog, Drosophila); translocated to, 3 [Source:HGNC Symbol;Acc:7136]
MTMR11	1014.66	0.34	0.00101	0.0131	chr1	MTMR11	protein_coding	myotubularin related protein 11 [Source:HGNC Symbol;Acc:24307]
NAT9	1434.66	0.34	0.000332	0.00564	chr17	NAT9	protein_coding	N-acetyltransferase 9 (GCN5-related, putative) [Source:HGNC Symbol;Acc:23133]
SLC9A7	945.63	0.34	0.00213	0.0228	chrX	SLC9A7	protein_coding	solute carrier family 9, subfamily A (NHE7, cation proton antiporter 7), member 7 [Source:HGNC Symbol;Acc:17123]
SYNGR2	604.62	0.34	0.00315	0.0302	chr17	SYNGR2	protein_coding	synaptogyrin 2 [Source:HGNC Symbol;Acc:11499]
TEK	2477.23	0.34	0.000585	0.00866	chr9	TEK	protein_coding	TEK tyrosine kinase, endothelial [Source:HGNC Symbol;Acc:11724]
TUBA1B	86200.9	0.34	2.54e-09	2.96e-07	chr12	TUBA1B	protein_coding	tubulin, alpha 1b [Source:HGNC Symbol;Acc:18809]
ADSSL1	1638.9	0.33	0.00322	0.0307	chr14	ADSSL1	protein_coding	adenylosuccinate synthase like 1 [Source:HGNC Symbol;Acc:20093]
ARHGAP11A	1358.1	0.33	0.00212	0.0228	chr15	ARHGAP11A	protein_coding	Rho GTPase activating protein 11A [Source:HGNC Symbol;Acc:15783]
BCL10	2441.67	0.33	6.84e-06	0.000242	chr1	BCL10	protein_coding	B-cell CLL/lymphoma 10 [Source:HGNC Symbol;Acc:989]
CEP250	2307.03	0.33	3.59e-05	0.000953	chr20	CEP250	protein_coding	centrosomal protein 250kDa [Source:HGNC Symbol;Acc:1859]
COL5A2	266319	0.33	6.11e-07	3.08e-05	chr2	COL5A2	protein_coding	collagen, type V, alpha 2 [Source:HGNC Symbol;Acc:2210]
COLEC10	1008.95	0.33	0.000612	0.00893	chr8	COLEC10	protein_coding	collectin sub-family member 10 (C-type lectin) [Source:HGNC Symbol;Acc:2220]
DHRS1	657.87	0.33	0.00425	0.0373	chr14	DHRS1	protein_coding	dehydrogenase/reductase (SDR family) member 1 [Source:HGNC Symbol;Acc:16445]
DLG1	12540.7	0.33	4.18e-07	2.16e-05	chr3	DLG1	protein_coding	discs, large homolog 1 (Drosophila) [Source:HGNC Symbol;Acc:2900]
EFEMP1	20959	0.33	7.6e-09	7.33e-07	chr2	EFEMP1	protein_coding	EGF containing fibulin-like extracellular matrix protein 1 [Source:HGNC Symbol;Acc:3218]
EFEMP2	12513.6	0.33	0.00031	0.00537	chr11	EFEMP2	protein_coding	EGF containing fibulin-like extracellular matrix protein 2 [Source:HGNC Symbol;Acc:3219]
EHBP1L1	7419.24	0.33	5.72e-05	0.00137	chr11	EHBP1L1	protein_coding	EH domain binding protein 1-like 1 [Source:HGNC Symbol;Acc:30682]
GALNT5	18057.8	0.33	4.69e-08	3.54e-06	chr2	GALNT5	protein_coding	UDP-N-acetyl-alpha-D-galactosamine:polypeptide N-acetylgalactosaminyltransferase 5 (GalNAc-T5) [Source:HGNC Symbol;Acc:4127]
KCNMA1	2066.61	0.33	0.002	0.0217	chr10	KCNMA1	protein_coding	potassium large conductance calcium-activated channel, subfamily M, alpha member 1 [Source:HGNC Symbol;Acc:6284]
KDM1B	2060.98	0.33	6.38e-05	0.0015	chr6	KDM1B	protein_coding	lysine (K)-specific demethylase 1B [Source:HGNC Symbol;Acc:21577]
KIAA1549L	1881.53	0.33	0.00367	0.0337	chr11	KIAA1549L	protein_coding	KIAA1549-like [Source:HGNC Symbol;Acc:24836]
NES	9133.73	0.33	0.00252	0.0257	chr1	NES	protein_coding	nestin [Source:HGNC Symbol;Acc:7756]
POLH	2330.44	0.33	2.77e-06	0.000109	chr6	POLH	protein_coding	polymerase (DNA directed), eta [Source:HGNC Symbol;Acc:9181]
RIMS1	985.6	0.33	0.000784	0.0109	chr6	RIMS1	protein_coding	regulating synaptic membrane exocytosis 1 [Source:HGNC Symbol;Acc:17282]
RNF152	3275.89	0.33	3.72e-05	0.000983	chr18	RNF152	protein_coding	ring finger protein 152 [Source:HGNC Symbol;Acc:26811]
S100A6	15739.9	0.33	2.07e-08	1.77e-06	chr1	S100A6	protein_coding	S100 calcium binding protein A6 [Source:HGNC Symbol;Acc:10496]
SLC4A4	1763.15	0.33	0.00188	0.0208	chr4	SLC4A4	protein_coding	solute carrier family 4, sodium bicarbonate cotransporter, member 4 [Source:HGNC Symbol;Acc:11030]
VIM	218505	0.33	1.1e-05	0.000359	chr10	VIM	protein_coding	vimentin [Source:HGNC Symbol;Acc:12692]
ZKSCAN2	794.43	0.33	0.000918	0.0123	chr16	ZKSCAN2	protein_coding	zinc finger with KRAB and SCAN domains 2 [Source:HGNC Symbol;Acc:25677]
ADAMTS6	1503.64	0.32	0.00155	0.0181	chr5	ADAMTS6	protein_coding	ADAM metallopeptidase with thrombospondin type 1 motif, 6 [Source:HGNC Symbol;Acc:222]
ARL4C	5972.27	0.32	4.03e-05	0.00105	chr2	ARL4C	protein_coding	ADP-ribosylation factor-like 4C [Source:HGNC Symbol;Acc:698]
CAMK2N1	1581.97	0.32	0.000289	0.00509	chr1	CAMK2N1	protein_coding	calcium/calmodulin-dependent protein kinase II inhibitor 1 [Source:HGNC Symbol;Acc:24190]
CMIP	2071.66	0.32	0.000146	0.00298	chr16	CMIP	protein_coding	c-Maf inducing protein [Source:HGNC Symbol;Acc:24319]
CNTN3	1858.6	0.32	0.000157	0.00318	chr3	CNTN3	protein_coding	contactin 3 (plasmacytoma associated) [Source:HGNC Symbol;Acc:2173]
DARS	7768.91	0.32	9.06e-05	0.00203	chr2	DARS	protein_coding	aspartyl-tRNA synthetase [Source:HGNC Symbol;Acc:2678]
FAP	21500.4	0.32	0.000347	0.00583	chr2	FAP	protein_coding	fibroblast activation protein, alpha [Source:HGNC Symbol;Acc:3590]
GPI	16132.9	0.32	0.000669	0.00957	chr19	GPI	protein_coding	glucose-6-phosphate isomerase [Source:HGNC Symbol;Acc:4458]
GPR176	6921.85	0.32	9.86e-06	0.000327	chr15	GPR176	protein_coding	G protein-coupled receptor 176 [Source:HGNC Symbol;Acc:32370]
HEMK1	848.25	0.32	0.000993	0.013	chr3	HEMK1	protein_coding	HemK methyltransferase family member 1 [Source:HGNC Symbol;Acc:24923]
ITGA4	14512.8	0.32	0.000201	0.00384	chr2	ITGA4	protein_coding	integrin, alpha 4 (antigen CD49D, alpha 4 subunit of VLA-4 receptor) [Source:HGNC Symbol;Acc:6140]
KDM4C	2217.73	0.32	3.51e-05	0.000933	chr9	KDM4C	protein_coding	lysine (K)-specific demethylase 4C [Source:HGNC Symbol;Acc:17071]
LOXL3	10226.3	0.32	0.000465	0.00728	chr2	LOXL3	protein_coding	lysyl oxidase-like 3 [Source:HGNC Symbol;Acc:13869]
MELK	924.58	0.32	0.00176	0.0198	chr9	MELK	protein_coding	maternal embryonic leucine zipper kinase [Source:HGNC Symbol;Acc:16870]
NIPSNAP3A	1848.79	0.32	1.64e-05	0.000502	chr9	NIPSNAP3A	protein_coding	nipsnap homolog 3A (C. elegans) [Source:HGNC Symbol;Acc:23619]
PDIK1L	729.38	0.32	0.00455	0.0393	chr1	PDIK1L	protein_coding	PDLIM1 interacting kinase 1 like [Source:HGNC Symbol;Acc:18981]
PLCB1	1134.92	0.32	0.00177	0.0199	chr20	PLCB1	protein_coding	phospholipase C, beta 1 (phosphoinositide-specific) [Source:HGNC Symbol;Acc:15917]
PYGL	3301.08	0.32	1.01e-05	0.000335	chr14	PYGL	protein_coding	phosphorylase, glycogen, liver [Source:HGNC Symbol;Acc:9725]
SLC6A8	3435.77	0.32	0.00476	0.0405	chrX	SLC6A8	protein_coding	solute carrier family 6 (neurotransmitter transporter, creatine), member 8 [Source:HGNC Symbol;Acc:11055]
YEATS2	5332.6	0.32	0.000371	0.00612	chr3	YEATS2	protein_coding	YEATS domain containing 2 [Source:HGNC Symbol;Acc:25489]
ZNF292	3853.07	0.32	7.62e-05	0.00174	chr6	ZNF292	protein_coding	zinc finger protein 292 [Source:HGNC Symbol;Acc:18410]
ZNF426	859.37	0.32	0.00283	0.0279	chr19	ZNF426	protein_coding	zinc finger protein 426 [Source:HGNC Symbol;Acc:20725]
AC002055.4	2739.48	0.31	2.97e-05	0.00082	chr22	AC002055.4	pseudogene
AEN	3495.38	0.31	3.97e-05	0.00103	chr15	AEN	protein_coding	apoptosis enhancing nuclease [Source:HGNC Symbol;Acc:25722]
AXL	12973.1	0.31	6.4e-07	3.19e-05	chr19	AXL	protein_coding	AXL receptor tyrosine kinase [Source:HGNC Symbol;Acc:905]
C15orf52	2212.89	0.31	0.00146	0.0172	chr15	C15orf52	protein_coding	chromosome 15 open reading frame 52 [Source:HGNC Symbol;Acc:33488]
CCND1	45991	0.31	3.74e-06	0.000143	chr11	CCND1	protein_coding	cyclin D1 [Source:HGNC Symbol;Acc:1582]
COBLL1	2833.67	0.31	0.00117	0.0147	chr2	COBLL1	protein_coding	cordon-bleu WH2 repeat protein-like 1 [Source:HGNC Symbol;Acc:23571]
DST	24765.1	0.31	0.00161	0.0185	chr6	DST	protein_coding	dystonin [Source:HGNC Symbol;Acc:1090]
ESYT2	15353.1	0.31	2.51e-07	1.45e-05	chr7	ESYT2	protein_coding	extended synaptotagmin-like protein 2 [Source:HGNC Symbol;Acc:22211]
FAM127A	5043.04	0.31	0.00013	0.00275	chrX	FAM127A	protein_coding	family with sequence similarity 127, member A [Source:HGNC Symbol;Acc:2569]
FGF2	8934.38	0.31	3.99e-08	3.12e-06	chr4	FGF2	protein_coding	fibroblast growth factor 2 (basic) [Source:HGNC Symbol;Acc:3676]
ING4	1715.05	0.31	0.000344	0.00581	chr12	ING4	protein_coding	inhibitor of growth family, member 4 [Source:HGNC Symbol;Acc:19423]
INSIG2	4111.17	0.31	0.000235	0.00436	chr2	INSIG2	protein_coding	insulin induced gene 2 [Source:HGNC Symbol;Acc:20452]
LIN7A	1344.81	0.31	0.000784	0.0109	chr12	LIN7A	protein_coding	lin-7 homolog A (C. elegans) [Source:HGNC Symbol;Acc:17787]
MGLL	13574.2	0.31	1.16e-05	0.000373	chr3	MGLL	protein_coding	monoglyceride lipase [Source:HGNC Symbol;Acc:17038]
MYLIP	2077.6	0.31	7.34e-05	0.00169	chr6	MYLIP	protein_coding	myosin regulatory light chain interacting protein [Source:HGNC Symbol;Acc:21155]
NRK	1031.25	0.31	0.000538	0.00809	chrX	NRK	protein_coding	Nik related kinase [Source:HGNC Symbol;Acc:25391]
NRM	714.08	0.31	0.00304	0.0294	chr6	NRM	protein_coding	nurim (nuclear envelope membrane protein) [Source:HGNC Symbol;Acc:8003]
PFKL	6190.7	0.31	0.00147	0.0173	chr21	PFKL	protein_coding	phosphofructokinase, liver [Source:HGNC Symbol;Acc:8876]
SHMT2	10639.3	0.31	8.53e-06	0.000292	chr12	SHMT2	protein_coding	serine hydroxymethyltransferase 2 (mitochondrial) [Source:HGNC Symbol;Acc:10852]
SLC2A13	1408.68	0.31	0.00091	0.0122	chr12	SLC2A13	protein_coding	solute carrier family 2 (facilitated glucose transporter), member 13 [Source:HGNC Symbol;Acc:15956]
THBS3	2823.78	0.31	3.29e-05	0.000887	chr1	THBS3	protein_coding	thrombospondin 3 [Source:HGNC Symbol;Acc:11787]
TMEM173	5422.68	0.31	7.17e-05	0.00165	chr5	TMEM173	protein_coding	transmembrane protein 173 [Source:HGNC Symbol;Acc:27962]
TMSB10	53405.6	0.31	2.51e-07	1.45e-05	chr2	TMSB10	protein_coding	thymosin beta 10 [Source:HGNC Symbol;Acc:11879]
TPM1	86545.2	0.31	0.000176	0.00348	chr15	TPM1	protein_coding	tropomyosin 1 (alpha) [Source:HGNC Symbol;Acc:12010]
TSTA3	1641.37	0.31	3.43e-05	0.000917	chr8	TSTA3	protein_coding	tissue specific transplantation antigen P35B [Source:HGNC Symbol;Acc:12390]
WHSC1	2819.15	0.31	0.000172	0.00342	chr4	WHSC1	protein_coding	Wolf-Hirschhorn syndrome candidate 1 [Source:HGNC Symbol;Acc:12766]
ADAL	770.77	0.3	0.00369	0.0338	chr15	ADAL	protein_coding	adenosine deaminase-like [Source:HGNC Symbol;Acc:31853]
ADPRM	730.36	0.3	0.0036	0.0333	chr17	ADPRM	protein_coding	ADP-ribose/CDP-alcohol diphosphatase, manganese-dependent [Source:HGNC Symbol;Acc:30925]
AFAP1	9486.03	0.3	0.000459	0.00721	chr4	AFAP1	protein_coding	actin filament associated protein 1 [Source:HGNC Symbol;Acc:24017]
AK5	2144.82	0.3	0.00325	0.0309	chr1	AK5	protein_coding	adenylate kinase 5 [Source:HGNC Symbol;Acc:365]
AMOTL2	5982.07	0.3	9.23e-06	0.00031	chr3	AMOTL2	protein_coding	angiomotin like 2 [Source:HGNC Symbol;Acc:17812]
CECR5	1058.8	0.3	0.00148	0.0173	chr22	CECR5	protein_coding	cat eye syndrome chromosome region, candidate 5 [Source:HGNC Symbol;Acc:1843]
DLC1	16393	0.3	2.03e-05	0.000596	chr8	DLC1	protein_coding	deleted in liver cancer 1 [Source:HGNC Symbol;Acc:2897]
EPRS	20741.6	0.3	4.08e-07	2.12e-05	chr1	EPRS	protein_coding	glutamyl-prolyl-tRNA synthetase [Source:HGNC Symbol;Acc:3418]
FAM63B	3691.23	0.3	0.00126	0.0155	chr15	FAM63B	protein_coding	family with sequence similarity 63, member B [Source:HGNC Symbol;Acc:26954]
MAGI3	987.44	0.3	0.00176	0.0198	chr1	MAGI3	protein_coding	membrane associated guanylate kinase, WW and PDZ domain containing 3 [Source:HGNC Symbol;Acc:29647]
MARCKS	24841.7	0.3	1.38e-06	6.24e-05	chr6	MARCKS	protein_coding	myristoylated alanine-rich protein kinase C substrate [Source:HGNC Symbol;Acc:6759]
MB21D2	1443.34	0.3	0.00305	0.0295	chr3	MB21D2	protein_coding	Mab-21 domain containing 2 [Source:HGNC Symbol;Acc:30438]
MTHFD1L	4432.91	0.3	2e-06	8.39e-05	chr6	MTHFD1L	protein_coding	methylenetetrahydrofolate dehydrogenase (NADP+ dependent) 1-like [Source:HGNC Symbol;Acc:21055]
OARD1	1165.45	0.3	0.00199	0.0217	chr6	OARD1	protein_coding	O-acyl-ADP-ribose deacylase 1 [Source:HGNC Symbol;Acc:21257]
PKM	124536	0.3	5.32e-05	0.0013	chr15	PKM	protein_coding	pyruvate kinase, muscle [Source:HGNC Symbol;Acc:9021]
POFUT2	2926.95	0.3	3.04e-05	0.000837	chr21	POFUT2	protein_coding	protein O-fucosyltransferase 2 [Source:HGNC Symbol;Acc:14683]
TARS	14866.5	0.3	8.1e-05	0.00183	chr5	TARS	protein_coding	threonyl-tRNA synthetase [Source:HGNC Symbol;Acc:11572]
XBP1	11500.2	0.3	3.25e-06	0.000125	chr22	XBP1	protein_coding	X-box binding protein 1 [Source:HGNC Symbol;Acc:12801]
ANXA1	34699.8	0.29	1.16e-07	7.49e-06	chr9	ANXA1	protein_coding	annexin A1 [Source:HGNC Symbol;Acc:533]
C12orf75	5335.38	0.29	1.95e-05	0.000573	chr12	C12orf75	protein_coding	chromosome 12 open reading frame 75 [Source:HGNC Symbol;Acc:35164]
DSN1	1164.05	0.29	0.00256	0.0261	chr20	DSN1	protein_coding	DSN1, MIS12 kinetochore complex component [Source:HGNC Symbol;Acc:16165]
DUSP5	1050.65	0.29	0.00389	0.0352	chr10	DUSP5	protein_coding	dual specificity phosphatase 5 [Source:HGNC Symbol;Acc:3071]
F2R	58899.6	0.29	1.88e-06	8.01e-05	chr5	F2R	protein_coding	coagulation factor II (thrombin) receptor [Source:HGNC Symbol;Acc:3537]
FILIP1L	13565.7	0.29	0.000752	0.0106	chr3	FILIP1L	protein_coding	filamin A interacting protein 1-like [Source:HGNC Symbol;Acc:24589]
FRMD4A	6166.2	0.29	0.000208	0.00394	chr10	FRMD4A	protein_coding	FERM domain containing 4A [Source:HGNC Symbol;Acc:25491]
FSTL3	8643.16	0.29	0.000277	0.0049	chr19	FSTL3	protein_coding	follistatin-like 3 (secreted glycoprotein) [Source:HGNC Symbol;Acc:3973]
GPT2	1659.39	0.29	0.00394	0.0354	chr16	GPT2	protein_coding	glutamic pyruvate transaminase (alanine aminotransferase) 2 [Source:HGNC Symbol;Acc:18062]
HMGB2	2459.45	0.29	0.001	0.0131	chr4	HMGB2	protein_coding	high mobility group box 2 [Source:HGNC Symbol;Acc:5000]
ITGA2	2284.15	0.29	0.00381	0.0346	chr5	ITGA2	protein_coding	integrin, alpha 2 (CD49B, alpha 2 subunit of VLA-2 receptor) [Source:HGNC Symbol;Acc:6137]
LGALS1	44737.4	0.29	1.26e-05	0.0004	chr22	LGALS1	protein_coding	lectin, galactoside-binding, soluble, 1 [Source:HGNC Symbol;Acc:6561]
NRBP2	1130.6	0.29	0.00363	0.0334	chr8	NRBP2	protein_coding	nuclear receptor binding protein 2 [Source:HGNC Symbol;Acc:19339]
PAK1	2194.34	0.29	0.000253	0.0046	chr11	PAK1	protein_coding	p21 protein (Cdc42/Rac)-activated kinase 1 [Source:HGNC Symbol;Acc:8590]
PLXNB1	985.19	0.29	0.00218	0.0231	chr3	PLXNB1	protein_coding	plexin B1 [Source:HGNC Symbol;Acc:9103]
PPP1R12B	1368.39	0.29	0.00167	0.0191	chr1	PPP1R12B	protein_coding	protein phosphatase 1, regulatory subunit 12B [Source:HGNC Symbol;Acc:7619]
PRSS12	4333.12	0.29	0.00416	0.0368	chr4	PRSS12	protein_coding	protease, serine, 12 (neurotrypsin, motopsin) [Source:HGNC Symbol;Acc:9477]
PXN	8448.46	0.29	3.2e-05	0.000872	chr12	PXN	protein_coding	paxillin [Source:HGNC Symbol;Acc:9718]
RBBP6	4892.82	0.29	5.15e-06	0.000187	chr16	RBBP6	protein_coding	retinoblastoma binding protein 6 [Source:HGNC Symbol;Acc:9889]
RECK	14082.2	0.29	3.09e-05	0.000849	chr9	RECK	protein_coding	reversion-inducing-cysteine-rich protein with kazal motifs [Source:HGNC Symbol;Acc:11345]
RIOK3	6787.19	0.29	1.3e-05	0.00041	chr18	RIOK3	protein_coding	RIO kinase 3 [Source:HGNC Symbol;Acc:11451]
RORA	9890.4	0.29	1.15e-06	5.38e-05	chr15	RORA	protein_coding	RAR-related orphan receptor A [Source:HGNC Symbol;Acc:10258]
SBDSP1	4450.52	0.29	5.12e-06	0.000187	chr7	SBDSP1	pseudogene	Shwachman-Bodian-Diamond syndrome pseudogene 1 [Source:HGNC Symbol;Acc:21646]
SHROOM3	2954.86	0.29	0.000784	0.0109	chr4	SHROOM3	protein_coding	shroom family member 3 [Source:HGNC Symbol;Acc:30422]
VAV2	1025.79	0.29	0.00247	0.0254	chr9	VAV2	protein_coding	vav 2 guanine nucleotide exchange factor [Source:HGNC Symbol;Acc:12658]
ZNF791	2101.26	0.29	0.000144	0.00297	chr19	ZNF791	protein_coding	zinc finger protein 791 [Source:HGNC Symbol;Acc:26895]
CAP2	3831.82	0.28	0.000584	0.00866	chr6	CAP2	protein_coding	CAP, adenylate cyclase-associated protein, 2 (yeast) [Source:HGNC Symbol;Acc:20039]
CD109	13873.4	0.28	0.000155	0.00315	chr6	CD109	protein_coding	CD109 molecule [Source:HGNC Symbol;Acc:21685]
FLNA	180507	0.28	4.88e-05	0.00121	chrX	FLNA	protein_coding	filamin A, alpha [Source:HGNC Symbol;Acc:3754]
GARS	25385.7	0.28	1.98e-05	0.000582	chr7	GARS	protein_coding	glycyl-tRNA synthetase [Source:HGNC Symbol;Acc:4162]
GNAI2	24028	0.28	1.03e-06	4.94e-05	chr3	GNAI2	protein_coding	guanine nucleotide binding protein (G protein), alpha inhibiting activity polypeptide 2 [Source:HGNC Symbol;Acc:4385]
LRRFIP1	17654.9	0.28	0.000193	0.00375	chr2	LRRFIP1	protein_coding	leucine rich repeat (in FLII) interacting protein 1 [Source:HGNC Symbol;Acc:6702]
MICAL3	827.1	0.28	0.00494	0.0418	chr22	MICAL3	protein_coding	microtubule associated monooxygenase, calponin and LIM domain containing 3 [Source:HGNC Symbol;Acc:24694]
MYL9	45107.3	0.28	0.000267	0.00477	chr20	MYL9	protein_coding	myosin, light chain 9, regulatory [Source:HGNC Symbol;Acc:15754]
NFKB2	1956.96	0.28	0.000794	0.011	chr10	NFKB2	protein_coding	nuclear factor of kappa light polypeptide gene enhancer in B-cells 2 (p49/p100) [Source:HGNC Symbol;Acc:7795]
NIPAL3	5315.73	0.28	0.00021	0.00397	chr1	NIPAL3	protein_coding	NIPA-like domain containing 3 [Source:HGNC Symbol;Acc:25233]
PCK2	2177.59	0.28	0.00361	0.0334	chr14	PCK2	protein_coding	phosphoenolpyruvate carboxykinase 2 (mitochondrial) [Source:HGNC Symbol;Acc:8725]
PEAR1	4825.82	0.28	0.000107	0.00234	chr1	PEAR1	protein_coding	platelet endothelial aggregation receptor 1 [Source:HGNC Symbol;Acc:33631]
PHGDH	4621.27	0.28	3.73e-05	0.000983	chr1	PHGDH	protein_coding	phosphoglycerate dehydrogenase [Source:HGNC Symbol;Acc:8923]
PLXNA3	3874.2	0.28	0.00156	0.0181	chrX	PLXNA3	protein_coding	plexin A3 [Source:HGNC Symbol;Acc:9101]
PPP1R10	2879.4	0.28	0.00374	0.0342	chr6	PPP1R10	protein_coding	protein phosphatase 1, regulatory subunit 10 [Source:HGNC Symbol;Acc:9284]
PTPN14	9808.44	0.28	0.00186	0.0206	chr1	PTPN14	protein_coding	protein tyrosine phosphatase, non-receptor type 14 [Source:HGNC Symbol;Acc:9647]
RP11-159F24.1	1058.6	0.28	0.00499	0.0422	chr5	RP11-159F24.1	antisense
SH3BGRL3	12477.4	0.28	1.66e-06	7.23e-05	chr1	SH3BGRL3	protein_coding	SH3 domain binding glutamic acid-rich protein like 3 [Source:HGNC Symbol;Acc:15568]
SLC7A1	6123.93	0.28	0.000371	0.00612	chr13	SLC7A1	protein_coding	solute carrier family 7 (cationic amino acid transporter, y+ system), member 1 [Source:HGNC Symbol;Acc:11057]
SMC2	3171.39	0.28	8.62e-05	0.00194	chr9	SMC2	protein_coding	structural maintenance of chromosomes 2 [Source:HGNC Symbol;Acc:14011]
SPATA18	2107.28	0.28	0.00016	0.00321	chr4	SPATA18	protein_coding	spermatogenesis associated 18 [Source:HGNC Symbol;Acc:29579]
SPTBN1	34298.9	0.28	5.2e-06	0.000188	chr2	SPTBN1	protein_coding	spectrin, beta, non-erythrocytic 1 [Source:HGNC Symbol;Acc:11275]
STARD13	4617.97	0.28	0.000253	0.0046	chr13	STARD13	protein_coding	StAR-related lipid transfer (START) domain containing 13 [Source:HGNC Symbol;Acc:19164]
TAGLN	111751	0.28	0.0023	0.024	chr11	TAGLN	protein_coding	transgelin [Source:HGNC Symbol;Acc:11553]
TCTA	2228.39	0.28	0.000259	0.00468	chr3	TCTA	protein_coding	T-cell leukemia translocation altered [Source:HGNC Symbol;Acc:11692]
ABLIM3	3860.42	0.27	5.39e-05	0.00131	chr5	ABLIM3	protein_coding	actin binding LIM protein family, member 3 [Source:HGNC Symbol;Acc:29132]
ADAM9	41114.4	0.27	1.29e-06	5.94e-05	chr8	ADAM9	protein_coding	ADAM metallopeptidase domain 9 [Source:HGNC Symbol;Acc:216]
ALMS1	1744.05	0.27	0.00469	0.0401	chr2	ALMS1	protein_coding	Alstrom syndrome 1 [Source:HGNC Symbol;Acc:428]
CFL2	9111.05	0.27	1.96e-06	8.24e-05	chr14	CFL2	protein_coding	cofilin 2 (muscle) [Source:HGNC Symbol;Acc:1875]
CIRBP	12382.2	0.27	8.95e-06	0.000304	chr19	CIRBP	protein_coding	cold inducible RNA binding protein [Source:HGNC Symbol;Acc:1982]
DDR2	9243.6	0.27	6.6e-05	0.00153	chr1	DDR2	protein_coding	discoidin domain receptor tyrosine kinase 2 [Source:HGNC Symbol;Acc:2731]
DENND4B	1156.7	0.27	0.00368	0.0337	chr1	DENND4B	protein_coding	DENN/MADD domain containing 4B [Source:HGNC Symbol;Acc:29044]
EDA2R	2169.95	0.27	0.00102	0.0132	chrX	EDA2R	protein_coding	ectodysplasin A2 receptor [Source:HGNC Symbol;Acc:17756]
EPB41L3	9348.37	0.27	5.92e-05	0.00141	chr18	EPB41L3	protein_coding	erythrocyte membrane protein band 4.1-like 3 [Source:HGNC Symbol;Acc:3380]
GANC	979.09	0.27	0.0036	0.0333	chr15	GANC	protein_coding	glucosidase, alpha; neutral C [Source:HGNC Symbol;Acc:4139]
KDELR3	19099.4	0.27	9.51e-06	0.000317	chr22	KDELR3	protein_coding	KDEL (Lys-Asp-Glu-Leu) endoplasmic reticulum protein retention receptor 3 [Source:HGNC Symbol;Acc:6306]
MACF1	23401.5	0.27	0.00103	0.0133	chr1	MACF1	protein_coding	microtubule-actin crosslinking factor 1 [Source:HGNC Symbol;Acc:13664]
MLH1	3430.4	0.27	5.7e-05	0.00137	chr3	MLH1	protein_coding	mutL homolog 1, colon cancer, nonpolyposis type 2 (E. coli) [Source:HGNC Symbol;Acc:7127]
MLTK	10286.8	0.27	4.11e-05	0.00106	chr2	MLTK	protein_coding	Mitogen-activated protein kinase kinase kinase MLT [Source:UniProtKB/Swiss-Prot;Acc:Q9NYL2]
MPI	2588	0.27	0.000648	0.00936	chr15	MPI	protein_coding	mannose phosphate isomerase [Source:HGNC Symbol;Acc:7216]
OPHN1	1240.87	0.27	0.00336	0.0317	chrX	OPHN1	protein_coding	oligophrenin 1 [Source:HGNC Symbol;Acc:8148]
OPN3	3559.54	0.27	0.00224	0.0236	chr1	OPN3	protein_coding	opsin 3 [Source:HGNC Symbol;Acc:14007]
P4HB	76705.8	0.27	1.33e-06	6.06e-05	chr17	P4HB	protein_coding	prolyl 4-hydroxylase, beta polypeptide [Source:HGNC Symbol;Acc:8548]
PPAPDC1B	2205.95	0.27	0.000976	0.0129	chr8	PPAPDC1B	protein_coding	phosphatidic acid phosphatase type 2 domain containing 1B [Source:HGNC Symbol;Acc:25026]
RIN2	8120.68	0.27	2.77e-06	0.000109	chr20	RIN2	protein_coding	Ras and Rab interactor 2 [Source:HGNC Symbol;Acc:18750]
SARS	13755.5	0.27	0.00034	0.00575	chr1	SARS	protein_coding	seryl-tRNA synthetase [Source:HGNC Symbol;Acc:10537]
STK39	4756.71	0.27	0.000179	0.00354	chr2	STK39	protein_coding	serine threonine kinase 39 [Source:HGNC Symbol;Acc:17717]
TCAIM	2133.9	0.27	0.000978	0.0129	chr3	TCAIM	protein_coding	T cell activation inhibitor, mitochondrial [Source:HGNC Symbol;Acc:25241]
TGFB2	8724.95	0.27	0.00106	0.0136	chr1	TGFB2	protein_coding	transforming growth factor, beta 2 [Source:HGNC Symbol;Acc:11768]
UBC	86344.9	0.27	1.31e-06	6e-05	chr12	UBC	protein_coding	ubiquitin C [Source:HGNC Symbol;Acc:12468]
VCAN	109689	0.27	0.00192	0.0211	chr5	VCAN	protein_coding	versican [Source:HGNC Symbol;Acc:2464]
AARS	11419.4	0.26	0.000526	0.00795	chr16	AARS	protein_coding	alanyl-tRNA synthetase [Source:HGNC Symbol;Acc:20]
ACTN1	55383.8	0.26	0.000252	0.0046	chr14	ACTN1	protein_coding	actinin, alpha 1 [Source:HGNC Symbol;Acc:163]
ANP32E	6094.76	0.26	1.58e-05	0.000484	chr1	ANP32E	protein_coding	acidic (leucine-rich) nuclear phosphoprotein 32 family, member E [Source:HGNC Symbol;Acc:16673]
ANXA2	161135	0.26	1.46e-07	9.03e-06	chr15	ANXA2	protein_coding	annexin A2 [Source:HGNC Symbol;Acc:537]
CAV2	14736.4	0.26	1.17e-05	0.000373	chr7	CAV2	protein_coding	caveolin 2 [Source:HGNC Symbol;Acc:1528]
CDK5RAP3	2209.91	0.26	0.00276	0.0274	chr17	CDK5RAP3	protein_coding	CDK5 regulatory subunit associated protein 3 [Source:HGNC Symbol;Acc:18673]
CENPO	1143.18	0.26	0.00575	0.0465	chr2	CENPO	protein_coding	centromere protein O [Source:HGNC Symbol;Acc:28152]
DEK	10802.3	0.26	4.96e-05	0.00123	chr6	DEK	protein_coding	DEK oncogene [Source:HGNC Symbol;Acc:2768]
DNAJC18	2034.59	0.26	0.00106	0.0136	chr5	DNAJC18	protein_coding	DnaJ (Hsp40) homolog, subfamily C, member 18 [Source:HGNC Symbol;Acc:28429]
DZIP3	1673.62	0.26	0.0028	0.0277	chr3	DZIP3	protein_coding	DAZ interacting zinc finger protein 3 [Source:HGNC Symbol;Acc:30938]
ECT2	2639.62	0.26	0.00245	0.0253	chr3	ECT2	protein_coding	epithelial cell transforming sequence 2 oncogene [Source:HGNC Symbol;Acc:3155]
F2RL2	15143	0.26	1.67e-05	0.000508	chr5	F2RL2	protein_coding	coagulation factor II (thrombin) receptor-like 2 [Source:HGNC Symbol;Acc:3539]
FAM114A1	21123.5	0.26	1.15e-05	0.00037	chr4	FAM114A1	protein_coding	family with sequence similarity 114, member A1 [Source:HGNC Symbol;Acc:25087]
FBXW8	2163.48	0.26	0.000438	0.007	chr12	FBXW8	protein_coding	F-box and WD repeat domain containing 8 [Source:HGNC Symbol;Acc:13597]
FSTL1	304149	0.26	0.000157	0.00318	chr3	FSTL1	protein_coding	follistatin-like 1 [Source:HGNC Symbol;Acc:3972]
HMGCL	2234.63	0.26	0.000513	0.00782	chr1	HMGCL	protein_coding	3-hydroxymethyl-3-methylglutaryl-CoA lyase [Source:HGNC Symbol;Acc:5005]
ILK	19728	0.26	6.47e-05	0.00152	chr11	ILK	protein_coding	integrin-linked kinase [Source:HGNC Symbol;Acc:6040]
ING3	1145.72	0.26	0.00311	0.0298	chr7	ING3	protein_coding	inhibitor of growth family, member 3 [Source:HGNC Symbol;Acc:14587]
JAZF1	2852.74	0.26	0.000214	0.00403	chr7	JAZF1	protein_coding	JAZF zinc finger 1 [Source:HGNC Symbol;Acc:28917]
KRT7	3113.93	0.26	0.00616	0.0489	chr12	KRT7	protein_coding	keratin 7 [Source:HGNC Symbol;Acc:6445]
LAMA4	18811.5	0.26	2.52e-05	0.000709	chr6	LAMA4	protein_coding	laminin, alpha 4 [Source:HGNC Symbol;Acc:6484]
LIMS1	13113.1	0.26	7e-05	0.00162	chr2	LIMS1	protein_coding	LIM and senescent cell antigen-like domains 1 [Source:HGNC Symbol;Acc:6616]
LINC00607	1257.82	0.26	0.00529	0.0439	chr2	LINC00607	lincRNA	long intergenic non-protein coding RNA 607 [Source:HGNC Symbol;Acc:43944]
MGAT5	5793.56	0.26	0.000968	0.0128	chr2	MGAT5	protein_coding	mannosyl (alpha-1,6-)-glycoprotein beta-1,6-N-acetyl-glucosaminyltransferase [Source:HGNC Symbol;Acc:7049]
MSANTD3	1580.19	0.26	0.0012	0.015	chr9	MSANTD3	protein_coding	Myb/SANT-like DNA-binding domain containing 3 [Source:HGNC Symbol;Acc:23370]
MSRB3	17427.1	0.26	7.76e-05	0.00176	chr12	MSRB3	protein_coding	methionine sulfoxide reductase B3 [Source:HGNC Symbol;Acc:27375]
MTMR4	2230.91	0.26	0.00134	0.0162	chr17	MTMR4	protein_coding	myotubularin related protein 4 [Source:HGNC Symbol;Acc:7452]
MURC	1299.61	0.26	0.00361	0.0334	chr9	MURC	protein_coding	muscle-related coiled-coil protein [Source:HGNC Symbol;Acc:33742]
MXRA7	33285.3	0.26	0.000344	0.00581	chr17	MXRA7	protein_coding	matrix-remodelling associated 7 [Source:HGNC Symbol;Acc:7541]
MYO9A	4053.95	0.26	0.00121	0.0151	chr15	MYO9A	protein_coding	myosin IXA [Source:HGNC Symbol;Acc:7608]
NAV1	18852.7	0.26	0.000874	0.0118	chr1	NAV1	protein_coding	neuron navigator 1 [Source:HGNC Symbol;Acc:15989]
NEK7	11368.6	0.26	8.69e-06	0.000296	chr1	NEK7	protein_coding	NIMA-related kinase 7 [Source:HGNC Symbol;Acc:13386]
OLFML3	14128.5	0.26	0.00016	0.00321	chr1	OLFML3	protein_coding	olfactomedin-like 3 [Source:HGNC Symbol;Acc:24956]
OXCT1	5903.25	0.26	1.81e-05	0.000542	chr5	OXCT1	protein_coding	3-oxoacid CoA transferase 1 [Source:HGNC Symbol;Acc:8527]
PDP1	2841.26	0.26	0.00174	0.0196	chr8	PDP1	protein_coding	pyruvate dehyrogenase phosphatase catalytic subunit 1 [Source:HGNC Symbol;Acc:9279]
RBMXL1	1385.43	0.26	0.00543	0.0447	chr1	RBMXL1	protein_coding	RNA binding motif protein, X-linked-like 1 [Source:HGNC Symbol;Acc:25073]
ROR1	4610.46	0.26	0.00073	0.0103	chr1	ROR1	protein_coding	receptor tyrosine kinase-like orphan receptor 1 [Source:HGNC Symbol;Acc:10256]
RP11-14N7.2	1378.46	0.26	0.00469	0.0401	chr1	RP11-14N7.2	lincRNA
SEMA3C	18929.5	0.26	1.87e-06	7.97e-05	chr7	SEMA3C	protein_coding	sema domain, immunoglobulin domain (Ig), short basic domain, secreted, (semaphorin) 3C [Source:HGNC Symbol;Acc:10725]
SEMA5A	19181.8	0.26	0.00407	0.0363	chr5	SEMA5A	protein_coding	sema domain, seven thrombospondin repeats (type 1 and type 1-like), transmembrane domain (TM) and short cytoplasmic domain, (semaphorin) 5A [Source:HGNC Symbol;Acc:10736]
SLC12A6	3593.57	0.26	0.00381	0.0346	chr15	SLC12A6	protein_coding	solute carrier family 12 (potassium/chloride transporters), member 6 [Source:HGNC Symbol;Acc:10914]
SLFN5	7444.59	0.26	0.00065	0.00937	chr17	SLFN5	protein_coding	schlafen family member 5 [Source:HGNC Symbol;Acc:28286]
TBC1D8B	5545.18	0.26	6.76e-05	0.00157	chrX	TBC1D8B	protein_coding	TBC1 domain family, member 8B (with GRAM domain) [Source:HGNC Symbol;Acc:24715]
TES	8065.04	0.26	0.000408	0.00662	chr7	TES	protein_coding	testis derived transcript (3 LIM domains) [Source:HGNC Symbol;Acc:14620]
TSC22D2	1448.06	0.26	0.00128	0.0157	chr3	TSC22D2	protein_coding	TSC22 domain family, member 2 [Source:HGNC Symbol;Acc:29095]
WEE1	2380.51	0.26	0.000427	0.00686	chr11	WEE1	protein_coding	WEE1 homolog (S. pombe) [Source:HGNC Symbol;Acc:12761]
YIF1B	2542.52	0.26	0.00337	0.0317	chr19	YIF1B	protein_coding	Yip1 interacting factor homolog B (S. cerevisiae) [Source:HGNC Symbol;Acc:30511]
ZEB2	7560.48	0.26	0.000598	0.00878	chr2	ZEB2	protein_coding	zinc finger E-box binding homeobox 2 [Source:HGNC Symbol;Acc:14881]
ZNF558	1235.28	0.26	0.00391	0.0352	chr19	ZNF558	protein_coding	zinc finger protein 558 [Source:HGNC Symbol;Acc:26422]
ZNF827	2318.31	0.26	0.0016	0.0185	chr4	ZNF827	protein_coding	zinc finger protein 827 [Source:HGNC Symbol;Acc:27193]
AGTPBP1	1180.61	0.25	0.00585	0.0469	chr9	AGTPBP1	protein_coding	ATP/GTP binding protein 1 [Source:HGNC Symbol;Acc:17258]
ARHGEF10	7242.01	0.25	0.000235	0.00436	chr8	ARHGEF10	protein_coding	Rho guanine nucleotide exchange factor (GEF) 10 [Source:HGNC Symbol;Acc:14103]
ARNTL2	1294.49	0.25	0.00572	0.0463	chr12	ARNTL2	protein_coding	aryl hydrocarbon receptor nuclear translocator-like 2 [Source:HGNC Symbol;Acc:18984]
C6orf48	8736.59	0.25	0.00122	0.0151	chr6	C6orf48	protein_coding	chromosome 6 open reading frame 48 [Source:HGNC Symbol;Acc:19078]
CHAMP1	2596.78	0.25	0.000936	0.0125	chr13	CHAMP1	protein_coding	chromosome alignment maintaining phosphoprotein 1 [Source:HGNC Symbol;Acc:20311]
CHD1L	2674.1	0.25	0.0018	0.0201	chr1	CHD1L	protein_coding	chromodomain helicase DNA binding protein 1-like [Source:HGNC Symbol;Acc:1916]
CLDN1	4101.49	0.25	0.0054	0.0446	chr3	CLDN1	protein_coding	claudin 1 [Source:HGNC Symbol;Acc:2032]
CLN8	2397.73	0.25	0.00195	0.0214	chr8	CLN8	protein_coding	ceroid-lipofuscinosis, neuronal 8 (epilepsy, progressive with mental retardation) [Source:HGNC Symbol;Acc:2079]
CTSC	4827.54	0.25	0.00152	0.0178	chr11	CTSC	protein_coding	cathepsin C [Source:HGNC Symbol;Acc:2528]
DCK	1696.51	0.25	0.00259	0.0263	chr4	DCK	protein_coding	deoxycytidine kinase [Source:HGNC Symbol;Acc:2704]
EDIL3	58489.1	0.25	0.000654	0.00941	chr5	EDIL3	protein_coding	EGF-like repeats and discoidin I-like domains 3 [Source:HGNC Symbol;Acc:3173]
EFTUD1	2306.71	0.25	0.0017	0.0193	chr15	EFTUD1	protein_coding	elongation factor Tu GTP binding domain containing 1 [Source:HGNC Symbol;Acc:25789]
EPB41L2	8394.6	0.25	0.00263	0.0265	chr6	EPB41L2	protein_coding	erythrocyte membrane protein band 4.1-like 2 [Source:HGNC Symbol;Acc:3379]
ITGB3BP	1369.42	0.25	0.00598	0.0478	chr1	ITGB3BP	protein_coding	integrin beta 3 binding protein (beta3-endonexin) [Source:HGNC Symbol;Acc:6157]
KCTD20	19622.3	0.25	0.000847	0.0115	chr6	KCTD20	protein_coding	potassium channel tetramerization domain containing 20 [Source:HGNC Symbol;Acc:21052]
KIAA0907	1749.73	0.25	0.00606	0.0483	chr1	KIAA0907	protein_coding	KIAA0907 [Source:HGNC Symbol;Acc:29145]
MORC4	3913.25	0.25	0.00035	0.00588	chrX	MORC4	protein_coding	MORC family CW-type zinc finger 4 [Source:HGNC Symbol;Acc:23485]
NAGK	3850.65	0.25	0.000141	0.00291	chr2	NAGK	protein_coding	N-acetylglucosamine kinase [Source:HGNC Symbol;Acc:17174]
NT5E	22671.4	0.25	6.68e-06	0.000237	chr6	NT5E	protein_coding	5'-nucleotidase, ecto (CD73) [Source:HGNC Symbol;Acc:8021]
PKN1	4516.6	0.25	0.000941	0.0125	chr19	PKN1	protein_coding	protein kinase N1 [Source:HGNC Symbol;Acc:9405]
PPFIBP1	13734.1	0.25	0.000487	0.00752	chr12	PPFIBP1	protein_coding	PTPRF interacting protein, binding protein 1 (liprin beta 1) [Source:HGNC Symbol;Acc:9249]
PRSS23	16829.8	0.25	0.000563	0.0084	chr11	PRSS23	protein_coding	protease, serine, 23 [Source:HGNC Symbol;Acc:14370]
PYROXD1	1839.4	0.25	0.00104	0.0134	chr12	PYROXD1	protein_coding	pyridine nucleotide-disulphide oxidoreductase domain 1 [Source:HGNC Symbol;Acc:26162]
RBM3	19643.2	0.25	6.17e-05	0.00146	chrX	RBM3	protein_coding	RNA binding motif (RNP1, RRM) protein 3 [Source:HGNC Symbol;Acc:9900]
SIK1	1751.29	0.25	0.00543	0.0447	chr21	SIK1	protein_coding	salt-inducible kinase 1 [Source:HGNC Symbol;Acc:11142]
SRBD1	1596.64	0.25	0.0009	0.0121	chr2	SRBD1	protein_coding	S1 RNA binding domain 1 [Source:HGNC Symbol;Acc:25521]
TMEM106C	3152.99	0.25	0.00179	0.0201	chr12	TMEM106C	protein_coding	transmembrane protein 106C [Source:HGNC Symbol;Acc:28775]
TNS1	27459.6	0.25	0.00173	0.0195	chr2	TNS1	protein_coding	tensin 1 [Source:HGNC Symbol;Acc:11973]
TSPAN31	3142.21	0.25	0.00069	0.00979	chr12	TSPAN31	protein_coding	tetraspanin 31 [Source:HGNC Symbol;Acc:10539]
VAT1	13600.2	0.25	0.000499	0.00767	chr17	VAT1	protein_coding	vesicle amine transport protein 1 homolog (T. californica) [Source:HGNC Symbol;Acc:16919]
WWC2	6419.68	0.25	2.4e-05	0.000681	chr4	WWC2	protein_coding	WW and C2 domain containing 2 [Source:HGNC Symbol;Acc:24148]
ZNF614	1168.61	0.25	0.00437	0.0381	chr19	ZNF614	protein_coding	zinc finger protein 614 [Source:HGNC Symbol;Acc:24722]
AKAP9	4283.1	0.24	0.00103	0.0133	chr7	AKAP9	protein_coding	A kinase (PRKA) anchor protein (yotiao) 9 [Source:HGNC Symbol;Acc:379]
ARFGAP3	7037.89	0.24	0.000244	0.00448	chr22	ARFGAP3	protein_coding	ADP-ribosylation factor GTPase activating protein 3 [Source:HGNC Symbol;Acc:661]
ASB1	3193.3	0.24	0.00159	0.0184	chr2	ASB1	protein_coding	ankyrin repeat and SOCS box containing 1 [Source:HGNC Symbol;Acc:16011]
ASCC3	14082.5	0.24	0.000202	0.00385	chr6	ASCC3	protein_coding	activating signal cointegrator 1 complex subunit 3 [Source:HGNC Symbol;Acc:18697]
ASPH	34080.7	0.24	4.65e-06	0.000171	chr8	ASPH	protein_coding	aspartate beta-hydroxylase [Source:HGNC Symbol;Acc:757]
BCKDHB	1251.77	0.24	0.00539	0.0446	chr6	BCKDHB	protein_coding	branched chain keto acid dehydrogenase E1, beta polypeptide [Source:HGNC Symbol;Acc:987]
C20orf194	2748.38	0.24	0.00614	0.0488	chr20	C20orf194	protein_coding	chromosome 20 open reading frame 194 [Source:HGNC Symbol;Acc:17721]
CCDC50	8455.06	0.24	0.00017	0.00339	chr3	CCDC50	protein_coding	coiled-coil domain containing 50 [Source:HGNC Symbol;Acc:18111]
COPZ2	3679.45	0.24	0.000357	0.00595	chr17	COPZ2	protein_coding	coatomer protein complex, subunit zeta 2 [Source:HGNC Symbol;Acc:19356]
DNASE1L1	4201.92	0.24	0.000572	0.00851	chrX	DNASE1L1	protein_coding	deoxyribonuclease I-like 1 [Source:HGNC Symbol;Acc:2957]
FKBP9	21829.2	0.24	0.000294	0.00515	chr7	FKBP9	protein_coding	FK506 binding protein 9, 63 kDa [Source:HGNC Symbol;Acc:3725]
GPC6	8903.74	0.24	3.24e-05	0.000878	chr13	GPC6	protein_coding	glypican 6 [Source:HGNC Symbol;Acc:4454]
HERC3	2641.01	0.24	0.00277	0.0275	chr4	HERC3	protein_coding	HECT and RLD domain containing E3 ubiquitin protein ligase 3 [Source:HGNC Symbol;Acc:4876]
IVNS1ABP	4980.5	0.24	0.000363	0.00604	chr1	IVNS1ABP	protein_coding	influenza virus NS1A binding protein [Source:HGNC Symbol;Acc:16951]
LMAN1	29984.5	0.24	2.7e-06	0.000108	chr18	LMAN1	protein_coding	lectin, mannose-binding, 1 [Source:HGNC Symbol;Acc:6631]
MAP4	40164	0.24	6.56e-05	0.00153	chr3	MAP4	protein_coding	microtubule-associated protein 4 [Source:HGNC Symbol;Acc:6862]
MBNL1	22207	0.24	4.72e-05	0.00118	chr3	MBNL1	protein_coding	muscleblind-like splicing regulator 1 [Source:HGNC Symbol;Acc:6923]
MEA1	3577.09	0.24	0.00021	0.00397	chr6	MEA1	protein_coding	male-enhanced antigen 1 [Source:HGNC Symbol;Acc:6986]
MEF2A	12504.4	0.24	0.00182	0.0203	chr15	MEF2A	protein_coding	myocyte enhancer factor 2A [Source:HGNC Symbol;Acc:6993]
MYADM	16610.6	0.24	0.000624	0.00906	chr19	MYADM	protein_coding	myeloid-associated differentiation marker [Source:HGNC Symbol;Acc:7544]
MYL6	54717.7	0.24	0.000179	0.00353	chr12	MYL6	protein_coding	myosin, light chain 6, alkali, smooth muscle and non-muscle [Source:HGNC Symbol;Acc:7587]
MZT1	1352.99	0.24	0.00581	0.0467	chr13	MZT1	protein_coding	mitotic spindle organizing protein 1 [Source:HGNC Symbol;Acc:33830]
OSBPL2	2724.47	0.24	0.00128	0.0156	chr20	OSBPL2	protein_coding	oxysterol binding protein-like 2 [Source:HGNC Symbol;Acc:15761]
PDLIM1	5868.38	0.24	0.00133	0.0161	chr10	PDLIM1	protein_coding	PDZ and LIM domain 1 [Source:HGNC Symbol;Acc:2067]
PPP1R14B	2526.52	0.24	0.00162	0.0186	chr11	PPP1R14B	protein_coding	protein phosphatase 1, regulatory (inhibitor) subunit 14B [Source:HGNC Symbol;Acc:9057]
RND3	14080	0.24	0.001	0.0131	chr2	RND3	protein_coding	Rho family GTPase 3 [Source:HGNC Symbol;Acc:671]
SACS	10006.4	0.24	0.00575	0.0465	chr13	SACS	protein_coding	spastic ataxia of Charlevoix-Saguenay (sacsin) [Source:HGNC Symbol;Acc:10519]
SMAD3	5684.34	0.24	0.000761	0.0107	chr15	SMAD3	protein_coding	SMAD family member 3 [Source:HGNC Symbol;Acc:6769]
SMARCA2	9252.97	0.24	2.3e-05	0.000662	chr9	SMARCA2	protein_coding	SWI/SNF related, matrix associated, actin dependent regulator of chromatin, subfamily a, member 2 [Source:HGNC Symbol;Acc:11098]
SMG6	2892.43	0.24	0.00377	0.0344	chr17	SMG6	protein_coding	SMG6 nonsense mediated mRNA decay factor [Source:HGNC Symbol;Acc:17809]
SMURF2	6201.76	0.24	0.000903	0.0121	chr17	SMURF2	protein_coding	SMAD specific E3 ubiquitin protein ligase 2 [Source:HGNC Symbol;Acc:16809]
UFSP2	2478.59	0.24	0.00229	0.024	chr4	UFSP2	protein_coding	UFM1-specific peptidase 2 [Source:HGNC Symbol;Acc:25640]
UTRN	12301.4	0.24	0.00112	0.0143	chr6	UTRN	protein_coding	utrophin [Source:HGNC Symbol;Acc:12635]
ZC3H7A	7545.16	0.24	0.00135	0.0162	chr16	ZC3H7A	protein_coding	zinc finger CCCH-type containing 7A [Source:HGNC Symbol;Acc:30959]
ZNF22	2764.62	0.24	0.00262	0.0265	chr10	ZNF22	protein_coding	zinc finger protein 22 [Source:HGNC Symbol;Acc:13012]
BET1L	3975.81	0.23	0.00273	0.0272	chr11	BET1L	protein_coding	Bet1 golgi vesicular membrane trafficking protein-like [Source:HGNC Symbol;Acc:19348]
CALU	138502	0.23	1.94e-05	0.000573	chr7	CALU	protein_coding	calumenin [Source:HGNC Symbol;Acc:1458]
COL15A1	16530	0.23	0.00115	0.0145	chr9	COL15A1	protein_coding	collagen, type XV, alpha 1 [Source:HGNC Symbol;Acc:2192]
COX20	3675.56	0.23	0.000322	0.00553	chr1	COX20	protein_coding	COX20 cytochrome C oxidase assembly factor [Source:HGNC Symbol;Acc:26970]
DDB2	2927.51	0.23	0.00215	0.0229	chr11	DDB2	protein_coding	damage-specific DNA binding protein 2, 48kDa [Source:HGNC Symbol;Acc:2718]
EHBP1	7519.55	0.23	0.000263	0.00473	chr2	EHBP1	protein_coding	EH domain binding protein 1 [Source:HGNC Symbol;Acc:29144]
ENTPD5	2351.36	0.23	0.00338	0.0318	chr14	ENTPD5	protein_coding	ectonucleoside triphosphate diphosphohydrolase 5 [Source:HGNC Symbol;Acc:3367]
FBN1	294407	0.23	0.00126	0.0155	chr15	FBN1	protein_coding	fibrillin 1 [Source:HGNC Symbol;Acc:3603]
FER	3460.4	0.23	0.000593	0.00874	chr5	FER	protein_coding	fer (fps/fes related) tyrosine kinase [Source:HGNC Symbol;Acc:3655]
FNDC3B	24095.1	0.23	0.000281	0.00496	chr3	FNDC3B	protein_coding	fibronectin type III domain containing 3B [Source:HGNC Symbol;Acc:24670]
MAN2B2	4440.97	0.23	0.00183	0.0203	chr4	MAN2B2	protein_coding	mannosidase, alpha, class 2B, member 2 [Source:HGNC Symbol;Acc:29623]
MIR22HG	5676.58	0.23	0.000378	0.00622	chr17	MIR22HG	lincRNA	MIR22 host gene (non-protein coding) [Source:HGNC Symbol;Acc:28219]
MYO1C	21295.3	0.23	0.000198	0.00381	chr17	MYO1C	protein_coding	myosin IC [Source:HGNC Symbol;Acc:7597]
NTM	6142.5	0.23	0.00541	0.0447	chr11	NTM	protein_coding	neurotrimin [Source:HGNC Symbol;Acc:17941]
PCIF1	1734.67	0.23	0.00222	0.0234	chr20	PCIF1	protein_coding	PDX1 C-terminal inhibiting factor 1 [Source:HGNC Symbol;Acc:16200]
PCNT	1678.23	0.23	0.00277	0.0274	chr21	PCNT	protein_coding	pericentrin [Source:HGNC Symbol;Acc:16068]
PDIA5	3401.57	0.23	0.00234	0.0243	chr3	PDIA5	protein_coding	protein disulfide isomerase family A, member 5 [Source:HGNC Symbol;Acc:24811]
PIH1D1	2008.79	0.23	0.00207	0.0224	chr19	PIH1D1	protein_coding	PIH1 domain containing 1 [Source:HGNC Symbol;Acc:26075]
PRMT2	6079.49	0.23	0.00126	0.0155	chr21	PRMT2	protein_coding	protein arginine methyltransferase 2 [Source:HGNC Symbol;Acc:5186]
PYCR1	7117.99	0.23	0.00455	0.0393	chr17	PYCR1	protein_coding	pyrroline-5-carboxylate reductase 1 [Source:HGNC Symbol;Acc:9721]
SEC23A	31072.7	0.23	1.75e-05	0.000526	chr14	SEC23A	protein_coding	Sec23 homolog A (S. cerevisiae) [Source:HGNC Symbol;Acc:10701]
SIAH1	1517.71	0.23	0.00516	0.0432	chr16	SIAH1	protein_coding	siah E3 ubiquitin protein ligase 1 [Source:HGNC Symbol;Acc:10857]
STX7	5405.25	0.23	0.00359	0.0333	chr6	STX7	protein_coding	syntaxin 7 [Source:HGNC Symbol;Acc:11442]
TAF7	6979.69	0.23	0.000393	0.00641	chr5	TAF7	protein_coding	TAF7 RNA polymerase II, TATA box binding protein (TBP)-associated factor, 55kDa [Source:HGNC Symbol;Acc:11541]
THAP9-AS1	2260.5	0.23	0.00161	0.0185	chr4	THAP9-AS1	antisense	THAP9 antisense RNA 1 [Source:HGNC Symbol;Acc:44172]
TTC3	32294.6	0.23	0.00039	0.00638	chr21	TTC3	protein_coding	tetratricopeptide repeat domain 3 [Source:HGNC Symbol;Acc:12393]
TUBA1A	53405.6	0.23	4.26e-05	0.00109	chr12	TUBA1A	protein_coding	tubulin, alpha 1a [Source:HGNC Symbol;Acc:20766]
WASF2	11148.7	0.23	9.3e-05	0.00207	chr1	WASF2	protein_coding	WAS protein family, member 2 [Source:HGNC Symbol;Acc:12733]
ZBTB21	2186.08	0.23	0.00581	0.0467	chr21	ZBTB21	protein_coding	zinc finger and BTB domain containing 21 [Source:HGNC Symbol;Acc:13083]
ZCCHC7	2304.67	0.23	0.00172	0.0195	chr9	ZCCHC7	protein_coding	zinc finger, CCHC domain containing 7 [Source:HGNC Symbol;Acc:26209]
SEPT_8	7349.64	0.22	0.000263	0.00473	chr5	SEPT_8	protein_coding	septin 8 [Source:HGNC Symbol;Acc:16511]
CDKN1A	33553.4	0.22	0.000578	0.00859	chr6	CDKN1A	protein_coding	cyclin-dependent kinase inhibitor 1A (p21, Cip1) [Source:HGNC Symbol;Acc:1784]
COL4A5	10299.1	0.22	0.00119	0.015	chrX	COL4A5	protein_coding	collagen, type IV, alpha 5 [Source:HGNC Symbol;Acc:2207]
DAP	16808	0.22	6.08e-05	0.00145	chr5	DAP	protein_coding	death-associated protein [Source:HGNC Symbol;Acc:2672]
DENND5A	13228.9	0.22	6.18e-05	0.00146	chr11	DENND5A	protein_coding	DENN/MADD domain containing 5A [Source:HGNC Symbol;Acc:19344]
DYNC1H1	49205.4	0.22	0.00349	0.0325	chr14	DYNC1H1	protein_coding	dynein, cytoplasmic 1, heavy chain 1 [Source:HGNC Symbol;Acc:2961]
EPG5	4639.69	0.22	0.00624	0.0494	chr18	EPG5	protein_coding	ectopic P-granules autophagy protein 5 homolog (C. elegans) [Source:HGNC Symbol;Acc:29331]
FAM168A	7142.65	0.22	0.000924	0.0123	chr11	FAM168A	protein_coding	family with sequence similarity 168, member A [Source:HGNC Symbol;Acc:28999]
FNBP1	3302.72	0.22	0.00143	0.0169	chr9	FNBP1	protein_coding	formin binding protein 1 [Source:HGNC Symbol;Acc:17069]
FXYD5	2104.48	0.22	0.00225	0.0237	chr19	FXYD5	protein_coding	FXYD domain containing ion transport regulator 5 [Source:HGNC Symbol;Acc:4029]
GNB4	7218.86	0.22	0.00177	0.0199	chr3	GNB4	protein_coding	guanine nucleotide binding protein (G protein), beta polypeptide 4 [Source:HGNC Symbol;Acc:20731]
GXYLT2	2010.27	0.22	0.00456	0.0393	chr3	GXYLT2	protein_coding	glucoside xylosyltransferase 2 [Source:HGNC Symbol;Acc:33383]
KIF13A	7561.04	0.22	0.000366	0.00607	chr6	KIF13A	protein_coding	kinesin family member 13A [Source:HGNC Symbol;Acc:14566]
KLHL5	11145.8	0.22	0.000328	0.00561	chr4	KLHL5	protein_coding	kelch-like family member 5 [Source:HGNC Symbol;Acc:6356]
LONP1	3876.24	0.22	0.00337	0.0318	chr19	LONP1	protein_coding	lon peptidase 1, mitochondrial [Source:HGNC Symbol;Acc:9479]
MET	8160.82	0.22	0.000287	0.00505	chr7	MET	protein_coding	met proto-oncogene [Source:HGNC Symbol;Acc:7029]
MYO1B	18411.4	0.22	0.000197	0.0038	chr2	MYO1B	protein_coding	myosin IB [Source:HGNC Symbol;Acc:7596]
OPTN	9764.34	0.22	0.00216	0.023	chr10	OPTN	protein_coding	optineurin [Source:HGNC Symbol;Acc:17142]
PACS1	5045.22	0.22	0.00245	0.0253	chr11	PACS1	protein_coding	phosphofurin acidic cluster sorting protein 1 [Source:HGNC Symbol;Acc:30032]
PER1	4121.96	0.22	0.00132	0.0161	chr17	PER1	protein_coding	period circadian clock 1 [Source:HGNC Symbol;Acc:8845]
PFN1	20375.6	0.22	0.000235	0.00436	chr17	PFN1	protein_coding	profilin 1 [Source:HGNC Symbol;Acc:8881]
PHKB	7467.03	0.22	0.000208	0.00395	chr16	PHKB	protein_coding	phosphorylase kinase, beta [Source:HGNC Symbol;Acc:8927]
S100A11	21757.1	0.22	0.000551	0.00827	chr1	S100A11	protein_coding	S100 calcium binding protein A11 [Source:HGNC Symbol;Acc:10488]
SDE2	2956.24	0.22	0.00131	0.016	chr1	SDE2	protein_coding	SDE2 telomere maintenance homolog (S. pombe) [Source:HGNC Symbol;Acc:26643]
SLMAP	14537	0.22	0.00624	0.0494	chr3	SLMAP	protein_coding	sarcolemma associated protein [Source:HGNC Symbol;Acc:16643]
SPAG7	3535.44	0.22	0.000682	0.0097	chr17	SPAG7	protein_coding	sperm associated antigen 7 [Source:HGNC Symbol;Acc:11216]
TGFB1I1	5277.84	0.22	0.000852	0.0116	chr16	TGFB1I1	protein_coding	transforming growth factor beta 1 induced transcript 1 [Source:HGNC Symbol;Acc:11767]
TRIM22	9926.32	0.22	0.00124	0.0154	chr11	TRIM22	protein_coding	tripartite motif containing 22 [Source:HGNC Symbol;Acc:16379]
TRIM5	2791.52	0.22	0.00514	0.0431	chr11	TRIM5	protein_coding	tripartite motif containing 5 [Source:HGNC Symbol;Acc:16276]
UGP2	16044.4	0.22	0.00134	0.0161	chr2	UGP2	protein_coding	UDP-glucose pyrophosphorylase 2 [Source:HGNC Symbol;Acc:12527]
VPS13C	5019.26	0.22	0.00586	0.0469	chr15	VPS13C	protein_coding	vacuolar protein sorting 13 homolog C (S. cerevisiae) [Source:HGNC Symbol;Acc:23594]
WARS	10383.7	0.22	0.00274	0.0273	chr14	WARS	protein_coding	tryptophanyl-tRNA synthetase [Source:HGNC Symbol;Acc:12729]
YARS	7357.95	0.22	0.000984	0.0129	chr1	YARS	protein_coding	tyrosyl-tRNA synthetase [Source:HGNC Symbol;Acc:12840]
ACKR3	2755.79	0.21	0.0019	0.0209	chr2	ACKR3	protein_coding	atypical chemokine receptor 3 [Source:HGNC Symbol;Acc:23692]
BBS2	3706.1	0.21	0.003	0.0292	chr16	BBS2	protein_coding	Bardet-Biedl syndrome 2 [Source:HGNC Symbol;Acc:967]
DCLK1	7387.42	0.21	0.00362	0.0334	chr13	DCLK1	protein_coding	doublecortin-like kinase 1 [Source:HGNC Symbol;Acc:2700]
DOCK7	12617.9	0.21	0.000679	0.00969	chr1	DOCK7	protein_coding	dedicator of cytokinesis 7 [Source:HGNC Symbol;Acc:19190]
DYNC1LI2	22739	0.21	0.000336	0.00571	chr16	DYNC1LI2	protein_coding	dynein, cytoplasmic 1, light intermediate chain 2 [Source:HGNC Symbol;Acc:2966]
ELL2	10748.5	0.21	0.000402	0.00656	chr5	ELL2	protein_coding	elongation factor, RNA polymerase II, 2 [Source:HGNC Symbol;Acc:17064]
HRH1	2358.15	0.21	0.0052	0.0434	chr3	HRH1	protein_coding	histamine receptor H1 [Source:HGNC Symbol;Acc:5182]
INPP5F	17145.9	0.21	0.00103	0.0134	chr10	INPP5F	protein_coding	inositol polyphosphate-5-phosphatase F [Source:HGNC Symbol;Acc:17054]
KIAA1191	12440.8	0.21	0.00106	0.0136	chr5	KIAA1191	protein_coding	KIAA1191 [Source:HGNC Symbol;Acc:29209]
LAYN	6956.38	0.21	0.00211	0.0227	chr11	LAYN	protein_coding	layilin [Source:HGNC Symbol;Acc:29471]
MARVELD1	7938.66	0.21	0.000525	0.00795	chr10	MARVELD1	protein_coding	MARVEL domain containing 1 [Source:HGNC Symbol;Acc:28674]
MORF4L1P1	2632.2	0.21	0.0027	0.027	chr1	MORF4L1P1	pseudogene	mortality factor 4 like 1 pseudogene 1 [Source:HGNC Symbol;Acc:20400]
NEK1	3010.79	0.21	0.00225	0.0237	chr4	NEK1	protein_coding	NIMA-related kinase 1 [Source:HGNC Symbol;Acc:7744]
NFE2L1	32775.1	0.21	0.000714	0.0101	chr17	NFE2L1	protein_coding	nuclear factor (erythroid-derived 2)-like 1 [Source:HGNC Symbol;Acc:7781]
PAICS	9032.48	0.21	0.000124	0.00265	chr4	PAICS	protein_coding	phosphoribosylaminoimidazole carboxylase, phosphoribosylaminoimidazole succinocarboxamide synthetase [Source:HGNC Symbol;Acc:8587]
PTRF	52704.9	0.21	0.000867	0.0117	chr17	PTRF	protein_coding	polymerase I and transcript release factor [Source:HGNC Symbol;Acc:9688]
RP11-145M9.4	4517.74	0.21	0.00124	0.0154	chr3	RP11-145M9.4	lincRNA
SEC24D	24259.6	0.21	0.00086	0.0117	chr4	SEC24D	protein_coding	SEC24 family, member D (S. cerevisiae) [Source:HGNC Symbol;Acc:10706]
SPTY2D1	4545.28	0.21	0.00316	0.0303	chr11	SPTY2D1	protein_coding	SPT2, Suppressor of Ty, domain containing 1 (S. cerevisiae) [Source:HGNC Symbol;Acc:26818]
SRPK2	4120.77	0.21	0.000793	0.011	chr7	SRPK2	protein_coding	SRSF protein kinase 2 [Source:HGNC Symbol;Acc:11306]
TNFRSF10D	19648.3	0.21	0.000838	0.0114	chr8	TNFRSF10D	protein_coding	tumor necrosis factor receptor superfamily, member 10d, decoy with truncated death domain [Source:HGNC Symbol;Acc:11907]
TUBA1C	21946.8	0.21	0.000554	0.0083	chr12	TUBA1C	protein_coding	tubulin, alpha 1c [Source:HGNC Symbol;Acc:20768]
TUBB	104211	0.21	0.000721	0.0102	chr6	TUBB	protein_coding	tubulin, beta class I [Source:HGNC Symbol;Acc:20778]
ZEB1	23707.2	0.21	0.000327	0.00559	chr10	ZEB1	protein_coding	zinc finger E-box binding homeobox 1 [Source:HGNC Symbol;Acc:11642]
SEPT_10	9490.89	0.2	0.00345	0.0323	chr2	SEPT_10	protein_coding	septin 10 [Source:HGNC Symbol;Acc:14349]
SEPT_11	80333	0.2	0.00128	0.0157	chr4	SEPT_11	protein_coding	septin 11 [Source:HGNC Symbol;Acc:25589]
ANXA5	85193.2	0.2	0.00134	0.0161	chr4	ANXA5	protein_coding	annexin A5 [Source:HGNC Symbol;Acc:543]
ASAP2	4600.25	0.2	0.00322	0.0307	chr2	ASAP2	protein_coding	ArfGAP with SH3 domain, ankyrin repeat and PH domain 2 [Source:HGNC Symbol;Acc:2721]
ATF6B	5701.14	0.2	0.00213	0.0228	chr6	ATF6B	protein_coding	activating transcription factor 6 beta [Source:HGNC Symbol;Acc:2349]
CCNDBP1	2663.59	0.2	0.00386	0.035	chr15	CCNDBP1	protein_coding	cyclin D-type binding-protein 1 [Source:HGNC Symbol;Acc:1587]
CHMP3	6156.89	0.2	0.00044	0.00701	chr2	CHMP3	protein_coding	charged multivesicular body protein 3 [Source:HGNC Symbol;Acc:29865]
COTL1	4162.51	0.2	0.00386	0.035	chr16	COTL1	protein_coding	coactosin-like 1 (Dictyostelium) [Source:HGNC Symbol;Acc:18304]
FEM1C	3135.11	0.2	0.0023	0.024	chr5	FEM1C	protein_coding	fem-1 homolog c (C. elegans) [Source:HGNC Symbol;Acc:16933]
FN1	3.95378e+06	0.2	0.00467	0.0399	chr2	FN1	protein_coding	fibronectin 1 [Source:HGNC Symbol;Acc:3778]
FNIP1	3096.23	0.2	0.0042	0.037	chr5	FNIP1	protein_coding	folliculin interacting protein 1 [Source:HGNC Symbol;Acc:29418]
GBP3	6189.27	0.2	0.00235	0.0245	chr1	GBP3	protein_coding	guanylate binding protein 3 [Source:HGNC Symbol;Acc:4184]
GMPPA	3530.55	0.2	0.00557	0.0455	chr2	GMPPA	protein_coding	GDP-mannose pyrophosphorylase A [Source:HGNC Symbol;Acc:22923]
GNAS	58754.5	0.2	0.000845	0.0115	chr20	GNAS	protein_coding	GNAS complex locus [Source:HGNC Symbol;Acc:4392]
GTPBP2	3992.32	0.2	0.00357	0.0332	chr6	GTPBP2	protein_coding	GTP binding protein 2 [Source:HGNC Symbol;Acc:4670]
IQGAP1	37835.9	0.2	0.000727	0.0103	chr15	IQGAP1	protein_coding	IQ motif containing GTPase activating protein 1 [Source:HGNC Symbol;Acc:6110]
MAGED2	32546.9	0.2	0.00062	0.00902	chrX	MAGED2	protein_coding	melanoma antigen family D, 2 [Source:HGNC Symbol;Acc:16353]
MYH9	132284	0.2	0.00317	0.0303	chr22	MYH9	protein_coding	myosin, heavy chain 9, non-muscle [Source:HGNC Symbol;Acc:7579]
MYL12A	38780.5	0.2	0.00146	0.0172	chr18	MYL12A	protein_coding	myosin, light chain 12A, regulatory, non-sarcomeric [Source:HGNC Symbol;Acc:16701]
NBAS	5841.12	0.2	0.000535	0.00806	chr2	NBAS	protein_coding	neuroblastoma amplified sequence [Source:HGNC Symbol;Acc:15625]
NCAPD2	4189.41	0.2	0.00401	0.0358	chr12	NCAPD2	protein_coding	non-SMC condensin I complex, subunit D2 [Source:HGNC Symbol;Acc:24305]
RHOA	57080.6	0.2	0.000514	0.00782	chr3	RHOA	protein_coding	ras homolog family member A [Source:HGNC Symbol;Acc:667]
RUSC2	4085.66	0.2	0.00253	0.0258	chr9	RUSC2	protein_coding	RUN and SH3 domain containing 2 [Source:HGNC Symbol;Acc:23625]
SYNPO	9739.07	0.2	0.00544	0.0447	chr5	SYNPO	protein_coding	synaptopodin [Source:HGNC Symbol;Acc:30672]
TAF15	8580.26	0.2	0.00289	0.0284	chr17	TAF15	protein_coding	TAF15 RNA polymerase II, TATA box binding protein (TBP)-associated factor, 68kDa [Source:HGNC Symbol;Acc:11547]
THY1	16720.7	0.2	0.00478	0.0407	chr11	THY1	protein_coding	Thy-1 cell surface antigen [Source:HGNC Symbol;Acc:11801]
USP48	5488.26	0.2	0.00125	0.0154	chr1	USP48	protein_coding	ubiquitin specific peptidase 48 [Source:HGNC Symbol;Acc:18533]
WDR1	34878.8	0.2	0.000239	0.00441	chr4	WDR1	protein_coding	WD repeat domain 1 [Source:HGNC Symbol;Acc:12754]
AKR1A1	6354.29	0.19	0.00235	0.0245	chr1	AKR1A1	protein_coding	aldo-keto reductase family 1, member A1 (aldehyde reductase) [Source:HGNC Symbol;Acc:380]
ARHGAP10	5406.34	0.19	0.00403	0.036	chr4	ARHGAP10	protein_coding	Rho GTPase activating protein 10 [Source:HGNC Symbol;Acc:26099]
ARPC3	9673.34	0.19	0.00338	0.0318	chr12	ARPC3	protein_coding	actin related protein 2/3 complex, subunit 3, 21kDa [Source:HGNC Symbol;Acc:706]
CD59	53326.2	0.19	0.0006	0.0088	chr11	CD59	protein_coding	CD59 molecule, complement regulatory protein [Source:HGNC Symbol;Acc:1689]
CUL7	5588.89	0.19	0.00155	0.018	chr6	CUL7	protein_coding	cullin 7 [Source:HGNC Symbol;Acc:21024]
EIF2S2	13521.3	0.19	0.00109	0.0139	chr20	EIF2S2	protein_coding	eukaryotic translation initiation factor 2, subunit 2 beta, 38kDa [Source:HGNC Symbol;Acc:3266]
EZR	5955.39	0.19	0.00185	0.0205	chr6	EZR	protein_coding	ezrin [Source:HGNC Symbol;Acc:12691]
GNB1	32201.7	0.19	0.000299	0.00523	chr1	GNB1	protein_coding	guanine nucleotide binding protein (G protein), beta polypeptide 1 [Source:HGNC Symbol;Acc:4396]
IMPDH2	11100	0.19	0.000816	0.0112	chr3	IMPDH2	protein_coding	IMP (inosine 5'-monophosphate) dehydrogenase 2 [Source:HGNC Symbol;Acc:6053]
ITGB1	244133	0.19	0.0056	0.0456	chr10	ITGB1	protein_coding	integrin, beta 1 (fibronectin receptor, beta polypeptide, antigen CD29 includes MDF2, MSK12) [Source:HGNC Symbol;Acc:6153]
PEA15	32193.4	0.19	0.00524	0.0436	chr1	PEA15	protein_coding	phosphoprotein enriched in astrocytes 15 [Source:HGNC Symbol;Acc:8822]
PGRMC2	12204.8	0.19	0.00443	0.0385	chr4	PGRMC2	protein_coding	progesterone receptor membrane component 2 [Source:HGNC Symbol;Acc:16089]
PLP2	9594.74	0.19	0.00201	0.0218	chrX	PLP2	protein_coding	proteolipid protein 2 (colonic epithelium-enriched) [Source:HGNC Symbol;Acc:9087]
PPME1	3752.64	0.19	0.00383	0.0348	chr11	PPME1	protein_coding	protein phosphatase methylesterase 1 [Source:HGNC Symbol;Acc:30178]
RTN4	41127.9	0.19	0.00163	0.0187	chr2	RTN4	protein_coding	reticulon 4 [Source:HGNC Symbol;Acc:14085]
SERPINH1	63081.5	0.19	0.0028	0.0277	chr11	SERPINH1	protein_coding	serpin peptidase inhibitor, clade H (heat shock protein 47), member 1, (collagen binding protein 1) [Source:HGNC Symbol;Acc:1546]
SLC16A1	8556.59	0.19	0.00516	0.0431	chr1	SLC16A1	protein_coding	solute carrier family 16, member 1 (monocarboxylic acid transporter 1) [Source:HGNC Symbol;Acc:10922]
TMSB4X	57244.5	0.19	0.00411	0.0365	chrX	TMSB4X	protein_coding	thymosin beta 4, X-linked [Source:HGNC Symbol;Acc:11881]
TPGS2	4298.61	0.19	0.00364	0.0335	chr18	TPGS2	protein_coding	tubulin polyglutamylase complex subunit 2 [Source:HGNC Symbol;Acc:24561]
UPF3A	2631.32	0.19	0.00529	0.0439	chr13	UPF3A	protein_coding	UPF3 regulator of nonsense transcripts homolog A (yeast) [Source:HGNC Symbol;Acc:20332]
AK2	10193.3	0.18	0.00498	0.0421	chr1	AK2	protein_coding	adenylate kinase 2 [Source:HGNC Symbol;Acc:362]
ANKRD1	26144.8	0.18	0.00296	0.0289	chr10	ANKRD1	protein_coding	ankyrin repeat domain 1 (cardiac muscle) [Source:HGNC Symbol;Acc:15819]
ARF4	52988.4	0.18	0.000814	0.0112	chr3	ARF4	protein_coding	ADP-ribosylation factor 4 [Source:HGNC Symbol;Acc:655]
C11orf24	8236.65	0.18	0.00452	0.0392	chr11	C11orf24	protein_coding	chromosome 11 open reading frame 24 [Source:HGNC Symbol;Acc:1174]
C12orf23	16117.6	0.18	0.00256	0.0261	chr12	C12orf23	protein_coding	chromosome 12 open reading frame 23 [Source:HGNC Symbol;Acc:28281]
CHD3	14683.9	0.18	0.000987	0.0129	chr17	CHD3	protein_coding	chromodomain helicase DNA binding protein 3 [Source:HGNC Symbol;Acc:1918]
CLIC1	22361.2	0.18	0.00157	0.0182	chr6	CLIC1	protein_coding	chloride intracellular channel 1 [Source:HGNC Symbol;Acc:2062]
COG6	6518.64	0.18	0.00246	0.0254	chr13	COG6	protein_coding	component of oligomeric golgi complex 6 [Source:HGNC Symbol;Acc:18621]
COL12A1	235765	0.18	0.0034	0.0319	chr6	COL12A1	protein_coding	collagen, type XII, alpha 1 [Source:HGNC Symbol;Acc:2188]
COQ10B	3733.3	0.18	0.00615	0.0489	chr2	COQ10B	protein_coding	coenzyme Q10 homolog B (S. cerevisiae) [Source:HGNC Symbol;Acc:25819]
CORO1C	27250.3	0.18	0.00144	0.017	chr12	CORO1C	protein_coding	coronin, actin binding protein, 1C [Source:HGNC Symbol;Acc:2254]
CTNNA1	34803	0.18	0.00251	0.0257	chr5	CTNNA1	protein_coding	catenin (cadherin-associated protein), alpha 1, 102kDa [Source:HGNC Symbol;Acc:2509]
DPY19L4	6614.5	0.18	0.00142	0.0169	chr8	DPY19L4	protein_coding	dpy-19-like 4 (C. elegans) [Source:HGNC Symbol;Acc:27829]
FRMD6	25184.9	0.18	0.00257	0.0261	chr14	FRMD6	protein_coding	FERM domain containing 6 [Source:HGNC Symbol;Acc:19839]
GBF1	10596.8	0.18	0.00482	0.041	chr10	GBF1	protein_coding	golgi brefeldin A resistant guanine nucleotide exchange factor 1 [Source:HGNC Symbol;Acc:4181]
KDELR2	42707.2	0.18	0.000548	0.00823	chr7	KDELR2	protein_coding	KDEL (Lys-Asp-Glu-Leu) endoplasmic reticulum protein retention receptor 2 [Source:HGNC Symbol;Acc:6305]
KIAA1715	6278.34	0.18	0.00414	0.0368	chr2	KIAA1715	protein_coding	KIAA1715 [Source:HGNC Symbol;Acc:21610]
NT5DC2	12671.9	0.18	0.00632	0.0499	chr3	NT5DC2	protein_coding	5'-nucleotidase domain containing 2 [Source:HGNC Symbol;Acc:25717]
NUCB2	8942.65	0.18	0.00558	0.0455	chr11	NUCB2	protein_coding	nucleobindin 2 [Source:HGNC Symbol;Acc:8044]
PDGFC	8961.44	0.18	0.0039	0.0352	chr4	PDGFC	protein_coding	platelet derived growth factor C [Source:HGNC Symbol;Acc:8801]
RBFOX2	17756.4	0.18	0.00296	0.0289	chr22	RBFOX2	protein_coding	RNA binding protein, fox-1 homolog (C. elegans) 2 [Source:HGNC Symbol;Acc:9906]
RPL12	39596.7	0.18	0.000551	0.00827	chr9	RPL12	protein_coding	ribosomal protein L12 [Source:HGNC Symbol;Acc:10302]
SFRP1	28941.6	0.18	0.000388	0.00636	chr8	SFRP1	protein_coding	secreted frizzled-related protein 1 [Source:HGNC Symbol;Acc:10776]
SH3KBP1	8462.49	0.18	0.00265	0.0267	chrX	SH3KBP1	protein_coding	SH3-domain kinase binding protein 1 [Source:HGNC Symbol;Acc:13867]
SLC38A1	17854.9	0.18	0.00456	0.0393	chr12	SLC38A1	protein_coding	solute carrier family 38, member 1 [Source:HGNC Symbol;Acc:13447]
STT3A	17634.2	0.18	0.00204	0.0222	chr11	STT3A	protein_coding	STT3A, subunit of the oligosaccharyltransferase complex (catalytic) [Source:HGNC Symbol;Acc:6172]
TCEAL4	14375.4	0.18	0.00262	0.0265	chrX	TCEAL4	protein_coding	transcription elongation factor A (SII)-like 4 [Source:HGNC Symbol;Acc:26121]
TLN1	57596.1	0.18	0.0038	0.0346	chr9	TLN1	protein_coding	talin 1 [Source:HGNC Symbol;Acc:11845]
TMOD3	12321.1	0.18	0.00357	0.0332	chr15	TMOD3	protein_coding	tropomodulin 3 (ubiquitous) [Source:HGNC Symbol;Acc:11873]
TRAM1	48428.8	0.18	0.00296	0.0289	chr8	TRAM1	protein_coding	translocation associated membrane protein 1 [Source:HGNC Symbol;Acc:20568]
ACBD3	9715.39	0.17	0.00219	0.0232	chr1	ACBD3	protein_coding	acyl-CoA binding domain containing 3 [Source:HGNC Symbol;Acc:15453]
ANXA6	47399.3	0.17	0.00509	0.0428	chr5	ANXA6	protein_coding	annexin A6 [Source:HGNC Symbol;Acc:544]
ARMCX3	12763.6	0.17	0.00413	0.0367	chrX	ARMCX3	protein_coding	armadillo repeat containing, X-linked 3 [Source:HGNC Symbol;Acc:24065]
CAPN2	24308.9	0.17	0.00212	0.0228	chr1	CAPN2	protein_coding	calpain 2, (m/II) large subunit [Source:HGNC Symbol;Acc:1479]
CAPNS1	19354.8	0.17	0.002	0.0217	chr19	CAPNS1	protein_coding	calpain, small subunit 1 [Source:HGNC Symbol;Acc:1481]
CLIP1	9079.33	0.17	0.00425	0.0373	chr12	CLIP1	protein_coding	CAP-GLY domain containing linker protein 1 [Source:HGNC Symbol;Acc:10461]
CTBP2	4386.47	0.17	0.00509	0.0428	chr10	CTBP2	protein_coding	C-terminal binding protein 2 [Source:HGNC Symbol;Acc:2495]
EIF4A2	29327.2	0.17	0.00577	0.0466	chr3	EIF4A2	protein_coding	eukaryotic translation initiation factor 4A2 [Source:HGNC Symbol;Acc:3284]
EIF4B	32313.2	0.17	0.00215	0.0229	chr12	EIF4B	protein_coding	eukaryotic translation initiation factor 4B [Source:HGNC Symbol;Acc:3285]
ERLIN2	6652.94	0.17	0.00419	0.037	chr8	ERLIN2	protein_coding	ER lipid raft associated 2 [Source:HGNC Symbol;Acc:1356]
EXT1	7935.82	0.17	0.00422	0.0372	chr8	EXT1	protein_coding	exostosin glycosyltransferase 1 [Source:HGNC Symbol;Acc:3512]
GANAB	35494.4	0.17	0.00112	0.0143	chr11	GANAB	protein_coding	glucosidase, alpha; neutral AB [Source:HGNC Symbol;Acc:4138]
GBE1	16638.7	0.17	0.0058	0.0467	chr3	GBE1	protein_coding	glucan (1,4-alpha-), branching enzyme 1 [Source:HGNC Symbol;Acc:4180]
GDI1	9380.2	0.17	0.00468	0.04	chrX	GDI1	protein_coding	GDP dissociation inhibitor 1 [Source:HGNC Symbol;Acc:4226]
GNG12	27865.3	0.17	0.00267	0.0268	chr1	GNG12	protein_coding	guanine nucleotide binding protein (G protein), gamma 12 [Source:HGNC Symbol;Acc:19663]
MORF4L1	49455.7	0.17	0.00229	0.024	chr15	MORF4L1	protein_coding	mortality factor 4 like 1 [Source:HGNC Symbol;Acc:16989]
OSTC	23228.5	0.17	0.0049	0.0415	chr4	OSTC	protein_coding	oligosaccharyltransferase complex subunit (non-catalytic) [Source:HGNC Symbol;Acc:24448]
OXSR1	8813.1	0.17	0.00583	0.0468	chr3	OXSR1	protein_coding	oxidative stress responsive 1 [Source:HGNC Symbol;Acc:8508]
PTK2	9434.5	0.17	0.0027	0.027	chr8	PTK2	protein_coding	protein tyrosine kinase 2 [Source:HGNC Symbol;Acc:9611]
SGCB	14853.6	0.17	0.00443	0.0385	chr4	SGCB	protein_coding	sarcoglycan, beta (43kDa dystrophin-associated glycoprotein) [Source:HGNC Symbol;Acc:10806]
SPTAN1	27822.8	0.17	0.0046	0.0395	chr9	SPTAN1	protein_coding	spectrin, alpha, non-erythrocytic 1 [Source:HGNC Symbol;Acc:11273]
TPP1	9989.34	0.17	0.00515	0.0431	chr11	TPP1	protein_coding	tripeptidyl peptidase I [Source:HGNC Symbol;Acc:2073]
TRAM2	31743.2	0.17	0.00575	0.0465	chr6	TRAM2	protein_coding	translocation associated membrane protein 2 [Source:HGNC Symbol;Acc:16855]
YIPF5	14715	0.17	0.00294	0.0288	chr5	YIPF5	protein_coding	Yip1 domain family, member 5 [Source:HGNC Symbol;Acc:24877]
ERLEC1	12050.5	0.16	0.00624	0.0494	chr2	ERLEC1	protein_coding	endoplasmic reticulum lectin 1 [Source:HGNC Symbol;Acc:25222]
GPX8	32002.2	0.16	0.00226	0.0237	chr5	GPX8	protein_coding	glutathione peroxidase 8 (putative) [Source:HGNC Symbol;Acc:33100]
LEPRE1	15323.2	0.16	0.0042	0.037	chr1	LEPRE1	protein_coding	leucine proline-enriched proteoglycan (leprecan) 1 [Source:HGNC Symbol;Acc:19316]
MAGED1	41956.5	0.16	0.00323	0.0308	chrX	MAGED1	protein_coding	melanoma antigen family D, 1 [Source:HGNC Symbol;Acc:6813]
MAPK6	8421.19	0.16	0.00615	0.0489	chr15	MAPK6	protein_coding	mitogen-activated protein kinase 6 [Source:HGNC Symbol;Acc:6879]
PARVA	24060.5	0.16	0.00633	0.05	chr11	PARVA	protein_coding	parvin, alpha [Source:HGNC Symbol;Acc:14652]
PFN2	19080	0.16	0.0039	0.0352	chr3	PFN2	protein_coding	profilin 2 [Source:HGNC Symbol;Acc:8882]
RHOBTB3	14050	0.16	0.00362	0.0334	chr5	RHOBTB3	protein_coding	Rho-related BTB domain containing 3 [Source:HGNC Symbol;Acc:18757]
SSR3	33748.8	0.16	0.00437	0.0381	chr3	SSR3	protein_coding	signal sequence receptor, gamma (translocon-associated protein gamma) [Source:HGNC Symbol;Acc:11325]
GOLGB1	15231.2	0.15	0.00543	0.0447	chr3	GOLGB1	protein_coding	golgin B1 [Source:HGNC Symbol;Acc:4429]
PJA2	24947.8	0.15	0.00573	0.0464	chr5	PJA2	protein_coding	praja ring finger 2, E3 ubiquitin protein ligase [Source:HGNC Symbol;Acc:17481]
SEC31A	40383.2	0.15	0.00418	0.037	chr4	SEC31A	protein_coding	SEC31 homolog A (S. cerevisiae) [Source:HGNC Symbol;Acc:17052]
VDAC1	16614.5	0.15	0.00334	0.0316	chr5	VDAC1	protein_coding	voltage-dependent anion channel 1 [Source:HGNC Symbol;Acc:12669]
