# Supplementary material for: A biomimetic engineered bone platform for advanced testing of prosthetic implants
Source: Sci Rep. 2020 Dec 17;10:22154. doi: 10.1038/s41598-020-78416-w (PMC7747643; doi:10.1038/s41598-020-78416-w)
Supplement: Supplementary file 5 — Supplementary Table S3. [file 41598_2020_78416_MOESM5_ESM.xlsx]

## Sheet: Sheet1
Gene_name	Base Mean	log2 FC	P-value	P-value adj	Chromosome	Gene	Gene_type	Gene Description
GDE1	6909.4	-0.16	0.00554	0.0454	chr16	GDE1	protein_coding	glycerophosphodiester phosphodiesterase 1 [Source:HGNC Symbol;Acc:29644]
ATP10D	11920.8	-0.17	0.00421	0.037	chr4	ATP10D	protein_coding	ATPase, class V, type 10D [Source:HGNC Symbol;Acc:13549]
FIBIN	26887.3	-0.17	0.00276	0.0274	chr11	FIBIN	protein_coding	fin bud initiation factor homolog (zebrafish) [Source:HGNC Symbol;Acc:33747]
GALNT1	13014.1	-0.17	0.00193	0.0212	chr18	GALNT1	protein_coding	UDP-N-acetyl-alpha-D-galactosamine:polypeptide N-acetylgalactosaminyltransferase 1 (GalNAc-T1) [Source:HGNC Symbol;Acc:4123]
KLF13	11667.7	-0.17	0.00556	0.0455	chr15	KLF13	protein_coding	Kruppel-like factor 13 [Source:HGNC Symbol;Acc:13672]
KPNA1	7180.09	-0.17	0.00465	0.0399	chr3	KPNA1	protein_coding	karyopherin alpha 1 (importin alpha 5) [Source:HGNC Symbol;Acc:6394]
NID1	34240.8	-0.17	0.00539	0.0446	chr1	NID1	protein_coding	nidogen 1 [Source:HGNC Symbol;Acc:7821]
SLC25A46	6798.8	-0.17	0.0039	0.0352	chr5	SLC25A46	protein_coding	solute carrier family 25, member 46 [Source:HGNC Symbol;Acc:25198]
XRN2	9464.09	-0.17	0.00515	0.0431	chr20	XRN2	protein_coding	5'-3' exoribonuclease 2 [Source:HGNC Symbol;Acc:12836]
ACACA	5348.36	-0.18	0.00328	0.0311	chr17	ACACA	protein_coding	acetyl-CoA carboxylase alpha [Source:HGNC Symbol;Acc:84]
ANGPT1	13090.1	-0.18	0.00274	0.0273	chr8	ANGPT1	protein_coding	angiopoietin 1 [Source:HGNC Symbol;Acc:484]
CBFB	4699.97	-0.18	0.00361	0.0334	chr16	CBFB	protein_coding	core-binding factor, beta subunit [Source:HGNC Symbol;Acc:1539]
IGF2	77450.4	-0.18	0.00111	0.0142	chr11	IGF2	protein_coding	insulin-like growth factor 2 (somatomedin A) [Source:HGNC Symbol;Acc:5466]
KPNA6	6607.82	-0.18	0.00389	0.0352	chr1	KPNA6	protein_coding	karyopherin alpha 6 (importin alpha 7) [Source:HGNC Symbol;Acc:6399]
LARP4B	3898.46	-0.18	0.00358	0.0333	chr10	LARP4B	protein_coding	La ribonucleoprotein domain family, member 4B [Source:HGNC Symbol;Acc:28987]
PHLDB1	10265.3	-0.18	0.00107	0.0137	chr11	PHLDB1	protein_coding	pleckstrin homology-like domain, family B, member 1 [Source:HGNC Symbol;Acc:23697]
PPM1A	4430.59	-0.18	0.0057	0.0463	chr14	PPM1A	protein_coding	protein phosphatase, Mg2+/Mn2+ dependent, 1A [Source:HGNC Symbol;Acc:9275]
PTK7	14422.5	-0.18	0.00437	0.0381	chr6	PTK7	protein_coding	protein tyrosine kinase 7 [Source:HGNC Symbol;Acc:9618]
PTMA	32826.4	-0.18	0.00078	0.0109	chr2	PTMA	protein_coding	prothymosin, alpha [Source:HGNC Symbol;Acc:9623]
RDH11	5897.24	-0.18	0.00454	0.0392	chr14	RDH11	protein_coding	retinol dehydrogenase 11 (all-trans/9-cis/11-cis) [Source:HGNC Symbol;Acc:17964]
STOM	10110.9	-0.18	0.004	0.0358	chr9	STOM	protein_coding	stomatin [Source:HGNC Symbol;Acc:3383]
TSPYL1	5134.77	-0.18	0.00293	0.0287	chr6	TSPYL1	protein_coding	TSPY-like 1 [Source:HGNC Symbol;Acc:12382]
AMFR	5142.96	-0.19	0.00195	0.0214	chr16	AMFR	protein_coding	autocrine motility factor receptor, E3 ubiquitin protein ligase [Source:HGNC Symbol;Acc:463]
ATIC	4230.52	-0.19	0.0058	0.0467	chr2	ATIC	protein_coding	5-aminoimidazole-4-carboxamide ribonucleotide formyltransferase/IMP cyclohydrolase [Source:HGNC Symbol;Acc:794]
CDK13	4273.11	-0.19	0.00269	0.027	chr7	CDK13	protein_coding	cyclin-dependent kinase 13 [Source:HGNC Symbol;Acc:1733]
CLPX	3749.48	-0.19	0.00327	0.031	chr15	CLPX	protein_coding	ClpX caseinolytic peptidase X homolog (E. coli) [Source:HGNC Symbol;Acc:2088]
DNAJA1	15408.1	-0.19	0.0043	0.0377	chr9	DNAJA1	protein_coding	DnaJ (Hsp40) homolog, subfamily A, member 1 [Source:HGNC Symbol;Acc:5229]
HADHB	8643.24	-0.19	0.000823	0.0113	chr2	HADHB	protein_coding	hydroxyacyl-CoA dehydrogenase/3-ketoacyl-CoA thiolase/enoyl-CoA hydratase (trifunctional protein), beta subunit [Source:HGNC Symbol;Acc:4803]
HDAC7	5206.66	-0.19	0.00402	0.0359	chr12	HDAC7	protein_coding	histone deacetylase 7 [Source:HGNC Symbol;Acc:14067]
HIGD1A	11326.5	-0.19	0.00328	0.0311	chr3	HIGD1A	protein_coding	HIG1 hypoxia inducible domain family, member 1A [Source:HGNC Symbol;Acc:29527]
HMGXB3	4313.58	-0.19	0.00161	0.0185	chr5	HMGXB3	protein_coding	HMG box domain containing 3 [Source:HGNC Symbol;Acc:28982]
KIAA0947	5031.61	-0.19	0.00322	0.0307	chr5	KIAA0947	protein_coding	KIAA0947 [Source:HGNC Symbol;Acc:29154]
KIAA1967	4388.87	-0.19	0.00369	0.0338	chr8	KIAA1967	protein_coding	KIAA1967 [Source:HGNC Symbol;Acc:23360]
NAMPT	7309.12	-0.19	0.00634	0.05	chr7	NAMPT	protein_coding	nicotinamide phosphoribosyltransferase [Source:HGNC Symbol;Acc:30092]
OTUD4	5313.48	-0.19	0.00197	0.0216	chr4	OTUD4	protein_coding	OTU domain containing 4 [Source:HGNC Symbol;Acc:24949]
PTPLAD1	8736.1	-0.19	0.00576	0.0465	chr15	PTPLAD1	protein_coding	protein tyrosine phosphatase-like A domain containing 1 [Source:HGNC Symbol;Acc:24175]
RCOR3	2564.26	-0.19	0.00625	0.0494	chr1	RCOR3	protein_coding	REST corepressor 3 [Source:HGNC Symbol;Acc:25594]
UBE2G1	4044.4	-0.19	0.00553	0.0454	chr17	UBE2G1	protein_coding	ubiquitin-conjugating enzyme E2G 1 [Source:HGNC Symbol;Acc:12482]
AUP1	7143.64	-0.2	0.00221	0.0233	chr2	AUP1	protein_coding	ancient ubiquitous protein 1 [Source:HGNC Symbol;Acc:891]
BHLHE40	7484.54	-0.2	0.00466	0.0399	chr3	BHLHE40	protein_coding	basic helix-loop-helix family, member e40 [Source:HGNC Symbol;Acc:1046]
BTAF1	5553.97	-0.2	0.0042	0.037	chr10	BTAF1	protein_coding	BTAF1 RNA polymerase II, B-TFIID transcription factor-associated, 170kDa [Source:HGNC Symbol;Acc:17307]
CNOT11	3113.53	-0.2	0.00205	0.0222	chr2	CNOT11	protein_coding	CCR4-NOT transcription complex, subunit 11 [Source:HGNC Symbol;Acc:25217]
CPM	3402.06	-0.2	0.0027	0.027	chr12	CPM	protein_coding	carboxypeptidase M [Source:HGNC Symbol;Acc:2311]
DCAF12	3969.29	-0.2	0.00126	0.0155	chr9	DCAF12	protein_coding	DDB1 and CUL4 associated factor 12 [Source:HGNC Symbol;Acc:19911]
ELAC2	3238.86	-0.2	0.00522	0.0436	chr17	ELAC2	protein_coding	elaC ribonuclease Z 2 [Source:HGNC Symbol;Acc:14198]
EXTL3	4339.4	-0.2	0.00346	0.0323	chr8	EXTL3	protein_coding	exostosin-like glycosyltransferase 3 [Source:HGNC Symbol;Acc:3518]
FAM134C	3543.95	-0.2	0.00378	0.0344	chr17	FAM134C	protein_coding	family with sequence similarity 134, member C [Source:HGNC Symbol;Acc:27258]
GMPS	5195.36	-0.2	0.00524	0.0436	chr3	GMPS	protein_coding	guanine monphosphate synthase [Source:HGNC Symbol;Acc:4378]
HS2ST1	4634.47	-0.2	0.0057	0.0463	chr1	HS2ST1	protein_coding	heparan sulfate 2-O-sulfotransferase 1 [Source:HGNC Symbol;Acc:5193]
LOXL4	9328.64	-0.2	0.000661	0.00949	chr10	LOXL4	protein_coding	lysyl oxidase-like 4 [Source:HGNC Symbol;Acc:17171]
MED13	7632.31	-0.2	0.00112	0.0143	chr17	MED13	protein_coding	mediator complex subunit 13 [Source:HGNC Symbol;Acc:22474]
MSI2	5151.07	-0.2	0.00216	0.023	chr17	MSI2	protein_coding	musashi RNA-binding protein 2 [Source:HGNC Symbol;Acc:18585]
MT-RNR1	25018.6	-0.2	0.00134	0.0161	chrM	MT-RNR1	Mt_rRNA	mitochondrially encoded 12S RNA [Source:HGNC Symbol;Acc:7470]
NUFIP2	11352.2	-0.2	0.00466	0.0399	chr17	NUFIP2	protein_coding	nuclear fragile X mental retardation protein interacting protein 2 [Source:HGNC Symbol;Acc:17634]
PDZD8	3640.43	-0.2	0.00296	0.0289	chr10	PDZD8	protein_coding	PDZ domain containing 8 [Source:HGNC Symbol;Acc:26974]
PSMD11	7075.59	-0.2	0.00107	0.0137	chr17	PSMD11	protein_coding	proteasome (prosome, macropain) 26S subunit, non-ATPase, 11 [Source:HGNC Symbol;Acc:9556]
SERPING1	14142.1	-0.2	0.00299	0.0291	chr11	SERPING1	protein_coding	serpin peptidase inhibitor, clade G (C1 inhibitor), member 1 [Source:HGNC Symbol;Acc:1228]
SIX1	19514.5	-0.2	0.00291	0.0285	chr14	SIX1	protein_coding	SIX homeobox 1 [Source:HGNC Symbol;Acc:10887]
SRCAP	5079.95	-0.2	0.00165	0.0188	chr16	SRCAP	protein_coding	Snf2-related CREBBP activator protein [Source:HGNC Symbol;Acc:16974]
TMEM184C	6904.59	-0.2	0.00135	0.0162	chr4	TMEM184C	protein_coding	transmembrane protein 184C [Source:HGNC Symbol;Acc:25587]
TTL	5677.18	-0.2	0.00187	0.0207	chr2	TTL	protein_coding	tubulin tyrosine ligase [Source:HGNC Symbol;Acc:21586]
UBLCP1	4099.36	-0.2	0.00558	0.0455	chr5	UBLCP1	protein_coding	ubiquitin-like domain containing CTD phosphatase 1 [Source:HGNC Symbol;Acc:28110]
UNC5B	21433.2	-0.2	0.00155	0.0181	chr10	UNC5B	protein_coding	unc-5 homolog B (C. elegans) [Source:HGNC Symbol;Acc:12568]
UROS	2975.24	-0.2	0.00514	0.0431	chr10	UROS	protein_coding	uroporphyrinogen III synthase [Source:HGNC Symbol;Acc:12592]
USP10	4433.95	-0.2	0.00119	0.0149	chr16	USP10	protein_coding	ubiquitin specific peptidase 10 [Source:HGNC Symbol;Acc:12608]
ZNF664	7809.13	-0.2	0.000459	0.00721	chr12	ZNF664	protein_coding	zinc finger protein 664 [Source:HGNC Symbol;Acc:25406]
ABCF2	6326.62	-0.21	0.00445	0.0386	chr7	ABCF2	protein_coding	ATP-binding cassette, sub-family F (GCN20), member 2 [Source:HGNC Symbol;Acc:71]
C11orf30	1911.13	-0.21	0.00517	0.0432	chr11	C11orf30	protein_coding	chromosome 11 open reading frame 30 [Source:HGNC Symbol;Acc:18071]
CCND3	6847.76	-0.21	0.000847	0.0115	chr6	CCND3	protein_coding	cyclin D3 [Source:HGNC Symbol;Acc:1585]
CUL3	6989.47	-0.21	0.000363	0.00604	chr2	CUL3	protein_coding	cullin 3 [Source:HGNC Symbol;Acc:2553]
DDX5	54066.5	-0.21	0.000583	0.00865	chr17	DDX5	protein_coding	DEAD (Asp-Glu-Ala-Asp) box helicase 5 [Source:HGNC Symbol;Acc:2746]
DGCR2	3344.55	-0.21	0.00278	0.0275	chr22	DGCR2	protein_coding	DiGeorge syndrome critical region gene 2 [Source:HGNC Symbol;Acc:2845]
DHX29	6146.8	-0.21	0.00425	0.0373	chr5	DHX29	protein_coding	DEAH (Asp-Glu-Ala-His) box polypeptide 29 [Source:HGNC Symbol;Acc:15815]
DNM3OS	2228.36	-0.21	0.00478	0.0406	chr1	DNM3OS	antisense	DNM3 opposite strand/antisense RNA [Source:HGNC Symbol;Acc:41228]
DYRK1A	3687.4	-0.21	0.00146	0.0172	chr21	DYRK1A	protein_coding	dual-specificity tyrosine-(Y)-phosphorylation regulated kinase 1A [Source:HGNC Symbol;Acc:3091]
HCFC1	3168.43	-0.21	0.00509	0.0428	chrX	HCFC1	protein_coding	host cell factor C1 (VP16-accessory protein) [Source:HGNC Symbol;Acc:4839]
HECA	3043.78	-0.21	0.00252	0.0258	chr6	HECA	protein_coding	headcase homolog (Drosophila) [Source:HGNC Symbol;Acc:21041]
NAA15	4408.55	-0.21	0.00343	0.0321	chr4	NAA15	protein_coding	N(alpha)-acetyltransferase 15, NatA auxiliary subunit [Source:HGNC Symbol;Acc:30782]
PARP14	3155.57	-0.21	0.00253	0.0258	chr3	PARP14	protein_coding	poly (ADP-ribose) polymerase family, member 14 [Source:HGNC Symbol;Acc:29232]
PLEKHA6	3602.98	-0.21	0.00135	0.0162	chr1	PLEKHA6	protein_coding	pleckstrin homology domain containing, family A member 6 [Source:HGNC Symbol;Acc:17053]
PRCC	2809.57	-0.21	0.00516	0.0431	chr1	PRCC	protein_coding	papillary renal cell carcinoma (translocation-associated) [Source:HGNC Symbol;Acc:9343]
PSME4	6952.43	-0.21	0.000337	0.00573	chr2	PSME4	protein_coding	proteasome (prosome, macropain) activator subunit 4 [Source:HGNC Symbol;Acc:20635]
TMEM50B	3349.24	-0.21	0.00308	0.0296	chr21	TMEM50B	protein_coding	transmembrane protein 50B [Source:HGNC Symbol;Acc:1280]
TXLNA	8556.32	-0.21	0.00037	0.00612	chr1	TXLNA	protein_coding	taxilin alpha [Source:HGNC Symbol;Acc:30685]
ZNF207	8794.12	-0.21	0.00457	0.0393	chr17	ZNF207	protein_coding	zinc finger protein 207 [Source:HGNC Symbol;Acc:12998]
ARID1A	4359.58	-0.22	0.000325	0.00557	chr1	ARID1A	protein_coding	AT rich interactive domain 1A (SWI-like) [Source:HGNC Symbol;Acc:11110]
ARNTL	1825.91	-0.22	0.00392	0.0353	chr11	ARNTL	protein_coding	aryl hydrocarbon receptor nuclear translocator-like [Source:HGNC Symbol;Acc:701]
C1S	18140.4	-0.22	0.00109	0.0139	chr12	C1S	protein_coding	complement component 1, s subcomponent [Source:HGNC Symbol;Acc:1247]
CBR1	2299.15	-0.22	0.00445	0.0386	chr21	CBR1	protein_coding	carbonyl reductase 1 [Source:HGNC Symbol;Acc:1548]
DNAJB11	7331.48	-0.22	0.000935	0.0125	chr3	DNAJB11	protein_coding	DnaJ (Hsp40) homolog, subfamily B, member 11 [Source:HGNC Symbol;Acc:14889]
FAM53C	3854.61	-0.22	0.000871	0.0117	chr5	FAM53C	protein_coding	family with sequence similarity 53, member C [Source:HGNC Symbol;Acc:1336]
FZD7	4815.13	-0.22	0.000589	0.0087	chr2	FZD7	protein_coding	frizzled family receptor 7 [Source:HGNC Symbol;Acc:4045]
GATAD2A	3072.89	-0.22	0.00163	0.0187	chr19	GATAD2A	protein_coding	GATA zinc finger domain containing 2A [Source:HGNC Symbol;Acc:29989]
HADH	1928.86	-0.22	0.00575	0.0465	chr4	HADH	protein_coding	hydroxyacyl-CoA dehydrogenase [Source:HGNC Symbol;Acc:4799]
LPIN1	2689.71	-0.22	0.00184	0.0205	chr2	LPIN1	protein_coding	lipin 1 [Source:HGNC Symbol;Acc:13345]
MAB21L2	11698.5	-0.22	0.00393	0.0354	chr4	MAB21L2	protein_coding	mab-21-like 2 (C. elegans) [Source:HGNC Symbol;Acc:6758]
MAP2K4	3146.14	-0.22	0.000768	0.0107	chr17	MAP2K4	protein_coding	mitogen-activated protein kinase kinase 4 [Source:HGNC Symbol;Acc:6844]
NFIC	4040.42	-0.22	0.00526	0.0437	chr19	NFIC	protein_coding	nuclear factor I/C (CCAAT-binding transcription factor) [Source:HGNC Symbol;Acc:7786]
PDPR	4583.72	-0.22	0.00604	0.0482	chr16	PDPR	protein_coding	pyruvate dehydrogenase phosphatase regulatory subunit [Source:HGNC Symbol;Acc:30264]
PIAS1	2799	-0.22	0.00158	0.0183	chr15	PIAS1	protein_coding	protein inhibitor of activated STAT, 1 [Source:HGNC Symbol;Acc:2752]
RNF145	6038.17	-0.22	0.000355	0.00594	chr5	RNF145	protein_coding	ring finger protein 145 [Source:HGNC Symbol;Acc:20853]
RNF169	1625.23	-0.22	0.00447	0.0388	chr11	RNF169	protein_coding	ring finger protein 169 [Source:HGNC Symbol;Acc:26961]
SEH1L	2557.41	-0.22	0.00212	0.0228	chr18	SEH1L	protein_coding	SEH1-like (S. cerevisiae) [Source:HGNC Symbol;Acc:30379]
SFPQ	14172.1	-0.22	0.00302	0.0293	chr1	SFPQ	protein_coding	splicing factor proline/glutamine-rich [Source:HGNC Symbol;Acc:10774]
SUZ12	3317.34	-0.22	0.00336	0.0317	chr17	SUZ12	protein_coding	SUZ12 polycomb repressive complex 2 subunit [Source:HGNC Symbol;Acc:17101]
TEX10	2133.72	-0.22	0.00578	0.0466	chr9	TEX10	protein_coding	testis expressed 10 [Source:HGNC Symbol;Acc:25988]
WDR36	3219.84	-0.22	0.00283	0.0279	chr5	WDR36	protein_coding	WD repeat domain 36 [Source:HGNC Symbol;Acc:30696]
ZBTB44	1783.19	-0.22	0.00471	0.0402	chr11	ZBTB44	protein_coding	zinc finger and BTB domain containing 44 [Source:HGNC Symbol;Acc:25001]
ACAA2	2959.12	-0.23	0.00154	0.018	chr18	ACAA2	protein_coding	acetyl-CoA acyltransferase 2 [Source:HGNC Symbol;Acc:83]
ARGLU1	3233.06	-0.23	0.000504	0.00772	chr13	ARGLU1	protein_coding	arginine and glutamate rich 1 [Source:HGNC Symbol;Acc:25482]
C20orf112	1918.33	-0.23	0.00402	0.0359	chr20	C20orf112	protein_coding	chromosome 20 open reading frame 112 [Source:HGNC Symbol;Acc:16106]
CD248	14403.2	-0.23	0.000373	0.00615	chr11	CD248	protein_coding	CD248 molecule, endosialin [Source:HGNC Symbol;Acc:18219]
CIRH1A	2749.32	-0.23	0.00247	0.0254	chr16	CIRH1A	protein_coding	cirrhosis, autosomal recessive 1A (cirhin) [Source:HGNC Symbol;Acc:1983]
CSTF2T	3701.95	-0.23	0.000641	0.00926	chr10	CSTF2T	protein_coding	cleavage stimulation factor, 3' pre-RNA, subunit 2, 64kDa, tau variant [Source:HGNC Symbol;Acc:17086]
DHX30	4547.57	-0.23	0.00166	0.019	chr3	DHX30	protein_coding	DEAH (Asp-Glu-Ala-His) box helicase 30 [Source:HGNC Symbol;Acc:16716]
DUSP14	1994.44	-0.23	0.00524	0.0436	chr17	DUSP14	protein_coding	dual specificity phosphatase 14 [Source:HGNC Symbol;Acc:17007]
ELOVL5	8199.8	-0.23	7.58e-05	0.00173	chr6	ELOVL5	protein_coding	ELOVL fatty acid elongase 5 [Source:HGNC Symbol;Acc:21308]
FBXL7	2390.39	-0.23	0.00199	0.0217	chr5	FBXL7	protein_coding	F-box and leucine-rich repeat protein 7 [Source:HGNC Symbol;Acc:13604]
FTL	130129	-0.23	0.00213	0.0228	chr19	FTL	protein_coding	ferritin, light polypeptide [Source:HGNC Symbol;Acc:3999]
GATAD2B	2330.51	-0.23	0.00094	0.0125	chr1	GATAD2B	protein_coding	GATA zinc finger domain containing 2B [Source:HGNC Symbol;Acc:30778]
HIPK3	9271.02	-0.23	0.000457	0.00719	chr11	HIPK3	protein_coding	homeodomain interacting protein kinase 3 [Source:HGNC Symbol;Acc:4915]
KHSRP	5002.66	-0.23	0.00299	0.0291	chr19	KHSRP	protein_coding	KH-type splicing regulatory protein [Source:HGNC Symbol;Acc:6316]
KREMEN1	2167.82	-0.23	0.00121	0.015	chr22	KREMEN1	protein_coding	kringle containing transmembrane protein 1 [Source:HGNC Symbol;Acc:17550]
LINC00094	1906.13	-0.23	0.00307	0.0296	chr9	LINC00094	antisense	long intergenic non-protein coding RNA 94 [Source:HGNC Symbol;Acc:24742]
NUP50	4143.3	-0.23	0.00571	0.0463	chr22	NUP50	protein_coding	nucleoporin 50kDa [Source:HGNC Symbol;Acc:8065]
OTUD7B	2983.11	-0.23	0.000894	0.012	chr1	OTUD7B	protein_coding	OTU domain containing 7B [Source:HGNC Symbol;Acc:16683]
PDGFA	1638.3	-0.23	0.00409	0.0364	chr7	PDGFA	protein_coding	platelet-derived growth factor alpha polypeptide [Source:HGNC Symbol;Acc:8799]
PHKA1	2894.22	-0.23	0.00125	0.0154	chrX	PHKA1	protein_coding	phosphorylase kinase, alpha 1 (muscle) [Source:HGNC Symbol;Acc:8925]
PI4K2A	1727.33	-0.23	0.00306	0.0295	chr10	PI4K2A	protein_coding	phosphatidylinositol 4-kinase type 2 alpha [Source:HGNC Symbol;Acc:30031]
PIK3R4	2605.11	-0.23	0.00335	0.0317	chr3	PIK3R4	protein_coding	phosphoinositide-3-kinase, regulatory subunit 4 [Source:HGNC Symbol;Acc:8982]
PSME3	8129.94	-0.23	0.00185	0.0205	chr17	PSME3	protein_coding	proteasome (prosome, macropain) activator subunit 3 (PA28 gamma; Ki) [Source:HGNC Symbol;Acc:9570]
RNF25	1488.41	-0.23	0.00625	0.0494	chr2	RNF25	protein_coding	ring finger protein 25 [Source:HGNC Symbol;Acc:14662]
RPS6KB1	3990.69	-0.23	0.000766	0.0107	chr17	RPS6KB1	protein_coding	ribosomal protein S6 kinase, 70kDa, polypeptide 1 [Source:HGNC Symbol;Acc:10436]
SENP5	3364.21	-0.23	0.00285	0.0281	chr3	SENP5	protein_coding	SUMO1/sentrin specific peptidase 5 [Source:HGNC Symbol;Acc:28407]
SERTAD2	2703.02	-0.23	0.00163	0.0187	chr2	SERTAD2	protein_coding	SERTA domain containing 2 [Source:HGNC Symbol;Acc:30784]
SLC23A2	1525.33	-0.23	0.006	0.0479	chr20	SLC23A2	protein_coding	solute carrier family 23 (nucleobase transporters), member 2 [Source:HGNC Symbol;Acc:10973]
ST3GAL2	2137.76	-0.23	0.00241	0.025	chr16	ST3GAL2	protein_coding	ST3 beta-galactoside alpha-2,3-sialyltransferase 2 [Source:HGNC Symbol;Acc:10863]
STRN3	3702.61	-0.23	0.00169	0.0192	chr14	STRN3	protein_coding	striatin, calmodulin binding protein 3 [Source:HGNC Symbol;Acc:15720]
TSHZ3	1912.95	-0.23	0.00299	0.0291	chr19	TSHZ3	protein_coding	teashirt zinc finger homeobox 3 [Source:HGNC Symbol;Acc:30700]
VMP1	20109.5	-0.23	0.000136	0.00283	chr17	VMP1	protein_coding	vacuole membrane protein 1 [Source:HGNC Symbol;Acc:29559]
VPS26B	4974.32	-0.23	0.000422	0.00682	chr11	VPS26B	protein_coding	vacuolar protein sorting 26 homolog B (S. pombe) [Source:HGNC Symbol;Acc:28119]
APOA1BP	2352.72	-0.24	0.00114	0.0145	chr1	APOA1BP	protein_coding	apolipoprotein A-I binding protein [Source:HGNC Symbol;Acc:18453]
ATAD2B	1267.2	-0.24	0.00573	0.0464	chr2	ATAD2B	protein_coding	ATPase family, AAA domain containing 2B [Source:HGNC Symbol;Acc:29230]
CDK9	2739.54	-0.24	0.00116	0.0147	chr9	CDK9	protein_coding	cyclin-dependent kinase 9 [Source:HGNC Symbol;Acc:1780]
FAM122A	1782.02	-0.24	0.00335	0.0316	chr9	FAM122A	protein_coding	family with sequence similarity 122A [Source:HGNC Symbol;Acc:23490]
HDAC5	2728.61	-0.24	0.00294	0.0288	chr17	HDAC5	protein_coding	histone deacetylase 5 [Source:HGNC Symbol;Acc:14068]
HEXIM1	3233.58	-0.24	0.000486	0.00752	chr17	HEXIM1	protein_coding	hexamethylene bis-acetamide inducible 1 [Source:HGNC Symbol;Acc:24953]
KAT6A	4985.51	-0.24	0.000133	0.00278	chr8	KAT6A	protein_coding	K(lysine) acetyltransferase 6A [Source:HGNC Symbol;Acc:13013]
LINC00667	2670.8	-0.24	0.00586	0.0469	chr18	LINC00667	lincRNA	long intergenic non-protein coding RNA 667 [Source:HGNC Symbol;Acc:27906]
LPHN2	2078.04	-0.24	0.00453	0.0392	chr1	LPHN2	protein_coding	latrophilin 2 [Source:HGNC Symbol;Acc:18582]
NDUFS3	1982.39	-0.24	0.00381	0.0346	chr11	NDUFS3	protein_coding	NADH dehydrogenase (ubiquinone) Fe-S protein 3, 30kDa (NADH-coenzyme Q reductase) [Source:HGNC Symbol;Acc:7710]
PAXBP1	1599.83	-0.24	0.00515	0.0431	chr21	PAXBP1	protein_coding	PAX3 and PAX7 binding protein 1 [Source:HGNC Symbol;Acc:13579]
PDE1A	2052.45	-0.24	0.0026	0.0264	chr2	PDE1A	protein_coding	phosphodiesterase 1A, calmodulin-dependent [Source:HGNC Symbol;Acc:8774]
PDXK	5135.76	-0.24	0.000236	0.00437	chr21	PDXK	protein_coding	pyridoxal (pyridoxine, vitamin B6) kinase [Source:HGNC Symbol;Acc:8819]
POLR2B	10404	-0.24	0.000225	0.0042	chr4	POLR2B	protein_coding	polymerase (RNA) II (DNA directed) polypeptide B, 140kDa [Source:HGNC Symbol;Acc:9188]
PTGFRN	3802.97	-0.24	0.000889	0.012	chr1	PTGFRN	protein_coding	prostaglandin F2 receptor inhibitor [Source:HGNC Symbol;Acc:9601]
SIK3	2010.15	-0.24	0.00264	0.0266	chr11	SIK3	protein_coding	SIK family kinase 3 [Source:HGNC Symbol;Acc:29165]
SLC35D1	2734.99	-0.24	0.000504	0.00772	chr1	SLC35D1	protein_coding	solute carrier family 35 (UDP-GlcA/UDP-GalNAc transporter), member D1 [Source:HGNC Symbol;Acc:20800]
TMEM8A	1888.73	-0.24	0.00555	0.0454	chr16	TMEM8A	protein_coding	transmembrane protein 8A [Source:HGNC Symbol;Acc:17205]
TNRC18	2774.62	-0.24	0.00611	0.0486	chr7	TNRC18	protein_coding	trinucleotide repeat containing 18 [Source:HGNC Symbol;Acc:11962]
TRIM35	1968.74	-0.24	0.00242	0.025	chr8	TRIM35	protein_coding	tripartite motif containing 35 [Source:HGNC Symbol;Acc:16285]
ZFP36L2	5116.98	-0.24	0.0035	0.0326	chr2	ZFP36L2	protein_coding	ZFP36 ring finger protein-like 2 [Source:HGNC Symbol;Acc:1108]
ZMYM2	7041.94	-0.24	0.000144	0.00297	chr13	ZMYM2	protein_coding	zinc finger, MYM-type 2 [Source:HGNC Symbol;Acc:12989]
ABHD2	11648.5	-0.25	0.00237	0.0246	chr15	ABHD2	protein_coding	abhydrolase domain containing 2 [Source:HGNC Symbol;Acc:18717]
ADAMTS1	22899.8	-0.25	0.000438	0.007	chr21	ADAMTS1	protein_coding	ADAM metallopeptidase with thrombospondin type 1 motif, 1 [Source:HGNC Symbol;Acc:217]
AMD1	5945.29	-0.25	0.0016	0.0185	chr6	AMD1	protein_coding	adenosylmethionine decarboxylase 1 [Source:HGNC Symbol;Acc:457]
C19orf43	2048.56	-0.25	0.00158	0.0183	chr19	C19orf43	protein_coding	chromosome 19 open reading frame 43 [Source:HGNC Symbol;Acc:28424]
CLCN7	2077	-0.25	0.00471	0.0402	chr16	CLCN7	protein_coding	chloride channel, voltage-sensitive 7 [Source:HGNC Symbol;Acc:2025]
COX7A2	4338.1	-0.25	0.00222	0.0234	chr6	COX7A2	protein_coding	cytochrome c oxidase subunit VIIa polypeptide 2 (liver) [Source:HGNC Symbol;Acc:2288]
DDX46	6202.43	-0.25	0.000453	0.00715	chr5	DDX46	protein_coding	DEAD (Asp-Glu-Ala-Asp) box polypeptide 46 [Source:HGNC Symbol;Acc:18681]
DHRS7	1658.68	-0.25	0.00126	0.0155	chr14	DHRS7	protein_coding	dehydrogenase/reductase (SDR family) member 7 [Source:HGNC Symbol;Acc:21524]
DOLK	1729.56	-0.25	0.00198	0.0216	chr9	DOLK	protein_coding	dolichol kinase [Source:HGNC Symbol;Acc:23406]
EIF4ENIF1	2020.82	-0.25	0.00247	0.0254	chr22	EIF4ENIF1	protein_coding	eukaryotic translation initiation factor 4E nuclear import factor 1 [Source:HGNC Symbol;Acc:16687]
ENG	10312.4	-0.25	0.000209	0.00396	chr9	ENG	protein_coding	endoglin [Source:HGNC Symbol;Acc:3349]
ETFDH	1918.01	-0.25	0.0017	0.0193	chr4	ETFDH	protein_coding	electron-transferring-flavoprotein dehydrogenase [Source:HGNC Symbol;Acc:3483]
FADS2	16227.2	-0.25	0.00111	0.0141	chr11	FADS2	protein_coding	fatty acid desaturase 2 [Source:HGNC Symbol;Acc:3575]
FBXW5	1851.53	-0.25	0.00391	0.0352	chr9	FBXW5	protein_coding	F-box and WD repeat domain containing 5 [Source:HGNC Symbol;Acc:13613]
FHL3	2473.55	-0.25	0.00156	0.0181	chr1	FHL3	protein_coding	four and a half LIM domains 3 [Source:HGNC Symbol;Acc:3704]
FZD1	7153.62	-0.25	0.000526	0.00795	chr7	FZD1	protein_coding	frizzled family receptor 1 [Source:HGNC Symbol;Acc:4038]
GFM1	4033.98	-0.25	0.00174	0.0196	chr3	GFM1	protein_coding	G elongation factor, mitochondrial 1 [Source:HGNC Symbol;Acc:13780]
IRGQ	1671.95	-0.25	0.00493	0.0418	chr19	IRGQ	protein_coding	immunity-related GTPase family, Q [Source:HGNC Symbol;Acc:24868]
KITLG	4136.49	-0.25	0.00289	0.0284	chr12	KITLG	protein_coding	KIT ligand [Source:HGNC Symbol;Acc:6343]
LSG1	2706.16	-0.25	0.00161	0.0185	chr3	LSG1	protein_coding	large subunit GTPase 1 homolog (S. cerevisiae) [Source:HGNC Symbol;Acc:25652]
MAML1	3284.57	-0.25	0.000251	0.00458	chr5	MAML1	protein_coding	mastermind-like 1 (Drosophila) [Source:HGNC Symbol;Acc:13632]
MAP3K12	1553.67	-0.25	0.00137	0.0164	chr12	MAP3K12	protein_coding	mitogen-activated protein kinase kinase kinase 12 [Source:HGNC Symbol;Acc:6851]
MGRN1	2238.91	-0.25	0.00467	0.0399	chr16	MGRN1	protein_coding	mahogunin ring finger 1, E3 ubiquitin protein ligase [Source:HGNC Symbol;Acc:20254]
MPC2	2386.35	-0.25	0.00143	0.0169	chr1	MPC2	protein_coding	mitochondrial pyruvate carrier 2 [Source:HGNC Symbol;Acc:24515]
NADK2	2074.38	-0.25	0.00106	0.0136	chr5	NADK2	protein_coding	NAD kinase 2, mitochondrial [Source:HGNC Symbol;Acc:26404]
NLGN2	2414.54	-0.25	0.00418	0.0369	chr17	NLGN2	protein_coding	neuroligin 2 [Source:HGNC Symbol;Acc:14290]
NXF1	3832.93	-0.25	0.000113	0.00246	chr11	NXF1	protein_coding	nuclear RNA export factor 1 [Source:HGNC Symbol;Acc:8071]
ODC1	3592.26	-0.25	0.000662	0.00949	chr2	ODC1	protein_coding	ornithine decarboxylase 1 [Source:HGNC Symbol;Acc:8109]
PIP5K1A	7593.06	-0.25	8.53e-05	0.00192	chr1	PIP5K1A	protein_coding	phosphatidylinositol-4-phosphate 5-kinase, type I, alpha [Source:HGNC Symbol;Acc:8994]
POR	1705.32	-0.25	0.00122	0.0152	chr7	POR	protein_coding	P450 (cytochrome) oxidoreductase [Source:HGNC Symbol;Acc:9208]
PRKD1	2378.67	-0.25	0.00132	0.0161	chr14	PRKD1	protein_coding	protein kinase D1 [Source:HGNC Symbol;Acc:9407]
PTPRK	6253.5	-0.25	9.54e-05	0.00212	chr6	PTPRK	protein_coding	protein tyrosine phosphatase, receptor type, K [Source:HGNC Symbol;Acc:9674]
RAB31	10678.5	-0.25	4.54e-05	0.00114	chr18	RAB31	protein_coding	RAB31, member RAS oncogene family [Source:HGNC Symbol;Acc:9771]
RAP2A	3113.65	-0.25	0.00112	0.0143	chr13	RAP2A	protein_coding	RAP2A, member of RAS oncogene family [Source:HGNC Symbol;Acc:9861]
REPS1	2012	-0.25	0.000995	0.013	chr6	REPS1	protein_coding	RALBP1 associated Eps domain containing 1 [Source:HGNC Symbol;Acc:15578]
RIC8B	1301.37	-0.25	0.0028	0.0277	chr12	RIC8B	protein_coding	resistance to inhibitors of cholinesterase 8 homolog B (C. elegans) [Source:HGNC Symbol;Acc:25555]
SLC25A12	4509.77	-0.25	0.00038	0.00624	chr2	SLC25A12	protein_coding	solute carrier family 25 (aspartate/glutamate carrier), member 12 [Source:HGNC Symbol;Acc:10982]
SPTSSA	4870.36	-0.25	0.00032	0.00551	chr14	SPTSSA	protein_coding	serine palmitoyltransferase, small subunit A [Source:HGNC Symbol;Acc:20361]
SUGP1	1249.76	-0.25	0.00489	0.0415	chr19	SUGP1	protein_coding	SURP and G patch domain containing 1 [Source:HGNC Symbol;Acc:18643]
THAP11	1075.39	-0.25	0.00424	0.0373	chr16	THAP11	protein_coding	THAP domain containing 11 [Source:HGNC Symbol;Acc:23194]
XPO5	3025.88	-0.25	0.000518	0.00786	chr6	XPO5	protein_coding	exportin 5 [Source:HGNC Symbol;Acc:17675]
ZNF142	1122.15	-0.25	0.00584	0.0468	chr2	ZNF142	protein_coding	zinc finger protein 142 [Source:HGNC Symbol;Acc:12927]
ABHD5	1404.37	-0.26	0.00219	0.0232	chr3	ABHD5	protein_coding	abhydrolase domain containing 5 [Source:HGNC Symbol;Acc:21396]
AP2A1	5379.98	-0.26	0.000613	0.00894	chr19	AP2A1	protein_coding	adaptor-related protein complex 2, alpha 1 subunit [Source:HGNC Symbol;Acc:561]
ARHGEF40	6141.44	-0.26	4.5e-05	0.00113	chr14	ARHGEF40	protein_coding	Rho guanine nucleotide exchange factor (GEF) 40 [Source:HGNC Symbol;Acc:25516]
CDK5RAP2	9755.53	-0.26	0.000389	0.00637	chr9	CDK5RAP2	protein_coding	CDK5 regulatory subunit associated protein 2 [Source:HGNC Symbol;Acc:18672]
FDPS	6294.6	-0.26	5.39e-05	0.00131	chr1	FDPS	protein_coding	farnesyl diphosphate synthase [Source:HGNC Symbol;Acc:3631]
INTS8	2941.51	-0.26	0.00167	0.0191	chr8	INTS8	protein_coding	integrator complex subunit 8 [Source:HGNC Symbol;Acc:26048]
ITPR1	3578.69	-0.26	0.00301	0.0292	chr3	ITPR1	protein_coding	inositol 1,4,5-trisphosphate receptor, type 1 [Source:HGNC Symbol;Acc:6180]
LIMK1	3621.05	-0.26	0.000151	0.00307	chr7	LIMK1	protein_coding	LIM domain kinase 1 [Source:HGNC Symbol;Acc:6613]
POGLUT1	2604.93	-0.26	0.00117	0.0148	chr3	POGLUT1	protein_coding	protein O-glucosyltransferase 1 [Source:HGNC Symbol;Acc:22954]
REST	5506.13	-0.26	0.000111	0.00242	chr4	REST	protein_coding	RE1-silencing transcription factor [Source:HGNC Symbol;Acc:9966]
RPL26L1	1397	-0.26	0.00373	0.0341	chr5	RPL26L1	protein_coding	ribosomal protein L26-like 1 [Source:HGNC Symbol;Acc:17050]
SECISBP2	1474.59	-0.26	0.00434	0.038	chr9	SECISBP2	protein_coding	SECIS binding protein 2 [Source:HGNC Symbol;Acc:30972]
SIGMAR1	4210.97	-0.26	0.000802	0.0111	chr9	SIGMAR1	protein_coding	sigma non-opioid intracellular receptor 1 [Source:HGNC Symbol;Acc:8157]
SIK2	3359.45	-0.26	0.000815	0.0112	chr11	SIK2	protein_coding	salt-inducible kinase 2 [Source:HGNC Symbol;Acc:21680]
SIMC1	2081.68	-0.26	0.000939	0.0125	chr5	SIMC1	protein_coding	SUMO-interacting motifs containing 1 [Source:HGNC Symbol;Acc:24779]
SLC25A44	2223.85	-0.26	0.000558	0.00834	chr1	SLC25A44	protein_coding	solute carrier family 25, member 44 [Source:HGNC Symbol;Acc:29036]
SLC52A2	1403.73	-0.26	0.00302	0.0292	chr8	SLC52A2	protein_coding	solute carrier family 52 (riboflavin transporter), member 2 [Source:HGNC Symbol;Acc:30224]
SLC5A3	5739.81	-0.26	0.00283	0.0279	chr21	SLC5A3	protein_coding	solute carrier family 5 (sodium/myo-inositol cotransporter), member 3 [Source:HGNC Symbol;Acc:11038]
SNX27	2096.52	-0.26	0.000575	0.00855	chr1	SNX27	protein_coding	sorting nexin family member 27 [Source:HGNC Symbol;Acc:20073]
ST5	3707.82	-0.26	4.27e-05	0.00109	chr11	ST5	protein_coding	suppression of tumorigenicity 5 [Source:HGNC Symbol;Acc:11350]
TMEM41B	2001.88	-0.26	0.000863	0.0117	chr11	TMEM41B	protein_coding	transmembrane protein 41B [Source:HGNC Symbol;Acc:28948]
TNFAIP8	1450.9	-0.26	0.00457	0.0393	chr5	TNFAIP8	protein_coding	tumor necrosis factor, alpha-induced protein 8 [Source:HGNC Symbol;Acc:17260]
WDR75	3678.8	-0.26	0.00153	0.0179	chr2	WDR75	protein_coding	WD repeat domain 75 [Source:HGNC Symbol;Acc:25725]
ZBTB11	2554.66	-0.26	0.00617	0.049	chr3	ZBTB11	protein_coding	zinc finger and BTB domain containing 11 [Source:HGNC Symbol;Acc:16740]
ACSL3	8069.35	-0.27	0.000119	0.00256	chr2	ACSL3	protein_coding	acyl-CoA synthetase long-chain family member 3 [Source:HGNC Symbol;Acc:3570]
ANGEL1	1052.14	-0.27	0.0043	0.0377	chr14	ANGEL1	protein_coding	angel homolog 1 (Drosophila) [Source:HGNC Symbol;Acc:19961]
C3orf58	3955.16	-0.27	1.91e-05	0.000568	chr3	C3orf58	protein_coding	chromosome 3 open reading frame 58 [Source:HGNC Symbol;Acc:28490]
C6orf106	7348.29	-0.27	4.54e-05	0.00114	chr6	C6orf106	protein_coding	chromosome 6 open reading frame 106 [Source:HGNC Symbol;Acc:21215]
DHX37	1159.9	-0.27	0.00148	0.0173	chr12	DHX37	protein_coding	DEAH (Asp-Glu-Ala-His) box polypeptide 37 [Source:HGNC Symbol;Acc:17210]
EPHA2	3875.81	-0.27	0.00306	0.0295	chr1	EPHA2	protein_coding	EPH receptor A2 [Source:HGNC Symbol;Acc:3386]
GDF11	2100.94	-0.27	0.000945	0.0125	chr12	GDF11	protein_coding	growth differentiation factor 11 [Source:HGNC Symbol;Acc:4216]
GFPT2	3125.16	-0.27	0.00248	0.0254	chr5	GFPT2	protein_coding	glutamine-fructose-6-phosphate transaminase 2 [Source:HGNC Symbol;Acc:4242]
LETM1	1706.48	-0.27	0.00106	0.0136	chr4	LETM1	protein_coding	leucine zipper-EF-hand containing transmembrane protein 1 [Source:HGNC Symbol;Acc:6556]
LHX8	1577.77	-0.27	0.00117	0.0148	chr1	LHX8	protein_coding	LIM homeobox 8 [Source:HGNC Symbol;Acc:28838]
MYO1D	7820.83	-0.27	0.00039	0.00638	chr17	MYO1D	protein_coding	myosin ID [Source:HGNC Symbol;Acc:7598]
NHP2	1937.36	-0.27	0.00278	0.0275	chr5	NHP2	protein_coding	NHP2 ribonucleoprotein [Source:HGNC Symbol;Acc:14377]
PAPD7	1959.6	-0.27	0.00285	0.028	chr5	PAPD7	protein_coding	PAP associated domain containing 7 [Source:HGNC Symbol;Acc:16705]
PPARD	3521.29	-0.27	0.000132	0.00278	chr6	PPARD	protein_coding	peroxisome proliferator-activated receptor delta [Source:HGNC Symbol;Acc:9235]
RARG	2376.46	-0.27	0.000512	0.00782	chr12	RARG	protein_coding	retinoic acid receptor, gamma [Source:HGNC Symbol;Acc:9866]
RNF111	2548.68	-0.27	0.00442	0.0385	chr15	RNF111	protein_coding	ring finger protein 111 [Source:HGNC Symbol;Acc:17384]
SBF1	3502.09	-0.27	0.00543	0.0447	chr22	SBF1	protein_coding	SET binding factor 1 [Source:HGNC Symbol;Acc:10542]
SC5D	5718.34	-0.27	0.00443	0.0385	chr11	SC5D	protein_coding	sterol-C5-desaturase [Source:HGNC Symbol;Acc:10547]
SNRNP48	1577.27	-0.27	0.00189	0.0209	chr6	SNRNP48	protein_coding	small nuclear ribonucleoprotein 48kDa (U11/U12) [Source:HGNC Symbol;Acc:21368]
TBX3	1373.03	-0.27	0.00347	0.0324	chr12	TBX3	protein_coding	T-box 3 [Source:HGNC Symbol;Acc:11602]
TMEM119	14634.8	-0.27	3.19e-05	0.000869	chr12	TMEM119	protein_coding	transmembrane protein 119 [Source:HGNC Symbol;Acc:27884]
TMEM135	1354.63	-0.27	0.00453	0.0392	chr11	TMEM135	protein_coding	transmembrane protein 135 [Source:HGNC Symbol;Acc:26167]
ZSWIM6	1737.09	-0.27	0.00385	0.0349	chr5	ZSWIM6	protein_coding	zinc finger, SWIM-type containing 6 [Source:HGNC Symbol;Acc:29316]
ADARB1	6105.81	-0.28	0.00063	0.00912	chr21	ADARB1	protein_coding	adenosine deaminase, RNA-specific, B1 [Source:HGNC Symbol;Acc:226]
ANKH	13267.3	-0.28	0.00582	0.0468	chr5	ANKH	protein_coding	ANKH inorganic pyrophosphate transport regulator [Source:HGNC Symbol;Acc:15492]
AXIN1	948.41	-0.28	0.00421	0.037	chr16	AXIN1	protein_coding	axin 1 [Source:HGNC Symbol;Acc:903]
BCL9L	4549.4	-0.28	0.000457	0.00719	chr11	BCL9L	protein_coding	B-cell CLL/lymphoma 9-like [Source:HGNC Symbol;Acc:23688]
CAMSAP1	2345.53	-0.28	0.000452	0.00715	chr9	CAMSAP1	protein_coding	calmodulin regulated spectrin-associated protein 1 [Source:HGNC Symbol;Acc:19946]
CMKLR1	5912.19	-0.28	5.14e-05	0.00126	chr12	CMKLR1	protein_coding	chemokine-like receptor 1 [Source:HGNC Symbol;Acc:2121]
E2F4	2223.12	-0.28	0.000246	0.00452	chr16	E2F4	protein_coding	E2F transcription factor 4, p107/p130-binding [Source:HGNC Symbol;Acc:3118]
FAM118B	1865.03	-0.28	0.000559	0.00835	chr11	FAM118B	protein_coding	family with sequence similarity 118, member B [Source:HGNC Symbol;Acc:26110]
GGCT	1692.86	-0.28	0.00548	0.045	chr7	GGCT	protein_coding	gamma-glutamylcyclotransferase [Source:HGNC Symbol;Acc:21705]
IRS1	2405.11	-0.28	0.000881	0.0119	chr2	IRS1	protein_coding	insulin receptor substrate 1 [Source:HGNC Symbol;Acc:6125]
LMO4	3025.25	-0.28	4.48e-05	0.00113	chr1	LMO4	protein_coding	LIM domain only 4 [Source:HGNC Symbol;Acc:6644]
MAPK7	1994.1	-0.28	0.000307	0.00533	chr17	MAPK7	protein_coding	mitogen-activated protein kinase 7 [Source:HGNC Symbol;Acc:6880]
PML	5911.34	-0.28	0.000185	0.00364	chr15	PML	protein_coding	promyelocytic leukemia [Source:HGNC Symbol;Acc:9113]
PRR3	1098.68	-0.28	0.00499	0.0422	chr6	PRR3	protein_coding	proline rich 3 [Source:HGNC Symbol;Acc:21149]
RFX7	2346.36	-0.28	0.0012	0.015	chr15	RFX7	protein_coding	regulatory factor X, 7 [Source:HGNC Symbol;Acc:25777]
SH3PXD2B	13023.6	-0.28	0.000531	0.008	chr5	SH3PXD2B	protein_coding	SH3 and PX domains 2B [Source:HGNC Symbol;Acc:29242]
SMO	1894.48	-0.28	0.000627	0.00908	chr7	SMO	protein_coding	smoothened, frizzled family receptor [Source:HGNC Symbol;Acc:11119]
SPECC1	1384.06	-0.28	0.00212	0.0228	chr17	SPECC1	protein_coding	sperm antigen with calponin homology and coiled-coil domains 1 [Source:HGNC Symbol;Acc:30615]
TOR1A	4965.13	-0.28	4.33e-05	0.0011	chr9	TOR1A	protein_coding	torsin family 1, member A (torsin A) [Source:HGNC Symbol;Acc:3098]
TOR3A	1633.62	-0.28	0.00143	0.0169	chr1	TOR3A	protein_coding	torsin family 3, member A [Source:HGNC Symbol;Acc:11997]
UTP15	1495.18	-0.28	0.00204	0.0222	chr5	UTP15	protein_coding	UTP15, U3 small nucleolar ribonucleoprotein, homolog (S. cerevisiae) [Source:HGNC Symbol;Acc:25758]
VDR	2124.7	-0.28	0.00303	0.0294	chr12	VDR	protein_coding	vitamin D (1,25- dihydroxyvitamin D3) receptor [Source:HGNC Symbol;Acc:12679]
ADCY3	4433.66	-0.29	0.000128	0.00272	chr2	ADCY3	protein_coding	adenylate cyclase 3 [Source:HGNC Symbol;Acc:234]
ANGPTL2	6054.55	-0.29	0.000355	0.00594	chr9	ANGPTL2	protein_coding	angiopoietin-like 2 [Source:HGNC Symbol;Acc:490]
BCAR3	1961.43	-0.29	0.000482	0.00747	chr1	BCAR3	protein_coding	breast cancer anti-estrogen resistance 3 [Source:HGNC Symbol;Acc:973]
DGCR6L	1009.22	-0.29	0.00576	0.0465	chr22	DGCR6L	protein_coding	DiGeorge syndrome critical region gene 6-like [Source:HGNC Symbol;Acc:18551]
FOXC1	1779.73	-0.29	0.000439	0.007	chr6	FOXC1	protein_coding	forkhead box C1 [Source:HGNC Symbol;Acc:3800]
KLHL42	4112.65	-0.29	4.23e-05	0.00109	chr12	KLHL42	protein_coding	kelch-like family member 42 [Source:HGNC Symbol;Acc:29252]
LDLRAD4	1264.35	-0.29	0.00416	0.0368	chr18	LDLRAD4	protein_coding	low density lipoprotein receptor class A domain containing 4 [Source:HGNC Symbol;Acc:1224]
MAP2K2	2833.17	-0.29	0.000612	0.00893	chr19	MAP2K2	protein_coding	mitogen-activated protein kinase kinase 2 [Source:HGNC Symbol;Acc:6842]
MKNK2	2251.88	-0.29	0.000597	0.00877	chr19	MKNK2	protein_coding	MAP kinase interacting serine/threonine kinase 2 [Source:HGNC Symbol;Acc:7111]
NR2F1	4078.79	-0.29	0.00359	0.0333	chr5	NR2F1	protein_coding	nuclear receptor subfamily 2, group F, member 1 [Source:HGNC Symbol;Acc:7975]
PDLIM4	1711.87	-0.29	0.000205	0.00389	chr5	PDLIM4	protein_coding	PDZ and LIM domain 4 [Source:HGNC Symbol;Acc:16501]
PHF12	2164.3	-0.29	0.000855	0.0116	chr17	PHF12	protein_coding	PHD finger protein 12 [Source:HGNC Symbol;Acc:20816]
PIP5K1C	3524.37	-0.29	0.000635	0.00918	chr19	PIP5K1C	protein_coding	phosphatidylinositol-4-phosphate 5-kinase, type I, gamma [Source:HGNC Symbol;Acc:8996]
PIR	877.78	-0.29	0.00391	0.0352	chrX	PIR	protein_coding	pirin (iron-binding nuclear protein) [Source:HGNC Symbol;Acc:30048]
PNO1	2004.95	-0.29	0.00027	0.00482	chr2	PNO1	protein_coding	partner of NOB1 homolog (S. cerevisiae) [Source:HGNC Symbol;Acc:32790]
POLR3E	1504.01	-0.29	0.00155	0.018	chr16	POLR3E	protein_coding	polymerase (RNA) III (DNA directed) polypeptide E (80kD) [Source:HGNC Symbol;Acc:30347]
PTPRU	2006.3	-0.29	0.00019	0.00371	chr1	PTPRU	protein_coding	protein tyrosine phosphatase, receptor type, U [Source:HGNC Symbol;Acc:9683]
SAMHD1	7382.6	-0.29	0.0038	0.0346	chr20	SAMHD1	protein_coding	SAM domain and HD domain 1 [Source:HGNC Symbol;Acc:15925]
SESTD1	3210.5	-0.29	2.34e-05	0.000671	chr2	SESTD1	protein_coding	SEC14 and spectrin domains 1 [Source:HGNC Symbol;Acc:18379]
SMPDL3A	918.81	-0.29	0.00416	0.0368	chr6	SMPDL3A	protein_coding	sphingomyelin phosphodiesterase, acid-like 3A [Source:HGNC Symbol;Acc:17389]
SRRT	3807.07	-0.29	7.72e-05	0.00176	chr7	SRRT	protein_coding	serrate RNA effector molecule homolog (Arabidopsis) [Source:HGNC Symbol;Acc:24101]
STAT3	15261.4	-0.29	1.32e-07	8.22e-06	chr17	STAT3	protein_coding	signal transducer and activator of transcription 3 (acute-phase response factor) [Source:HGNC Symbol;Acc:11364]
THAP4	1502.73	-0.29	0.00169	0.0192	chr2	THAP4	protein_coding	THAP domain containing 4 [Source:HGNC Symbol;Acc:23187]
TXNRD1	14209.9	-0.29	7.32e-06	0.000255	chr12	TXNRD1	protein_coding	thioredoxin reductase 1 [Source:HGNC Symbol;Acc:12437]
WDR81	1276.92	-0.29	0.00401	0.0358	chr17	WDR81	protein_coding	WD repeat domain 81 [Source:HGNC Symbol;Acc:26600]
ZFP36L1	9168.71	-0.29	0.000147	0.003	chr14	ZFP36L1	protein_coding	ZFP36 ring finger protein-like 1 [Source:HGNC Symbol;Acc:1107]
ANKRD13D	1094.17	-0.3	0.00135	0.0162	chr11	ANKRD13D	protein_coding	ankyrin repeat domain 13 family, member D [Source:HGNC Symbol;Acc:27880]
ATG16L1	1489.41	-0.3	0.000507	0.00774	chr2	ATG16L1	protein_coding	autophagy related 16-like 1 (S. cerevisiae) [Source:HGNC Symbol;Acc:21498]
BRD1	1256.97	-0.3	0.00125	0.0154	chr22	BRD1	protein_coding	bromodomain containing 1 [Source:HGNC Symbol;Acc:1102]
C1orf21	2201.25	-0.3	0.000258	0.00467	chr1	C1orf21	protein_coding	chromosome 1 open reading frame 21 [Source:HGNC Symbol;Acc:15494]
DUSP1	5172.96	-0.3	1.25e-06	5.81e-05	chr5	DUSP1	protein_coding	dual specificity phosphatase 1 [Source:HGNC Symbol;Acc:3064]
KIF7	649.63	-0.3	0.00556	0.0455	chr15	KIF7	protein_coding	kinesin family member 7 [Source:HGNC Symbol;Acc:30497]
MAML3	1241.69	-0.3	0.000514	0.00782	chr4	MAML3	protein_coding	mastermind-like 3 (Drosophila) [Source:HGNC Symbol;Acc:16272]
PCNXL3	1880.17	-0.3	0.000867	0.0117	chr11	PCNXL3	protein_coding	pecanex-like 3 (Drosophila) [Source:HGNC Symbol;Acc:18760]
POLR2L	3033.22	-0.3	0.00214	0.0229	chr11	POLR2L	protein_coding	polymerase (RNA) II (DNA directed) polypeptide L, 7.6kDa [Source:HGNC Symbol;Acc:9199]
SEMA4C	1207.79	-0.3	0.00211	0.0228	chr2	SEMA4C	protein_coding	sema domain, immunoglobulin domain (Ig), transmembrane domain (TM) and short cytoplasmic domain, (semaphorin) 4C [Source:HGNC Symbol;Acc:10731]
SMAD7	2722.49	-0.3	0.000341	0.00576	chr18	SMAD7	protein_coding	SMAD family member 7 [Source:HGNC Symbol;Acc:6773]
TRIM33	2674.2	-0.3	0.000234	0.00435	chr1	TRIM33	protein_coding	tripartite motif containing 33 [Source:HGNC Symbol;Acc:16290]
ZBED5	3726.78	-0.3	2.28e-05	0.000658	chr11	ZBED5	protein_coding	zinc finger, BED-type containing 5 [Source:HGNC Symbol;Acc:30803]
ZCCHC14	1401.98	-0.3	0.00192	0.0212	chr16	ZCCHC14	protein_coding	zinc finger, CCHC domain containing 14 [Source:HGNC Symbol;Acc:24134]
ZNF585B	770.82	-0.3	0.00486	0.0413	chr19	ZNF585B	protein_coding	zinc finger protein 585B [Source:HGNC Symbol;Acc:30948]
ADM	3570.68	-0.31	0.00348	0.0325	chr11	ADM	protein_coding	adrenomedullin [Source:HGNC Symbol;Acc:259]
C11orf84	767.02	-0.31	0.00309	0.0297	chr11	C11orf84	protein_coding	chromosome 11 open reading frame 84 [Source:HGNC Symbol;Acc:25115]
CCDC66	941.71	-0.31	0.0027	0.027	chr3	CCDC66	protein_coding	coiled-coil domain containing 66 [Source:HGNC Symbol;Acc:27709]
CDC42EP1	2761.08	-0.31	0.000463	0.00726	chr22	CDC42EP1	protein_coding	CDC42 effector protein (Rho GTPase binding) 1 [Source:HGNC Symbol;Acc:17014]
CDIPT	3930.06	-0.31	4.12e-05	0.00106	chr16	CDIPT	protein_coding	CDP-diacylglycerol--inositol 3-phosphatidyltransferase [Source:HGNC Symbol;Acc:1769]
DIRC2	884.8	-0.31	0.00298	0.029	chr3	DIRC2	protein_coding	disrupted in renal carcinoma 2 [Source:HGNC Symbol;Acc:16628]
FAM222B	1041.5	-0.31	0.00261	0.0264	chr17	FAM222B	protein_coding	family with sequence similarity 222, member B [Source:HGNC Symbol;Acc:25563]
FHOD1	1948.06	-0.31	0.00068	0.00969	chr16	FHOD1	protein_coding	formin homology 2 domain containing 1 [Source:HGNC Symbol;Acc:17905]
FLAD1	1327.62	-0.31	0.00435	0.038	chr1	FLAD1	protein_coding	flavin adenine dinucleotide synthetase 1 [Source:HGNC Symbol;Acc:24671]
FOXK2	2656.84	-0.31	3.11e-05	0.000853	chr17	FOXK2	protein_coding	forkhead box K2 [Source:HGNC Symbol;Acc:6036]
GPR137	998.86	-0.31	0.00179	0.0201	chr11	GPR137	protein_coding	G protein-coupled receptor 137 [Source:HGNC Symbol;Acc:24300]
IFT122	3257.46	-0.31	0.000112	0.00244	chr3	IFT122	protein_coding	intraflagellar transport 122 homolog (Chlamydomonas) [Source:HGNC Symbol;Acc:13556]
IP6K1	4234.74	-0.31	4.85e-06	0.000178	chr3	IP6K1	protein_coding	inositol hexakisphosphate kinase 1 [Source:HGNC Symbol;Acc:18360]
IRF2BPL	1226.69	-0.31	0.00371	0.0339	chr14	IRF2BPL	protein_coding	interferon regulatory factor 2 binding protein-like [Source:HGNC Symbol;Acc:14282]
KIAA1731	1426.06	-0.31	0.000247	0.00452	chr11	KIAA1731	protein_coding	KIAA1731 [Source:HGNC Symbol;Acc:29366]
LDLR	7764.92	-0.31	0.000227	0.00424	chr19	LDLR	protein_coding	low density lipoprotein receptor [Source:HGNC Symbol;Acc:6547]
LZTS2	2577.57	-0.31	0.000622	0.00904	chr10	LZTS2	protein_coding	leucine zipper, putative tumor suppressor 2 [Source:HGNC Symbol;Acc:29381]
OSBPL5	2852.19	-0.31	0.00193	0.0212	chr11	OSBPL5	protein_coding	oxysterol binding protein-like 5 [Source:HGNC Symbol;Acc:16392]
PDE4B	1667.26	-0.31	0.00582	0.0467	chr1	PDE4B	protein_coding	phosphodiesterase 4B, cAMP-specific [Source:HGNC Symbol;Acc:8781]
PDGFRB	90697.7	-0.31	4.64e-08	3.54e-06	chr5	PDGFRB	protein_coding	platelet-derived growth factor receptor, beta polypeptide [Source:HGNC Symbol;Acc:8804]
RNFT1	1076.91	-0.31	0.000758	0.0106	chr17	RNFT1	protein_coding	ring finger protein, transmembrane 1 [Source:HGNC Symbol;Acc:30206]
SALL2	668.23	-0.31	0.00555	0.0454	chr14	SALL2	protein_coding	sal-like 2 (Drosophila) [Source:HGNC Symbol;Acc:10526]
SGCD	4273.91	-0.31	0.000654	0.00941	chr5	SGCD	protein_coding	sarcoglycan, delta (35kDa dystrophin-associated glycoprotein) [Source:HGNC Symbol;Acc:10807]
TGFBR3	2169.66	-0.31	0.00183	0.0204	chr1	TGFBR3	protein_coding	transforming growth factor, beta receptor III [Source:HGNC Symbol;Acc:11774]
TNFRSF1A	10889.4	-0.31	2.38e-07	1.4e-05	chr12	TNFRSF1A	protein_coding	tumor necrosis factor receptor superfamily, member 1A [Source:HGNC Symbol;Acc:11916]
USP31	679.94	-0.31	0.00337	0.0317	chr16	USP31	protein_coding	ubiquitin specific peptidase 31 [Source:HGNC Symbol;Acc:20060]
AUTS2	733.62	-0.32	0.00318	0.0304	chr7	AUTS2	protein_coding	autism susceptibility candidate 2 [Source:HGNC Symbol;Acc:14262]
B3GNT1	1616.06	-0.32	0.00102	0.0132	chr11	B3GNT1	protein_coding	UDP-GlcNAc:betaGal beta-1,3-N-acetylglucosaminyltransferase 1 [Source:HGNC Symbol;Acc:15685]
BAHD1	1621.59	-0.32	0.000316	0.00545	chr15	BAHD1	protein_coding	bromo adjacent homology domain containing 1 [Source:HGNC Symbol;Acc:29153]
CASP8AP2	2325.11	-0.32	0.00199	0.0217	chr6	CASP8AP2	processed_transcript	caspase 8 associated protein 2 [Source:HGNC Symbol;Acc:1510]
CBL	3046.8	-0.32	0.000139	0.00288	chr11	CBL	protein_coding	Cbl proto-oncogene, E3 ubiquitin protein ligase [Source:HGNC Symbol;Acc:1541]
CBX6	8480.76	-0.32	2.55e-07	1.47e-05	chr22	CBX6	protein_coding	chromobox homolog 6 [Source:HGNC Symbol;Acc:1556]
CD302	2848.75	-0.32	0.000191	0.00373	chr2	CD302	protein_coding	CD302 molecule [Source:HGNC Symbol;Acc:30843]
CMSS1	1162.08	-0.32	0.00328	0.0311	chr3	CMSS1	protein_coding	cms1 ribosomal small subunit homolog (yeast) [Source:HGNC Symbol;Acc:28666]
GSTM4	992.77	-0.32	0.000594	0.00874	chr1	GSTM4	protein_coding	glutathione S-transferase mu 4 [Source:HGNC Symbol;Acc:4636]
MAT2A	12263.6	-0.32	7.92e-08	5.46e-06	chr2	MAT2A	protein_coding	methionine adenosyltransferase II, alpha [Source:HGNC Symbol;Acc:6904]
NCK2	1392.15	-0.32	0.000189	0.0037	chr2	NCK2	protein_coding	NCK adaptor protein 2 [Source:HGNC Symbol;Acc:7665]
NR2F2	10701.2	-0.32	5.62e-05	0.00136	chr15	NR2F2	protein_coding	nuclear receptor subfamily 2, group F, member 2 [Source:HGNC Symbol;Acc:7976]
PARP9	2589.92	-0.32	1.82e-05	0.000544	chr3	PARP9	protein_coding	poly (ADP-ribose) polymerase family, member 9 [Source:HGNC Symbol;Acc:24118]
PRMT6	1185.97	-0.32	0.00061	0.00893	chr1	PRMT6	protein_coding	protein arginine methyltransferase 6 [Source:HGNC Symbol;Acc:18241]
S1PR3	9335.49	-0.32	5.42e-05	0.00131	chr9	S1PR3	protein_coding	sphingosine-1-phosphate receptor 3 [Source:HGNC Symbol;Acc:3167]
SLC26A6	1189.9	-0.32	0.001	0.0131	chr3	SLC26A6	protein_coding	solute carrier family 26, member 6 [Source:HGNC Symbol;Acc:14472]
SNX30	1873.45	-0.32	0.000163	0.00326	chr9	SNX30	protein_coding	sorting nexin family member 30 [Source:HGNC Symbol;Acc:23685]
SOCS5	9121.35	-0.32	7.23e-05	0.00166	chr2	SOCS5	protein_coding	suppressor of cytokine signaling 5 [Source:HGNC Symbol;Acc:16852]
SQLE	7370.54	-0.32	5.75e-05	0.00138	chr8	SQLE	protein_coding	squalene epoxidase [Source:HGNC Symbol;Acc:11279]
TBC1D16	4654.2	-0.32	0.000132	0.00277	chr17	TBC1D16	protein_coding	TBC1 domain family, member 16 [Source:HGNC Symbol;Acc:28356]
WDR35	1621.57	-0.32	0.00131	0.0159	chr2	WDR35	protein_coding	WD repeat domain 35 [Source:HGNC Symbol;Acc:29250]
ZNF641	983.99	-0.32	0.00262	0.0265	chr12	ZNF641	protein_coding	zinc finger protein 641 [Source:HGNC Symbol;Acc:31834]
ATP1B3	6172.32	-0.33	1.11e-05	0.000359	chr3	ATP1B3	protein_coding	ATPase, Na+/K+ transporting, beta 3 polypeptide [Source:HGNC Symbol;Acc:806]
DIO2	112618	-0.33	0.000983	0.0129	chr14	DIO2	protein_coding	deiodinase, iodothyronine, type II [Source:HGNC Symbol;Acc:2884]
GLMN	777.64	-0.33	0.00121	0.015	chr1	GLMN	protein_coding	glomulin, FKBP associated protein [Source:HGNC Symbol;Acc:14373]
HEATR3	1501.77	-0.33	0.000159	0.00321	chr16	HEATR3	protein_coding	HEAT repeat containing 3 [Source:HGNC Symbol;Acc:26087]
HSPA14	1772.35	-0.33	0.000243	0.00446	chr10	HSPA14	protein_coding	heat shock 70kDa protein 14 [Source:HGNC Symbol;Acc:29526]
HSPH1	7834.57	-0.33	3.38e-05	0.000906	chr13	HSPH1	protein_coding	heat shock 105kDa/110kDa protein 1 [Source:HGNC Symbol;Acc:16969]
ITPK1	1246.14	-0.33	0.00034	0.00575	chr14	ITPK1	protein_coding	inositol-tetrakisphosphate 1-kinase [Source:HGNC Symbol;Acc:6177]
KIAA0232	6815.69	-0.33	6.24e-08	4.45e-06	chr4	KIAA0232	protein_coding	KIAA0232 [Source:HGNC Symbol;Acc:28992]
KIAA1551	1647.05	-0.33	0.00278	0.0275	chr12	KIAA1551	protein_coding	KIAA1551 [Source:HGNC Symbol;Acc:25559]
MBD4	3066.06	-0.33	6.88e-06	0.000242	chr3	MBD4	protein_coding	methyl-CpG binding domain protein 4 [Source:HGNC Symbol;Acc:6919]
MRGPRF	722.32	-0.33	0.0045	0.039	chr11	MRGPRF	protein_coding	MAS-related GPR, member F [Source:HGNC Symbol;Acc:24828]
PGS1	1078.17	-0.33	0.000939	0.0125	chr17	PGS1	protein_coding	phosphatidylglycerophosphate synthase 1 [Source:HGNC Symbol;Acc:30029]
POLR1C	1238.06	-0.33	0.000195	0.00377	chr6	POLR1C	protein_coding	polymerase (RNA) I polypeptide C, 30kDa [Source:HGNC Symbol;Acc:20194]
POP5	950.18	-0.33	0.00499	0.0422	chr12	POP5	protein_coding	processing of precursor 5, ribonuclease P/MRP subunit (S. cerevisiae) [Source:HGNC Symbol;Acc:17689]
RRP9	815.93	-0.33	0.00227	0.0238	chr3	RRP9	protein_coding	ribosomal RNA processing 9, small subunit (SSU) processome component, homolog (yeast) [Source:HGNC Symbol;Acc:16829]
SBNO2	1359.25	-0.33	0.00143	0.0169	chr19	SBNO2	protein_coding	strawberry notch homolog 2 (Drosophila) [Source:HGNC Symbol;Acc:29158]
SLC27A4	1375.47	-0.33	5.03e-05	0.00124	chr9	SLC27A4	protein_coding	solute carrier family 27 (fatty acid transporter), member 4 [Source:HGNC Symbol;Acc:10998]
STARD7	6250.06	-0.33	3.99e-07	2.09e-05	chr2	STARD7	protein_coding	StAR-related lipid transfer (START) domain containing 7 [Source:HGNC Symbol;Acc:18063]
STEAP2	671.76	-0.33	0.00561	0.0457	chr7	STEAP2	protein_coding	STEAP family member 2, metalloreductase [Source:HGNC Symbol;Acc:17885]
TSKU	4423.98	-0.33	3.78e-06	0.000144	chr11	TSKU	protein_coding	tsukushi, small leucine rich proteoglycan [Source:HGNC Symbol;Acc:28850]
TSPAN6	4246.17	-0.33	0.000119	0.00256	chrX	TSPAN6	protein_coding	tetraspanin 6 [Source:HGNC Symbol;Acc:11858]
ULK1	1253.6	-0.33	0.00168	0.0192	chr12	ULK1	protein_coding	unc-51 like autophagy activating kinase 1 [Source:HGNC Symbol;Acc:12558]
ALDH3A2	2991.6	-0.34	0.000166	0.00332	chr17	ALDH3A2	protein_coding	aldehyde dehydrogenase 3 family, member A2 [Source:HGNC Symbol;Acc:403]
CASKIN2	689.67	-0.34	0.00309	0.0297	chr17	CASKIN2	protein_coding	CASK interacting protein 2 [Source:HGNC Symbol;Acc:18200]
CHD1	3154.78	-0.34	0.000264	0.00474	chr5	CHD1	protein_coding	chromodomain helicase DNA binding protein 1 [Source:HGNC Symbol;Acc:1915]
CLUH	1100.99	-0.34	0.0002	0.00383	chr17	CLUH	protein_coding	clustered mitochondria (cluA/CLU1) homolog [Source:HGNC Symbol;Acc:29094]
COMMD5	631.03	-0.34	0.00433	0.0379	chr8	COMMD5	protein_coding	COMM domain containing 5 [Source:HGNC Symbol;Acc:17902]
COX11	2503.09	-0.34	0.000274	0.00487	chr17	COX11	protein_coding	cytochrome c oxidase assembly homolog 11 (yeast) [Source:HGNC Symbol;Acc:2261]
DDI2	1789.99	-0.34	0.000108	0.00236	chr1	DDI2	protein_coding	DNA-damage inducible 1 homolog 2 (S. cerevisiae) [Source:HGNC Symbol;Acc:24578]
DDIT4	3875.11	-0.34	0.00252	0.0257	chr10	DDIT4	protein_coding	DNA-damage-inducible transcript 4 [Source:HGNC Symbol;Acc:24944]
ETV6	2009.99	-0.34	0.000173	0.00343	chr12	ETV6	protein_coding	ets variant 6 [Source:HGNC Symbol;Acc:3495]
FAM126B	611.41	-0.34	0.00395	0.0355	chr2	FAM126B	protein_coding	family with sequence similarity 126, member B [Source:HGNC Symbol;Acc:28593]
KLHL21	2209.35	-0.34	0.00019	0.00371	chr1	KLHL21	protein_coding	kelch-like family member 21 [Source:HGNC Symbol;Acc:29041]
LARP4	3582.35	-0.34	0.000299	0.00523	chr12	LARP4	protein_coding	La ribonucleoprotein domain family, member 4 [Source:HGNC Symbol;Acc:24320]
OLFML2B	6598.92	-0.34	6.07e-06	0.000217	chr1	OLFML2B	protein_coding	olfactomedin-like 2B [Source:HGNC Symbol;Acc:24558]
PPP6R1	3487.86	-0.34	3.81e-05	0.001	chr19	PPP6R1	protein_coding	protein phosphatase 6, regulatory subunit 1 [Source:HGNC Symbol;Acc:29195]
PRR5L	2192.2	-0.34	0.000204	0.00388	chr11	PRR5L	protein_coding	proline rich 5 like [Source:HGNC Symbol;Acc:25878]
PRRG1	2625.98	-0.34	1.09e-06	5.17e-05	chrX	PRRG1	protein_coding	proline rich Gla (G-carboxyglutamic acid) 1 [Source:HGNC Symbol;Acc:9469]
RAI1	1183.07	-0.34	0.00342	0.0321	chr17	RAI1	protein_coding	retinoic acid induced 1 [Source:HGNC Symbol;Acc:9834]
SLC44A1	16047.6	-0.34	8.1e-07	3.97e-05	chr9	SLC44A1	protein_coding	solute carrier family 44 (choline transporter), member 1 [Source:HGNC Symbol;Acc:18798]
TBL3	987.87	-0.34	0.000754	0.0106	chr16	TBL3	protein_coding	transducin (beta)-like 3 [Source:HGNC Symbol;Acc:11587]
THRA	4486.45	-0.34	2.33e-05	0.000671	chr17	THRA	protein_coding	thyroid hormone receptor, alpha [Source:HGNC Symbol;Acc:11796]
TMEM200A	6961.65	-0.34	0.000791	0.011	chr6	TMEM200A	protein_coding	transmembrane protein 200A [Source:HGNC Symbol;Acc:21075]
TSC22D4	1096.54	-0.34	0.000771	0.0108	chr7	TSC22D4	protein_coding	TSC22 domain family, member 4 [Source:HGNC Symbol;Acc:21696]
ANKRD10	2631.08	-0.35	1.93e-05	0.000572	chr13	ANKRD10	protein_coding	ankyrin repeat domain 10 [Source:HGNC Symbol;Acc:20265]
C7orf26	879.33	-0.35	0.00189	0.0209	chr7	C7orf26	protein_coding	chromosome 7 open reading frame 26 [Source:HGNC Symbol;Acc:21702]
COX10	859.92	-0.35	0.000678	0.00969	chr17	COX10	protein_coding	cytochrome c oxidase assembly homolog 10 (yeast) [Source:HGNC Symbol;Acc:2260]
CTDP1	751.33	-0.35	0.00147	0.0173	chr18	CTDP1	protein_coding	CTD (carboxy-terminal domain, RNA polymerase II, polypeptide A) phosphatase, subunit 1 [Source:HGNC Symbol;Acc:2498]
DCUN1D2	834.63	-0.35	0.000503	0.00771	chr13	DCUN1D2	protein_coding	DCN1, defective in cullin neddylation 1, domain containing 2 [Source:HGNC Symbol;Acc:20328]
ERCC4	1307.8	-0.35	0.00171	0.0194	chr16	ERCC4	protein_coding	excision repair cross-complementing rodent repair deficiency, complementation group 4 [Source:HGNC Symbol;Acc:3436]
GSR	3883.95	-0.35	1.83e-05	0.000545	chr8	GSR	protein_coding	glutathione reductase [Source:HGNC Symbol;Acc:4623]
IFITM1	3405.98	-0.35	0.000369	0.0061	chr11	IFITM1	protein_coding	interferon induced transmembrane protein 1 [Source:HGNC Symbol;Acc:5412]
IGHMBP2	643.98	-0.35	0.00096	0.0127	chr11	IGHMBP2	protein_coding	immunoglobulin mu binding protein 2 [Source:HGNC Symbol;Acc:5542]
MN1	6913.56	-0.35	7.02e-08	4.95e-06	chr22	MN1	protein_coding	meningioma (disrupted in balanced translocation) 1 [Source:HGNC Symbol;Acc:7180]
NRP2	10505.8	-0.35	4.5e-09	4.75e-07	chr2	NRP2	protein_coding	neuropilin 2 [Source:HGNC Symbol;Acc:8005]
PRR12	639.11	-0.35	0.00515	0.0431	chr19	PRR12	protein_coding	proline rich 12 [Source:HGNC Symbol;Acc:29217]
QTRT1	877.75	-0.35	0.00236	0.0245	chr19	QTRT1	protein_coding	queuine tRNA-ribosyltransferase 1 [Source:HGNC Symbol;Acc:23797]
SAT1	2924.61	-0.35	0.000283	0.00498	chrX	SAT1	protein_coding	spermidine/spermine N1-acetyltransferase 1 [Source:HGNC Symbol;Acc:10540]
ST6GAL1	651.91	-0.35	0.00165	0.0188	chr3	ST6GAL1	protein_coding	ST6 beta-galactosamide alpha-2,6-sialyltranferase 1 [Source:HGNC Symbol;Acc:10860]
STAT5A	1064.65	-0.35	0.00115	0.0146	chr17	STAT5A	protein_coding	signal transducer and activator of transcription 5A [Source:HGNC Symbol;Acc:11366]
TLE3	940.31	-0.35	0.000488	0.00754	chr15	TLE3	protein_coding	transducin-like enhancer of split 3 (E(sp1) homolog, Drosophila) [Source:HGNC Symbol;Acc:11839]
AHCTF1	6063.72	-0.36	5.32e-09	5.53e-07	chr1	AHCTF1	protein_coding	AT hook containing transcription factor 1 [Source:HGNC Symbol;Acc:24618]
BRD3	2257.1	-0.36	6.24e-05	0.00147	chr9	BRD3	protein_coding	bromodomain containing 3 [Source:HGNC Symbol;Acc:1104]
C9orf89	755.57	-0.36	0.00258	0.0262	chr9	C9orf89	protein_coding	chromosome 9 open reading frame 89 [Source:HGNC Symbol;Acc:28148]
CEP128	1463.94	-0.36	0.00019	0.00371	chr14	CEP128	protein_coding	centrosomal protein 128kDa [Source:HGNC Symbol;Acc:20359]
CNOT6L	2123.08	-0.36	1.32e-05	0.000411	chr4	CNOT6L	protein_coding	CCR4-NOT transcription complex, subunit 6-like [Source:HGNC Symbol;Acc:18042]
DOT1L	905.22	-0.36	0.000681	0.00969	chr19	DOT1L	protein_coding	DOT1-like histone H3K79 methyltransferase [Source:HGNC Symbol;Acc:24948]
ELF1	5592.76	-0.36	8.57e-08	5.8e-06	chr13	ELF1	protein_coding	E74-like factor 1 (ets domain transcription factor) [Source:HGNC Symbol;Acc:3316]
FAM109A	516.01	-0.36	0.0036	0.0333	chr12	FAM109A	protein_coding	family with sequence similarity 109, member A [Source:HGNC Symbol;Acc:26509]
GBP2	2430.04	-0.36	1.44e-05	0.000445	chr1	GBP2	protein_coding	guanylate binding protein 2, interferon-inducible [Source:HGNC Symbol;Acc:4183]
GRWD1	1572.49	-0.36	6.76e-05	0.00157	chr19	GRWD1	protein_coding	glutamate-rich WD repeat containing 1 [Source:HGNC Symbol;Acc:21270]
KIAA1217	5002.07	-0.36	9.72e-08	6.46e-06	chr10	KIAA1217	protein_coding	KIAA1217 [Source:HGNC Symbol;Acc:25428]
MAST3	669.89	-0.36	0.0021	0.0227	chr19	MAST3	protein_coding	microtubule associated serine/threonine kinase 3 [Source:HGNC Symbol;Acc:19036]
NDUFB1	782.85	-0.36	0.00401	0.0358	chr14	NDUFB1	protein_coding	NADH dehydrogenase (ubiquinone) 1 beta subcomplex, 1, 7kDa [Source:HGNC Symbol;Acc:7695]
NNMT	36879.1	-0.36	8.07e-08	5.54e-06	chr11	NNMT	protein_coding	nicotinamide N-methyltransferase [Source:HGNC Symbol;Acc:7861]
PM20D2	1753.46	-0.36	0.00305	0.0295	chr6	PM20D2	protein_coding	peptidase M20 domain containing 2 [Source:HGNC Symbol;Acc:21408]
RAD54L2	662.69	-0.36	0.00198	0.0216	chr3	RAD54L2	protein_coding	RAD54-like 2 (S. cerevisiae) [Source:HGNC Symbol;Acc:29123]
RAMP1	2662.15	-0.36	0.00363	0.0334	chr2	RAMP1	protein_coding	receptor (G protein-coupled) activity modifying protein 1 [Source:HGNC Symbol;Acc:9843]
SHC3	1130.92	-0.36	0.000449	0.00712	chr9	SHC3	protein_coding	SHC (Src homology 2 domain containing) transforming protein 3 [Source:HGNC Symbol;Acc:18181]
TBC1D8	578.01	-0.36	0.00409	0.0364	chr2	TBC1D8	protein_coding	TBC1 domain family, member 8 (with GRAM domain) [Source:HGNC Symbol;Acc:17791]
WDR91	737.59	-0.36	0.00172	0.0195	chr7	WDR91	protein_coding	WD repeat domain 91 [Source:HGNC Symbol;Acc:24997]
ZC3H3	498.25	-0.36	0.00389	0.0352	chr8	ZC3H3	protein_coding	zinc finger CCCH-type containing 3 [Source:HGNC Symbol;Acc:28972]
ZNF598	701.35	-0.36	0.00265	0.0267	chr16	ZNF598	protein_coding	zinc finger protein 598 [Source:HGNC Symbol;Acc:28079]
ARID4B	3888.31	-0.37	1.7e-05	0.000517	chr1	ARID4B	protein_coding	AT rich interactive domain 4B (RBP1-like) [Source:HGNC Symbol;Acc:15550]
B4GALT5	4672.34	-0.37	1.36e-08	1.23e-06	chr20	B4GALT5	protein_coding	UDP-Gal:betaGlcNAc beta 1,4- galactosyltransferase, polypeptide 5 [Source:HGNC Symbol;Acc:928]
C1RL	3137.46	-0.37	1.16e-05	0.000373	chr12	C1RL	protein_coding	complement component 1, r subcomponent-like [Source:HGNC Symbol;Acc:21265]
CACUL1	4068.37	-0.37	1.49e-07	9.17e-06	chr10	CACUL1	protein_coding	CDK2-associated, cullin domain 1 [Source:HGNC Symbol;Acc:23727]
CASP2	1290.26	-0.37	0.00012	0.00257	chr7	CASP2	protein_coding	caspase 2, apoptosis-related cysteine peptidase [Source:HGNC Symbol;Acc:1503]
CISD3	723.39	-0.37	0.00168	0.0191	chr17	CISD3	protein_coding	CDGSH iron sulfur domain 3 [Source:HGNC Symbol;Acc:27578]
COX5B	2338.17	-0.37	0.000254	0.00461	chr2	COX5B	protein_coding	cytochrome c oxidase subunit Vb [Source:HGNC Symbol;Acc:2269]
CSNK1G2	1929.56	-0.37	0.000397	0.00647	chr19	CSNK1G2	protein_coding	casein kinase 1, gamma 2 [Source:HGNC Symbol;Acc:2455]
GPR89A	723.12	-0.37	0.000919	0.0123	chr1	GPR89A	protein_coding	G protein-coupled receptor 89A [Source:HGNC Symbol;Acc:31984]
HIVEP3	659.93	-0.37	0.00268	0.0269	chr1	HIVEP3	protein_coding	human immunodeficiency virus type I enhancer binding protein 3 [Source:HGNC Symbol;Acc:13561]
IDH1	6640.6	-0.37	3.56e-10	5.23e-08	chr2	IDH1	protein_coding	isocitrate dehydrogenase 1 (NADP+), soluble [Source:HGNC Symbol;Acc:5382]
MAN1A1	2918.25	-0.37	1.58e-06	6.96e-05	chr6	MAN1A1	protein_coding	mannosidase, alpha, class 1A, member 1 [Source:HGNC Symbol;Acc:6821]
MEGF9	4441.38	-0.37	7.38e-09	7.25e-07	chr9	MEGF9	protein_coding	multiple EGF-like-domains 9 [Source:HGNC Symbol;Acc:3234]
MTFMT	555.1	-0.37	0.00177	0.0199	chr15	MTFMT	protein_coding	mitochondrial methionyl-tRNA formyltransferase [Source:HGNC Symbol;Acc:29666]
NOP2	1829.49	-0.37	6.49e-05	0.00152	chr12	NOP2	protein_coding	NOP2 nucleolar protein [Source:HGNC Symbol;Acc:7867]
NUFIP1	814.56	-0.37	0.000139	0.00288	chr13	NUFIP1	protein_coding	nuclear fragile X mental retardation protein interacting protein 1 [Source:HGNC Symbol;Acc:8057]
NXPH3	793.72	-0.37	0.0034	0.0319	chr17	NXPH3	protein_coding	neurexophilin 3 [Source:HGNC Symbol;Acc:8077]
OSMR	12852.9	-0.37	4.6e-08	3.54e-06	chr5	OSMR	protein_coding	oncostatin M receptor [Source:HGNC Symbol;Acc:8507]
PDCD7	1097.43	-0.37	5.4e-05	0.00131	chr15	PDCD7	protein_coding	programmed cell death 7 [Source:HGNC Symbol;Acc:8767]
PISD	1606.62	-0.37	7.47e-05	0.00171	chr22	PISD	protein_coding	phosphatidylserine decarboxylase [Source:HGNC Symbol;Acc:8999]
PITPNM1	1414.87	-0.37	0.000147	0.003	chr11	PITPNM1	protein_coding	phosphatidylinositol transfer protein, membrane-associated 1 [Source:HGNC Symbol;Acc:9003]
PQLC2	536.91	-0.37	0.00458	0.0394	chr1	PQLC2	protein_coding	PQ loop repeat containing 2 [Source:HGNC Symbol;Acc:26001]
RRP1	919.21	-0.37	8.68e-05	0.00195	chr21	RRP1	protein_coding	ribosomal RNA processing 1 [Source:HGNC Symbol;Acc:18785]
SEMA3E	3131.13	-0.37	8.27e-06	0.000284	chr7	SEMA3E	protein_coding	sema domain, immunoglobulin domain (Ig), short basic domain, secreted, (semaphorin) 3E [Source:HGNC Symbol;Acc:10727]
ST3GAL5	1430.8	-0.37	0.000587	0.00868	chr2	ST3GAL5	protein_coding	ST3 beta-galactoside alpha-2,3-sialyltransferase 5 [Source:HGNC Symbol;Acc:10872]
TKT	11121.1	-0.37	2.72e-09	3.14e-07	chr3	TKT	protein_coding	transketolase [Source:HGNC Symbol;Acc:11834]
BCOR	1972.86	-0.38	8.42e-07	4.11e-05	chrX	BCOR	protein_coding	BCL6 corepressor [Source:HGNC Symbol;Acc:20893]
C16orf70	1118.79	-0.38	1.74e-05	0.000526	chr16	C16orf70	protein_coding	chromosome 16 open reading frame 70 [Source:HGNC Symbol;Acc:29564]
CSF1	2492.66	-0.38	0.000663	0.00949	chr1	CSF1	protein_coding	colony stimulating factor 1 (macrophage) [Source:HGNC Symbol;Acc:2432]
CYB561A3	2798.02	-0.38	0.000274	0.00487	chr11	CYB561A3	protein_coding	cytochrome b561 family, member A3 [Source:HGNC Symbol;Acc:23014]
CYP27A1	661.53	-0.38	0.00107	0.0137	chr2	CYP27A1	protein_coding	cytochrome P450, family 27, subfamily A, polypeptide 1 [Source:HGNC Symbol;Acc:2605]
IFNAR2	1084.99	-0.38	1.77e-05	0.000533	chr21	IFNAR2	protein_coding	interferon (alpha, beta and omega) receptor 2 [Source:HGNC Symbol;Acc:5433]
IKZF4	709.51	-0.38	0.000329	0.00561	chr12	IKZF4	protein_coding	IKAROS family zinc finger 4 (Eos) [Source:HGNC Symbol;Acc:13179]
ITPKC	2072.72	-0.38	3.69e-07	1.98e-05	chr19	ITPKC	protein_coding	inositol-trisphosphate 3-kinase C [Source:HGNC Symbol;Acc:14897]
MID1IP1	687.22	-0.38	0.00125	0.0154	chrX	MID1IP1	protein_coding	MID1 interacting protein 1 [Source:HGNC Symbol;Acc:20715]
PLA2G4A	961.05	-0.38	0.000563	0.0084	chr1	PLA2G4A	protein_coding	phospholipase A2, group IVA (cytosolic, calcium-dependent) [Source:HGNC Symbol;Acc:9035]
RASSF8-AS1	641.91	-0.38	0.00225	0.0237	chr12	RASSF8-AS1	antisense	RASSF8 atnisense RNA 1 [Source:HGNC Symbol;Acc:48637]
SESN3	2522.41	-0.38	2.38e-05	0.00068	chr11	SESN3	protein_coding	sestrin 3 [Source:HGNC Symbol;Acc:23060]
VASN	2572.31	-0.38	0.00324	0.0308	chr16	VASN	protein_coding	vasorin [Source:HGNC Symbol;Acc:18517]
A4GALT	1187.78	-0.39	0.000202	0.00385	chr22	A4GALT	protein_coding	alpha 1,4-galactosyltransferase [Source:HGNC Symbol;Acc:18149]
ABHD17A	515.27	-0.39	0.00139	0.0166	chr19	ABHD17A	protein_coding	abhydrolase domain containing 17A [Source:HGNC Symbol;Acc:28756]
ANGPTL1	728.83	-0.39	0.00478	0.0406	chr1	ANGPTL1	protein_coding	angiopoietin-like 1 [Source:HGNC Symbol;Acc:489]
CYP1B1	28521	-0.39	1.18e-09	1.52e-07	chr2	CYP1B1	protein_coding	cytochrome P450, family 1, subfamily B, polypeptide 1 [Source:HGNC Symbol;Acc:2597]
FADS1	10643.2	-0.39	8.99e-11	1.79e-08	chr11	FADS1	protein_coding	fatty acid desaturase 1 [Source:HGNC Symbol;Acc:3574]
FAM131B	641.92	-0.39	0.000281	0.00496	chr7	FAM131B	protein_coding	family with sequence similarity 131, member B [Source:HGNC Symbol;Acc:22202]
FLYWCH2	1021.15	-0.39	0.000612	0.00893	chr16	FLYWCH2	protein_coding	FLYWCH family member 2 [Source:HGNC Symbol;Acc:25178]
FZD2	1985.03	-0.39	0.000803	0.0111	chr17	FZD2	protein_coding	frizzled family receptor 2 [Source:HGNC Symbol;Acc:4040]
GATA2	376.99	-0.39	0.00543	0.0447	chr3	GATA2	protein_coding	GATA binding protein 2 [Source:HGNC Symbol;Acc:4171]
HS3ST3A1	683.09	-0.39	0.00327	0.031	chr17	HS3ST3A1	protein_coding	heparan sulfate (glucosamine) 3-O-sulfotransferase 3A1 [Source:HGNC Symbol;Acc:5196]
KBTBD6	1140.19	-0.39	0.00359	0.0333	chr13	KBTBD6	protein_coding	kelch repeat and BTB (POZ) domain containing 6 [Source:HGNC Symbol;Acc:25340]
KIAA1456	1249.72	-0.39	0.00563	0.0458	chr8	KIAA1456	protein_coding	KIAA1456 [Source:HGNC Symbol;Acc:26725]
LSM10	1502.38	-0.39	2.38e-05	0.00068	chr1	LSM10	protein_coding	LSM10, U7 small nuclear RNA associated [Source:HGNC Symbol;Acc:17562]
NDST2	1719.24	-0.39	3.48e-07	1.9e-05	chr10	NDST2	protein_coding	N-deacetylase/N-sulfotransferase (heparan glucosaminyl) 2 [Source:HGNC Symbol;Acc:7681]
NDUFS8	1131.15	-0.39	0.000415	0.00671	chr11	NDUFS8	protein_coding	NADH dehydrogenase (ubiquinone) Fe-S protein 8, 23kDa (NADH-coenzyme Q reductase) [Source:HGNC Symbol;Acc:7715]
RMND5A	2130.88	-0.39	1.86e-07	1.12e-05	chr2	RMND5A	protein_coding	required for meiotic nuclear division 5 homolog A (S. cerevisiae) [Source:HGNC Symbol;Acc:25850]
SLC48A1	1333.43	-0.39	9.88e-05	0.00218	chr12	SLC48A1	protein_coding	solute carrier family 48 (heme transporter), member 1 [Source:HGNC Symbol;Acc:26035]
TTPAL	2970.29	-0.39	0.000339	0.00575	chr20	TTPAL	protein_coding	tocopherol (alpha) transfer protein-like [Source:HGNC Symbol;Acc:16114]
ACAT2	1807.72	-0.4	1.02e-06	4.91e-05	chr6	ACAT2	protein_coding	acetyl-CoA acetyltransferase 2 [Source:HGNC Symbol;Acc:94]
ATP6V0A2	1604.83	-0.4	4.61e-07	2.37e-05	chr12	ATP6V0A2	protein_coding	ATPase, H+ transporting, lysosomal V0 subunit a2 [Source:HGNC Symbol;Acc:18481]
COX14	408.42	-0.4	0.00266	0.0267	chr12	COX14	protein_coding	cytochrome c oxidase assembly homolog 14 (S. cerevisiae) [Source:HGNC Symbol;Acc:28216]
DLEU1	491.35	-0.4	0.00227	0.0238	chr13	DLEU1	protein_coding	deleted in lymphocytic leukemia 1 (non-protein coding) [Source:HGNC Symbol;Acc:13747]
HSPB6	1243.52	-0.4	0.0012	0.015	chr19	HSPB6	protein_coding	heat shock protein, alpha-crystallin-related, B6 [Source:HGNC Symbol;Acc:26511]
NCDN	2701.08	-0.4	2.16e-06	8.85e-05	chr1	NCDN	protein_coding	neurochondrin [Source:HGNC Symbol;Acc:17597]
NUBP2	652.74	-0.4	0.00255	0.026	chr16	NUBP2	protein_coding	nucleotide binding protein 2 [Source:HGNC Symbol;Acc:8042]
NUMBL	1862.72	-0.4	0.000265	0.00475	chr19	NUMBL	protein_coding	numb homolog (Drosophila)-like [Source:HGNC Symbol;Acc:8061]
PGD	7001.99	-0.4	5.52e-09	5.61e-07	chr1	PGD	protein_coding	phosphogluconate dehydrogenase [Source:HGNC Symbol;Acc:8891]
PHF23	3128.31	-0.4	1.62e-06	7.12e-05	chr17	PHF23	protein_coding	PHD finger protein 23 [Source:HGNC Symbol;Acc:28428]
POP1	655.63	-0.4	0.00107	0.0137	chr8	POP1	protein_coding	processing of precursor 1, ribonuclease P/MRP subunit (S. cerevisiae) [Source:HGNC Symbol;Acc:30129]
PTPRG	11782	-0.4	3.16e-08	2.52e-06	chr3	PTPRG	protein_coding	protein tyrosine phosphatase, receptor type, G [Source:HGNC Symbol;Acc:9671]
ZNRF2	386.29	-0.4	0.00634	0.05	chr7	ZNRF2	protein_coding	zinc and ring finger 2 [Source:HGNC Symbol;Acc:22316]
C10orf137	1160.65	-0.41	0.000212	0.004	chr10	C10orf137	protein_coding	chromosome 10 open reading frame 137 [Source:HGNC Symbol;Acc:24640]
C7orf43	349.45	-0.41	0.00465	0.0399	chr7	C7orf43	protein_coding	chromosome 7 open reading frame 43 [Source:HGNC Symbol;Acc:25604]
ERO1LB	308.96	-0.41	0.00557	0.0455	chr1	ERO1LB	protein_coding	ERO1-like beta (S. cerevisiae) [Source:HGNC Symbol;Acc:14355]
EYA3	1619.85	-0.41	0.000116	0.00251	chr1	EYA3	protein_coding	eyes absent homolog 3 (Drosophila) [Source:HGNC Symbol;Acc:3521]
ID3	4015.16	-0.41	2.04e-06	8.52e-05	chr1	ID3	protein_coding	inhibitor of DNA binding 3, dominant negative helix-loop-helix protein [Source:HGNC Symbol;Acc:5362]
KIAA0513	960.33	-0.41	4.5e-05	0.00113	chr16	KIAA0513	protein_coding	KIAA0513 [Source:HGNC Symbol;Acc:29058]
MTERFD1	998.14	-0.41	2.07e-05	0.000606	chr8	MTERFD1	protein_coding	MTERF domain containing 1 [Source:HGNC Symbol;Acc:24258]
PDGFRA	30585	-0.41	4.42e-15	3.57e-12	chr4	PDGFRA	protein_coding	platelet-derived growth factor receptor, alpha polypeptide [Source:HGNC Symbol;Acc:8803]
PREX1	2763.12	-0.41	2.83e-05	0.000789	chr20	PREX1	protein_coding	phosphatidylinositol-3,4,5-trisphosphate-dependent Rac exchange factor 1 [Source:HGNC Symbol;Acc:32594]
TET3	1257.38	-0.41	0.00121	0.0151	chr2	TET3	protein_coding	tet methylcytosine dioxygenase 3 [Source:HGNC Symbol;Acc:28313]
ZNF331	1054.45	-0.41	0.000847	0.0115	chr19	ZNF331	protein_coding	zinc finger protein 331 [Source:HGNC Symbol;Acc:15489]
CSRNP2	2880.02	-0.42	6.37e-07	3.18e-05	chr12	CSRNP2	protein_coding	cysteine-serine-rich nuclear protein 2 [Source:HGNC Symbol;Acc:16006]
DHCR7	2425.09	-0.42	1.91e-07	1.15e-05	chr11	DHCR7	protein_coding	7-dehydrocholesterol reductase [Source:HGNC Symbol;Acc:2860]
FBXO32	6874.91	-0.42	1.26e-06	5.83e-05	chr8	FBXO32	protein_coding	F-box protein 32 [Source:HGNC Symbol;Acc:16731]
GCLM	2063.84	-0.42	3.25e-05	0.000878	chr1	GCLM	protein_coding	glutamate-cysteine ligase, modifier subunit [Source:HGNC Symbol;Acc:4312]
GLUL	50158.5	-0.42	3.83e-10	5.51e-08	chr1	GLUL	protein_coding	glutamate-ammonia ligase [Source:HGNC Symbol;Acc:4341]
METTL7A	2710.61	-0.42	0.000408	0.00662	chr12	METTL7A	protein_coding	methyltransferase like 7A [Source:HGNC Symbol;Acc:24550]
PIAS4	605.41	-0.42	0.000783	0.0109	chr19	PIAS4	protein_coding	protein inhibitor of activated STAT, 4 [Source:HGNC Symbol;Acc:17002]
POLR1B	1735.78	-0.42	4.17e-06	0.000156	chr2	POLR1B	protein_coding	polymerase (RNA) I polypeptide B, 128kDa [Source:HGNC Symbol;Acc:20454]
PTCH1	729.68	-0.42	0.000216	0.00405	chr9	PTCH1	protein_coding	patched 1 [Source:HGNC Symbol;Acc:9585]
RNF31	615.85	-0.42	0.000305	0.00531	chr14	RNF31	protein_coding	ring finger protein 31 [Source:HGNC Symbol;Acc:16031]
RSPO3	995.76	-0.42	0.000159	0.00321	chr6	RSPO3	protein_coding	R-spondin 3 [Source:HGNC Symbol;Acc:20866]
SFT2D2	603.59	-0.42	0.000524	0.00794	chr1	SFT2D2	protein_coding	SFT2 domain containing 2 [Source:HGNC Symbol;Acc:25140]
TTC14	2750.68	-0.42	3.4e-10	5.05e-08	chr3	TTC14	protein_coding	tetratricopeptide repeat domain 14 [Source:HGNC Symbol;Acc:24697]
BRAT1	621.66	-0.43	0.00118	0.0148	chr7	BRAT1	protein_coding	BRCA1-associated ATM activator 1 [Source:HGNC Symbol;Acc:21701]
CLTCL1	976.59	-0.43	5.07e-05	0.00125	chr22	CLTCL1	protein_coding	clathrin, heavy chain-like 1 [Source:HGNC Symbol;Acc:2093]
CXXC5	6123.51	-0.43	4.01e-09	4.3e-07	chr5	CXXC5	protein_coding	CXXC finger protein 5 [Source:HGNC Symbol;Acc:26943]
DHX34	403.32	-0.43	0.00218	0.0231	chr19	DHX34	protein_coding	DEAH (Asp-Glu-Ala-His) box polypeptide 34 [Source:HGNC Symbol;Acc:16719]
FBXO10	333.53	-0.43	0.00366	0.0337	chr9	FBXO10	protein_coding	F-box protein 10 [Source:HGNC Symbol;Acc:13589]
GPR125	1674.62	-0.43	5.34e-08	3.92e-06	chr4	GPR125	protein_coding	G protein-coupled receptor 125 [Source:HGNC Symbol;Acc:13839]
LRRC8B	4327.49	-0.43	3.72e-10	5.42e-08	chr1	LRRC8B	protein_coding	leucine rich repeat containing 8 family, member B [Source:HGNC Symbol;Acc:30692]
NAA16	791.52	-0.43	0.000175	0.00347	chr13	NAA16	protein_coding	N(alpha)-acetyltransferase 16, NatA auxiliary subunit [Source:HGNC Symbol;Acc:26164]
PCSK5	1550.79	-0.43	3.47e-07	1.9e-05	chr9	PCSK5	protein_coding	proprotein convertase subtilisin/kexin type 5 [Source:HGNC Symbol;Acc:8747]
PRICKLE1	2057.36	-0.43	3.07e-07	1.72e-05	chr12	PRICKLE1	protein_coding	prickle homolog 1 (Drosophila) [Source:HGNC Symbol;Acc:17019]
PRRX2	1033.13	-0.43	0.00469	0.0401	chr9	PRRX2	protein_coding	paired related homeobox 2 [Source:HGNC Symbol;Acc:21338]
SNAI2	5257.5	-0.43	2.8e-10	4.34e-08	chr8	SNAI2	protein_coding	snail family zinc finger 2 [Source:HGNC Symbol;Acc:11094]
ZBTB7A	1194.47	-0.43	0.000112	0.00244	chr19	ZBTB7A	protein_coding	zinc finger and BTB domain containing 7A [Source:HGNC Symbol;Acc:18078]
FAM171B	2525.38	-0.44	7.85e-08	5.44e-06	chr2	FAM171B	protein_coding	family with sequence similarity 171, member B [Source:HGNC Symbol;Acc:29412]
IDI1	6390.34	-0.44	7.1e-06	0.000248	chr10	IDI1	protein_coding	isopentenyl-diphosphate delta isomerase 1 [Source:HGNC Symbol;Acc:5387]
PODNL1	973.14	-0.44	0.0002	0.00383	chr19	PODNL1	protein_coding	podocan-like 1 [Source:HGNC Symbol;Acc:26275]
PRKAR2B	392.24	-0.44	0.00318	0.0304	chr7	PRKAR2B	protein_coding	protein kinase, cAMP-dependent, regulatory, type II, beta [Source:HGNC Symbol;Acc:9392]
ST6GALNAC4	666.72	-0.44	0.00337	0.0318	chr9	ST6GALNAC4	protein_coding	ST6 (alpha-N-acetyl-neuraminyl-2,3-beta-galactosyl-1,3)-N-acetylgalactosaminide alpha-2,6-sialyltransferase 4 [Source:HGNC Symbol;Acc:17846]
TLL1	343.68	-0.44	0.00199	0.0217	chr4	TLL1	protein_coding	tolloid-like 1 [Source:HGNC Symbol;Acc:11843]
WTIP	613.37	-0.44	0.00031	0.00538	chr19	WTIP	protein_coding	Wilms tumor 1 interacting protein [Source:HGNC Symbol;Acc:20964]
ZBTB46	328.94	-0.44	0.00377	0.0344	chr20	ZBTB46	protein_coding	zinc finger and BTB domain containing 46 [Source:HGNC Symbol;Acc:16094]
AKAP5	447.52	-0.45	0.000429	0.00687	chr14	AKAP5	protein_coding	A kinase (PRKA) anchor protein 5 [Source:HGNC Symbol;Acc:375]
FDFT1	7018.05	-0.45	6.55e-13	2.83e-10	chr8	FDFT1	protein_coding	farnesyl-diphosphate farnesyltransferase 1 [Source:HGNC Symbol;Acc:3629]
RNF144A	2765.53	-0.45	4.01e-07	2.09e-05	chr2	RNF144A	protein_coding	ring finger protein 144A [Source:HGNC Symbol;Acc:20457]
RP11-524D16__A.3	450.42	-0.45	0.000493	0.0076	chrX	RP11-524D16__A.3	antisense
SNAI1	403.57	-0.45	0.00212	0.0228	chr20	SNAI1	protein_coding	snail family zinc finger 1 [Source:HGNC Symbol;Acc:11128]
SPAG1	326.95	-0.45	0.00519	0.0434	chr8	SPAG1	protein_coding	sperm associated antigen 1 [Source:HGNC Symbol;Acc:11212]
TXLNG	1107.2	-0.45	3.14e-05	0.000858	chrX	TXLNG	protein_coding	taxilin gamma [Source:HGNC Symbol;Acc:18578]
ZC3H10	481.44	-0.45	0.00263	0.0265	chr12	ZC3H10	protein_coding	zinc finger CCCH-type containing 10 [Source:HGNC Symbol;Acc:25893]
FBXO31	1512.05	-0.46	5.16e-08	3.83e-06	chr16	FBXO31	protein_coding	F-box protein 31 [Source:HGNC Symbol;Acc:16510]
FKBP5	44372.5	-0.46	8.57e-10	1.17e-07	chr6	FKBP5	protein_coding	FK506 binding protein 5 [Source:HGNC Symbol;Acc:3721]
GAS7	1106.85	-0.46	0.00016	0.00322	chr17	GAS7	protein_coding	growth arrest-specific 7 [Source:HGNC Symbol;Acc:4169]
HMGCS1	8487.06	-0.46	2.79e-07	1.58e-05	chr5	HMGCS1	protein_coding	3-hydroxy-3-methylglutaryl-CoA synthase 1 (soluble) [Source:HGNC Symbol;Acc:5007]
IFIT2	844.32	-0.46	0.000473	0.00736	chr10	IFIT2	protein_coding	interferon-induced protein with tetratricopeptide repeats 2 [Source:HGNC Symbol;Acc:5409]
INTS6	2838.17	-0.46	3.97e-07	2.09e-05	chr13	INTS6	protein_coding	integrator complex subunit 6 [Source:HGNC Symbol;Acc:14879]
MRPS12	761.66	-0.46	1.08e-05	0.000353	chr19	MRPS12	protein_coding	mitochondrial ribosomal protein S12 [Source:HGNC Symbol;Acc:10380]
PLEKHA4	2157.77	-0.46	3.51e-07	1.91e-05	chr19	PLEKHA4	protein_coding	pleckstrin homology domain containing, family A (phosphoinositide binding specific) member 4 [Source:HGNC Symbol;Acc:14339]
PPDPF	869.11	-0.46	0.00436	0.0381	chr20	PPDPF	protein_coding	pancreatic progenitor cell differentiation and proliferation factor homolog (zebrafish) [Source:HGNC Symbol;Acc:16142]
SETD1B	939.46	-0.46	5.18e-06	0.000188	chr12	SETD1B	protein_coding	SET domain containing 1B [Source:HGNC Symbol;Acc:29187]
TMEM30B	428.1	-0.46	0.00228	0.0239	chr14	TMEM30B	protein_coding	transmembrane protein 30B [Source:HGNC Symbol;Acc:27254]
ZFAND4	452.34	-0.46	0.00212	0.0228	chr10	ZFAND4	protein_coding	zinc finger, AN1-type domain 4 [Source:HGNC Symbol;Acc:23504]
CLCF1	266.58	-0.47	0.00547	0.0449	chr11	CLCF1	protein_coding	cardiotrophin-like cytokine factor 1 [Source:HGNC Symbol;Acc:17412]
ESRRA	474.36	-0.47	0.00288	0.0284	chr11	ESRRA	protein_coding	estrogen-related receptor alpha [Source:HGNC Symbol;Acc:3471]
HR	2365.16	-0.47	3.8e-07	2.03e-05	chr8	HR	protein_coding	hair growth associated [Source:HGNC Symbol;Acc:5172]
KIAA1737	888.63	-0.47	1.44e-06	6.41e-05	chr14	KIAA1737	protein_coding	KIAA1737 [Source:HGNC Symbol;Acc:20365]
RP3-402G11.5	482.38	-0.47	0.000275	0.00488	chr22	RP3-402G11.5	protein_coding	selenoprotein O [Source:RefSeq peptide;Acc:NP_113642]
SCD	4191.05	-0.47	6.55e-09	6.58e-07	chr10	SCD	protein_coding	stearoyl-CoA desaturase (delta-9-desaturase) [Source:HGNC Symbol;Acc:10571]
TSPAN11	1218.89	-0.47	7.28e-06	0.000254	chr12	TSPAN11	protein_coding	tetraspanin 11 [Source:HGNC Symbol;Acc:30795]
TUBD1	434.2	-0.47	0.000658	0.00945	chr17	TUBD1	protein_coding	tubulin, delta 1 [Source:HGNC Symbol;Acc:16811]
URB2	1017.61	-0.47	1.39e-06	6.24e-05	chr1	URB2	protein_coding	URB2 ribosome biogenesis 2 homolog (S. cerevisiae) [Source:HGNC Symbol;Acc:28967]
ZNF141	286.56	-0.47	0.00397	0.0356	chr4	ZNF141	protein_coding	zinc finger protein 141 [Source:HGNC Symbol;Acc:12926]
BBS12	623.07	-0.48	0.000424	0.00683	chr4	BBS12	protein_coding	Bardet-Biedl syndrome 12 [Source:HGNC Symbol;Acc:26648]
C16orf91	348.67	-0.48	0.00237	0.0246	chr16	C16orf91	protein_coding	chromosome 16 open reading frame 91 [Source:HGNC Symbol;Acc:27558]
MBD3	1228.08	-0.48	5.85e-05	0.0014	chr19	MBD3	protein_coding	methyl-CpG binding domain protein 3 [Source:HGNC Symbol;Acc:6918]
MRPL34	636.76	-0.48	0.00144	0.0171	chr19	MRPL34	protein_coding	mitochondrial ribosomal protein L34 [Source:HGNC Symbol;Acc:14488]
MSMO1	9680.17	-0.48	1.08e-06	5.17e-05	chr4	MSMO1	protein_coding	methylsterol monooxygenase 1 [Source:HGNC Symbol;Acc:10545]
MTUS1	1185.96	-0.48	0.00123	0.0152	chr8	MTUS1	protein_coding	microtubule associated tumor suppressor 1 [Source:HGNC Symbol;Acc:29789]
MVD	837.57	-0.48	2.4e-05	0.000681	chr16	MVD	protein_coding	mevalonate (diphospho) decarboxylase [Source:HGNC Symbol;Acc:7529]
PIGQ	1073.8	-0.48	3.39e-06	0.000131	chr16	PIGQ	protein_coding	phosphatidylinositol glycan anchor biosynthesis, class Q [Source:HGNC Symbol;Acc:14135]
RANBP3L	923.69	-0.48	6.53e-05	0.00152	chr5	RANBP3L	protein_coding	RAN binding protein 3-like [Source:HGNC Symbol;Acc:26353]
RP11-510C10.3	617.69	-0.48	0.000185	0.00364	chr1	RP11-510C10.3	antisense
SLC39A8	448.83	-0.48	0.00189	0.0209	chr4	SLC39A8	protein_coding	solute carrier family 39 (zinc transporter), member 8 [Source:HGNC Symbol;Acc:20862]
AC007362.1	1072.54	-0.49	5.86e-06	0.000211	chr2	AC007362.1	pseudogene
DGKQ	681.27	-0.49	0.000153	0.00312	chr4	DGKQ	protein_coding	diacylglycerol kinase, theta 110kDa [Source:HGNC Symbol;Acc:2856]
MDGA1	318.21	-0.49	0.00298	0.029	chr6	MDGA1	protein_coding	MAM domain containing glycosylphosphatidylinositol anchor 1 [Source:HGNC Symbol;Acc:19267]
MLYCD	282.26	-0.49	0.00329	0.0312	chr16	MLYCD	protein_coding	malonyl-CoA decarboxylase [Source:HGNC Symbol;Acc:7150]
NLRC5	745.01	-0.49	0.000944	0.0125	chr16	NLRC5	protein_coding	NLR family, CARD domain containing 5 [Source:HGNC Symbol;Acc:29933]
NME3	348.77	-0.49	0.00593	0.0474	chr16	NME3	protein_coding	NME/NM23 nucleoside diphosphate kinase 3 [Source:HGNC Symbol;Acc:7851]
PDP2	592.7	-0.49	0.000837	0.0114	chr16	PDP2	protein_coding	pyruvate dehyrogenase phosphatase catalytic subunit 2 [Source:HGNC Symbol;Acc:30263]
PNPLA3	236.43	-0.49	0.00316	0.0303	chr22	PNPLA3	protein_coding	patatin-like phospholipase domain containing 3 [Source:HGNC Symbol;Acc:18590]
POLR3K	317.05	-0.49	0.00137	0.0164	chr16	POLR3K	protein_coding	polymerase (RNA) III (DNA directed) polypeptide K, 12.3 kDa [Source:HGNC Symbol;Acc:14121]
SERPINA3	1725.23	-0.49	4.32e-05	0.0011	chr14	SERPINA3	protein_coding	serpin peptidase inhibitor, clade A (alpha-1 antiproteinase, antitrypsin), member 3 [Source:HGNC Symbol;Acc:16]
BCDIN3D	363.82	-0.5	0.00345	0.0322	chr12	BCDIN3D	protein_coding	BCDIN3 domain containing [Source:HGNC Symbol;Acc:27050]
G6PD	4275.03	-0.5	5.22e-11	1.19e-08	chrX	G6PD	protein_coding	glucose-6-phosphate dehydrogenase [Source:HGNC Symbol;Acc:4057]
MMD	915.09	-0.5	6.57e-06	0.000233	chr17	MMD	protein_coding	monocyte to macrophage differentiation-associated [Source:HGNC Symbol;Acc:7153]
PUS1	382.6	-0.5	0.000772	0.0108	chr12	PUS1	protein_coding	pseudouridylate synthase 1 [Source:HGNC Symbol;Acc:15508]
ZNF30	302.73	-0.5	0.00374	0.0342	chr19	ZNF30	protein_coding	zinc finger protein 30 [Source:HGNC Symbol;Acc:13090]
ZNF354B	507.03	-0.5	4.34e-05	0.0011	chr5	ZNF354B	protein_coding	zinc finger protein 354B [Source:HGNC Symbol;Acc:17197]
ZNF844	409.81	-0.5	0.000626	0.00908	chr19	ZNF844	protein_coding	zinc finger protein 844 [Source:HGNC Symbol;Acc:25932]
ADAMTS15	612.66	-0.51	0.000272	0.00484	chr11	ADAMTS15	protein_coding	ADAM metallopeptidase with thrombospondin type 1 motif, 15 [Source:HGNC Symbol;Acc:16305]
DLX1	1598.88	-0.51	1.94e-06	8.21e-05	chr2	DLX1	protein_coding	distal-less homeobox 1 [Source:HGNC Symbol;Acc:2914]
IFITM10	1216.71	-0.51	1.14e-05	0.000367	chr11	IFITM10	protein_coding	interferon induced transmembrane protein 10 [Source:HGNC Symbol;Acc:40022]
IPPK	883.05	-0.51	3.08e-07	1.72e-05	chr9	IPPK	protein_coding	inositol 1,3,4,5,6-pentakisphosphate 2-kinase [Source:HGNC Symbol;Acc:14645]
MSX2	1132.18	-0.51	3.6e-07	1.95e-05	chr5	MSX2	protein_coding	msh homeobox 2 [Source:HGNC Symbol;Acc:7392]
NR1D1	1244.56	-0.51	1.19e-07	7.59e-06	chr17	NR1D1	protein_coding	nuclear receptor subfamily 1, group D, member 1 [Source:HGNC Symbol;Acc:7962]
RSBN1L	1132.04	-0.51	7.03e-07	3.47e-05	chr7	RSBN1L	protein_coding	round spermatid basic protein 1-like [Source:HGNC Symbol;Acc:24765]
SLC6A6	6138.87	-0.51	3.52e-09	3.88e-07	chr3	SLC6A6	protein_coding	solute carrier family 6 (neurotransmitter transporter, taurine), member 6 [Source:HGNC Symbol;Acc:11052]
ABHD17C	450.68	-0.52	4.81e-05	0.0012	chr15	ABHD17C	protein_coding	abhydrolase domain containing 17C [Source:HGNC Symbol;Acc:26925]
DHCR24	7570.41	-0.52	3.12e-14	1.68e-11	chr1	DHCR24	protein_coding	24-dehydrocholesterol reductase [Source:HGNC Symbol;Acc:2859]
DLX2	442.21	-0.52	0.000366	0.00607	chr2	DLX2	protein_coding	distal-less homeobox 2 [Source:HGNC Symbol;Acc:2915]
DUSP7	2581.93	-0.52	8.37e-09	7.96e-07	chr3	DUSP7	protein_coding	dual specificity phosphatase 7 [Source:HGNC Symbol;Acc:3073]
EMP2	1936.86	-0.52	1.96e-11	5.08e-09	chr16	EMP2	protein_coding	epithelial membrane protein 2 [Source:HGNC Symbol;Acc:3334]
GAS1	1646.47	-0.52	7.51e-11	1.54e-08	chr9	GAS1	protein_coding	growth arrest-specific 1 [Source:HGNC Symbol;Acc:4165]
NANOS1	2072.78	-0.52	4.51e-08	3.49e-06	chr10	NANOS1	protein_coding	nanos homolog 1 (Drosophila) [Source:HGNC Symbol;Acc:23044]
PCDHA4	215.18	-0.52	0.00503	0.0424	chr5	PCDHA4	protein_coding	protocadherin alpha 4 [Source:HGNC Symbol;Acc:8670]
PLEKHH3	645.28	-0.52	7.71e-05	0.00176	chr17	PLEKHH3	protein_coding	pleckstrin homology domain containing, family H (with MyTH4 domain) member 3 [Source:HGNC Symbol;Acc:26105]
SFMBT2	392.36	-0.52	0.000363	0.00604	chr10	SFMBT2	protein_coding	Scm-like with four mbt domains 2 [Source:HGNC Symbol;Acc:20256]
SLC25A20	1393.33	-0.52	3.1e-05	0.000851	chr3	SLC25A20	protein_coding	solute carrier family 25 (carnitine/acylcarnitine translocase), member 20 [Source:HGNC Symbol;Acc:1421]
SNED1	6806.98	-0.52	3.15e-08	2.52e-06	chr2	SNED1	protein_coding	sushi, nidogen and EGF-like domains 1 [Source:HGNC Symbol;Acc:24696]
APOL4	417.51	-0.53	0.000196	0.00379	chr22	APOL4	protein_coding	apolipoprotein L, 4 [Source:HGNC Symbol;Acc:14867]
FAM89A	270.42	-0.53	0.000741	0.0104	chr1	FAM89A	protein_coding	family with sequence similarity 89, member A [Source:HGNC Symbol;Acc:25057]
FOXO1	2448.99	-0.53	4.56e-06	0.000168	chr13	FOXO1	protein_coding	forkhead box O1 [Source:HGNC Symbol;Acc:3819]
GHDC	450.78	-0.53	0.00135	0.0162	chr17	GHDC	protein_coding	GH3 domain containing [Source:HGNC Symbol;Acc:24438]
KCTD12	865.75	-0.53	1.31e-06	6e-05	chr13	KCTD12	protein_coding	potassium channel tetramerization domain containing 12 [Source:HGNC Symbol;Acc:14678]
MT1E	2086.38	-0.53	2.26e-05	0.000656	chr16	MT1E	protein_coding	metallothionein 1E [Source:HGNC Symbol;Acc:7397]
PIM1	1782.94	-0.53	4.39e-05	0.00111	chr6	PIM1	protein_coding	pim-1 oncogene [Source:HGNC Symbol;Acc:8986]
PTK2B	1403.93	-0.53	1.16e-05	0.000373	chr8	PTK2B	protein_coding	protein tyrosine kinase 2 beta [Source:HGNC Symbol;Acc:9612]
TTC30B	417.8	-0.53	0.00029	0.0051	chr2	TTC30B	protein_coding	tetratricopeptide repeat domain 30B [Source:HGNC Symbol;Acc:26425]
CLU	407.31	-0.54	0.000403	0.00656	chr8	CLU	protein_coding	clusterin [Source:HGNC Symbol;Acc:2095]
DBC1	442.25	-0.54	0.000242	0.00446	chr9	DBC1	protein_coding	deleted in bladder cancer 1 [Source:HGNC Symbol;Acc:2687]
LRP3	340.4	-0.54	0.000651	0.00938	chr19	LRP3	protein_coding	low density lipoprotein receptor-related protein 3 [Source:HGNC Symbol;Acc:6695]
NDUFS7	400.71	-0.54	0.0027	0.027	chr19	NDUFS7	protein_coding	NADH dehydrogenase (ubiquinone) Fe-S protein 7, 20kDa (NADH-coenzyme Q reductase) [Source:HGNC Symbol;Acc:7714]
RP11-400F19.6	320.24	-0.54	0.00223	0.0235	chr17	RP11-400F19.6	antisense
SECTM1	660.84	-0.54	2.45e-05	0.000691	chr17	SECTM1	protein_coding	secreted and transmembrane 1 [Source:HGNC Symbol;Acc:10707]
ZNF423	750.76	-0.54	2.91e-06	0.000114	chr16	ZNF423	protein_coding	zinc finger protein 423 [Source:HGNC Symbol;Acc:16762]
APOD	3365.24	-0.55	5.65e-08	4.11e-06	chr3	APOD	protein_coding	apolipoprotein D [Source:HGNC Symbol;Acc:612]
CAPN15	377.81	-0.55	0.00176	0.0198	chr16	CAPN15	protein_coding	calpain 15 [Source:HGNC Symbol;Acc:11182]
LPCAT3	1413.16	-0.55	3.04e-08	2.47e-06	chr12	LPCAT3	protein_coding	lysophosphatidylcholine acyltransferase 3 [Source:HGNC Symbol;Acc:30244]
PANK1	682	-0.55	2.06e-06	8.56e-05	chr10	PANK1	protein_coding	pantothenate kinase 1 [Source:HGNC Symbol;Acc:8598]
RPUSD1	389.25	-0.55	0.00197	0.0216	chr16	RPUSD1	protein_coding	RNA pseudouridylate synthase domain containing 1 [Source:HGNC Symbol;Acc:14173]
SLC20A1	18055.7	-0.55	2.06e-10	3.52e-08	chr2	SLC20A1	protein_coding	solute carrier family 20 (phosphate transporter), member 1 [Source:HGNC Symbol;Acc:10946]
ZNF420	625.33	-0.55	0.00143	0.0169	chr19	ZNF420	protein_coding	zinc finger protein 420 [Source:HGNC Symbol;Acc:20649]
ZNF737	245.69	-0.55	0.0032	0.0306	chr19	ZNF737	protein_coding	zinc finger protein 737 [Source:HGNC Symbol;Acc:32468]
C22orf29	1621.51	-0.56	1.7e-06	7.35e-05	chr22	C22orf29	protein_coding	chromosome 22 open reading frame 29 [Source:HGNC Symbol;Acc:26112]
FRAT2	205.69	-0.56	0.00184	0.0205	chr10	FRAT2	protein_coding	frequently rearranged in advanced T-cell lymphomas 2 [Source:HGNC Symbol;Acc:16048]
MARS2	275.58	-0.56	0.00456	0.0393	chr2	MARS2	protein_coding	methionyl-tRNA synthetase 2, mitochondrial [Source:HGNC Symbol;Acc:25133]
MRPL41	233.27	-0.56	0.00533	0.0442	chr9	MRPL41	protein_coding	mitochondrial ribosomal protein L41 [Source:HGNC Symbol;Acc:14492]
RP11-371I1.2	166.26	-0.56	0.00635	0.05	chr1	RP11-371I1.2	lincRNA
TYSND1	329.69	-0.56	0.000447	0.00709	chr10	TYSND1	protein_coding	trypsin domain containing 1 [Source:HGNC Symbol;Acc:28531]
WWOX	362.08	-0.56	0.0012	0.015	chr16	WWOX	protein_coding	WW domain containing oxidoreductase [Source:HGNC Symbol;Acc:12799]
ARHGEF3	621.35	-0.57	5.25e-05	0.00128	chr3	ARHGEF3	protein_coding	Rho guanine nucleotide exchange factor (GEF) 3 [Source:HGNC Symbol;Acc:683]
ECH1	1305.44	-0.57	5.42e-07	2.74e-05	chr19	ECH1	protein_coding	enoyl CoA hydratase 1, peroxisomal [Source:HGNC Symbol;Acc:3149]
LIFR	1469.11	-0.57	1.77e-07	1.07e-05	chr5	LIFR	protein_coding	leukemia inhibitory factor receptor alpha [Source:HGNC Symbol;Acc:6597]
PLAU	20332.5	-0.57	2.07e-11	5.29e-09	chr10	PLAU	protein_coding	plasminogen activator, urokinase [Source:HGNC Symbol;Acc:9052]
RHOD	254.2	-0.57	0.000569	0.00847	chr11	RHOD	protein_coding	ras homolog family member D [Source:HGNC Symbol;Acc:670]
SRRM3	151.19	-0.57	0.00621	0.0493	chr7	SRRM3	protein_coding	serine/arginine repetitive matrix 3 [Source:HGNC Symbol;Acc:26729]
BCL2L11	654.5	-0.58	5.6e-08	4.09e-06	chr2	BCL2L11	protein_coding	BCL2-like 11 (apoptosis facilitator) [Source:HGNC Symbol;Acc:994]
CRLF1	423.93	-0.58	6.78e-05	0.00157	chr19	CRLF1	protein_coding	cytokine receptor-like factor 1 [Source:HGNC Symbol;Acc:2364]
EN1	158.15	-0.58	0.00538	0.0445	chr2	EN1	protein_coding	engrailed homeobox 1 [Source:HGNC Symbol;Acc:3342]
FAM20C	3765.95	-0.58	2.38e-10	3.81e-08	chr7	FAM20C	protein_coding	family with sequence similarity 20, member C [Source:HGNC Symbol;Acc:22140]
KCNAB3	173.11	-0.58	0.0018	0.0201	chr17	KCNAB3	protein_coding	potassium voltage-gated channel, shaker-related subfamily, beta member 3 [Source:HGNC Symbol;Acc:6230]
NQO1	7017.85	-0.58	6.81e-11	1.46e-08	chr16	NQO1	protein_coding	NAD(P)H dehydrogenase, quinone 1 [Source:HGNC Symbol;Acc:2874]
PLCL2	273.74	-0.58	0.000405	0.00658	chr3	PLCL2	protein_coding	phospholipase C-like 2 [Source:HGNC Symbol;Acc:9064]
ZNF786	243.14	-0.58	0.00529	0.0439	chr7	ZNF786	protein_coding	zinc finger protein 786 [Source:HGNC Symbol;Acc:21806]
HMGCR	7310.24	-0.59	5.34e-15	3.88e-12	chr5	HMGCR	protein_coding	3-hydroxy-3-methylglutaryl-CoA reductase [Source:HGNC Symbol;Acc:5006]
MEX3A	379.67	-0.59	5.55e-05	0.00134	chr1	MEX3A	protein_coding	mex-3 homolog A (C. elegans) [Source:HGNC Symbol;Acc:33482]
NOD1	822.13	-0.59	1.24e-08	1.15e-06	chr7	NOD1	protein_coding	nucleotide-binding oligomerization domain containing 1 [Source:HGNC Symbol;Acc:16390]
PKDCC	1086.18	-0.59	5.47e-09	5.61e-07	chr2	PKDCC	protein_coding	protein kinase domain containing, cytoplasmic [Source:HGNC Symbol;Acc:25123]
PLEKHF1	270.73	-0.59	0.00303	0.0294	chr19	PLEKHF1	protein_coding	pleckstrin homology domain containing, family F (with FYVE domain) member 1 [Source:HGNC Symbol;Acc:20764]
RP11-21L23.2	263.31	-0.59	0.000437	0.00699	chr11	RP11-21L23.2	sense_overlapping
CAMKK1	452.39	-0.6	4.83e-05	0.0012	chr17	CAMKK1	protein_coding	calcium/calmodulin-dependent protein kinase kinase 1, alpha [Source:HGNC Symbol;Acc:1469]
DIO3	234.76	-0.6	0.000729	0.0103	chr14	DIO3	protein_coding	deiodinase, iodothyronine, type III [Source:HGNC Symbol;Acc:2885]
DUSP23	316.8	-0.6	0.00128	0.0157	chr1	DUSP23	protein_coding	dual specificity phosphatase 23 [Source:HGNC Symbol;Acc:21480]
GGT5	1407.76	-0.6	1.08e-10	2.05e-08	chr22	GGT5	protein_coding	gamma-glutamyltransferase 5 [Source:HGNC Symbol;Acc:4260]
IL6R	182.27	-0.6	0.00457	0.0393	chr1	IL6R	protein_coding	interleukin 6 receptor [Source:HGNC Symbol;Acc:6019]
STEAP1	665.58	-0.6	2.87e-05	0.000796	chr7	STEAP1	protein_coding	six transmembrane epithelial antigen of the prostate 1 [Source:HGNC Symbol;Acc:11378]
ACSL1	5332.58	-0.61	1.07e-07	6.97e-06	chr4	ACSL1	protein_coding	acyl-CoA synthetase long-chain family member 1 [Source:HGNC Symbol;Acc:3569]
C8orf4	169.91	-0.61	0.00237	0.0246	chr8	C8orf4	protein_coding	chromosome 8 open reading frame 4 [Source:HGNC Symbol;Acc:1357]
EPHX1	1327.68	-0.61	2.14e-12	7.77e-10	chr1	EPHX1	protein_coding	epoxide hydrolase 1, microsomal (xenobiotic) [Source:HGNC Symbol;Acc:3401]
MTERFD3	472.34	-0.61	6.49e-06	0.000231	chr12	MTERFD3	protein_coding	MTERF domain containing 3 [Source:HGNC Symbol;Acc:30779]
SORCS2	638.68	-0.61	1.34e-05	0.000417	chr4	SORCS2	protein_coding	sortilin-related VPS10 domain containing receptor 2 [Source:HGNC Symbol;Acc:16698]
BMP4	471.53	-0.62	0.00133	0.0161	chr14	BMP4	protein_coding	bone morphogenetic protein 4 [Source:HGNC Symbol;Acc:1071]
GREB1L	385.58	-0.62	0.00487	0.0413	chr18	GREB1L	protein_coding	growth regulation by estrogen in breast cancer-like [Source:HGNC Symbol;Acc:31042]
MFHAS1	644.61	-0.62	1.35e-08	1.23e-06	chr8	MFHAS1	protein_coding	malignant fibrous histiocytoma amplified sequence 1 [Source:HGNC Symbol;Acc:16982]
TTC39C	1266.72	-0.62	1.07e-09	1.4e-07	chr18	TTC39C	protein_coding	tetratricopeptide repeat domain 39C [Source:HGNC Symbol;Acc:26595]
ABCA8	1007.49	-0.63	3.46e-06	0.000133	chr17	ABCA8	protein_coding	ATP-binding cassette, sub-family A (ABC1), member 8 [Source:HGNC Symbol;Acc:38]
BMF	1435.73	-0.63	1.44e-10	2.58e-08	chr15	BMF	protein_coding	Bcl2 modifying factor [Source:HGNC Symbol;Acc:24132]
PHLPP2	995.15	-0.63	4.05e-11	9.36e-09	chr16	PHLPP2	protein_coding	PH domain and leucine rich repeat protein phosphatase 2 [Source:HGNC Symbol;Acc:29149]
CTD-2171N6.1	224.36	-0.64	0.00526	0.0437	chr18	CTD-2171N6.1	lincRNA
NPTXR	783.68	-0.64	5.26e-08	3.88e-06	chr22	NPTXR	protein_coding	neuronal pentraxin receptor [Source:HGNC Symbol;Acc:7954]
RASL11B	1095.86	-0.64	3.12e-08	2.52e-06	chr4	RASL11B	protein_coding	RAS-like, family 11, member B [Source:HGNC Symbol;Acc:23804]
ZBTB42	134.29	-0.64	0.00379	0.0345	chr14	ZBTB42	protein_coding	zinc finger and BTB domain containing 42 [Source:HGNC Symbol;Acc:32550]
FASN	3600	-0.65	2.13e-14	1.29e-11	chr17	FASN	protein_coding	fatty acid synthase [Source:HGNC Symbol;Acc:3594]
PIK3R3	1038.7	-0.65	7.56e-06	0.000262	chr1	PIK3R3	protein_coding	phosphoinositide-3-kinase, regulatory subunit 3 (gamma) [Source:HGNC Symbol;Acc:8981]
FAM207A	149.22	-0.66	0.00251	0.0257	chr21	FAM207A	protein_coding	family with sequence similarity 207, member A [Source:HGNC Symbol;Acc:15811]
ZNF48	544.72	-0.66	2.42e-06	9.73e-05	chr16	ZNF48	protein_coding	zinc finger protein 48 [Source:HGNC Symbol;Acc:13114]
PHF15	1254.49	-0.67	2.88e-12	9.96e-10	chr5	PHF15	protein_coding	PHD finger protein 15 [Source:HGNC Symbol;Acc:22984]
ZNF74	249.69	-0.67	6.26e-05	0.00148	chr22	ZNF74	protein_coding	zinc finger protein 74 [Source:HGNC Symbol;Acc:13144]
AKR1C3	4466.28	-0.68	6.22e-16	9.05e-13	chr10	AKR1C3	protein_coding	aldo-keto reductase family 1, member C3 [Source:HGNC Symbol;Acc:386]
CAT	5038.29	-0.68	9.55e-13	3.66e-10	chr11	CAT	protein_coding	catalase [Source:HGNC Symbol;Acc:1516]
CYP51A1	177.1	-0.68	0.000322	0.00553	chr7	CYP51A1	protein_coding	cytochrome P450, family 51, subfamily A, polypeptide 1 [Source:HGNC Symbol;Acc:2649]
IL1R1	19245.3	-0.68	2.13e-14	1.29e-11	chr2	IL1R1	protein_coding	interleukin 1 receptor, type I [Source:HGNC Symbol;Acc:5993]
SPON1	242.71	-0.68	0.00152	0.0178	chr11	SPON1	processed_transcript	spondin 1, extracellular matrix protein [Source:HGNC Symbol;Acc:11252]
TMEM100	981.74	-0.68	1.28e-07	8.11e-06	chr17	TMEM100	protein_coding	transmembrane protein 100 [Source:HGNC Symbol;Acc:25607]
ADH1B	4827.48	-0.69	0.000588	0.00869	chr4	ADH1B	protein_coding	alcohol dehydrogenase 1B (class I), beta polypeptide [Source:HGNC Symbol;Acc:250]
AMER1	812.76	-0.69	6.81e-09	6.74e-07	chrX	AMER1	protein_coding	APC membrane recruitment protein 1 [Source:HGNC Symbol;Acc:26837]
APCDD1	1462.74	-0.69	9.79e-11	1.93e-08	chr18	APCDD1	protein_coding	adenomatosis polyposis coli down-regulated 1 [Source:HGNC Symbol;Acc:15718]
INSIG1	2987.82	-0.69	3.8e-12	1.23e-09	chr7	INSIG1	protein_coding	insulin induced gene 1 [Source:HGNC Symbol;Acc:6083]
KALRN	307.18	-0.69	1.37e-05	0.000427	chr3	KALRN	protein_coding	kalirin, RhoGEF kinase [Source:HGNC Symbol;Acc:4814]
KDR	2766.37	-0.69	0.00248	0.0254	chr4	KDR	protein_coding	kinase insert domain receptor (a type III receptor tyrosine kinase) [Source:HGNC Symbol;Acc:6307]
SFRP2	2171.07	-0.69	1.26e-09	1.59e-07	chr4	SFRP2	protein_coding	secreted frizzled-related protein 2 [Source:HGNC Symbol;Acc:10777]
TNFAIP2	368.5	-0.69	0.000194	0.00377	chr14	TNFAIP2	protein_coding	tumor necrosis factor, alpha-induced protein 2 [Source:HGNC Symbol;Acc:11895]
FAIM2	192.1	-0.7	0.0008	0.0111	chr12	FAIM2	protein_coding	Fas apoptotic inhibitory molecule 2 [Source:HGNC Symbol;Acc:17067]
SLC44A3	215.26	-0.7	0.000113	0.00246	chr1	SLC44A3	protein_coding	solute carrier family 44, member 3 [Source:HGNC Symbol;Acc:28689]
TIGD5	113.76	-0.7	0.00318	0.0304	chr8	TIGD5	protein_coding	tigger transposable element derived 5 [Source:HGNC Symbol;Acc:18336]
WISP1	1314.11	-0.7	6.13e-08	4.41e-06	chr8	WISP1	protein_coding	WNT1 inducible signaling pathway protein 1 [Source:HGNC Symbol;Acc:12769]
CILP2	1772.54	-0.71	4.13e-09	4.39e-07	chr19	CILP2	protein_coding	cartilage intermediate layer protein 2 [Source:HGNC Symbol;Acc:24213]
RGS2	11179.3	-0.71	4.52e-16	7.31e-13	chr1	RGS2	protein_coding	regulator of G-protein signaling 2, 24kDa [Source:HGNC Symbol;Acc:9998]
TIMP4	1164.43	-0.71	1.8e-11	4.77e-09	chr3	TIMP4	protein_coding	TIMP metallopeptidase inhibitor 4 [Source:HGNC Symbol;Acc:11823]
ZNF503	1074.41	-0.71	2.48e-13	1.13e-10	chr10	ZNF503	protein_coding	zinc finger protein 503 [Source:HGNC Symbol;Acc:23589]
PTGER2	1615.76	-0.72	8.01e-13	3.24e-10	chr14	PTGER2	protein_coding	prostaglandin E receptor 2 (subtype EP2), 53kDa [Source:HGNC Symbol;Acc:9594]
ZNF324B	158.68	-0.72	0.00217	0.023	chr19	ZNF324B	protein_coding	zinc finger protein 324B [Source:HGNC Symbol;Acc:33107]
ANKRD34A	252.71	-0.73	3.38e-05	0.000906	chr1	ANKRD34A	protein_coding	ankyrin repeat domain 34A [Source:HGNC Symbol;Acc:27639]
CBX2	274.94	-0.73	6.5e-06	0.000231	chr17	CBX2	protein_coding	chromobox homolog 2 [Source:HGNC Symbol;Acc:1552]
EVA1B	245.71	-0.73	0.000137	0.00285	chr1	EVA1B	protein_coding	eva-1 homolog B (C. elegans) [Source:HGNC Symbol;Acc:25558]
ID1	417.56	-0.73	6.19e-07	3.11e-05	chr20	ID1	protein_coding	inhibitor of DNA binding 1, dominant negative helix-loop-helix protein [Source:HGNC Symbol;Acc:5360]
RIN1	437.64	-0.73	2.86e-08	2.34e-06	chr11	RIN1	protein_coding	Ras and Rab interactor 1 [Source:HGNC Symbol;Acc:18749]
ZCCHC2	694.27	-0.73	8.55e-06	0.000292	chr18	ZCCHC2	protein_coding	zinc finger, CCHC domain containing 2 [Source:HGNC Symbol;Acc:22916]
ERF	1208.64	-0.74	9.13e-12	2.66e-09	chr19	ERF	protein_coding	Ets2 repressor factor [Source:HGNC Symbol;Acc:3444]
ZNF607	373.38	-0.74	0.000696	0.00986	chr19	ZNF607	protein_coding	zinc finger protein 607 [Source:HGNC Symbol;Acc:28192]
ZNF792	127.26	-0.74	0.00405	0.0361	chr19	ZNF792	protein_coding	zinc finger protein 792 [Source:HGNC Symbol;Acc:24751]
CPT1A	4196.15	-0.75	8.39e-15	5.81e-12	chr11	CPT1A	protein_coding	carnitine palmitoyltransferase 1A (liver) [Source:HGNC Symbol;Acc:2328]
FAM65C	144.91	-0.75	0.00531	0.044	chr20	FAM65C	protein_coding	family with sequence similarity 65, member C [Source:HGNC Symbol;Acc:16168]
RASGRF2	144.97	-0.75	0.00252	0.0257	chr5	RASGRF2	protein_coding	Ras protein-specific guanine nucleotide-releasing factor 2 [Source:HGNC Symbol;Acc:9876]
RNF144A-AS1	210.66	-0.77	0.000198	0.00381	chr2	RNF144A-AS1	processed_transcript	RNF144A antisense RNA 1 [Source:HGNC Symbol;Acc:30963]
TMEM155	171.2	-0.79	7.85e-05	0.00178	chr4	TMEM155	protein_coding	transmembrane protein 155 [Source:HGNC Symbol;Acc:26418]
ATP1B2	139.67	-0.8	0.000953	0.0126	chr17	ATP1B2	protein_coding	ATPase, Na+/K+ transporting, beta 2 polypeptide [Source:HGNC Symbol;Acc:805]
CMTM8	137.86	-0.8	0.00047	0.00733	chr3	CMTM8	protein_coding	CKLF-like MARVEL transmembrane domain containing 8 [Source:HGNC Symbol;Acc:19179]
COL9A2	221.4	-0.8	4.38e-06	0.000163	chr1	COL9A2	protein_coding	collagen, type IX, alpha 2 [Source:HGNC Symbol;Acc:2218]
SIX2	647.81	-0.8	5.38e-09	5.55e-07	chr2	SIX2	protein_coding	SIX homeobox 2 [Source:HGNC Symbol;Acc:10888]
TFAP4	141.37	-0.8	0.00053	0.00799	chr16	TFAP4	protein_coding	transcription factor AP-4 (activating enhancer binding protein 4) [Source:HGNC Symbol;Acc:11745]
TFEB	412.18	-0.8	6.3e-08	4.47e-06	chr6	TFEB	protein_coding	transcription factor EB [Source:HGNC Symbol;Acc:11753]
GPRC5B	424.71	-0.81	3.34e-09	3.74e-07	chr16	GPRC5B	protein_coding	G protein-coupled receptor, family C, group 5, member B [Source:HGNC Symbol;Acc:13308]
NAB2	2518.46	-0.82	1.09e-10	2.05e-08	chr12	NAB2	protein_coding	NGFI-A binding protein 2 (EGR1 binding protein 2) [Source:HGNC Symbol;Acc:7627]
EPHB3	646.65	-0.83	1.18e-10	2.19e-08	chr3	EPHB3	protein_coding	EPH receptor B3 [Source:HGNC Symbol;Acc:3394]
AC012146.7	154.27	-0.84	2.43e-05	0.000687	chr17	AC012146.7	processed_transcript
SLC7A8	1053.11	-0.84	1.69e-09	2.07e-07	chr14	SLC7A8	protein_coding	solute carrier family 7 (amino acid transporter light chain, L system), member 8 [Source:HGNC Symbol;Acc:11066]
ANGPTL4	2107.01	-0.85	2.8e-19	8.15e-16	chr19	ANGPTL4	protein_coding	angiopoietin-like 4 [Source:HGNC Symbol;Acc:16039]
MAN1C1	925.84	-0.86	2.79e-10	4.34e-08	chr1	MAN1C1	protein_coding	mannosidase, alpha, class 1C, member 1 [Source:HGNC Symbol;Acc:19080]
POM121L9P	113.24	-0.86	0.000222	0.00416	chr22	POM121L9P	pseudogene	POM121 transmembrane nucleoporin-like 9, pseudogene [Source:HGNC Symbol;Acc:30080]
ROR2	373.22	-0.86	1.6e-09	1.97e-07	chr9	ROR2	protein_coding	receptor tyrosine kinase-like orphan receptor 2 [Source:HGNC Symbol;Acc:10257]
SYBU	140.47	-0.86	0.000475	0.00738	chr8	SYBU	protein_coding	syntabulin (syntaxin-interacting) [Source:HGNC Symbol;Acc:26011]
AHDC1	753.25	-0.87	5.43e-12	1.65e-09	chr1	AHDC1	protein_coding	AT hook, DNA binding motif, containing 1 [Source:HGNC Symbol;Acc:25230]
CLDN11	1873.85	-0.87	1.28e-13	6.22e-11	chr3	CLDN11	protein_coding	claudin 11 [Source:HGNC Symbol;Acc:8514]
CEBPD	395.21	-0.88	4.02e-09	4.3e-07	chr8	CEBPD	protein_coding	CCAAT/enhancer binding protein (C/EBP), delta [Source:HGNC Symbol;Acc:1835]
LFNG	298.98	-0.89	1.95e-07	1.17e-05	chr7	LFNG	protein_coding	LFNG O-fucosylpeptide 3-beta-N-acetylglucosaminyltransferase [Source:HGNC Symbol;Acc:6560]
DERL3	162.61	-0.9	2.11e-05	0.000617	chr22	DERL3	protein_coding	derlin 3 [Source:HGNC Symbol;Acc:14236]
PLXNC1	139.12	-0.91	0.0019	0.0209	chr12	PLXNC1	protein_coding	plexin C1 [Source:HGNC Symbol;Acc:9106]
RAB3A	67.8	-0.91	0.00546	0.0449	chr19	RAB3A	protein_coding	RAB3A, member RAS oncogene family [Source:HGNC Symbol;Acc:9777]
EEPD1	206.74	-0.92	1.27e-07	8.08e-06	chr7	EEPD1	protein_coding	endonuclease/exonuclease/phosphatase family domain containing 1 [Source:HGNC Symbol;Acc:22223]
RGMA	367.77	-0.93	7.59e-09	7.33e-07	chr15	RGMA	protein_coding	RGM domain family, member A [Source:HGNC Symbol;Acc:30308]
AKR1C2	2100.12	-0.94	1.94e-18	4.02e-15	chr10	AKR1C2	protein_coding	aldo-keto reductase family 1, member C2 [Source:HGNC Symbol;Acc:385]
CACNA1G	131.39	-0.94	0.00137	0.0164	chr17	CACNA1G	protein_coding	calcium channel, voltage-dependent, T type, alpha 1G subunit [Source:HGNC Symbol;Acc:1394]
CCDC3	263.58	-0.95	1.01e-07	6.64e-06	chr10	CCDC3	protein_coding	coiled-coil domain containing 3 [Source:HGNC Symbol;Acc:23813]
SLC1A3	436.7	-0.96	9.71e-09	9.17e-07	chr5	SLC1A3	protein_coding	solute carrier family 1 (glial high affinity glutamate transporter), member 3 [Source:HGNC Symbol;Acc:10941]
COL10A1	6175.26	-0.98	0.000315	0.00543	chr6	COL10A1	protein_coding	collagen, type X, alpha 1 [Source:HGNC Symbol;Acc:2185]
SLC16A6	91.58	-0.99	0.000442	0.00703	chr17	SLC16A6	protein_coding	solute carrier family 16, member 6 (monocarboxylic acid transporter 7) [Source:HGNC Symbol;Acc:10927]
TNFRSF21	1414.03	-0.99	0.000464	0.00727	chr6	TNFRSF21	protein_coding	tumor necrosis factor receptor superfamily, member 21 [Source:HGNC Symbol;Acc:13469]
AKR1C1	3958.19	-1	3.97e-19	9.63e-16	chr10	AKR1C1	protein_coding	aldo-keto reductase family 1, member C1 [Source:HGNC Symbol;Acc:384]
CCDC69	293.13	-1	1.57e-06	6.94e-05	chr5	CCDC69	protein_coding	coiled-coil domain containing 69 [Source:HGNC Symbol;Acc:24487]
RP4-555D20.2	503.79	-1	1.52e-11	4.26e-09	chr3	RP4-555D20.2	lincRNA
GCHFR	56.28	-1.01	0.0054	0.0446	chr15	GCHFR	protein_coding	GTP cyclohydrolase I feedback regulator [Source:HGNC Symbol;Acc:4194]
HTR7	98.61	-1.01	0.00139	0.0166	chr10	HTR7	protein_coding	5-hydroxytryptamine (serotonin) receptor 7, adenylate cyclase-coupled [Source:HGNC Symbol;Acc:5302]
ABCC3	793.58	-1.02	3.93e-09	4.3e-07	chr17	ABCC3	protein_coding	ATP-binding cassette, sub-family C (CFTR/MRP), member 3 [Source:HGNC Symbol;Acc:54]
IRAK3	95.03	-1.02	0.00266	0.0268	chr12	IRAK3	protein_coding	interleukin-1 receptor-associated kinase 3 [Source:HGNC Symbol;Acc:17020]
NTRK1	210.05	-1.02	2.37e-07	1.4e-05	chr1	NTRK1	protein_coding	neurotrophic tyrosine kinase, receptor, type 1 [Source:HGNC Symbol;Acc:8031]
PPARGC1A	214.14	-1.02	9.06e-06	0.000307	chr4	PPARGC1A	protein_coding	peroxisome proliferator-activated receptor gamma, coactivator 1 alpha [Source:HGNC Symbol;Acc:9237]
TMEM26	61.38	-1.02	0.00436	0.0381	chr10	TMEM26	protein_coding	transmembrane protein 26 [Source:HGNC Symbol;Acc:28550]
GCH1	109.37	-1.03	0.000114	0.00248	chr14	GCH1	protein_coding	GTP cyclohydrolase 1 [Source:HGNC Symbol;Acc:4193]
ILDR2	181.62	-1.05	0.000496	0.00763	chr1	ILDR2	protein_coding	immunoglobulin-like domain containing receptor 2 [Source:HGNC Symbol;Acc:18131]
ITGA7	268.12	-1.08	2.42e-07	1.41e-05	chr12	ITGA7	protein_coding	integrin, alpha 7 [Source:HGNC Symbol;Acc:6143]
PDE9A	85.05	-1.09	0.000444	0.00706	chr21	PDE9A	protein_coding	phosphodiesterase 9A [Source:HGNC Symbol;Acc:8795]
RGS16	271.55	-1.09	4.08e-10	5.81e-08	chr1	RGS16	protein_coding	regulator of G-protein signaling 16 [Source:HGNC Symbol;Acc:9997]
MTSS1	257.85	-1.11	6.23e-08	4.45e-06	chr8	MTSS1	protein_coding	metastasis suppressor 1 [Source:HGNC Symbol;Acc:20443]
ZNF540	86.26	-1.11	0.000853	0.0116	chr19	ZNF540	protein_coding	zinc finger protein 540 [Source:HGNC Symbol;Acc:25331]
LRFN4	202.56	-1.13	2.57e-06	0.000102	chr11	LRFN4	protein_coding	leucine rich repeat and fibronectin type III domain containing 4 [Source:HGNC Symbol;Acc:28456]
MEGF10	342.58	-1.15	3.17e-08	2.52e-06	chr5	MEGF10	protein_coding	multiple EGF-like-domains 10 [Source:HGNC Symbol;Acc:29634]
RNF112	148.87	-1.15	1.29e-07	8.16e-06	chr17	RNF112	protein_coding	ring finger protein 112 [Source:HGNC Symbol;Acc:12968]
C19orf26	45.38	-1.17	0.00294	0.0288	chr19	C19orf26	protein_coding	chromosome 19 open reading frame 26 [Source:HGNC Symbol;Acc:28617]
BTBD11	50.52	-1.19	0.00156	0.0181	chr12	BTBD11	protein_coding	BTB (POZ) domain containing 11 [Source:HGNC Symbol;Acc:23844]
ARHGAP20	49.85	-1.2	0.00127	0.0156	chr11	ARHGAP20	protein_coding	Rho GTPase activating protein 20 [Source:HGNC Symbol;Acc:18357]
C17orf67	134.09	-1.2	4.12e-06	0.000155	chr17	C17orf67	protein_coding	chromosome 17 open reading frame 67 [Source:HGNC Symbol;Acc:27900]
KCND3	87.07	-1.2	9.14e-05	0.00204	chr1	KCND3	protein_coding	potassium voltage-gated channel, Shal-related subfamily, member 3 [Source:HGNC Symbol;Acc:6239]
DEC_1	48.99	-1.21	0.00133	0.0161	chr9	DEC_1	protein_coding	deleted in esophageal cancer 1 [Source:HGNC Symbol;Acc:23658]
EPHA4	227.39	-1.25	5.85e-11	1.29e-08	chr2	EPHA4	protein_coding	EPH receptor A4 [Source:HGNC Symbol;Acc:3388]
ERMN	88.73	-1.25	0.000709	0.01	chr2	ERMN	protein_coding	ermin, ERM-like protein [Source:HGNC Symbol;Acc:29208]
SEMA6B	34.11	-1.25	0.00415	0.0368	chr19	SEMA6B	protein_coding	sema domain, transmembrane domain (TM), and cytoplasmic domain, (semaphorin) 6B [Source:HGNC Symbol;Acc:10739]
SLA	38.48	-1.27	0.00238	0.0247	chr8	SLA	protein_coding	Src-like-adaptor [Source:HGNC Symbol;Acc:10902]
AREG	38.29	-1.28	0.00163	0.0187	chr4	AREG	protein_coding	amphiregulin [Source:HGNC Symbol;Acc:651]
CYP26B1	527.9	-1.29	1.43e-19	5.22e-16	chr2	CYP26B1	protein_coding	cytochrome P450, family 26, subfamily B, polypeptide 1 [Source:HGNC Symbol;Acc:20581]
FAM20A	1671.69	-1.29	3.61e-07	1.95e-05	chr17	FAM20A	protein_coding	family with sequence similarity 20, member A [Source:HGNC Symbol;Acc:23015]
CD177	72.65	-1.3	0.000822	0.0113	chr19	CD177	polymorphic_pseudogene	CD177 molecule [Source:HGNC Symbol;Acc:30072]
KCNK3	159.26	-1.3	1.52e-08	1.35e-06	chr2	KCNK3	protein_coding	potassium channel, subfamily K, member 3 [Source:HGNC Symbol;Acc:6278]
C6	39.25	-1.32	0.00566	0.046	chr5	C6	protein_coding	complement component 6 [Source:HGNC Symbol;Acc:1339]
CLEC18B	26.59	-1.34	0.00506	0.0427	chr16	CLEC18B	protein_coding	C-type lectin domain family 18, member B [Source:HGNC Symbol;Acc:33849]
LAMC3	157.06	-1.38	8.03e-06	0.000277	chr9	LAMC3	protein_coding	laminin, gamma 3 [Source:HGNC Symbol;Acc:6494]
GMNC	170.08	-1.42	4.94e-08	3.68e-06	chr3	GMNC	protein_coding	geminin coiled-coil domain containing [Source:HGNC Symbol;Acc:40049]
NKD2	107.7	-1.42	1.4e-06	6.28e-05	chr5	NKD2	protein_coding	naked cuticle homolog 2 (Drosophila) [Source:HGNC Symbol;Acc:17046]
PTPRD	435.93	-1.43	4.89e-12	1.52e-09	chr9	PTPRD	protein_coding	protein tyrosine phosphatase, receptor type, D [Source:HGNC Symbol;Acc:9668]
MT1X	242.3	-1.45	3.42e-12	1.13e-09	chr16	MT1X	protein_coding	metallothionein 1X [Source:HGNC Symbol;Acc:7405]
PCSK9	42.44	-1.5	0.000131	0.00276	chr1	PCSK9	protein_coding	proprotein convertase subtilisin/kexin type 9 [Source:HGNC Symbol;Acc:20001]
TNFSF11	74.89	-1.5	0.000122	0.00262	chr13	TNFSF11	protein_coding	tumor necrosis factor (ligand) superfamily, member 11 [Source:HGNC Symbol;Acc:11926]
CHI3L1	281.87	-1.56	0.00158	0.0183	chr1	CHI3L1	protein_coding	chitinase 3-like 1 (cartilage glycoprotein-39) [Source:HGNC Symbol;Acc:1932]
AC011893.3	54.72	-1.59	8e-05	0.00181	chr2	AC011893.3	antisense
RASD1	64.52	-1.7	2.09e-06	8.68e-05	chr17	RASD1	protein_coding	RAS, dexamethasone-induced 1 [Source:HGNC Symbol;Acc:15828]
ADORA1	26.3	-1.72	0.00115	0.0146	chr1	ADORA1	protein_coding	adenosine A1 receptor [Source:HGNC Symbol;Acc:262]
WNT7B	23.14	-1.72	0.0012	0.015	chr22	WNT7B	protein_coding	wingless-type MMTV integration site family, member 7B [Source:HGNC Symbol;Acc:12787]
TNFSF10	69.93	-1.81	4.67e-08	3.54e-06	chr3	TNFSF10	protein_coding	tumor necrosis factor (ligand) superfamily, member 10 [Source:HGNC Symbol;Acc:11925]
IL18R1	89.48	-1.96	2.49e-06	9.97e-05	chr2	IL18R1	protein_coding	interleukin 18 receptor 1 [Source:HGNC Symbol;Acc:5988]
CHI3L2	56.06	-2.14	2.26e-05	0.000656	chr1	CHI3L2	protein_coding	chitinase 3-like 2 [Source:HGNC Symbol;Acc:1933]
MYBPH	23.89	-2.41	0.000129	0.00273	chr1	MYBPH	protein_coding	myosin binding protein H [Source:HGNC Symbol;Acc:7552]
TRDC	24.92	-2.47	2.19e-05	0.000639	chr14	TRDC	TR_C_gene	T cell receptor delta constant [Source:HGNC Symbol;Acc:12253]
PDK4	59.16	-3.03	3.13e-10	4.7e-08	chr7	PDK4	protein_coding	pyruvate dehydrogenase kinase, isozyme 4 [Source:HGNC Symbol;Acc:8812]
