# Supplementary material for: A biomimetic engineered bone platform for advanced testing of prosthetic implants
Source: Sci Rep. 2020 Dec 17;10:22154. doi: 10.1038/s41598-020-78416-w (PMC7747643; doi:10.1038/s41598-020-78416-w)
Supplement: Supplementary file 6 — Supplementary Table S4. [file 41598_2020_78416_MOESM6_ESM.xls]

## Sheet: Sheet0
© 2000-2018 QIAGEN. All rights reserved.
Analysis Details for My Projects->roy-ecm->ca_logfc
Workspace	My Projects
Project	roy-ecm
Analysis	ca_logfc
Date	Fri Nov 23 05:37:25 PST 2018
Analysis ID	17125776
Analysis Settings
Cutoff before duplicate resolution	true
Resolve duplicate on	Expression logfoldchange
Color using	Expression logfoldchange
Cutoff for Expression logfoldchange	--
Cutoff for Expression pvalue	0.05
Reference set	User Dataset
Relationship to include	Direct and Indirect
Includes Endogenous Chemicals	Yes
Optional Analyses	My Pathways My List
Filter Summary
Consider only molecules and/or relationships where
(species = Human) AND
(confidence = Experimentally Observed OR High (predicted)) AND
(mol. types = biologic drug OR chemical - endogenous mammalian OR chemical - endogenous non-mammalian OR chemical - kinase inhibitor OR chemical - other OR chemical - protease inhibitor OR chemical drug OR chemical reagent OR chemical toxicant OR complex OR cytokine OR disease OR enzyme OR function OR G-protein coupled receptor OR group OR growth factor OR ion channel OR kinase OR ligand-dependen…
Canonical Pathways for My Projects->roy-ecm->ca_logfc
Ingenuity Canonical Pathways	-log(p-value)	zScore	Ratio	Molecules
3-phosphoinositide Degradation	0	1.06904	0.109	MTMR4,INPP5F,DOT1L,CDC25C,ITPK1,DUSP23,DUSP1,DUSP5,PPP1R14B,UBLCP1,PTPRF,PPFIA3,PPFIA4,DUSP16
4-1BB Signaling in T Lymphocytes	0	#NUM!	0.103	NFKB2,MAP2K4,MAP2K2
Activation of IRF by Cytosolic Pattern Recognition Receptors	0	#NUM!	0.0714	NFKB2,MAP2K4,IFIT2
Allograft Rejection Signaling	0	#NUM!	0.0769	HLA-DQB1,
Amyloid Processing	0	#NUM!	0.093	PRKCE,PRKAR2B,CAPNS1,CAPN2
Antigen Presentation Pathway	0	#NUM!	0.0833	HLA-DQB1,NLRC5
Antiproliferative Role of TOB in T Cell Signaling	0	#NUM!	0.125	SMAD3,TGFB2,CCNA2
April Mediated Signaling	0	#NUM!	0.0571	NFKB2,MAP2K4
Assembly of RNA Polymerase II Complex	0	#NUM!	0.0667	POLR2B,POLR2L,TAF7
Autoimmune Thyroid Disease Signaling	0	#NUM!	0.0833	HLA-DQB1,
B Cell Activating Factor Signaling	0	#NUM!	0.0556	NFKB2,MAP2K4
CD27 Signaling in Lymphocytes	0	-1	0.087	NFKB2,MAP2K4,MAP2K2,MAP3K12
CD40 Signaling	0	-1.88982	0.127	NFKB2,STAT3,PIK3R3,MAP2K4,PIK3R4,MAP2K2,IRS1,PTGS1
CDP-diacylglycerol Biosynthesis I	0	#NUM!	0.136	ABHD5,LPCAT3,AGPAT5
CTLA4 Signaling in Cytotoxic T Lymphocytes	0	#NUM!	0.082	PIK3R3,PIK3R4,IRS1,AP2A1,CLTCL1
Cancer Drug Resistance By Drug Efflux	0	#NUM!	0.116	PIK3R3,MAP2K2,PDK1,FOXO1,RAP2A
Cardiomyocyte Differentiation via BMP Receptors	0	#NUM!	0.1	BMP4,
Caveolar-mediated Endocytosis Signaling	0	#NUM!	0.131	FLNB,CAV1,FLNA,CAVIN1,ITGA2,ITGB1,ITGA4,ITGA7
Cell Cycle Control of Chromosomal Replication	0	#NUM!	0.132	TOP2A,CDK19,MCM7,CDK18,CDK9,CDK1,CDK13
Cell Cycle Regulation by BTG Family Proteins	0	#NUM!	0.0882	E2F4,CCND1,E2F7
Ceramide Signaling	0	0	0.0988	NFKB2,PIK3R3,TNFRSF1A,MAP2K4,PIK3R4,S1PR3,IRS1,RAP2A
Choline Biosynthesis III	0	#NUM!	0.0909	PHKA1,
Chondroitin Sulfate Biosynthesis	0	-1	0.125	NDST2,HS2ST1,SULT1B1,HS3ST3A1
Clathrin-mediated Endocytosis Signaling	0	#NUM!	0.139	SH3KBP1,PIK3R3,ARPC3,APOD,VEGFA,PIK3R4,IRS1,FGF2,CBL,PDGFC,F2R,LDLR,CLU,ITGB1,MET,AP2A1,FGF11,PIP5K1C,CLTCL1,PDGFA,UBC
Crosstalk between Dendritic Cells and Natural Killer Cells	0	#NUM!	0.0857	NFKB2,TLN1,TNFSF10
D-myo-inositol (1,3,4)-trisphosphate Biosynthesis	0	#NUM!	0.111	INPP5F,ITPKC
D-myo-inositol (1,4,5)-trisphosphate Degradation	0	#NUM!	0.0556	INPP5F,
D-myo-inositol (1,4,5,6)-Tetrakisphosphate Biosynthesis	0	1.06904	0.122	MTMR4,INPP5F,DOT1L,CDC25C,ITPK1,DUSP23,DUSP1,DUSP5,PPP1R14B,UBLCP1,PTPRF,PPFIA3,PPFIA4,DUSP16
D-myo-inositol (3,4,5,6)-tetrakisphosphate Biosynthesis	0	1.06904	0.122	MTMR4,INPP5F,DOT1L,CDC25C,ITPK1,DUSP23,DUSP1,DUSP5,PPP1R14B,UBLCP1,PTPRF,PPFIA3,PPFIA4,DUSP16
D-myo-inositol-5-phosphate Metabolism	0	1.29099	0.117	PLCB1,MTMR4,INPP5F,DOT1L,CDC25C,ITPK1,DUSP23,DUSP1,DUSP5,PPP1R14B,UBLCP1,PTPRF,PPFIA3,PPFIA4,DUSP16
DNA Methylation and Transcriptional Repression Signaling	0	#NUM!	0.13	CHD3,ARID4B,MBD3
Dendritic Cell Maturation	0	-0.57735	0.113	NFKB2,PLCB1,COL10A1,PIK3R3,ATF4,TNFRSF1A,HLA-DQB1,MAP2K4,PIK3R4,IRS1,PLCL2,DDR2
Dermatan Sulfate Biosynthesis	0	-1	0.114	NDST2,HS2ST1,SULT1B1,HS3ST3A1
Docosahexaenoic Acid (DHA) Signaling	0	#NUM!	0.105	PIK3R3,PIK3R4,IRS1,FOXO1
Dopamine Receptor Signaling	0	#NUM!	0.115	GCH1,PPP1R10,ADCY3,PPP1R3C,PRKAR2B,PPP1R14B
Dopamine-DARPP32 Feedback in cAMP Signaling	0	-1.80739	0.138	PRKCE,PLCB1,PRKAR2B,CSNK1G2,CAMKK1,KCNJ6,GNAI2,PPP1R10,ATF4,GNAS,PPP1R3C,ADCY3,PPP1R14B,ITPR1,PRKD1,PLCL2
EGF Signaling	0	-2.64575	0.121	STAT3,PIK3R3,MAP2K4,PIK3R4,ITPR1,IRS1,RPS6KB1
EIF2 Signaling	0	-2.13809	0.0859	PIK3R3,RPL26L1,VEGFA,PIK3R4,TRIB3,IRS1,EIF4A2,ATF3,RPL12,EIF2S2,ATF4,CCND1,MAP2K2,PPP1R15A,DDIT3,WARS,RAP2A
ERK5 Signaling	0	0	0.119	ATF4,SGK1,MAPK7,NTRK1,FOSL1,RPS6KB1,MEF2A,RAP2A
ErbB4 Signaling	0	-1.88982	0.121	PRKCE,PIK3R3,PIK3R4,MAP2K2,IRS1,PRKD1,RAP2A
Estrogen Receptor Signaling	0	#NUM!	0.0932	PCK2,POLR2B,POLR2L,PPARGC1A,CTBP2,MAP2K2,DDX5,RBFOX2,MED13,TAF7,RAP2A
Estrogen-Dependent Breast Cancer Signaling	0	-0.707107	0.123	NFKB2,PIK3R3,ATF4,PIK3R4,CCND1,STAT5A,IRS1,RAP2A
FcγRIIB Signaling in B Lymphocytes	0	-2.23607	0.109	PIK3R3,MAP2K4,PIK3R4,CACNA1G,IRS1,RAP2A
GABA Receptor Signaling	0	#NUM!	0.104	GNAS,ADCY3,CACNA1G,AP2A1,UBC
GDNF Family Ligand-Receptor Interactions	0	-1.88982	0.127	PIK3R3,MAP2K4,GFRA1,PIK3R4,MAP2K2,ITPR1,IRS1,RAP2A
GM-CSF Signaling	0	-2.12132	0.131	STAT3,PIK3R3,PIK3R4,CCND1,PIM1,MAP2K2,IRS1,RAP2A
Glucocorticoid Receptor Signaling	0	#NUM!	0.109	PLAU,SMARCA2,IRS1,HSPA14,POLR2B,POLR2L,STAT3,FKBP5,DUSP1,STAT5A,SMAD3,CDKN1A,RAP2A,PCK2,KRT7,PIK3R3,PIK3R4,TGFB2,TAF7,ANXA1,MAP2K4,SGK1,MAP2K2,PRKAA2,ARID1A,POU2F2
Glutathione Redox Reactions I	0	#NUM!	0.125	GSR,GPX8
Glutathione-mediated Detoxification	0	#NUM!	0.0714	GSTM4,
Graft-versus-Host Disease Signaling	0	#NUM!	0.0833	HLA-DQB1,
Granzyme A Signaling	0	#NUM!	0.1	HMGB2,
Granzyme B Signaling	0	#NUM!	0.0714	LMNB1,
Guanosine Nucleotides Degradation III	0	#NUM!	0.111	NT5E,
HIPPO signaling	0	#NUM!	0.0886	PPP1R10,DLG1,PPP1R3C,RASSF1,PPP1R14B,SMAD3,FRMD6
Heme Biosynthesis II	0	#NUM!	0.125	UROS,
Hepatic Cholestasis	0	#NUM!	0.136	PRKCE,NFKB2,ADCY3,IL1R1,TNFRSF1A,PRKAR2B,MAP2K4,TGFB2,PRKD1,ABCC3,CYP27A1,IRAK3
Hypoxia Signaling in the Cardiovascular System	0	#NUM!	0.104	ATF4,VEGFA,EDN1,UBE2C,NQO1,UBE2G1,P4HB
IL-10 Signaling	0	#NUM!	0.114	NFKB2,STAT3,IL1R1,MAP2K4,ARG2
IL-12 Signaling and Production in Macrophages	0	#NUM!	0.134	PRKCE,NFKB2,PIK3R3,APOD,CLU,MAP2K4,PIK3R4,MAP2K2,TGFB2,IRS1,PRKD1
IL-17 Signaling	0	#NUM!	0.0845	PIK3R3,MAP2K4,PIK3R4,MAP2K2,IRS1,RAP2A
IL-17A Signaling in Airway Cells	0	-1.88982	0.117	NFKB2,STAT3,PIK3R3,MAP2K4,PIK3R4,MAP2K2,IRS1
IL-17A Signaling in Fibroblasts	0	#NUM!	0.0667	NFKB2,CEBPD
IL-17A Signaling in Gastric Cells	0	#NUM!	0.05	MAP2K4,
IL-2 Signaling	0	-2.64575	0.13	PIK3R3,PTK2B,PIK3R4,STAT5A,MAP2K2,IRS1,RAP2A
IL-4 Signaling	0	#NUM!	0.103	PIK3R3,INPP5F,HLA-DQB1,PIK3R4,IRS1,RPS6KB1,RAP2A
IL-6 Signaling	0	-2.3094	0.117	NFKB2,STAT3,PIK3R3,IL1R1,TNFRSF1A,VEGFA,MAP2K4,PIK3R4,IL6R,MAP2K2,IRS1,RAP2A
Induction of Apoptosis by HIV1	0	-1	0.0769	NFKB2,TNFRSF1A,MAP2K4,BIRC3
Inhibition of Angiogenesis by TSP1	0	#NUM!	0.1	KDR,VEGFA,MAP2K4
Inhibition of Matrix Metalloproteases	0	0	0.138	RECK,TFPI2,TIMP4,MMP16
Insulin Receptor Signaling	0	-0.5	0.134	PIK3R3,INPP5F,PRKAR2B,PIK3R4,IRS1,CBL,PPP1R10,PPP1R3C,SGK1,GYS1,PPP1R14B,MAP2K2,PTPRF,FOXO1,RPS6KB1,RAP2A
Interferon Signaling	0	#NUM!	0.0968	IFITM1,IFNAR2,PIAS1
Intrinsic Prothrombin Activation Pathway	0	#NUM!	0.0909	COL10A1,
Iron homeostasis signaling pathway	0	#NUM!	0.115	PDGFRB,STAT3,FTL,BMP4,PDGFRA,STAT5A,SMAD3,IL6R,SLC48A1,PDGFA,ATP6V0A2,NUBP2
LPS-stimulated MAPK Signaling	0	-1.26491	0.13	PRKCE,NFKB2,PIK3R3,MAP2K4,PIK3R4,PAK1,MAP2K2,IRS1,PRKD1,RAP2A
Lipid Antigen Presentation by CD1	0	#NUM!	0.0769	AP2A1,
Lymphotoxin β Receptor Signaling	0	#NUM!	0.0769	NFKB2,PIK3R3,PIK3R4,IRS1
MSP-RON Signaling Pathway	0	#NUM!	0.125	PIK3R3,PIK3R4,CSF1,IRS1
Mechanisms of Viral Exit from Host Cells	0	#NUM!	0.118	PRKCE,LMNB1,PRKD1,CHMP3
Melanoma Signaling	0	-1.88982	0.14	PIK3R3,PIK3R4,CCND1,CDKN1A,MAP2K2,IRS1,RAP2A
Methionine Degradation I (to Homocysteine)	0	#NUM!	0.0588	MAT2A,
Mismatch Repair in Eukaryotes	0	#NUM!	0.0625	MLH1,
Mitochondrial Dysfunction	0	#NUM!	0.0855	COX11,VDAC1,NDUFS7,CPT1A,COX5B,COX7A2,COX10,MAP2K4,NDUFS3,CAT,GSR,NDUFB1,NDUFS8
Myc Mediated Apoptosis Signaling	0	#NUM!	0.0781	PIK3R3,MAP2K4,PIK3R4,IRS1,RAP2A
NAD Phosphorylation and Dephosphorylation	0	#NUM!	0.111	NADK2,
NAD Salvage Pathway II	0	#NUM!	0.0588	NT5E,
NAD biosynthesis II (from tryptophan)	0	#NUM!	0.125	AFMID,
NER Pathway	0	-1	0.0674	RNF111,POLR2B,DDB2,TOP2A,POLR2L,ERCC4
NF-κB Activation by Viruses	0	0	0.137	PRKCE,NFKB2,PIK3R3,PIK3R4,ITGA2,ITGB1,ITGA4,IRS1,PRKD1,RAP2A
NF-κB Signaling	0	-1.88562	0.13	TGFA,PDGFRB,PIK3R3,TNFSF11,KDR,TNFRSF1A,PDGFRA,TGFBR3,PIK3R4,IRS1,IRAK3,NFKB2,BCL10,IL1R1,BMP4,FLT1,NTRK1,RAP2A
NGF Signaling	0	-1.94145	0.124	PIK3R3,PIK3R4,MAP3K12,IRS1,RHOA,NFKB2,ATF4,MAP2K4,MAP2K2,MAPK7,NTRK1,RPS6KB1,RAP2A
Netrin Signaling	0	#NUM!	0.122	ABLIM3,PRKAR2B,NCK2,UNC5B,CACNA1G
Neurotrophin/TRK Signaling	0	-1.41421	0.13	PIK3R3,ATF4,MAP2K4,PIK3R4,MAP2K2,NTRK1,IRS1,BDNF,RAP2A
Non-Small Cell Lung Cancer Signaling	0	-1	0.127	TGFA,PIK3R3,RASSF1,PIK3R4,CCND1,MAP2K2,ITPR1,IRS1,RAP2A
Nucleotide Excision Repair Pathway	0	#NUM!	0.0909	POLR2B,POLR2L,ERCC4
Nur77 Signaling in T Lymphocytes	0	#NUM!	0.0645	HLA-DQB1,MAPK7
OX40 Signaling Pathway	0	#NUM!	0.129	NFKB2,TNFSF4,HLA-DQB1,MAP2K4
Oxidative Phosphorylation	0	-2.82843	0.086	COX11,COX7A2,COX10,NDUFS7,NDUFS3,NDUFB1,COX5B,NDUFS8
PEDF Signaling	0	-0.632456	0.128	NFKB2,PIK3R3,PIK3R4,ZEB1,IRS1,WASF2,BDNF,ARHGAP22,RAP2A,RHOA
PI3K Signaling in B Lymphocytes	0	1.1547	0.136	PLCB1,IRS1,CBL,PLEKHA4,ATF3,VAV2,NFKB2,ATF4,BCL10,MAP2K2,ITPR1,PLCL2,ATF6B,RAP2A
PI3K/AKT Signaling	0	0.83205	0.137	PIK3R3,INPP5F,ITGA2,ILK,NFKB2,GAB2,GYS1,ITGB1,CCND1,MAP2K2,CDKN1A,ITGA4,LIMS1,FOXO1,RPS6KB1,RAP2A
PKCθ Signaling in T Lymphocytes	0	-0.632456	0.11	NFKB2,PIK3R3,BCL10,HLA-DQB1,MAP2K4,PIK3R4,MAP3K12,CACNA1G,IRS1,RAP2A,VAV2
PPARα/RXRα Activation	0	0.5	0.134	PLCB1,PRKAR2B,TGFBR3,FASN,TGFB2,IRS1,NFKB2,PPARGC1A,GNAS,ADCY3,IL1R1,MAP2K4,SMAD3,MAP2K2,PRKAA2,NR2F1,GNA14,PLCL2,RAP2A
Phagosome Maturation	0	#NUM!	0.103	TUBA1A,DYNC1H1,TUBB,TUBB2B,CTSC,TUBA1B,BET1L,TUBA1C,TUBD1,DYNC1LI2,ATP6V0A2
Phenylalanine Degradation IV (Mammalian, via Side Chain)	0	#NUM!	0.111	ALDH3A2,
Phospholipases	0	-0.447214	0.139	PLCB1,PLA2G4C,PNPLA3,PLCL2,PLA2G4A
Primary Immunodeficiency Signaling	0	#NUM!	0.0769	IL7R,
Prolactin Signaling	0	-1.89737	0.139	PRKCE,STAT3,SOCS5,PIK3R3,PIK3R4,STAT5A,MAP2K2,IRS1,PRKD1,RAP2A
Prostanoid Biosynthesis	0	#NUM!	0.125	PTGS1,
Prostate Cancer Signaling	0	#NUM!	0.114	NFKB2,PIK3R3,ATF4,PIK3R4,CCND1,CDKN1A,MAP2K2,IRS1,FOXO1,RAP2A
Protein Ubiquitination Pathway	0	#NUM!	0.0864	BRCA1,DNAJA1,AMFR,SMURF2,CDC20,USP10,CBL,HSPA14,UBE2G1,BIRC3,PSMD11,DNAJC18,USP31,DNAJB11,UBE2C,DNAJB4,HSPH1,SACS,UBC,USP48,HSPB6
Pyrimidine Ribonucleotides De Novo Biosynthesis	0	#NUM!	0.0811	NME3,AK5,AK4
Pyrimidine Ribonucleotides Interconversion	0	#NUM!	0.0857	NME3,AK5,AK4
RAN Signaling	0	#NUM!	0.125	KPNA1,KPNA6
RANK Signaling in Osteoclasts	0	-2.11058	0.133	NFKB2,PIK3R3,TNFSF11,PTK2B,MAP2K4,PIK3R4,MAP2K2,MAP3K12,IRS1,CBL,BIRC3
Regulation of IL-2 Expression in Activated and Anergic T Lymphocytes	0	#NUM!	0.121	NFKB2,BCL10,MAP2K4,SMAD3,MAP2K2,TGFB2,RAP2A,VAV2
Regulation of eIF4 and p70S6K Signaling	0	-1	0.0759	PIK3R3,EIF2S2,ITGB1,PIK3R4,ITGA2,MAP2K2,IRS1,ITGA4,EIF4A2,RPS6KB1,RAP2A
Role of BRCA1 in DNA Damage Response	0	1.13389	0.115	E2F4,BRCA1,SMARCA2,CDKN1A,MLH1,RAD51,ARID1A,E2F7,PLK1
Role of CHK Proteins in Cell Cycle Checkpoint Control	0	-0.377964	0.127	E2F4,BRCA1,CDKN1A,E2F7,CDC25C,CDK1,PLK1
Role of IL-17A in Arthritis	0	#NUM!	0.111	NFKB2,PIK3R3,MAP2K4,PIK3R4,MAP2K2,IRS1
Role of IL-17F in Allergic Inflammatory Airway Diseases	0	#NUM!	0.0833	NFKB2,ATF4,MAP2K2
Role of MAPK Signaling in the Pathogenesis of Influenza	0	#NUM!	0.109	PLA2G4C,PNPLA3,MAP2K4,MAP2K2,PLA2G4A,RAP2A
Role of PKR in Interferon Induction and Antiviral Response	0	#NUM!	0.0571	NFKB2,TNFRSF1A
Role of Pattern Recognition Receptors in Recognition of Bacteria and Viruses	0	-1.41421	0.122	PRKCE,NFKB2,PIK3R3,MAP2K4,PIK3R4,NOD1,TGFB2,IRS1,PRKD1
Role of RIG1-like Receptors in Antiviral Innate Immunity	0	#NUM!	0.0385	NFKB2,
Role of p14/p19ARF in Tumor Suppression	0	#NUM!	0.0968	PIK3R3,PIK3R4,IRS1
SAPK/JNK Signaling	0	-1.41421	0.0899	PIK3R3,MAP3K20,MAP2K4,PIK3R4,GNB1,MAP3K12,IRS1,RAP2A
Small Cell Lung Cancer Signaling	0	0	0.0845	NFKB2,PIK3R3,PIK3R4,CCND1,IRS1,PTK2
Superpathway of D-myo-inositol (1,4,5)-trisphosphate Metabolism	0	#NUM!	0.087	INPP5F,ITPKC
Superpathway of Methionine Degradation	0	#NUM!	0.103	CBS/CBSL,CTH,MAT2A
Systemic Lupus Erythematosus Signaling	0	#NUM!	0.072	PIK3R3,LSM10,PIK3R4,IL6R,IRS1,C6,SNRNP48,CBL,RAP2A
TNFR2 Signaling	0	#NUM!	0.125	NFKB2,MAP2K4,BIRC3
TWEAK Signaling	0	#NUM!	0.0645	NFKB2,BIRC3
Telomerase Signaling	0	-2.44949	0.117	ELF1,HDAC5,PIK3R3,PIK3R4,CDKN1A,MAP2K2,IRS1,HDAC11,TPP1,HDAC7,RAP2A
Th1 Pathway	0	-1.66667	0.132	STAT3,PIK3R3,TNFSF11,HLA-DQB1,PIK3R4,IL6R,IRS1,CD274,IL18R1
Th2 Pathway	0	-0.377964	0.114	TNFSF4,PIK3R3,HLA-DQB1,JAG1,PIK3R4,STAT5A,TGFBR3,IRS1
Thyroid Cancer Signaling	0	#NUM!	0.128	CCND1,MAP2K2,NTRK1,BDNF,RAP2A
Tight Junction Signaling	0	#NUM!	0.117	CTNNA1,JAM2,TNFRSF1A,PRKAR2B,F2RL2,TGFB2,BET1L,MYL9,CLDN1,MYH9,RHOA,NFKB2,MYL6,CLDN11,SPTAN1
Toll-like Receptor Signaling	0	#NUM!	0.0755	NFKB2,MAP2K4,IRAK3,UBC
Type I Diabetes Mellitus Signaling	0	0	0.1	NFKB2,SOCS5,IL1R1,TNFRSF1A,HLA-DQB1,MAP2K4,PIAS1
UVA-Induced MAPK Signaling	0	-1.63299	0.109	PLCB1,PIK3R3,MAP2K4,PIK3R4,PARP9,IRS1,PARP14,PLCL2,RPS6KB1,RAP2A
UVB-Induced MAPK Signaling	0	-1.88982	0.14	PRKCE,PIK3R3,MAP2K4,PIK3R4,IRS1,PRKD1,RPS6KB1
UVC-Induced MAPK Signaling	0	-1.34164	0.114	PRKCE,MAP2K4,MAP2K2,PRKD1,RAP2A
autophagy	0	#NUM!	0.0851	ULK1,ATG16L1,PIK3R4,CTSC
iCOS-iCOSL Signaling in T Helper Cells	0	0	0.118	NFKB2,PIK3R3,GAB2,HLA-DQB1,PIK3R4,ITPR1,IRS1,PLEKHA4
iNOS Signaling	0	#NUM!	0.0526	NFKB2,IRAK3
mTOR Signaling	0	-0.534522	0.107	PRKCE,PRR5L,PIK3R3,VEGFA,RHOD,PIK3R4,EIF4B,DDIT4,IRS1,EIF4A2,PDGFC,RHOA,ULK1,PRKAA2,PRKD1,RND3,RPS6KB1,RAP2A,FNBP1
nNOS Signaling in Skeletal Muscle Cells	0	#NUM!	0.0952	CACNA1G,DMD
p53 Signaling	0	1.66667	0.12	BRCA1,PML,PIK3R3,SNAI2,PIK3R4,CCND1,CDKN1A,BIRC5,IRS1,PIAS1,PMAIP1
p70S6K Signaling	0	-0.83205	0.121	PRKCE,PLCB1,PIK3R3,F2RL2,PIK3R4,IRS1,F2R,GNAI2,MAP2K2,PRKD1,PLCL2,RPS6KB1,RAP2A
Glycine Betaine Degradation	0.185	#NUM!	0.143	SHMT2,
DNA Double-Strand Break Repair by Homologous Recombination	0.218	#NUM!	0.143	BRCA1,RAD51
SPINK1 Pancreatic Cancer Pathway	0.218	#NUM!	0.143	CPM,SMAD3
Androgen Biosynthesis	0.224	#NUM!	0.167	AKR1C3,
Calcium Transport I	0.224	#NUM!	0.167	ANXA5,
Phosphatidylcholine Biosynthesis I	0.224	#NUM!	0.167	PHKA1,
Selenocysteine Biosynthesis II (Archaea and Eukaryotes)	0.224	#NUM!	0.167	SARS,
Thioredoxin Pathway	0.224	#NUM!	0.167	TXNRD1,
UDP-N-acetyl-D-glucosamine Biosynthesis II	0.224	#NUM!	0.167	GFPT2,
Endoplasmic Reticulum Stress Pathway	0.235	#NUM!	0.143	ATF4,XBP1,DDIT3
IL-22 Signaling	0.235	#NUM!	0.143	STAT3,MAP2K4,STAT5A
MIF-mediated Glucocorticoid Regulation	0.235	#NUM!	0.143	PLA2G4C,NFKB2,PLA2G4A
Altered T Cell and B Cell Signaling in Rheumatoid Arthritis	0.246	#NUM!	0.143	NFKB2,TNFSF11,HLA-DQB1,CSF1
MIF Regulation of Innate Immunity	0.246	0	0.143	PLA2G4C,NFKB2,MAP2K4,PLA2G4A
TNFR1 Signaling	0.261	-0.816497	0.143	NFKB2,TNFRSF1A,MAP2K4,PAK1,CASP2,BIRC3
CD28 Signaling in T Helper Cells	0.265	-0.632456	0.141	NFKB2,PIK3R3,BCL10,ARPC3,HLA-DQB1,MAP2K4,PIK3R4,PAK1,MAP2K2,ITPR1,IRS1
IL-15 Signaling	0.274	#NUM!	0.143	NFKB2,STAT3,PIK3R3,PIK3R4,STAT5A,MAP2K2,IRS1,PTK2,RAP2A
Adenine and Adenosine Salvage III	0.275	#NUM!	0.2	ADAL,
Arginine Biosynthesis IV	0.275	#NUM!	0.2	ASL,
CMP-N-acetylneuraminate Biosynthesis I (Eukaryotes)	0.275	#NUM!	0.2	NAGK,
Ceramide Biosynthesis	0.275	#NUM!	0.2	SPTSSA,
Extrinsic Prothrombin Activation Pathway	0.275	#NUM!	0.2	TFPI,
Leukotriene Biosynthesis	0.275	#NUM!	0.2	GGT5,
Myo-inositol Biosynthesis	0.275	#NUM!	0.2	INPP5F,
Purine Ribonucleosides Degradation to Ribose-1-phosphate	0.275	#NUM!	0.2	ADAL,
Salvage Pathways of Pyrimidine Deoxyribonucleotides	0.275	#NUM!	0.2	TK1,
Calcium-induced T Lymphocyte Apoptosis	0.276	0.447214	0.147	PRKCE,HLA-DQB1,ITPR1,PRKD1,CAPN2
BMP signaling pathway	0.277	-2.12132	0.143	NFKB2,SMAD7,SOSTDC1,PRKAR2B,BMP4,MAP2K4,MAP2K2,ZNF423,MAGED1,RAP2A
Natural Killer Cell Signaling	0.277	#NUM!	0.143	PRKCE,PIK3R3,INPP5F,PIK3R4,PAK1,MAP2K2,IRS1,PRKD1,RAP2A,VAV2
FLT3 Signaling in Hematopoietic Progenitor Cells	0.28	-2.11058	0.143	STAT3,PIK3R3,ATF4,GAB2,PIK3R4,STAT5A,MAP2K2,IRS1,CBL,RPS6KB1,RAP2A
HER-2 Signaling in Breast Cancer	0.28	#NUM!	0.143	PRKCE,AREG,PIK3R3,PIK3R4,CCND1,ITGB1,CDKN1A,IRS1,PRKD1,FOXO1,RAP2A
Neuroinflammation Signaling Pathway	0.284	-0.208514	0.141	GLUL,TNFRSF1A,IL6R,IRS1,BIRC3,IRAK3,KCNJ6,IL1R1,FZD1,MAPK7,SLC1A3,BDNF,PLA2G4A,PIK3R3,HLA-DQB1,GRIA1,TGFBR3,PIK3R4,BIRC5,TGFB2,MAPK6,NFKB2,PLA2G4C,ATF4,MAP2K4
HIF1α Signaling	0.285	#NUM!	0.143	PIK3R3,SLC2A3,VEGFA,PIK3R4,IRS1,SLC2A1,MAPK6,PDGFC,EGLN1,EDN1,MAPK7,RAP2A,MMP16
Adenosine Nucleotides Degradation II	0.286	#NUM!	0.167	ADAL,NT5E
Fatty Acid α-oxidation	0.286	#NUM!	0.167	ALDH3A2,ALDH1L2
Inflammasome pathway	0.286	#NUM!	0.167	NFKB2,NEK7
B Cell Receptor Signaling	0.287	0	0.142	PAG1,PIK3R3,INPP5F,PIK3R4,MAP3K12,IRS1,PTK2,CFL2,VAV2,NFKB2,ATF4,BCL10,GAB2,PTK2B,MAP2K4,MAP2K2,POU2F2,FOXO1,RPS6KB1,RAP2A
IGF-1 Signaling	0.288	-1.50756	0.143	SOCS5,PIK3R3,PRKAR2B,PIK3R4,PXN,CTGF,IRS1,PTK2,STAT3,MAP2K2,IGFBP3,FOXO1,RPS6KB1,RAP2A
HMGB1 Signaling	0.29	-0.774597	0.143	PIK3R3,TNFRSF1A,RHOD,PIK3R4,TGFB2,IRS1,RHOA,NFKB2,KAT6A,IL1R1,MAP2K4,MAP2K2,RND3,RAP2A,FNBP1
Cysteine Biosynthesis III (mammalia)	0.292	#NUM!	0.158	CBS/CBSL,CTH,MAT2A
Dopamine Degradation	0.292	#NUM!	0.158	ALDH3A2,ALDH1L2,SULT1B1
Chondroitin Sulfate Biosynthesis (Late Stages)	0.296	-1	0.154	NDST2,HS2ST1,SULT1B1,HS3ST3A1
Production of Nitric Oxide and Reactive Oxygen Species in Macrophages	0.298	-1.78885	0.143	PRKCE,PIK3R3,TNFRSF1A,APOD,RHOD,PIK3R4,MAP3K12,IRS1,RHOA,NFKB2,PPP1R10,PPP1R3C,CLU,PPP1R14B,MAP2K4,CAT,ARG2,PRKD1,RND3,FNBP1
ATM Signaling	0.3	0	0.144	BRCA1,ZNF420,BRAT1,ZEB1,CCNB2,SMC2,CDC25C,ATF4,MAP2K4,CDKN1A,RAD51,CCNB1,CDK1
Th1 and Th2 Activation Pathway	0.3	#NUM!	0.144	PIK3R3,TNFSF11,HLA-DQB1,JAG1,PIK3R4,TGFBR3,IL6R,IRS1,CD274,STAT3,TNFSF4,STAT5A,IL18R1
Sirtuin Signaling Pathway	0.306	0.392232	0.142	VDAC1,BCL2L11,ATG16L1,PGAM1,CPT1A,DOT1L,PDK1,NQO1,TUBA1C,ESRRA,TUBA1A,STAT3,ARNTL,PPARGC1A,MAPK7,PGK1,RRP9,NDUFS8,FOXO1,PCK2,MLYCD,G6PD,POLR1B,NDUFS7,SLC2A1,MAPK6,NFKB2,NAMPT,NDUFS3,ARG2,PRKAA2,TUBA1B,POLR1C,NDUFB1
CNTF Signaling	0.307	-2.82843	0.148	STAT3,PIK3R3,PIK3R4,MAP2K2,IRS1,LIFR,RPS6KB1,RAP2A
Agrin Interactions at Neuromuscular Junction	0.309	1.41421	0.148	MAP2K4,ITGA2,ITGB1,PAK1,PXN,ITGA4,PTK2,RAP2A,UTRN
T Cell Receptor Signaling	0.312	#NUM!	0.147	NFKB2,PAG1,PIK3R3,BCL10,MAP2K4,PIK3R4,MAP2K2,IRS1,CBL,RAP2A,VAV2
Virus Entry via Endocytic Pathways	0.316	#NUM!	0.146	PRKCE,FLNB,PIK3R3,FLNA,PIK3R4,ITGA2,IRS1,CAV1,ITGB1,ITGA4,PRKD1,AP2A1,CLTCL1,RAP2A
Role of JAK2 in Hormone-like Cytokine Signaling	0.325	#NUM!	0.16	STAT3,SOCS5,STAT5A,IRS1
Role of Oct4 in Mammalian Embryonic Stem Cell Pluripotency	0.325	#NUM!	0.156	BRCA1,REST,NR2F1,NR2F2,MEF2A
Stearate Biosynthesis I (Animals)	0.325	-2.23607	0.156	ACSL1,DHCR24,ACSL3,FASN,SLC27A4
Serotonin Receptor Signaling	0.325	#NUM!	0.167	GCH1,ADCY3,HTR7
Triacylglycerol Biosynthesis	0.325	0	0.154	LPIN1,ABHD5,LPCAT3,AGPAT5,PLPP5,PLPPR4
Assembly of RNA Polymerase I Complex	0.328	#NUM!	0.182	POLR1B,POLR1C
Histamine Degradation	0.328	#NUM!	0.182	ALDH3A2,ALDH1L2
Ubiquinol-10 Biosynthesis (Eukaryotic)	0.328	#NUM!	0.182	CYP26B1,MICAL3
Urate Biosynthesis/Inosine 5'-phosphate Degradation	0.328	#NUM!	0.182	IMPDH2,NT5E
Gustation Pathway	0.329	#NUM!	0.149	PDE4C,ADCY3,PRKAR2B,GNB1,CACNA1G,ITPR1,GDE1,PDE4B,SMPDL3A,PDE9A,PDE1A
Fc Epsilon RI Signaling	0.33	-1.73205	0.148	PRKCE,PLA2G4C,PIK3R3,INPP5F,MAP2K4,PIK3R4,MAP2K2,IRS1,PRKD1,PLA2G4A,RAP2A,VAV2
Type II Diabetes Mellitus Signaling	0.332	-0.632456	0.147	PRKCE,SOCS5,PIK3R3,TNFRSF1A,PIK3R4,IRS1,PKM,SLC27A4,NFKB2,ACSL1,MAP2K4,ACSL3,PRKAA2,CACNA1G,PRKD1
Aryl Hydrocarbon Receptor Signaling	0.333	0.632456	0.147	MCM7,ALDH6A1,TGFB2,NQO1,ALDH3A2,NFIC,NFKB2,CCND3,CCND1,ALDH1L2,CDKN1A,NR2F1,GSTM4,CCNA2,RARG,CYP1B1
Adrenomedullin signaling pathway	0.336	-1.78885	0.146	PLCB1,PIK3R3,PRKAR2B,PIK3R4,IRS1,PTK2,MAPK6,SHC3,NFKB2,GNAS,ADCY3,PTK2B,MAP2K4,MAP2K2,ADM,MAPK7,ITPR1,GNA14,PLCL2,RAP2A
Acetate Conversion to Acetyl-CoA	0.343	#NUM!	0.25	ACSL1,
Citrulline Biosynthesis	0.343	#NUM!	0.25	ARG2,
Glutathione Redox Reactions II	0.343	#NUM!	0.25	GSR,
Maturity Onset Diabetes of Young (MODY) Signaling	0.343	#NUM!	0.25	GAPDH,
N-acetylglucosamine Degradation II	0.343	#NUM!	0.25	NAGK,
NAD Biosynthesis III	0.343	#NUM!	0.25	NAMPT,
Pentose Phosphate Pathway (Non-oxidative Branch)	0.343	#NUM!	0.25	TKT,
Phenylethylamine Degradation I	0.343	#NUM!	0.25	ALDH3A2,
Proline Biosynthesis I	0.343	#NUM!	0.25	PYCR1,
Proline Biosynthesis II (from Arginine)	0.343	#NUM!	0.25	PYCR1,
Rapoport-Luebering Glycolytic Shunt	0.343	#NUM!	0.25	PGAM1,
Serine Biosynthesis	0.343	#NUM!	0.25	PHGDH,
Spermine and Spermidine Degradation I	0.343	#NUM!	0.25	SAT1,
Tetrapyrrole Biosynthesis II	0.343	#NUM!	0.25	UROS,
Melanocyte Development and Pigmentation Signaling	0.347	-1.73205	0.15	PIK3R3,ATF4,GNAS,ADCY3,PRKAR2B,PIK3R4,KITLG,MAP2K2,KIT,IRS1,RPS6KB1,RAP2A
Synaptic Long Term Depression	0.348	0	0.148	PRKCE,PLCB1,CRH,GRIA1,PLA2G4C,GNAI2,PNPLA3,GNAS,MAP2K2,CACNA1G,ITPR1,GNA14,PRKD1,PLCL2,PLA2G4A,RAP2A
Retinoic acid Mediated Apoptosis Signaling	0.35	-1.34164	0.158	TNFSF10,PARP9,PARP14,CRABP2,RARG,TNFRSF10D
Dermatan Sulfate Biosynthesis (Late Stages)	0.356	-1	0.167	NDST2,HS2ST1,SULT1B1,HS3ST3A1
Phosphatidylglycerol Biosynthesis II (Non-plastidic)	0.356	-1	0.167	ABHD5,LPCAT3,AGPAT5,PGS1
TGF-β Signaling	0.365	-0.377964	0.152	RNF111,PIAS4,SMAD7,BMP4,MAP2K4,SMAD3,MAP2K2,TGFB2,ZNF423,SMURF2,VDR,RAP2A
Neuropathic Pain Signaling In Dorsal Horn Neurons	0.366	-0.904534	0.153	PRKCE,PLCB1,PIK3R3,PRKAR2B,GRIA1,PIK3R4,ITPR1,IRS1,PRKD1,PLCL2,BDNF
FGF Signaling	0.367	0	0.154	STAT3,PIK3R3,ATF4,PIK3R4,MET,ITPR1,IRS1,FGF11,FGF2,HGF
Role of JAK1 and JAK3 in γc Cytokine Signaling	0.37	#NUM!	0.157	STAT3,PIK3R3,PTK2B,IL7R,PIK3R4,STAT5A,IRS1,RAP2A
Role of PI3K/AKT Signaling in the Pathogenesis of Influenza	0.373	-0.816497	0.159	NFKB2,GNAI2,PIK3R3,PIK3R4,MAP2K2,MLH1,IRS1
TREM1 Signaling	0.377	-0.816497	0.162	NFKB2,STAT3,NLRC5,ITGB1,STAT5A,NOD1
Androgen Signaling	0.379	-0.707107	0.151	PRKCE,GNB4,PRKAR2B,GNB1,POLR2B,NFKB2,GNAI2,POLR2L,GNAS,TGFB1I1,CCND1,SMAD3,GNG12,CACNA1G,GNA14,PRKD1
Synaptic Long Term Potentiation	0.398	-1.06904	0.154	PRKCE,PLCB1,PRKAR2B,GRIA1,PPP1R10,ATF4,PPP1R3C,PPP1R14B,MAP2K2,ITPR1,GNA14,PRKD1,PLCL2,RAP2A
Xenobiotic Metabolism Signaling	0.4	#NUM!	0.149	FTL,FMO1,IRS1,NQO1,SULT1B1,HS3ST3A1,FMO2,ALDH3A2,NDST2,PPARGC1A,CAT,ALDH1L2,MAPK7,ABCC3,CYP1B1,CUL3,RAP2A,PRKCE,HDAC5,PIK3R3,HS2ST1,PIK3R4,ALDH6A1,MAP3K12,NFKB2,MAP2K4,MAP2K2,GSTM4,PRKD1
IL-1 Signaling	0.403	-0.816497	0.156	NFKB2,GNAI2,GNB4,GNAS,ADCY3,IL1R1,PRKAR2B,MAP2K4,GNB1,GNG12,GNA14,IRAK3
Coagulation System	0.404	#NUM!	0.188	F2R,TFPI,PLAU
Role of JAK1, JAK2 and TYK2 in Interferon Signaling	0.404	#NUM!	0.188	NFKB2,STAT3,IFNAR2
Erythropoietin Signaling	0.406	#NUM!	0.157	PRKCE,NFKB2,PIK3R3,PIK3R4,STAT5A,MAP2K2,IRS1,PRKD1,CBL,RPS6KB1,RAP2A
Acute Phase Response Signaling	0.409	-1.60357	0.153	FTL,SOCS5,PIK3R3,TNFRSF1A,IL6R,ITIH3,SERPINA3,CRABP2,OSMR,NFKB2,STAT3,FN1,IL1R1,MAP2K4,MAP2K2,C1S,SERPING1,RAP2A
Antiproliferative Role of Somatostatin Receptor 2	0.413	-1.88982	0.161	PIK3R3,GNB4,PIK3R4,CDKN1A,MAP2K2,GNB1,GNG12,IRS1,RAP2A
Reelin Signaling in Neurons	0.427	#NUM!	0.159	ARHGEF3,PIK3R3,ARHGEF10,VLDLR,MAP2K4,PIK3R4,ITGA2,ITGB1,ITGA4,IRS1,ARHGEF4
Noradrenaline and Adrenaline Degradation	0.428	0	0.182	ALDH3A2,ADH1B,ALDH1L2,AKR1A1
CREB Signaling in Neurons	0.432	-1	0.152	PRKCE,PLCB1,GNB4,PIK3R3,PRKAR2B,GRIA1,PIK3R4,GNB1,IRS1,POLR2B,GNAI2,POLR2L,ATF4,GNAS,ADCY3,MAP2K2,CACNA1G,GNG12,ITPR1,GNA14,PRKD1,PLCL2,RAP2A
UDP-N-acetyl-D-galactosamine Biosynthesis II	0.435	#NUM!	0.222	HK2,GPI
1,25-dihydroxyvitamin D3 Biosynthesis	0.438	#NUM!	0.333	POR,
Arginine Degradation I (Arginase Pathway)	0.438	#NUM!	0.333	ARG2,
Branched-chain α-keto acid Dehydrogenase Complex	0.438	#NUM!	0.333	BCKDHB,
D-glucuronate Degradation I	0.438	#NUM!	0.333	AKR1A1,
Geranylgeranyldiphosphate Biosynthesis	0.438	#NUM!	0.333	COX10,
Glutathione Biosynthesis	0.438	#NUM!	0.333	GCLM,
Tetrahydrobiopterin Biosynthesis I	0.438	#NUM!	0.333	GCH1,
Tetrahydrobiopterin Biosynthesis II	0.438	#NUM!	0.333	GCH1,
Death Receptor Signaling	0.44	-1.38675	0.159	TNFSF15,TNFRSF1A,LIMK1,TNFRSF21,PARP9,BIRC3,ARHGDIB,NFKB2,MAP2K4,TNFSF10,PARP14,CASP2,SPTAN1
p38 MAPK Signaling	0.44	0	0.159	TNFRSF1A,TGFB2,MKNK2,IRAK3,PLA2G4C,ATF4,IL1R1,DUSP1,MAP2K4,DDIT3,PLA2G4A,RPS6KB1,MEF2A
JAK/Stat Signaling	0.444	-1.1547	0.16	NFKB2,STAT3,PIAS4,SOCS5,PIK3R3,PIK3R4,STAT5A,CDKN1A,MAP2K2,IRS1,PIAS1,RAP2A
T Helper Cell Differentiation	0.449	#NUM!	0.179	STAT3,TNFRSF1A,HLA-DQB1,IL6R,IL18R1
nNOS Signaling in Neurons	0.449	#NUM!	0.179	PRKCE,RASD1,PRKD1,CAPNS1,CAPN2
Bladder Cancer Signaling	0.45	0.447214	0.162	DAPK1,VEGFA,RASSF1,CCND1,CDKN1A,MAP2K2,FGF11,FGF2,RAP2A,PDGFC,MMP16
Cardiac Hypertrophy Signaling	0.453	-0.392232	0.152	GNB4,PRKAR2B,RHOD,IL6R,GNB1,IRS1,GNAI2,ADCY3,GNA14,RND3,RPS6KB1,RAP2A,FNBP1,PLCB1,PIK3R3,PIK3R4,MYL12A,MAP3K12,TGFB2,MYL9,RHOA,MYL6,GNAS,MAP2K4,MAP2K2,GNG12,PLCL2,MEF2A
Chemokine Signaling	0.464	-0.333333	0.167	PLCB1,GNAI2,PTK2B,LIMK1,MAP2K2,PTK2,RAP2A,PPP1R12B,RHOA
Amyotrophic Lateral Sclerosis Signaling	0.466	0.904534	0.162	GLUL,PIK3R3,VEGFA,GRIA1,CAT,PIK3R4,PAK1,IRS1,BIRC3,CAPNS1,PDGFC,CAPN2
P2Y Purigenic Receptor Signaling Pathway	0.482	-1.29099	0.159	PRKCE,PLCB1,GNB4,PIK3R3,PRKAR2B,PIK3R4,GNB1,IRS1,NFKB2,GNAI2,ATF4,ADCY3,MAP2K2,GNG12,PRKD1,PLCL2,RAP2A
Apoptosis Signaling	0.483	-0.27735	0.163	PRKCE,BCL2L11,TNFRSF1A,BIRC3,NFKB2,MAP2K4,MAP2K2,CASP2,CAPNS1,CDK1,RAP2A,SPTAN1,CAPN2
Glutamate Receptor Signaling	0.486	#NUM!	0.185	GLUL,GRIA1,GNB1,SLC1A3,SLC38A1
Renal Cell Carcinoma Signaling	0.489	-0.707107	0.164	TGFA,PIK3R3,VEGFA,PIK3R4,PAK1,MAP2K2,MET,IRS1,SLC2A1,HGF,UBC,RAP2A
Factors Promoting Cardiogenesis in Vertebrates	0.498	#NUM!	0.167	PRKCE,BMP4,FZD1,FZD2,TGFBR3,SMO,TGFB2,AXIN1,PRKD1,FZD7,FZD5
Oxidative Ethanol Degradation III	0.505	#NUM!	0.214	ALDH3A2,ACSL1,ALDH1L2
Purine Nucleotides Degradation II (Aerobic)	0.505	#NUM!	0.214	ADAL,IMPDH2,NT5E
Putrescine Degradation III	0.505	#NUM!	0.214	ALDH3A2,ALDH1L2,SAT1
Tryptophan Degradation X (Mammalian, via Tryptamine)	0.505	#NUM!	0.214	ALDH3A2,ALDH1L2,AKR1A1
PPAR Signaling	0.505	1.73205	0.165	PDGFRB,TNFRSF1A,PDGFRA,PDGFC,NFKB2,PPARD,PPARGC1A,IL1R1,STAT5A,MAP2K2,NR2F1,PDGFA,RAP2A
Histidine Degradation VI	0.506	#NUM!	0.25	CYP26B1,MICAL3
Leucine Degradation I	0.506	#NUM!	0.25	BCAT1,HMGCL
Pregnenolone Biosynthesis	0.506	#NUM!	0.25	CYP26B1,MICAL3
Superoxide Radicals Degradation	0.506	#NUM!	0.25	CAT,NQO1
ErbB2-ErbB3 Signaling	0.507	-1.26491	0.169	STAT3,PIK3R3,ETV4,PIK3R4,CCND1,STAT5A,MAP2K2,IRS1,FOXO1,RAP2A
Leptin Signaling in Obesity	0.507	-1.63299	0.169	PLCB1,STAT3,PIK3R3,ADCY3,PRKAR2B,PIK3R4,MAP2K2,IRS1,PLCL2,FOXO1
Role of NFAT in Regulation of the Immune Response	0.511	0.258199	0.16	PLCB1,GNB4,PIK3R3,RCAN1,HLA-DQB1,PIK3R4,GNB1,CSNK1G2,IRS1,NFKB2,GNAI2,GNAS,MAP2K2,GNG12,ITPR1,GNA14,AKAP5,MEF2A,RAP2A
CDK5 Signaling	0.513	-0.83205	0.163	PRKAR2B,ITGA2,CABLES1,MAPK6,PPP1R10,GNAS,ADCY3,PPP1R3C,PPP1R14B,ITGB1,MAP2K2,MAPK7,FOSB,BDNF,RAP2A
IL-15 Production	0.515	#NUM!	0.2	NFKB2,PTK2B,PTK2,PTK7
Polyamine Regulation in Colon Cancer	0.515	#NUM!	0.2	SAT1,ODC1,PSME3,PSME4
Pyrimidine Deoxyribonucleotides De Novo Biosynthesis I	0.515	1	0.2	NME3,TYMS,AK5,AK4
Oncostatin M Signaling	0.519	-2.64575	0.179	STAT3,CHI3L1,PLAU,STAT5A,MAP2K2,RAP2A,OSMR
Melatonin Signaling	0.519	-0.333333	0.173	PRKCE,PLCB1,GNAI2,PRKAR2B,MAP2K4,MAP2K2,PRKD1,PLCL2,RORA
Aldosterone Signaling in Epithelial Cells	0.52	-1.73205	0.159	PRKCE,PLCB1,DNAJA1,PIK3R3,PIK3R4,IRS1,HSPA14,DUSP1,SGK1,DNAJC18,MAP2K2,PIP5K1A,DNAJB11,ITPR1,PRKD1,PIP5K1C,HSPH1,DNAJB4,PLCL2,SACS,HSPB6
ERK/MAPK Signaling	0.522	-0.6	0.157	PRKAR2B,ITGA2,MKNK2,IRS1,ELF1,STAT3,PPP1R10,PPP1R3C,DUSP1,PPP1R14B,ITGB1,PLA2G4A,RAP2A,PRKCE,PIK3R3,TLN1,PAK1,PIK3R4,PXN,PTK2,PLA2G4C,ATF4,PTK2B,MAP2K2,ITGA4
fMLP Signaling in Neutrophils	0.528	0	0.163	PRKCE,PLCB1,GNB4,PIK3R3,ARPC3,PIK3R4,GNB1,IRS1,NFKB2,GNAI2,GNAS,MAP2K2,GNG12,ITPR1,PRKD1,RAP2A
Neuregulin Signaling	0.529	-1.26491	0.167	PRKCE,TGFA,TMEFF2,PIK3R3,ITGA2,AREG,ITGB1,STAT5A,MAP2K2,ITGA4,PRKD1,RPS6KB1,RAP2A
Role of NFAT in Cardiac Hypertrophy	0.531	-1.2792	0.157	GNB4,PRKAR2B,GNB1,IRS1,GNAI2,ADCY3,ITPR1,HDAC11,AKAP5,RAP2A,PRKCE,PLCB1,HDAC5,PIK3R3,RCAN1,PIK3R4,TGFB2,HDAC7,SLC8A3,GNAS,MAP2K4,MAP2K2,CACNA1G,GNG12,PRKD1,PLCL2,MEF2A
IL-3 Signaling	0.538	-1.1547	0.169	PRKCE,STAT3,PIK3R3,GAB2,PIK3R4,STAT5A,PAK1,MAP2K2,IRS1,PRKD1,FOXO1,RAP2A
Atherosclerosis Signaling	0.55	#NUM!	0.172	PLA2G4C,NFKB2,PNPLA3,COL10A1,APOD,CLU,CSF1,ITGA4,PDGFA,PLA2G4A,PDGFC
Apelin Adipocyte Signaling Pathway	0.564	1.26491	0.175	GNAI2,PPARGC1A,ADCY3,PRKAR2B,CAT,PRKAA2,MAPK7,GPX8,MAPK6,APLN
Endometrial Cancer Signaling	0.564	-1.66667	0.175	CTNNA1,PIK3R3,PIK3R4,CCND1,MAP2K2,MLH1,AXIN1,IRS1,ILK,RAP2A
Role of Tissue Factor in Cancer	0.564	#NUM!	0.165	PLCB1,PIK3R3,VEGFA,PAK1,PIK3R4,LIMK1,CTGF,IRS1,CFL2,PTK2B,ITGB1,STAT5A,CSF1,GNA14,RPS6KB1,RAP2A,P4HB
Antioxidant Action of Vitamin C	0.565	0.707107	0.171	PLA2G4C,NFKB2,PLCB1,PNPLA3,SLC2A3,MAP2K4,STAT5A,TXNRD1,PLCL2,SLC23A2,SLC2A1,PLA2G4A
Apelin Cardiac Fibroblast Signaling Pathway	0.565	0	0.211	PRKAA2,TGFB2,CTGF,APLN
Retinol Biosynthesis	0.565	-1	0.211	DHRS3,AKR1C3,PNPLA3,RDH11
Gap Junction Signaling	0.565	#NUM!	0.161	PLCB1,PRKCE,PIK3R3,TUBB,GRIA1,PRKAR2B,PIK3R4,CSNK1G2,IRS1,TUBA1C,GNAI2,CAV1,TUBA1A,GNAS,ADCY3,TUBB2B,MAP2K2,TUBA1B,MAPK7,ITPR1,PRKD1,PLCL2,RAP2A
Glycogen Degradation III	0.566	#NUM!	0.231	PYGM,PGM1,PYGL
Isoleucine Degradation I	0.566	#NUM!	0.231	BCAT1,ACAT2,HADHB
PDGF Signaling	0.568	-2.13809	0.169	PDGFRB,PIK3R3,INPP5F,PDGFRA,PIK3R4,IRS1,ABL2,PDGFC,STAT3,CAV1,MAP2K4,MAP2K2,PDGFA,RAP2A
IL-9 Signaling	0.58	-1.63299	0.194	NFKB2,STAT3,PIK3R3,STAT5A,PIK3R4,IRS1
Serotonin Degradation	0.58	0	0.194	ALDH3A2,ADH1B,ALDH1L2,AKR1A1,B4GAT1,SULT1B1
tRNA Splicing	0.58	-1.63299	0.194	PDE4C,GDE1,PDE4B,SMPDL3A,PDE9A,PDE1A
SPINK1 General Cancer Pathway	0.581	-1.66667	0.18	MT1E,STAT3,MT1X,PIK3R3,PIK3R4,IL6R,MAP2K2,IRS1,RAP2A
Role of NANOG in Mammalian Embryonic Stem Cell Pluripotency	0.582	-2.64575	0.169	PIK3R3,PIK3R4,FZD2,WNT7B,SMO,AXIN1,IRS1,FZD7,LIFR,FZD5,STAT3,BMP4,FZD1,MAP2K2,RAP2A
Cardiolipin Biosynthesis II	0.583	#NUM!	0.5	PGS1,
Citrulline-Nitric Oxide Cycle	0.583	#NUM!	0.5	ASL,
Creatine-phosphate Biosynthesis	0.583	#NUM!	0.5	CKB,
Dolichol and Dolichyl Phosphate Biosynthesis	0.583	#NUM!	0.5	DOLK,
Fatty Acid Biosynthesis Initiation II	0.583	#NUM!	0.5	FASN,
Flavin Biosynthesis IV (Mammalian)	0.583	#NUM!	0.5	FLAD1,
GDP-L-fucose Biosynthesis I (from GDP-D-mannose)	0.583	#NUM!	0.5	TSTA3,
Glycine Biosynthesis I	0.583	#NUM!	0.5	SHMT2,
Palmitate Biosynthesis I (Animals)	0.583	#NUM!	0.5	FASN,
Putrescine Biosynthesis III	0.583	#NUM!	0.5	ODC1,
Role of Lipids/Lipid Rafts in the Pathogenesis of Influenza	0.583	#NUM!	0.5	FDPS,
S-adenosyl-L-methionine Biosynthesis	0.583	#NUM!	0.5	MAT2A,
Spermidine Biosynthesis I	0.583	#NUM!	0.5	AMD1,
Sulfate Activation for Sulfonation	0.583	#NUM!	0.5	PAPSS2,
Trehalose Degradation II (Trehalase)	0.583	#NUM!	0.5	HK2,
Tryptophan Degradation to 2-amino-3-carboxymuconate Semialdehyde	0.583	#NUM!	0.5	AFMID,
β-alanine Degradation I	0.583	#NUM!	0.5	ALDH6A1,
B Cell Development	0.591	#NUM!	0.286	HLA-DQB1,IL7R
Hematopoiesis from Pluripotent Stem Cells	0.591	#NUM!	0.286	CSF1,KITLG
Inositol Pyrophosphates Biosynthesis	0.591	#NUM!	0.286	IPPK,IP6K1
Superpathway of Citrulline Metabolism	0.591	#NUM!	0.286	ARG2,ASL
Granulocyte Adhesion and Diapedesis	0.605	#NUM!	0.173	CCL28,TNFRSF1A,ITGA2,EZR,HRH1,CLDN1,THY1,GNAI2,CLDN11,IL1R1,ITGB1,ITGA4,MMP16
Sumoylation Pathway	0.606	-1.60357	0.17	GDI1,PML,SENP5,RHOD,ZEB1,PIAS1,ARHGDIB,RHOA,NFKB2,SENP7,PIAS4,CTBP2,MAP2K4,RND3,FNBP1
GNRH Signaling	0.61	-0.218218	0.164	PRKCE,PLCB1,PRKAR2B,PAK1,GNB1,MAP3K12,PXN,PTK2,NFKB2,GNAI2,ATF4,GNAS,ADCY3,PTK2B,MAP2K4,MAP2K2,MAPK7,CACNA1G,ITPR1,GNA14,PRKD1,RAP2A
ErbB Signaling	0.619	-1.60357	0.173	PRKCE,TGFA,PIK3R3,PIK3R4,PAK1,IRS1,AREG,MAP2K4,NCK2,MAP2K2,PRKD1,FOXO1,RPS6KB1,RAP2A
Role of JAK family kinases in IL-6-type Cytokine Signaling	0.619	#NUM!	0.208	STAT3,MAP2K4,STAT5A,IL6R,OSMR
1D-myo-inositol Hexakisphosphate Biosynthesis II (Mammalian)	0.621	-1	0.222	ITPK1,INPP5F,IPPK,ITPKC
DNA damage-induced 14-3-3σ Signaling	0.621	#NUM!	0.222	BRCA1,CCNB2,CCNB1,CDK1
Ethanol Degradation IV	0.621	-1	0.222	ALDH3A2,ACSL1,CAT,ALDH1L2
Phototransduction Pathway	0.621	#NUM!	0.222	PRKAR2B,GNB1,RGS9,OPN3
Transcriptional Regulatory Network in Embryonic Stem Cells	0.621	#NUM!	0.222	KAT6A,REST,STAT3,FOXC1
CCR5 Signaling in Macrophages	0.626	0	0.182	PRKCE,GNAI2,GNB4,GNAS,PTK2B,MAP2K4,GNB1,GNG12,CACNA1G,PRKD1
Thrombopoietin Signaling	0.626	-1.89737	0.182	PRKCE,STAT3,PIK3R3,GAB2,PIK3R4,STAT5A,MAP2K2,IRS1,PRKD1,RAP2A
G Beta Gamma Signaling	0.632	1.60357	0.172	PRKCE,GNB4,PRKAR2B,PAK1,GNB1,KCNJ6,GNAI2,CAV1,GNAS,CAV2,GNG12,CACNA1G,GNA14,PRKD1,RAP2A
VEGF Signaling	0.632	-0.27735	0.172	PIK3R3,KDR,VEGFA,PIK3R4,PXN,IRS1,ACTN1,PTK2,PDGFC,EIF2S2,PTK2B,FLT1,MAP2K2,FOXO1,RAP2A
Neuroprotective Role of THOP1 in Alzheimer's Disease	0.639	2.82843	0.19	MASP1,PRKAR2B,SERPINA3,LONP1,PRSS12,FAP,TPP1,PRSS23
Pancreatic Adenocarcinoma Signaling	0.646	0.27735	0.17	TGFA,PIK3R3,VEGFA,PIK3R4,BIRC5,TGFB2,IRS1,E2F7,PDGFC,NFKB2,E2F4,STAT3,MAP2K4,SMAD3,CCND1,MAP2K2,CDKN1A,RAD51
Hereditary Breast Cancer Signaling	0.652	#NUM!	0.167	DDB2,HDAC5,BRCA1,PIK3R3,PIK3R4,SMARCA2,MLH1,IRS1,WEE1,CDC25C,HDAC7,POLR2B,POLR2L,CCND1,CDKN1A,HDAC11,RAD51,ARID1A,CDK1,UBC,CCNB1,RAP2A
Superpathway of Inositol Phosphate Compounds	0.659	-0.928477	0.163	MTMR4,DOT1L,IRS1,CDC25C,DUSP23,DUSP1,PPP1R14B,PIP5K1A,MET,ITPKC,PTPRF,PIP5K1C,DUSP16,PLCB1,PDGFRB,PIK3R3,INPP5F,PDGFRA,PIK3R4,KIT,ITPK1,DUSP5,IPPK,PI4K2A,UBLCP1,IP6K1,CDIPT,PPFIA3,PPFIA4
G Protein Signaling Mediated by Tubby	0.672	#NUM!	0.217	PLCB1,GNB4,GNAS,GNB1,GNG12
Eicosanoid Signaling	0.673	#NUM!	0.2	PLA2G4C,AKR1C3,PNPLA3,PTGER4,PLA2G4A,PTGS1,PTGER2
FXR/RXR Activation	0.686	#NUM!	0.191	PCK2,PPARGC1A,VLDLR,APOD,MAP2K4,CLU,FASN,FOXO1,CYP27A1
Huntington's Disease Signaling	0.689	1.78885	0.163	GNB4,GNB1,BET1L,IRS1,PSME3,HSPA14,PSME4,POLR2B,POLR2L,ITPR1,GNA14,HDAC11,CLTCL1,CASP2,BDNF,UBC,CAPNS1,CAPN2,PLCB1,PRKCE,HDAC5,PIK3R3,PIK3R4,HDAC7,REST,RCOR3,RCOR2,ATF4,SGK1,MAP2K4,GNG12,PRKD1,NTRK1
Role of Osteoblasts, Osteoclasts and Chondrocytes in Rheumatoid Arthritis	0.693	#NUM!	0.166	TNFRSF1A,ITGA2,FZD2,DKK2,SMO,SFRP1,AXIN1,IRS1,CBL,FZD7,BIRC3,FZD5,IL1R1,BMP4,FZD1,ITGB1,SFRP2,FOXO1,IL18R1,PIK3R3,TNFSF11,WNT7B,PIK3R4,PTK2B,MAP2K4,CSF1,FRZB
Endocannabinoid Developing Neuron Pathway	0.695	-0.242536	0.173	BRCA1,PIK3R3,PRKAR2B,PIK3R4,GNB1,IRS1,MAPK6,RHOA,STAT3,GNAI2,ATF4,ADCY3,MAP2K4,CCND1,MAP2K2,MAPK7,MGLL,RAP2A
GDP-glucose Biosynthesis	0.697	#NUM!	0.333	PGM1,HK2
Glucose and Glucose-1-phosphate Degradation	0.697	#NUM!	0.333	PGM1,HK2
Superpathway of Serine and Glycine Biosynthesis I	0.697	#NUM!	0.333	PHGDH,SHMT2
Zymosterol Biosynthesis	0.697	#NUM!	0.333	CYP51A1,MSMO1
Corticotropin Releasing Hormone Signaling	0.697	1.06904	0.176	PRKCE,CRH,PRKAR2B,VEGFA,PTCH1,SMO,GNAI2,ATF4,GNAS,ADCY3,MAP2K2,CACNA1G,ITPR1,PRKD1,BDNF,MEF2A
Actin Nucleation by ARP-WASP Complex	0.703	1.26491	0.186	ARPC3,NCK2,ITGA2,RHOD,ITGB1,ITGA4,RND3,RAP2A,PPP1R12B,FNBP1,RHOA
Growth Hormone Signaling	0.703	-1.26491	0.186	PRKCE,STAT3,SOCS5,PIK3R3,PIK3R4,STAT5A,IRS1,IGFBP3,PRKD1,RPS6KB1,IGF2
Relaxin Signaling	0.707	-0.333333	0.173	GNB4,PIK3R3,PRKAR2B,VEGFA,PIK3R4,GNB1,IRS1,PDE4B,NFKB2,GNAI2,PDE4C,GNAS,ADCY3,GNG12,GNA14,GDE1,SMPDL3A,PDE9A,PDE1A
Endothelin-1 Signaling	0.708	-0.208514	0.169	PRKCE,PLCB1,PIK3R3,PIK3R4,IRS1,MAPK6,PTGER2,SHC3,PLA2G4C,GNAI2,PNPLA3,GNAS,ADCY3,MAPK7,EDN1,ITPR1,GNA14,PRKD1,PLCL2,CASP2,PLA2G4A,PTGS1,RAP2A
3-phosphoinositide Biosynthesis	0.71	-0.6	0.168	MTMR4,DOT1L,IRS1,CDC25C,DUSP23,DUSP1,PPP1R14B,PIP5K1A,MET,PTPRF,PIP5K1C,DUSP16,PDGFRB,PIK3R3,INPP5F,PDGFRA,PIK3R4,KIT,ITPK1,DUSP5,PI4K2A,UBLCP1,CDIPT,PPFIA3,PPFIA4
Cell Cycle: G1/S Checkpoint Regulation	0.713	0.904534	0.185	CCND3,HDAC5,E2F4,CDKN2C,SMAD3,CCND1,CDKN1A,TGFB2,HDAC11,FOXO1,E2F7,HDAC7
GPCR-Mediated Nutrient Sensing in Enteroendocrine Cells	0.713	-0.57735	0.185	PRKCE,PLCB1,GNAI2,GNAS,ADCY3,PRKAR2B,GNG12,CACNA1G,ITPR1,GNA14,PRKD1,PLCL2
IL-7 Signaling Pathway	0.713	0.301511	0.185	CCND3,PIK3R3,IL7R,PIK3R4,CCND1,STAT5A,MET,IRS1,SLC2A1,PTK2,HGF,FOXO1
Glycogen Degradation II	0.716	#NUM!	0.273	PYGM,PGM1,PYGL
Retinoate Biosynthesis I	0.716	#NUM!	0.273	DHRS3,AKR1C3,RDH11
Heparan Sulfate Biosynthesis	0.72	0	0.2	AARS,NDST2,EXT1,HS2ST1,SULT1B1,EXTL3,HS3ST3A1,PPME1
Mouse Embryonic Stem Cell Pluripotency	0.724	-3.5	0.178	PIK3R3,ID1,PIK3R4,FZD2,SMO,AXIN1,IRS1,ID3,FZD7,LIFR,FZD5,STAT3,BMP4,FZD1,MAP2K2,RAP2A
Ethanol Degradation II	0.729	-0.447214	0.227	ALDH3A2,ACSL1,ADH1B,ALDH1L2,AKR1A1
Paxillin Signaling	0.736	0.5	0.177	PIK3R3,TLN1,PIK3R4,ITGA2,PAK1,PXN,IRS1,ACTN1,PARVA,PTK2,ITGA7,PTK2B,MAP2K4,NCK2,ITGB1,ITGA4,RAP2A
Valine Degradation I	0.751	1	0.25	BCAT1,ALDH6A1,BCKDHB,HADHB
Wnt/β-catenin Signaling	0.79	-0.774597	0.175	CDH2,TGFBR3,WNT7B,FZD2,DKK2,SMO,SFRP1,TGFB2,AXIN1,CSNK1G2,ILK,FZD7,FZD5,PPARD,FZD1,TLE3,CCND1,KREMEN1,SFRP2,FRZB,RARG,UBC
Cellular Effects of Sildenafil (Viagra)	0.796	#NUM!	0.187	PLCB1,PRKAR2B,MYL12A,MYL9,PDE4B,MYH9,PPP1R12B,MYL6,PDE4C,GNAS,ADCY3,ITPR1,PLCL2,PDE1A
Gαi Signaling	0.796	0.301511	0.187	GNB4,PRKAR2B,RGS7,S1PR3,GNB1,CHRM2,STAT3,GNAI2,CAV1,GNAS,ADCY3,GNG12,ADORA1,RAP2A
Renin-Angiotensin Signaling	0.802	-1.80739	0.18	PRKCE,PIK3R3,PRKAR2B,PAK1,PIK3R4,IRS1,PTK2,PTGER2,SHC3,NFKB2,STAT3,ADCY3,PTK2B,MAP2K4,MAP2K2,PRKD1,ITPR1,RAP2A
γ-glutamyl Cycle	0.809	#NUM!	0.3	GGT5,GGCT,GCLM
Cardiac β-adrenergic Signaling	0.812	-2.3094	0.179	GNB4,PRKAR2B,GNB1,PDE4B,AKAP12,SLC8A3,PPP1R10,PDE4C,GNAS,PPP1R3C,ADCY3,PPP1R14B,GNG12,GDE1,SMPDL3A,AKAP5,AKAP9,PDE9A,PDE1A
Apelin Muscle Signaling Pathway	0.828	1	0.267	GNAS,PPARGC1A,PRKAA2,APLN
Glutaryl-CoA Degradation	0.828	-1	0.267	ACAT2,HADH,HACD1,HADHB
Triacylglycerol Degradation	0.831	0	0.231	AARS,PNPLA3,NDST2,MGLL,ABHD2,PPME1
Arginine Degradation VI (Arginase 2 Pathway)	0.832	#NUM!	0.4	PYCR1,ARG2
Folate Polyglutamylation	0.832	#NUM!	0.4	MTHFD1L,SHMT2
Tetrahydrofolate Salvage from 5,10-methenyltetrahydrofolate	0.832	#NUM!	0.4	MTHFD1L,MTHFD2
dTMP De Novo Biosynthesis	0.832	#NUM!	0.4	SHMT2,TYMS
RAR Activation	0.833	#NUM!	0.173	PML,PRKAR2B,SMARCA2,CRABP2,DHRS3,SMAD7,PPARGC1A,DUSP1,ADCY3,STAT5A,SMAD3,IGFBP3,PRKCE,PIK3R3,RDH11,VEGFA,TGFB2,NR2F2,NFKB2,AKR1C3,PRMT2,MAP2K4,NR2F1,PRKD1,RARG,ARID1A
Alanine Biosynthesis II	0.853	#NUM!	1	GPT2,
Alanine Degradation III	0.853	#NUM!	1	GPT2,
Asparagine Biosynthesis I	0.853	#NUM!	1	ASNS,
D-mannose Degradation	0.853	#NUM!	1	MPI,
Glutamine Biosynthesis I	0.853	#NUM!	1	GLUL,
L-cysteine Degradation II	0.853	#NUM!	1	CTH,
D-myo-inositol (1,4,5)-Trisphosphate Biosynthesis	0.859	-1.34164	0.25	PLCB1,PI4K2A,CDIPT,PIP5K1A,PIP5K1C
Th17 Activation Pathway	0.86	-0.707107	0.216	NFKB2,STAT3,IL1R1,IL6R,PTGER4,RORA,IRAK3,PTGER2
eNOS Signaling	0.869	-0.258199	0.183	PRKCE,PIK3R3,KDR,SLC7A1,PRKAR2B,VEGFA,PIK3R4,IRS1,CHRM2,HSPA14,PDGFC,CAV1,GNAS,ADCY3,FLT1,PRKAA2,ITPR1,PRKD1,CCNA2
Notch Signaling	0.894	#NUM!	0.24	JAG1,MAML1,HES1,MAML3,NUMBL,LFNG
Cell Cycle: G2/M DNA Damage Checkpoint Regulation	0.896	-1.26491	0.208	BRCA1,TOP2A,AURKA,CDKN1A,CCNB2,WEE1,CDC25C,CCNB1,CDK1,PLK1
Opioid Signaling Pathway	0.899	-0.377964	0.173	SCN7A,PRKAR2B,RGS17,GNB1,PDK1,RGS16,KCNJ6,GNAI2,ADCY3,MAPK7,SIGMAR1,ITPR1,FOSB,RGS9,CLTCL1,RPS6KB1,RAP2A,PRKCE,PLCB1,RGS7,MAPK6,NFKB2,ATF4,GNAS,MAP2K4,MAP2K2,CACNA1G,PRKD1,AP2A1,PDE1A
Apelin Pancreas Signaling Pathway	0.902	-0.333333	0.214	NFKB2,PIK3R3,PRKAR2B,MAP2K4,PIK3R4,PRKAA2,IRS1,DDIT3,APLN
FAK Signaling	0.91	#NUM!	0.19	HMMR,PIK3R3,TLN1,TNS1,PIK3R4,ITGA2,PAK1,PXN,IRS1,PTK2,ITGB1,MAP2K2,ITGA4,CAPNS1,RAP2A,CAPN2
Estrogen Biosynthesis	0.914	-2	0.286	POR,AKR1C3,CYP51A1,CYP1B1
Folate Transformations I	0.918	#NUM!	0.333	MTHFD1L,SHMT2,MTHFD2
Methylglyoxal Degradation III	0.918	#NUM!	0.333	AKR1C3,AKR1A1,AKR1C1/AKR1C2
GP6 Signaling Pathway	0.922	0.471405	0.188	PRKCE,LAMC3,PIK3R3,COL10A1,TLN1,COL15A1,PIK3R4,IRS1,COL4A5,COL8A1,PTK2,SCHIP1,COL12A1,COL5A2,ITPR1,PRKD1,LAMA4,COL9A2
LPS/IL-1 Mediated Inhibition of RXR Function	0.923	-0.377964	0.182	HMGCS1,HS2ST1,TNFRSF1A,ALDH6A1,FMO1,CPT1A,PAPSS2,SLC27A4,SULT1B1,FMO2,HS3ST3A1,ALDH3A2,NDST2,PPARGC1A,ACSL1,IL1R1,MAP2K4,CAT,ALDH1L2,ACSL3,GSTM4,ABCC3
Glioma Signaling	0.929	-1.94145	0.186	PRKCE,TGFA,PDGFRB,PIK3R3,CDKN2C,PDGFRA,PIK3R4,IRS1,E2F7,IGF2,PDGFC,E2F4,CCND1,MAP2K2,CDKN1A,PRKD1,IDH1,PDGFA,RAP2A
Complement System	0.933	#NUM!	0.263	CD59,MASP1,C6,C1S,SERPING1
VEGF Family Ligand-Receptor Interactions	0.936	-1.1547	0.2	PRKCE,PIK3R3,KDR,VEGFA,NRP2,PIK3R4,IRS1,PLA2G4C,FLT1,MAP2K2,PRKD1,PLA2G4A,RAP2A
14-3-3-mediated Signaling	0.937	-1.73205	0.185	PRKCE,PLCB1,PIK3R3,TNFRSF1A,TUBB,PIK3R4,IRS1,TUBA1C,CBL,VIM,TUBA1A,MAP2K4,TUBB2B,MAP2K2,TUBA1B,PRKD1,PLCL2,SRPK2,FOXO1,RAP2A
GPCR-Mediated Integration of Enteroendocrine Signaling Exemplified by an L Cell	0.952	-1.66667	0.22	PLCB1,GNAI2,GNAS,ADCY3,PRKAR2B,GNA14,ITPR1,PLCL2,CHRM2
Fatty Acid β-oxidation I	0.961	-2.44949	0.25	ACAA2,ACSL1,ACSL3,HADH,SLC27A4,HADHB
Heparan Sulfate Biosynthesis (Late Stages)	0.967	0	0.229	AARS,NDST2,EXT1,HS2ST1,SULT1B1,EXTL3,HS3ST3A1,PPME1
Macropinocytosis Signaling	0.976	-0.632456	0.2	PRKCE,PIK3R3,PIK3R4,PAK1,IRS1,PDGFC,RHOA,ITGB1,CSF1,MET,PRKD1,HGF,PDGFA,RAP2A
Angiopoietin Signaling	0.976	0.632456	0.203	PIK3R3,PIK3R4,PAK1,BIRC5,IRS1,PTK2,TEK,NFKB2,ANGPTL1,STAT5A,ANGPT1,FOXO1,RAP2A
Gαs Signaling	0.976	0.301511	0.203	GNB4,PRKAR2B,GNB1,PTGER4,PTGER2,ADORA2B,ATF4,GNAS,ADCY3,HTR7,MAP2K2,RGS2,GNG12
Agranulocyte Adhesion and Diapedesis	0.98	#NUM!	0.195	CCL28,TNFRSF1A,ITGA2,EZR,HRH1,MYL9,CLDN1,MYH9,MYL6,GNAI2,CLDN11,FN1,IL1R1,ITGB1,ITGA4,MMP16
Role of Wnt/GSK-3β Signaling in the Pathogenesis of Influenza	1.01	-1.88982	0.225	FZD1,FZD2,WNT7B,SMO,AXIN1,CSNK1G2,FZD7,SIAH1,FZD5
Thyroid Hormone Metabolism II (via Conjugation and/or Degradation)	1.01	-1	0.308	DIO3,B4GAT1,SULT1B1,DIO2
Histidine Degradation III	1.01	#NUM!	0.5	MTHFD1L,MTHFD2
Pentose Phosphate Pathway (Oxidative Branch)	1.01	#NUM!	0.5	G6PD,PGD
Urea Cycle	1.01	#NUM!	0.5	ARG2,ASL
Superpathway of Melatonin Degradation	1.02	-1.34164	0.278	POR,CYP51A1,B4GAT1,SULT1B1,CYP1B1
Cyclins and Cell Cycle Regulation	1.02	0	0.2	HDAC5,CDKN2C,TGFB2,CCNB2,E2F7,WEE1,HDAC7,CCND3,E2F4,CCND1,CDKN1A,CCNA2,HDAC11,CCNB1,CDK1
Circadian Rhythm Signaling	1.03	#NUM!	0.261	BHLHE40,ARNTL,ATF4,PER2,PER1,NR1D1
Estrogen-mediated S-phase Entry	1.03	0.816497	0.261	E2F4,CCND1,CDKN1A,CCNA2,E2F7,CDK1
Fatty Acid Activation	1.05	#NUM!	0.375	ACSL1,ACSL3,SLC27A4
Pentose Phosphate Pathway	1.05	#NUM!	0.375	TKT,G6PD,PGD
The Visual Cycle	1.05	#NUM!	0.375	DHRS3,AKR1C3,RDH11
Phagosome Formation	1.06	#NUM!	0.203	PRKCE,PLCB1,PIK3R3,PIK3R4,ITGA2,RHOD,IRS1,RHOA,FN1,ITGB1,ITGA4,PRKD1,PLCL2,RND3,FNBP1
Remodeling of Epithelial Adherens Junctions	1.07	2	0.214	CTNNA1,IQGAP1,TUBA1A,ARPC3,CLIP1,TUBB,TUBB2B,TUBA1B,MET,ACTN1,TUBA1C,HGF
Wnt/Ca+ pathway	1.08	-0.301511	0.22	NFKB2,PLCB1,ATF4,FZD1,FZD2,SMO,AXIN1,PLCL2,FZD7,ROR1,FZD5
Acute Myeloid Leukemia Signaling	1.09	-1.60357	0.203	PML,PIK3R3,PIK3R4,KIT,IRS1,NFKB2,STAT3,MAP2K4,CCND1,STAT5A,PIM1,KITLG,MAP2K2,IDH1,RPS6KB1,RAP2A
Chronic Myeloid Leukemia Signaling	1.1	#NUM!	0.196	HDAC5,PIK3R3,PIK3R4,MECOM,TGFB2,IRS1,E2F7,HDAC7,NFKB2,E2F4,GAB2,CTBP2,STAT5A,SMAD3,CCND1,MAP2K2,CDKN1A,HDAC11,RAP2A
Tryptophan Degradation III (Eukaryotic)	1.11	-0.447214	0.294	ACAT2,AFMID,HADH,HACD1,HADHB
Ovarian Cancer Signaling	1.11	-1.26491	0.191	BRCA1,PIK3R3,PRKAR2B,VEGFA,WNT7B,PIK3R4,FZD2,SMO,MLH1,AXIN1,IRS1,FZD7,FZD5,PDGFC,FZD1,CCND1,MAP2K2,EDN1,RAD51,RPS6KB1,PTGS1,RAP2A
Glioma Invasiveness Signaling	1.11	0.27735	0.213	HMMR,PIK3R3,PLAU,PIK3R4,RHOD,IRS1,TIMP4,PTK2,RHOA,F2R,RND3,RAP2A,FNBP1
Calcium Signaling	1.11	0.301511	0.19	HDAC5,PRKAR2B,RCAN1,GRIA1,TPM4,MYL9,CAMKK1,HDAC7,MYH9,MYL6,SLC8A3,TNNT3,ATF4,LETM1,CACNA1G,ITPR1,ASPH,HDAC11,TPM1,PNCK,AKAP5,MEF2A,RAP2A
tRNA Charging	1.12	2.33333	0.237	EPRS,GARS,YARS,AARS,TARS,SARS,MARS2,DARS,WARS
Nicotine Degradation III	1.12	-2	0.333	POR,CYP51A1,B4GAT1,CYP1B1
Sonic Hedgehog Signaling	1.13	-0.447214	0.259	PTCH1,PRKAR2B,SMO,DYRK1A,HHIP,CCNB1,CDK1
Cdc42 Signaling	1.13	2.82843	0.198	IQGAP1,ARPC3,HLA-DQB1,ITGA2,PAK1,LIMK1,MYL12A,MYL9,CFL2,VAV2,PPP1R12B,MYL6,IQGAP3,CLIP1,MAP2K4,ITGB1,ITGA4,CDC42EP2,DIAPH3
Cholecystokinin/Gastrin-mediated Signaling	1.13	-0.242536	0.202	PRKCE,PLCB1,RHOD,PXN,PTK2,EPHA4,RHOA,PTK2B,MAP2K4,MAP2K2,MAPK7,ITPR1,PRKD1,RND3,MEF2A,RAP2A,FNBP1
Sphingosine-1-phosphate Signaling	1.13	-0.229416	0.198	PLCB1,PDGFRB,PIK3R3,PDGFRA,PIK3R4,RHOD,S1PR3,IRS1,PTK2,PDGFC,RHOA,GNAI2,ADCY3,PTK2B,PLCL2,CASP2,PDGFA,RND3,FNBP1
Role of Macrophages, Fibroblasts and Endothelial Cells in Rheumatoid Arthritis	1.13	#NUM!	0.176	TNFRSF1A,FZD2,IL6R,DKK2,SMO,SFRP1,AXIN1,IRS1,FZD7,IRAK3,FZD5,STAT3,FN1,IL1R1,FZD1,SFRP2,RAP2A,IL18R1,PLCB1,PRKCE,CEBPD,PIK3R3,TNFSF11,VEGFA,WNT7B,PIK3R4,ROR2,FGF2,PDGFC,RHOA,ATF4,MAP2K4,CCND1,CSF1,MAP2K2,CEBPG,PRKD1,PLCL2,FRZB,PDGFA
Sertoli Cell-Sertoli Cell Junction Signaling	1.16	#NUM!	0.188	MAP3K20,TNFRSF1A,PRKAR2B,ITGA2,AXIN1,TUBA1C,CLDN1,ILK,SPTBN1,TUBA1A,ITGB1,RAP2A,CTNNA1,JAM2,DLG1,TUBB,TGFBR3,MAP3K12,ACTN1,CLDN11,MAP2K4,TUBB2B,MAP2K2,TUBA1B,ITGA4,SPTAN1
Basal Cell Carcinoma Signaling	1.19	-2.12132	0.229	KIF7,PTCH1,BMP4,FZD1,FZD2,WNT7B,SMO,AXIN1,FZD7,HHIP,FZD5
Acetone Degradation I (to Methylglyoxal)	1.21	#NUM!	0.429	POR,CYP51A1,CYP1B1
Bile Acid Biosynthesis, Neutral Pathway	1.21	#NUM!	0.429	AKR1C3,AKR1C1/AKR1C2,CYP27A1
Ketolysis	1.21	#NUM!	0.429	ACAT2,OXCT1,HADHB
Melatonin Degradation I	1.21	-1.34164	0.312	POR,CYP51A1,B4GAT1,SULT1B1,CYP1B1
Endocannabinoid Cancer Inhibition Pathway	1.21	1.22474	0.194	PIK3R3,PRKAR2B,VEGFA,PIK3R4,TRIB3,IRS1,PTK2,ATF3,PDGFC,RHOA,VIM,CCND3,GNAI2,ATF4,ADCY3,SNAI2,MAP2K4,CCND1,NUPR1,MAP2K2,CDKN1A,PRKAA2,DDIT3,CASP2
NRF2-mediated Oxidative Stress Response	1.22	-2.23607	0.186	HACD3,DNAJA1,FTL,FMO1,IRS1,NQO1,FKBP5,CAT,GSR,MAPK7,CUL3,RAP2A,PRKCE,PIK3R3,BACH1,CBR1,PIK3R4,TXNRD1,MAFF,ATF4,DNAJC18,MAP2K4,MAP2K2,DNAJB11,GSTM4,AKR1A1,PRKD1,EPHX1,DNAJB4,GCLM,FOSL1
Fcγ Receptor-mediated Phagocytosis in Macrophages and Monocytes	1.23	0.774597	0.214	PRKCE,PIK3R3,ARPC3,TLN1,PAK1,EZR,PXN,CBL,VAV2,GAB2,PTK2B,NCK2,PIP5K1A,PRKD1,RPS6KB1
TR/RXR Activation	1.24	#NUM!	0.219	PFKP,PIK3R3,DIO3,THRA,PIK3R4,FASN,IRS1,SLC2A1,DIO2,AKR1C3,PPARGC1A,LDLR,AKR1C1/AKR1C2,ENO1
Mitochondrial L-carnitine Shuttle Pathway	1.25	-2	0.364	ACSL1,CPT1A,ACSL3,SLC27A4
Vitamin-C Transport	1.25	#NUM!	0.364	SLC2A3,TXNRD1,SLC2A1,SLC23A2
1D-myo-inositol Hexakisphosphate Biosynthesis V (from Ins(1,3,4)P3)	1.27	#NUM!	0.667	ITPK1,IPPK
Hematopoiesis from Multipotent Stem Cells	1.27	#NUM!	0.667	CSF1,KITLG
Inosine-5'-phosphate Biosynthesis II	1.27	#NUM!	0.667	PAICS,ATIC
NADH Repair	1.27	#NUM!	0.667	NAXE,GAPDH
Trans, trans-farnesyl Diphosphate Biosynthesis	1.27	#NUM!	0.667	IDI1,FDPS
Apelin Cardiomyocyte Signaling Pathway	1.3	0	0.212	PRKCE,PLCB1,PIK3R3,PIK3R4,MYL12A,IRS1,MYL9,MAPK6,MYL6,GNAI2,SLC8A3,CAT,MAPK7,ITPR1,PRKD1,PLCL2,APLN
Nitric Oxide Signaling in the Cardiovascular System	1.31	-1.60357	0.216	PRKCE,PIK3R3,SLC7A1,KDR,PRKAR2B,VEGFA,PIK3R4,IRS1,PDGFC,CAV1,FLT1,ARG2,MAP2K2,ITPR1,PRKD1,PDE1A
Unfolded protein response	1.33	#NUM!	0.235	INSIG1,CEBPD,ATF4,AMFR,PPP1R15A,CEBPG,XBP1,DDIT3,HSPH1,ERO1B,HSPA14,P4HB
VDR/RXR Activation	1.33	1.13389	0.235	PRKCE,PPARD,TNFSF11,CDKN1A,TGFB2,HR,IGFBP3,PRKD1,VDR,HES1,PDGFA,FOXO1
cAMP-mediated signaling	1.36	-0.625543	0.197	PRKAR2B,S1PR3,PDE4B,AKAP12,STAT3,GNAI2,PDE4C,DUSP1,ADCY3,HTR7,RGS2,SMPDL3A,AKAP5,RGS7,PTGER4,CHRM2,PTGER2,ADORA2B,ATF4,GNAS,MAP2K2,GDE1,AKAP9,PDE9A,PDE1A,ADORA1
Semaphorin Signaling in Neurons	1.36	#NUM!	0.244	RHOD,ITGB1,PAK1,LIMK1,MET,PTK2,PLXNB1,RND3,CFL2,FNBP1,RHOA
PXR/RXR Activation	1.39	#NUM!	0.265	ALDH3A2,PCK2,PPARGC1A,PRKAR2B,SCD,CPT1A,PAPSS2,ABCC3,FOXO1
Sucrose Degradation V (Mammalian)	1.4	#NUM!	0.5	TPI1,ALDOC,ALDOA
Epithelial Adherens Junction Signaling	1.43	#NUM!	0.203	CTNNA1,CDH2,IQGAP1,ARPC3,TUBB,TGFBR3,TGFB2,FER,MYL9,ACTN1,TUBA1C,MYH9,VAV2,RHOA,SNAI1,MYL6,TUBA1A,CLIP1,SNAI2,TUBB2B,TUBA1B,MET,HGF,RAP2A
Apelin Endothelial Signaling Pathway	1.44	0.654654	0.21	PRKCE,PLCB1,HDAC5,PIK3R3,PIK3R4,IRS1,TEK,NFKB2,GNAI2,GNAS,ADCY3,MAP2K4,SMAD3,MAP2K2,PRKAA2,PRKD1,ANGPT1,RPS6KB1,MEF2A,RAP2A,APLN
HGF Signaling	1.44	0	0.21	PRKCE,PIK3R3,PAK1,PIK3R4,ITGA2,MAP3K12,PXN,IRS1,PTK2,ELF1,STAT3,MAP2K4,ITGB1,CCND1,MAP2K2,CDKN1A,MET,PRKD1,ITGA4,HGF,RAP2A
Mitotic Roles of Polo-Like Kinase	1.45	1.38675	0.233	KIF23,ESPL1,PRC1,CDC20,CCNB2,KIF11,WEE1,CDC25C,PLK4,PTTG1,FBXO5,CCNB1,CDK1,PLK1
AMPK Signaling	1.47	-0.408248	0.194	PFKP,PPM1A,PRKAR2B,HMGCR,SMARCA2,CPT1A,FASN,IRS1,AK4,AK2,ULK1,PPARGC1A,CDKN1A,AK5,FOXO1,RPS6KB1,PCK2,MLYCD,PIK3R3,PIK3R4,SLC2A1,CHRM2,RAB3A,ATF4,GNAS,GYS1,PFKFB4,CCND1,PRKAA2,CCNA2,ARID1A,PFKL
Gαq Signaling	1.47	0.426401	0.205	PRKCE,PLCB1,GNB4,PIK3R3,RGS7,RHOD,PIK3R4,GNB1,IRS1,HRH1,RGS16,RHOA,NFKB2,GNAS,PTK2B,GYS1,MAP2K2,RGS2,GNG12,ITPR1,GNA14,PRKD1,RND3,FNBP1
GADD45 Signaling	1.51	#NUM!	0.333	CCND3,BRCA1,CCND1,CDKN1A,CCNB1,CDK1
Nicotine Degradation II	1.51	-0.816497	0.333	POR,FMO1,CYP51A1,B4GAT1,CYP1B1,FMO2
LXR/RXR Activation	1.51	-0.377964	0.237	MYLIP,TNFRSF1A,APOD,HMGCR,FASN,HADH,FDFT1,NFKB2,LDLR,IL1R1,CLU,SCD,ARG2,CYP51A1
PTEN Signaling	1.52	0.218218	0.209	PDGFRB,PIK3R3,KDR,BCL2L11,INPP5F,PDGFRA,TGFBR3,ITGA2,ILK,PTK2,CBL,NFKB2,ITGB1,CCND1,MAP2K2,FLT1,CDKN1A,ITGA4,NTRK1,MAGI3,FOXO1,RPS6KB1,RAP2A
G-Protein Coupled Receptor Signaling	1.54	#NUM!	0.194	PRKAR2B,S1PR3,IRS1,HRH1,PDE4B,RGS16,STAT3,GNAI2,PDE4C,DUSP1,ADCY3,HTR7,RGS2,GNA14,SMPDL3A,RAP2A,PRKCE,PLCB1,PIK3R3,RGS7,PIK3R4,PTGER4,CHRM2,PTGER2,NFKB2,ADORA2B,ATF4,GNAS,PTK2B,MAP2K2,GDE1,PDE9A,PDE1A,ADORA1
Ephrin A Signaling	1.57	#NUM!	0.262	PIK3R3,PAK1,PIK3R4,LIMK1,IRS1,EPHA2,PTK2,EPHA4,CFL2,VAV2,RHOA
CXCR4 Signaling	1.58	1.22474	0.205	GNB4,RHOD,GNB1,IRS1,GNAI2,ADCY3,ITPR1,GNA14,RND3,RAP2A,FNBP1,PRKCE,PLCB1,PIK3R3,PAK1,PIK3R4,MYL12A,PXN,MYL9,PTK2,RHOA,MYL6,GNAS,MAP2K4,MAP2K2,GNG12,PRKD1
Colanic Acid Building Blocks Biosynthesis	1.58	2.23607	0.385	TSTA3,GMPPA,MPI,UGP2,GPI
Sperm Motility	1.65	-1	0.233	PRKCE,PLCB1,PRKAR2B,PDE4B,PTK2,PTK7,PLA2G4C,PNPLA3,PDE4C,GNAS,PTK2B,CACNA1G,ITPR1,PRKD1,PLCL2,PLA2G4A,PDE1A
α-Adrenergic Signaling	1.65	0.904534	0.233	PRKCE,PYGM,GNB4,PYGL,PRKAR2B,GNB1,GNAI2,SLC8A3,GNAS,ADCY3,GYS1,PHKB,MAP2K2,GNG12,ITPR1,PRKD1,RAP2A
Bupropion Degradation	1.66	#NUM!	0.6	POR,CYP51A1,CYP1B1
GDP-mannose Biosynthesis	1.66	#NUM!	0.6	GMPPA,MPI,GPI
Glycogen Biosynthesis II (from UDP-D-Glucose)	1.66	#NUM!	0.6	GYS1,GBE1,UGP2
Gα12/13 Signaling	1.66	0	0.218	CDH13,CDH2,PIK3R3,F2RL2,PIK3R4,MYL12A,PXN,IRS1,MYL9,PTK2,VAV2,CDH18,RHOA,NFKB2,MYL6,F2R,PTK2B,MAP2K4,MAP2K2,MAPK7,MEF2A,RAP2A
Phospholipase C Signaling	1.68	1.88982	0.2	GNB4,RHOD,ITGA2,GNB1,ADCY3,ITGB1,ITPR1,HDAC11,ARHGEF4,RND3,PLA2G4A,RAP2A,FNBP1,PRKCE,PLCB1,HDAC5,ARHGEF3,ARHGEF10,MYL12A,MYL9,HDAC7,PPP1R12B,RHOA,NFKB2,PLA2G4C,MYL6,ATF4,GNAS,MAP2K2,GNG12,PRKD1,ITGA4,MEF2A
IL-8 Signaling	1.68	0	0.201	IQGAP1,GNB4,RHOD,LIMK1,GNB1,IRS1,IRAK3,TEK,CCND3,GNAI2,FLT1,ANGPT1,RND3,RPS6KB1,RAP2A,FNBP1,PRKCE,PIK3R3,KDR,VEGFA,PIK3R4,MYL9,PTK2,PDGFC,RHOA,GNAS,PTK2B,MAP2K4,CCND1,MAP2K2,GNG12,PRKD1
Ephrin Receptor Signaling	1.68	2.13201	0.204	GNB4,ITGA2,LIMK1,GNB1,AXIN1,EPHA2,STAT3,GNAI2,ITGB1,GNA14,ANGPT1,KALRN,RAP2A,ARPC3,EPHB3,VEGFA,PAK1,PXN,PTK2,EPHA4,CFL2,PDGFC,RHOA,ATF4,GNAS,NCK2,MAP2K2,GNG12,ITGA4,PDGFA
Apelin Liver Signaling Pathway	1.69	-0.377964	0.333	PDGFRB,COL10A1,MAP2K4,EDN1,IRS1,EDN2,APLN
Cysteine Biosynthesis/Homocysteine Degradation	1.71	#NUM!	1	CBS/CBSL,CTH
Epoxysqualene Biosynthesis	1.71	#NUM!	1	SQLE,FDFT1
Protein Citrullination	1.71	#NUM!	1	PADI2,PADI1
Spermine Biosynthesis	1.71	#NUM!	1	AMD1,SMS
Thyroid Hormone Metabolism I (via Deiodination)	1.71	#NUM!	1	DIO3,DIO2
Thyronamine and Iodothyronamine Metabolism	1.71	#NUM!	1	DIO3,DIO2
γ-linolenate Biosynthesis II (Animals)	1.74	-2.23607	0.417	ACSL1,ACSL3,FADS1,SLC27A4,FADS2
Integrin Signaling	1.75	1.91485	0.2	RHOD,ITGA2,IRS1,PARVA,ILK,ITGA7,PFN1,ITGB1,BCAR3,RND3,CAPNS1,CAPN2,RAP2A,FNBP1,TSPAN6,PIK3R3,TLN1,ARPC3,PAK1,PIK3R4,MYL12A,PXN,MYL9,ACTN1,PTK2,RHOA,PPP1R12B,CAV1,MAP2K4,NCK2,MAP2K2,ARF4,ITGA4,LIMS1,PFN2
Leukocyte Extravasation Signaling	1.77	1.56893	0.209	ITGA2,IRS1,TIMP4,THY1,CLDN1,GNAI2,DLC1,ITGB1,PRKCE,CTNNA1,JAM2,PIK3R3,PIK3R4,EZR,PXN,FER,ACTN1,PTK2,EDIL3,VAV2,RHOA,MYL6,CLDN11,PTK2B,MAP2K4,MAP2K2,PRKD1,ITGA4,MMP16
CCR3 Signaling in Eosinophils	1.77	-0.57735	0.226	PRKCE,PLCB1,PIK3R3,GNB4,PIK3R4,PAK1,LIMK1,GNB1,IRS1,CFL2,PPP1R12B,RHOA,PLA2G4C,GNAI2,GNAS,MAP2K2,GNG12,ITPR1,PRKD1,PLA2G4A,RAP2A
Ketogenesis	1.77	-1	0.5	HMGCS1,ACAT2,HMGCL,HADHB
STAT3 Pathway	1.79	-0.688247	0.23	TGFA,PDGFRB,SOCS5,MAP3K20,KDR,VEGFA,PDGFRA,TGFBR3,TGFB2,MAP3K12,FGF2,STAT3,MAP2K4,PIM1,FLT1,CDKN1A,MAP2K2,NTRK1,HGF,RAP2A
Rac Signaling	1.88	0	0.225	IQGAP1,PIK3R3,ARPC3,PAK1,PIK3R4,ITGA2,ANK1,LIMK1,IRS1,PTK2,CFL2,RHOA,NFKB2,IQGAP3,PTK2B,MAP2K4,ITGB1,MAP2K2,PIP5K1A,ITGA4,PIP5K1C,RPS6KB1,RAP2A
Breast Cancer Regulation by Stathmin1	1.89	#NUM!	0.205	GNB4,PRKAR2B,LIMK1,GNB1,IRS1,TUBA1C,E2F4,TUBA1A,GNAI2,PPP1R10,PPP1R3C,ADCY3,PPP1R14B,CDKN1A,ITPR1,ARHGEF4,RAP2A,PRKCE,PLCB1,ARHGEF3,PIK3R3,ARHGEF10,TUBB,PAK1,PIK3R4,E2F7,STMN1,RHOA,GNAS,TUBB2B,MAP2K2,TUBA1B,GNG12,PRKD1,CDK1
Colorectal Cancer Metastasis Signaling	1.92	-0.685994	0.201	GNB4,TNFRSF1A,PRKAR2B,RHOD,FZD2,IL6R,SMO,GNB1,AXIN1,IRS1,FZD7,FZD5,E2F4,STAT3,ADCY3,FZD1,SMAD3,RND3,RAP2A,FNBP1,PIK3R3,VEGFA,WNT7B,PIK3R4,BIRC5,TGFB2,MLH1,PTGER4,SIAH1,PTGER2,PDGFC,RHOA,NFKB2,GNAS,MAP2K4,CCND1,MAP2K2,GNG12,MMP16
Purine Nucleotides De Novo Biosynthesis II	1.92	0.447214	0.455	IMPDH2,ADSSL1,PAICS,GMPS,ATIC
Molecular Mechanisms of Cancer	1.92	#NUM!	0.186	PRKAR2B,SMO,BIRC3,FZD5,ADCY3,BMP4,FZD1,SMAD3,RND3,RAP2A,PRKCE,ARHGEF3,PIK3R3,ARHGEF10,CDKN2C,AURKA,PIK3R4,TGFB2,PTK2,NFKB2,CCND1,RASGRF2,ITGA4,PMAIP1,CDK13,BCL2L11,PTCH1,RHOD,ITGA2,FZD2,AXIN1,IRS1,FZD7,CBL,CDC25C,CCND3,E2F4,CDK19,GNAI2,SMAD7,ITGB1,CDKN1A,GNA14,ARHGEF4,FOXO1,FNBP1,CTNNA1,PLCB1,BRCA1,WNT7B,PAK1,CDK9,E2F7,RHOA,GNAS,GAB2,MAP2K4,MAP2K2,PRKD1,CDK18,CDK1
Adipogenesis pathway	1.95	#NUM!	0.223	TNFRSF1A,PER2,FZD2,SMO,FZD7,FZD5,LPIN1,ARNTL,BMP4,FZD1,SMAD3,DDIT3,HDAC11,FOXO1,RPS6KB1,HDAC5,CEBPD,FGF2,NR2F2,HDAC7,KAT6A,CTBP2,ZNF423,XBP1,EGR2
Glioblastoma Multiforme Signaling	2.06	-2.11695	0.217	RHOD,FZD2,SMO,AXIN1,IRS1,FZD7,FZD5,E2F4,FZD1,CDKN1A,ITPR1,FOXO1,RND3,RPS6KB1,RAP2A,FNBP1,PLCB1,PDGFRB,PIK3R3,PDGFRA,WNT7B,PIK3R4,E2F7,IGF2,PDGFC,RHOA,CCND1,MAP2K2,PLCL2,PDGFA
Thrombin Signaling	2.06	0.2	0.211	GATA2,GNB4,RHOD,GNB1,IRS1,F2R,GNAI2,ADCY3,ITPR1,GNA14,ARHGEF4,RND3,RPS6KB1,RAP2A,FNBP1,PRKCE,PLCB1,ARHGEF3,PIK3R3,ARHGEF10,F2RL2,PIK3R4,MYL12A,MYL9,PTK2,PPP1R12B,RHOA,NFKB2,MYL6,GNAS,MAP2K2,GNG12,PRKD1,PLCL2
Regulation of the Epithelial-Mesenchymal Transition Pathway	2.14	#NUM!	0.218	CDH2,LOX,FZD2,SMO,ZEB2,AXIN1,IRS1,FZD7,FZD5,SNAI1,STAT3,FZD1,SNAI2,SMAD3,MET,FGF11,RAP2A,PDGFRB,PIK3R3,JAG1,WNT7B,PIK3R4,TGFB2,ZEB1,FGF2,RHOA,NFKB2,MAP2K4,MAML1,MAP2K2,HGF
PCP pathway	2.14	-0.83205	0.289	RSPO3,FZD2,WNT7B,SMO,ROR2,FZD7,FZD5,RHOA,PFN1,FZD1,MAP2K4,PFN2,PRICKLE1
Regulation of Actin-based Motility by Rho	2.17	1.88562	0.257	ARPC3,ITGA2,RHOD,PAK1,LIMK1,MYL12A,MYL9,PPP1R12B,RHOA,MYL6,PFN1,ITGB1,PIP5K1A,ITGA4,PIP5K1C,RND3,PFN2,FNBP1
Regulation of Cellular Mechanics by Calpain Protease	2.31	0.632456	0.292	TLN1,ITGA2,EZR,PXN,ACTN1,PTK2,ITGB1,CCND1,ITGA4,CCNA2,CAPNS1,CDK1,CAPN2,RAP2A
Germ Cell-Sertoli Cell Junction Signaling	2.43	#NUM!	0.224	CDH2,IQGAP1,LAMC3,TNFRSF1A,RHOD,ITGA2,LIMK1,AXIN1,IRS1,TUBA1C,ILK,TUBA1A,ITGB1,RND3,RAP2A,FNBP1,CTNNA1,PIK3R3,TUBB,PAK1,PIK3R4,MAP3K12,TGFB2,PXN,FER,ACTN1,PTK2,CFL2,RHOA,MAP2K4,TUBB2B,MAP2K2,TUBA1B
Tec Kinase Signaling	2.5	0.426401	0.237	GNB4,RHOD,ITGA2,GNB1,IRS1,STAT3,GNAI2,ITGB1,STAT5A,GNA14,RND3,FNBP1,PRKCE,PIK3R3,PAK1,PIK3R4,TNFRSF21,PTK2,VAV2,RHOA,NFKB2,GNAS,PTK2B,MAP2K4,TNFSF10,GNG12,PRKD1,ITGA4
Salvage Pathways of Pyrimidine Ribonucleotides	2.56	1.52753	0.263	PRKCE,NEK2,NME3,TTK,DAPK1,PKN1,PAK1,LIMK1,AK4,DYRK1A,MAPK6,SGK1,MAP2K4,PIM1,PRKAA2,MAP2K2,MAPK7,CDK18,AK5,CDK1,PLK1
Human Embryonic Stem Cell Pluripotency	2.6	#NUM!	0.253	PDGFRB,PIK3R3,PDGFRA,PIK3R4,FZD2,S1PR3,WNT7B,SMO,TGFB2,AXIN1,IRS1,FGF2,FZD7,FZD5,PDGFC,SMAD7,GNAS,BMP4,FZD1,SMAD3,NTRK1,PDGFA,BDNF,FOXO1
Oleate Biosynthesis II (Animals)	2.68	-0.447214	0.625	SCD,ALDH6A1,FADS1,FADS2,UFSP2
Ephrin B Signaling	2.88	0.83205	0.295	GNB4,EPHB3,PAK1,LIMK1,GNB1,AXIN1,PXN,PTK2,CBL,CFL2,VAV2,RHOA,GNAI2,GNAS,NCK2,GNG12,GNA14,KALRN
ILK Signaling	2.93	1.91485	0.234	FLNB,TNFRSF1A,DSP,RHOD,IRS1,PARVA,ILK,MYH9,VIM,SNAI1,FN1,SNAI2,PPP1R14B,ITGB1,RND3,FNBP1,PIK3R3,FLNA,VEGFA,PIK3R4,PXN,MYL9,ACTN1,PTK2,CFL2,PDGFC,RHOA,NFKB2,MYL6,ATF4,TGFB1I1,MAP2K4,CCND1,NCK2,LIMS1,TMSB10/TMSB4X
Gluconeogenesis I	2.96	2.82843	0.471	PGAM1,ENO2,PGK1,ALDOC,ALDOA,GAPDH,ENO1,GPI
Mevalonate Pathway I	3.02	-2.44949	0.6	HMGCS1,IDI1,ACAT2,HMGCR,MVD,HADHB
Cholesterol Biosynthesis I	3.08	-2.64575	0.538	SQLE,DHCR24,CYP51A1,FDFT1,SC5D,MSMO1,DHCR7
Cholesterol Biosynthesis II (via 24,25-dihydrolanosterol)	3.08	-2.64575	0.538	SQLE,DHCR24,CYP51A1,FDFT1,SC5D,MSMO1,DHCR7
Cholesterol Biosynthesis III (via Desmosterol)	3.08	-2.64575	0.538	SQLE,DHCR24,CYP51A1,FDFT1,SC5D,MSMO1,DHCR7
Protein Kinase A Signaling	3.19	-0.729325	0.21	PRKAR2B,PTPRB,SMO,GNB1,KDELR3,PPP1R10,ADCY3,SMAD3,ITPR1,PTPRF,DUSP16,PRKCE,PTPN14,FLNA,TGFB2,MYL9,PTK2,EYA3,NFKB2,PTK2B,GYS1,PTPRG,GNG12,DUSP7,AKAP9,FLNB,PYGM,GNB4,PTCH1,PDE4B,CDC25C,GNAI2,AKAP12,PDE4C,PPP1R3C,DUSP1,PPP1R14B,PHKB,SMPDL3A,PTPRQ,AKAP5,PLCB1,PYGL,MYL12A,PXN,RHOA,MYL6,PTPRK,ATF4,GNAS,KDELR2,DUSP5,PTPRD,PTPRU,MAP2K2,PRKD1,GDE1,CDKN3,PLCL2,PDE9A,PDE1A
RhoA Signaling	3.41	1.63299	0.273	PKN1,NRP2,LIMK1,ABL2,PFN1,DLC1,SEPT11,SEPT10,PIP5K1A,PIP5K1C,ANLN,RND3,SEPT8,ARPC3,EZR,MYL12A,MYL9,PTK2,CFL2,PPP1R12B,RHOA,MYL6,CDC42EP1,PTK2B,CIT,CDC42EP2,PFN2
Osteoarthritis Pathway	3.49	0	0.245	TNFRSF1A,PTCH1,S1PR3,ITGA2,FZD2,SMO,FZD7,FZD5,FN1,SMAD7,PPARGC1A,IL1R1,FZD1,ITGB1,SMAD3,WISP1,CASP2,CTNNA1,SLC39A8,COL10A1,VEGFA,SIK3,JAG1,DDIT4,ANXA5,ANXA2,FGF2,PDGFC,NFKB2,PPARD,ATF4,ANKH,NAMPT,PRKAA2,ITGA4,HES1,FRZB,DDR2
Pyridoxal 5'-phosphate Salvage Pathway	3.54	1.14708	0.322	PRKCE,NEK2,TTK,DAPK1,PKN1,PAK1,LIMK1,DYRK1A,MAPK6,SGK1,MAP2K4,PIM1,PRKAA2,MAP2K2,MAPK7,CDK18,CDK1,PLK1,PDXK
RhoGDI Signaling	3.54	-2.04265	0.256	CDH2,GNB4,RHOD,ITGA2,LIMK1,GNB1,ARHGDIB,GNAI2,DLC1,ITGB1,PIP5K1A,GNA14,PIP5K1C,WASF2,ARHGEF4,RND3,FNBP1,CDH13,GDI1,ARHGEF3,ARHGEF10,ARPC3,PAK1,EZR,MYL12A,MYL9,CFL2,PPP1R12B,CDH18,RHOA,MYL6,GNAS,GNG12,ITGA4
PAK Signaling	3.66	-0.625543	0.291	ITGA2,LIMK1,IRS1,ITGB1,RAP2A,PDGFRB,PIK3R3,ARHGAP10,EPHB3,PDGFRA,PIK3R4,PAK1,MYL12A,PXN,MYL9,PTK2,CFL2,PDGFC,MYL6,PTK2B,MAP2K4,NCK2,MAP2K2,ITGA4,PDGFA
Superpathway of Geranylgeranyldiphosphate Biosynthesis I (via Mevalonate)	3.69	-2.82843	0.571	HMGCS1,COX10,IDI1,ACAT2,FDPS,HMGCR,MVD,HADHB
Hepatic Fibrosis / Hepatic Stellate Cell Activation	3.82	#NUM!	0.261	TNFRSF1A,IFNAR2,IL6R,CTGF,MYH9,COL12A1,FN1,SMAD7,IL1R1,SMAD3,FLT1,EDN1,MET,IGFBP3,TGFA,PDGFRB,COL10A1,KDR,COL15A1,VEGFA,PDGFRA,TGFB2,COL4A5,COL8A1,MYL9,FGF2,IGF2,PDGFC,NFKB2,MYL6,COL5A2,CSF1,PDGFA,HGF,COL9A2
Actin Cytoskeleton Signaling	4.12	2.13719	0.253	IQGAP1,ITGA2,LIMK1,IRS1,MYH9,F2R,IQGAP3,FN1,PFN1,ITGB1,PIP5K1A,FGF11,PIP5K1C,WASF2,ARHGEF4,RAP2A,PIK3R3,TLN1,ARPC3,FLNA,PAK1,PIK3R4,EZR,MYL12A,PXN,MYL9,ACTN1,FGF2,PTK2,CFL2,RHOA,PPP1R12B,VAV2,PDGFC,MYL6,MAP2K2,GNG12,ITGA4,DIAPH3,PDGFA,PFN2,TMSB10/TMSB4X
Axonal Guidance Signaling	4.57	#NUM!	0.221	PRKAR2B,LIMK1,SMO,SLIT3,GNB1,TUBA1C,PLXNB1,FZD5,TUBA1A,KIF7,BMP4,FZD1,SEMA3C,UNC5B,BDNF,RAP2A,SEMA5A,PRKCE,ADAM9,PIK3R3,ARPC3,EPHB3,VEGFA,PIK3R4,NTN4,ADAM19,MYL9,PTK2,RTN4,HHIP,ADAMTS1,CFL2,PDGFC,ABLIM3,NCK2,TUBA1B,GNG12,ITGA4,NTRK1,SEMA3E,GNB4,PTCH1,NRP2,SEMA4C,RHOD,ITGA2,FZD2,PLXNC1,IRS1,EPHA2,FZD7,GNAI2,ADAMTS6,PFN1,ITGB1,MET,GNA14,KALRN,PLCB1,PLXNA3,SEMA6B,TUBB,WNT7B,PAK1,MYL12A,PXN,EPHA4,RHO…
Signaling by Rho Family GTPases	5.88	2.23607	0.271	CDH2,IQGAP1,MAP3K20,LIMK1,GNB1,SEPT10,PIP5K1A,PIP5K1C,RND3,SEPT8,ARHGEF3,PIK3R3,ARHGEF10,ARPC3,PIK3R4,EZR,MYL9,PTK2,CFL2,PPP1R12B,NFKB2,CDC42EP1,PTK2B,GNG12,ITGA4,DIAPH3,GNB4,PKN1,RHOD,ITGA2,IRS1,VIM,GNAI2,CLIP1,SEPT11,ITGB1,GNA14,ARHGEF4,FNBP1,CDH13,PAK1,MYL12A,MAP3K12,STMN1,CDH18,RHOA,MYL6,GNAS,MAP2K4,MAP2K2,CIT,CDC42EP2
Superpathway of Cholesterol Biosynthesis	5.97	-3.74166	0.56	HMGCS1,ACAT2,FDPS,HMGCR,SC5D,FDFT1,MSMO1,HADHB,SQLE,IDI1,DHCR24,CYP51A1,MVD,DHCR7
Glycolysis I	7.23	3.4641	0.75	PFKP,TPI1,PGAM1,ENO2,PGK1,ALDOC,ALDOA,PKM,GAPDH,ENO1,GPI,PFKL
Upstream Regulators for My Projects->roy-ecm->ca_logfc
Analysis	ID	Upstream Regulator	Expr Log Ratio	Molecule Type	Predicted Activation State	Activation z-score	Notes	Bias Term	Bias-corrected z-score	p-value of overlap	Target molecules in dataset	Mechanistic Network
ca_logfc		TGFB1	0.01	growth factor	Activated	2.11		0.041	1.798	5.11e-18	ADAM19,AKR1C1/AKR1C2,ANGPTL4,ANKRD1,ASPM,ASPN,BCL2L11,BHLHE40,BIRC5,BUB1,BUB1B,CAPN15,CCNA2,CCNB1,CCNB2,CCND3,CD59,CDC20,CDC25C,CDH2,CDK1,CDKN1A,CDKN2C,CDKN3,CENPE,CENPF,CHI3L1,CTGF,DZIP3,EDN1,EGLN1,ENG,ESPL1,FAP,FASN,FBN1,FGF2,FLT1,FN1,FOXO1,FSTL3,ID1,IGFBP3,ILK,IRS1,ITGA2,ITGA4,ITGB1,JAG1,KDR,KRT7,MET,MKI67,MYBL1,NCAPD2,NCAPG,NDC80,NEK2,PDGFA,PDLIM4,PLAU,PLOD2,PRC1,PTPRK,PXN,RAB31,RHOD,SCD,SERP…	CDKN1A,CTNNB1,HDAC1,MYBL2,RB1,RELA,SMAD3,SMAD4,SMARCA4,STAT3,STAT5a/b,TGFB1,TP53,TP63,TP73,estrogen receptor
ca_logfc		NUPR1	0.59	transcription regulator		0.516		-0.021	0.74	2.18e-14	ABL2,ADGRL3,ADM,AEN,AKAP12,ALDOC,ANGEL1,ANK1,ANP32E,AREG,ARHGAP11A,ASPM,ATF3,AURKA,BNIP3,BRCA1,BUB1,BUB1B,C3orf58,C7orf69,CAMK2N1,CASP2,CCNA2,CCNB2,CDC25C,CDCA3,CDCA8,CKAP2L,CSTF2T,DDIT3,DDX46,DHCR24,DLG1,DSN1,DUSP5,EGLN1,ELL2,ENO2,ESPL1,ETV6,FAM114A1,GAB2,GBP2,GCH1,GPSM2,HILPDA,HIVEP3,HJURP,HK2,IFIT2,IL6R,JADE2,KIF11,KIF20A,KIF23,KIF2C,KIFC1,KNL1,LMNB1,MAN2B2,MAT2A,MEGF9,MGLL,MKI67,MMD,MSANTD3,M…
ca_logfc		SP1	0.02	transcription regulator	Activated	2.044		0.048	1.807	8.29e-14	ABHD2,ADAMTS1,ANK1,ASNS,ATF3,B4GALT5,BIRC5,BMP4,CAT,CAV1,CBS/CBSL,CCND1,CD59,CDH2,CDK1,CDKN1A,CEBPD,CHI3L1,CTH,CYP51A1,DIAPH3,DLC1,ENG,ESRRA,EZR,F2R,FGF2,FLT1,FN1,FOSL1,FOXM1,GNAI2,GNAS,HADHB,HGF,HK2,IGF2,IGFBP3,ITGA2,KIT,LDLR,MAT2A,MET,NAB2,NES,NTRK1,PADI1,PDGFA,PDK1,PIM1,PLAU,PMAIP1,PPARD,PREX1,PRKCE,SLC2A1,SLC39A8,SMAD3,TFPI2,TGFB2,TNFSF10,TRIB1,TXNRD1,UGCG,VEGFA,VIM,ZEB2	AHR,ESR1,HDAC1,RARA,RB1,SMAD3,SP1,SP3,STAT3,TP53,TP73
ca_logfc		TP53	-0.01	transcription regulator	Inhibited	-2.432		0.008	-2.513	2.22e-13	ACSL3,AEN,AKAP12,AMOTL2,ANK1,ANXA1,AREG,ATF3,AURKA,AURKB,BCL2L11,BHLHE40,BIRC3,BIRC5,BMF,BNIP3,BRCA1,BUB1,BUB1B,CAT,CAV1,CAV2,CCNA2,CCNB1,CCNB2,CCND3,CD59,CDC20,CDC25C,CDK1,CDKN1A,CDKN3,CENPF,CEP55,CHD3,CLU,CTGF,CYP26B1,CYP51A1,DAPK1,DDB2,DDIT3,DDIT4,DEK,DHCR7,DLG1,DLX1,DSN1,DUSP5,EDA2R,ENG,FASN,FDFT1,FDPS,FGF2,FOSL1,FOXM1,FOXO1,GSR,HK2,HMGCR,HMGCS1,HMMR,ID1,IGFBP3,ING3,IRS1,ITGA2,JMJD1C,KAT6A,KD…	CDKN1A,HDAC1,RB1,SP3,STAT3,TP53,TP63,TP73
ca_logfc		ERBB2	-0.04	kinase	Activated	2.304		0.054	1.916	1.17e-12	ADAM19,ANGPTL4,ASPM,BHLHE40,BIRC5,BUB1,BUB1B,CAPN15,CCNA2,CCNB1,CCNB2,CCND1,CCND3,CD59,CDC20,CDC25C,CDC42EP2,CDCA3,CDCA5,CDCA7L,CDCA8,CDCP1,CDH2,CDK1,CDKN1A,CDKN2C,CDKN3,CENPE,CENPF,CHD1L,CHD7,CTGF,DZIP3,E2F7,EDN1,ESPL1,FASN,FN1,FOXO1,FSTL3,HES1,ID1,IL6R,ITGA2,ITGB1,JAG1,KRT7,MCM7,MKI67,MYBL1,NCAPD2,NCAPG,NDC80,NEK2,PAICS,PDLIM4,PGK1,PLAU,POLQ,POLR1B,POLR2L,POLR3E,POLR3K,PRC1,PTPRK,RAB31,RHOD,SMA…	AHR,AR,CDKN1A,CTNNB1,ELK1,ERBB2,ESR1,NR3C1,PGR,RARA,RB1,SMAD3,SP1,STAT3,TP53,estrogen receptor
ca_logfc		AR	-0.19	ligand-dependent nuclear receptor		-1.168		0.025	-1.348	1.84e-11	ADGRA3,AKR1C3,BIRC5,BUB1,BUB1B,CALU,CAV1,CAV2,CCNA2,CCND1,CDC25C,CDCA5,CDH2,CDKN1A,CENPE,CIT,DHCR24,DHCR7,DYRK1A,EDN2,ENO2,ERO1A,ESPL1,FKBP5,GDI1,HGF,HMGCR,HSPH1,IGFBP3,IL1R1,IMPDH2,KDELR2,KIF22,KIF2C,LMAN1,MAD2L1,MSMO1,MTHFD2,MYO1B,NEK2,NUPR1,NUSAP1,P4HA1,PDE9A,PDIA5,PLK1,PLOD2,SMAD3,SNAI2,TGFB2,TNFSF10,TPD52L1,TPX2,UBE2C,VCAN,VEGFA,WEE1,XBP1	AHR,AR,Akt,ELK1,ESR1,EZH2,FOXO1,FOXO3,HDAC1,MYBL2,MYC,PGR,RARA,RB1,SMAD3,SP1,STAT3,STUB1,TP53,TP63,TP73
ca_logfc		FOXM1	0.7	transcription regulator	Activated	3.123		0.065	2.792	1.06e-10	AURKB,BIRC5,BUB1B,CAV1,CCNA2,CCNB1,CCNB2,CCND1,CDC20,CDC25C,CDCA8,CDK1,CDKN1A,CDKN3,CENPE,CENPF,FOXM1,KDR,KIF20A,MET,NEK2,NFKB2,PDGFA,PGK1,PLK1,PLK4,PRC1,PTCH1,PTTG1,STAT3,STMN1	AR,CDKN1A,CTNNB1,FOXM1,HDAC1,MYBL2,RB1,RELA,SMAD3,SMARCA4,STAT3,STAT5a/b,TCF,TCF7L2,TP53,TP63,TP73
ca_logfc		FOXO1	-0.53	transcription regulator	Activated	3.81		0.061	3.506	1.71e-10	ANLN,ASPM,BCL2L11,BIRC5,CCNB1,CCNB2,CDK1,CDKN1A,CENPF,CTGF,DEPDC1,DIO2,DLGAP5,EDN1,EGR2,FBXO32,FOXO1,IER3,IRS1,JAG1,KIF11,NCAPG,NEK2,NUSAP1,PMAIP1,PPARGC1A,PRC1,SERPINB2,SGK1,SPC25,TNFSF10	Akt,CDKN1A,CTNNB1,EZH2,FOXO1,FOXO3,PGR,RB1,RNA polymerase II,STAT3,TP53
ca_logfc		EGLN		group	Inhibited	-5.289		-0.069	-4.884	2.96e-10	ADM,ALDOC,BNIP3,CA9,CAVIN1,CCL28,DDX41,EGLN1,FEM1C,FTL,GAPDH,GPR146,GYS1,HK2,HMGCL,LNPK,MPI,NOL3,PDK1,PFKP,PGAM1,PGM1,PPFIA4,PPME1,PYGL,RIOK3,RNF122,RNF165,RTL8C,SPAG4,TMEM107,TPI1,VLDLR,WDR54,ZNF292,ZNF404
ca_logfc		TP63	0.34	transcription regulator		-0.796		0.031	-0.992	4.71e-10	ADAMTS1,ADM,BCL2L11,BHLHE40,BRCA1,CCNA2,CCND1,CCND3,CDC25C,CDH2,CDK1,CDKN1A,DLX1,DST,ENG,F2R,FASN,FBN1,FN1,FOSL1,G6PD,GAPDH,HES1,HK2,ID3,IER3,IGFBP3,ITGA2,ITGA4,ITGB1,JAG1,KHSRP,KIF23,MAD2L1,MLH1,MRPL41,NT5E,PLAU,PMAIP1,POSTN,RACGAP1,RAD51,SERPINB2,SMAD3,SMURF2,SNAI1,SNAI2,TAGLN,TGFB2,THY1,TNFAIP8,TNFRSF1A,TNFSF10,TPM1,ULK1,USP48,VIM,WEE1,ZEB1,ZEB2	BRCA1,Creb,ERK,ERK1/2,FOXO1,HDAC1,MYBL2,PGR,PPARG,RB1,RELA,SMAD3,SMARCA4,SP1,STAT3,STAT5a/b,TP53,TP63,TP73
ca_logfc		YAP1	0.05	transcription regulator		1.63		0.043	1.481	6.61e-10	AMOTL2,ANKRD1,ANLN,AREG,AURKB,BCL2L11,BIRC5,CAVIN2,CCND1,CDKN1A,CTGF,DIAPH3,EDN1,FOXM1,NEK2,PLK1,PMAIP1,SLC2A3,SNAI2,TAGLN,VIM
ca_logfc		GPER1	-0.03	g-protein coupled receptor		0.246		0.07	-0.062	1.38e-09	ATF3,BHLHE40,CCND1,CEBPD,CTGF,DDIT3,DDIT4,DUSP1,DUSP5,EDN1,EDN2,ESRRA,FASN,FOSB,MT1X,PPP1R15A,PTGER4,RASD1,RGS16,TUFT1	Creb,GPER1,PPARG
ca_logfc		EPAS1	-0.09	transcription regulator		0.785		0.059	0.595	1.41e-09	ABCF2,ADM,AKAP12,ALDOC,ANGPTL4,AREG,AXL,CA9,CAV1,CDCP1,CDKN1A,CKB,CLDN1,CTGF,EDN1,ENO1,ENO2,FAM13A,IGFBP3,ITPR1,KDR,LOX,LOXL2,SLC2A1,SLC6A8,SPAG4,STC2,TMEM45A,UGP2,VEGFA
ca_logfc		LIN9	0.18	other	Activated	2.927		0.05	2.755	3.65e-09	AURKA,BIRC5,BUB1,CCNA2,CCNB1,CDK1,CDKN1A,CENPE,CEP55,DLGAP5,PLK1,UBE2C
ca_logfc		STAT3	-0.29	transcription regulator		1.436		0.049	1.177	1.32e-08	ADM,ANGPTL4,BIRC5,BNIP3L,CA9,CCND1,CD274,CDH2,CDKN1A,CHI3L1,DDIT3,EDN1,EGR2,FN1,HK2,IL18R1,ITGB1,JAG1,LOX,NAMPT,NUMBL,PCSK9,PDCD1LG2,PDK1,PGK1,PIM1,PMAIP1,PTK2,PTTG1,SGK1,SLC2A1,SNAI1,SNAI2,STAT3,STC2,TAGLN,TNS1,VCAN,VEGFA,VIM	Akt,CTNNB1,Creb,EZH2,FOXO1,FOXO3,HIF1A,KLF6,PGR,RELA,SMAD3,SP1,STAT3,TNF,TP53,TP63,TP73
ca_logfc		RABL6	-0.07	other	Activated	3.657		0.037	3.465	2e-08	AURKB,BUB1,BUB1B,CCNA2,CCNB1,CDC25C,CENPF,DAPK1,FRMD4A,HMMR,KIF23,MAD2L1,MCM7,MELK,NCAPG,NDC80,NEK2,PBK,PLK1,PMAIP1,PRC1,PSME3,SERPINH1,TOP2A,TPX2,TTK,UBE2C	HDAC1,MYBL2,RABL6,RB1,TP53,TP63,TP73
ca_logfc		FSH		complex		-1.276		0.005	-1.297	2.61e-08	ACTN1,ADAMTS1,AKAP12,ALDH3A2,AMOTL2,AREG,ARL4C,AXL,BDNF,BNIP3L,CAP2,COL15A1,DAPK1,DHCR7,DHRS3,DUSP1,ELL2,EZR,FILIP1L,FKBP5,FOXK2,GNAS,GNB1,GPRC5A,GPRC5B,HDAC5,HK2,IGFBP3,ILK,ITPR1,LDLR,MAPK6,MN1,MSMO1,MT1X,NOL3,P4HA2,PDLIM3,PDXK,PGK1,PI4K2A,PMAIP1,POP5,PPFIA4,PRKD1,PTGER2,PTGS1,PTPRF,RAB31,RASSF2,REXO5,RGS16,RGS7,SGK1,SMAD7,TFPI2,TGFBR3,TK1,TLN1,TPM1,TRIB1,TUBA1A,VEGFA,ZEB1,ZNF331
ca_logfc		KDM5B	0.04	transcription regulator	Inhibited	-2.646		-0.041	-2.402	3.66e-08	AURKA,BRCA1,BUB1B,CAV1,CCNB1,CCND1,CDCA3,CDIPT,CDK1,CLCF1,DDIT3,DHCR24,DLGAP5,ECT2,FBXO5,HACD1,HMMR,INSIG1,IVNS1ABP,JADE2,KIF2C,LIMCH1,MT1E,MT1X,NCAPH,NDC80,NOL3,PBK,PIR,PSME3,SAT1,SMARCA2,SPTSSA,TOP2A,TTK
ca_logfc		HIF1A	0.04	transcription regulator	Activated	3.193		0.054	2.886	6.16e-08	ABCF2,ADM,AKAP12,ALDOA,ALDOC,ANGPTL4,AURKA,AXL,BNIP3L,CA9,CAV1,CCND1,CDCP1,CDKN1A,CLDN1,CTGF,EDN1,EGLN1,ENO1,ENO2,FAM13A,FAM53C,FHL3,FN1,GAPDH,HK2,IGFBP3,ITPR1,KIAA1217,LGALS1,LOX,LOXL2,P4HA1,P4HA2,PDK1,PHLPP1,PHLPP2,PKM,PLOD2,RIOK3,SESN2,SIAH1,SLC2A1,SMAD7,SPACA9,SPAG4,STC2,SUZ12,TMEM45A,VEGFA	AR,ARNT,CTNNB1,HIF1A,KLF6,PKM,RELA,SMAD3,SMARCA4,STAT3,STAT5a/b,TCF,TCF7L2,TP63
ca_logfc		PGR		ligand-dependent nuclear receptor		0.507		0.05	0.219	1.26e-07	ACSL1,ADARB1,AK4,AKR1C3,AMD1,AREG,BIRC3,CAPN2,CCNB2,CCND1,CCND3,CD59,CDK1,CDKN1A,CRH,DST,EDN1,ESRRA,EZR,FKBP5,FN1,GAS6,GLUL,HES1,ID1,IER3,IL1R1,ITGB1,MSX2,PDLIM1,PFKP,PFN2,PLAU,RASSF2,SGK1,STAT5A,UGCG,VCAN,ZEB1	AR,BRCA1,CTNNB1,Creb,ERK1/2,NR3C1,PGR,RELA,SMAD3,SMARCA4,SP1,STAT3,STAT5a/b,TCF,TCF7L2,TP63,estrogen receptor
ca_logfc		CTNNB1	-0.11	transcription regulator	Activated	2.805		0.062	2.554	1.82e-07	ALDH3A2,APOD,ARL4A,AURKA,BIRC5,BMP4,CCND1,CDH2,CDKN1A,DDIT3,DIO2,EDN1,ENO2,EPHB3,FN1,ID3,IFITM1,IL1R1,IRS1,KIF23,KIFC1,MSX2,PDE4B,PLAU,PTCH1,SEMA3C,SERPINA3,SGK1,STAT3,SUZ12,TNFRSF1A,UGCG,VCAN,VEGFA,VIM,ZEB1	AR,CTNNB1,ELK1,ESR1,FOXO1,MYC,Mek,PGR,RB1,RELA,SMAD3,SMARCA4,STAT3,STAT5a/b,TCF,TCF7L2,TP53,TP63
ca_logfc		EGR1	-0.34	transcription regulator		-0.71		0.064	-0.907	2.73e-07	AREG,ATF3,BCL2L11,CAV1,CAVIN1,CCND1,CDKN1A,FN1,FOSL1,GNAS,ID1,IGF2,IL6R,NAB2,PDGFA,SNAI2,TNFSF10,VEGFA	Creb,EGR1,ERK,PPARG,STAT3
ca_logfc		MYC	0.19	transcription regulator		-0.166		0.042	-0.389	5.29e-07	ABCC3,ADAMTS1,AXL,BCAT1,BCOR,CAV1,CCNB1,CCND3,CD274,CDKN1A,CLU,COL8A1,DDB2,DDIT3,DLEU1,ENO1,EZR,FADS2,FAP,FASN,FBXO32,FKBP5,FOSL1,FOXM1,G6PD,GAPDH,GCLM,GPI,GSR,HAPLN1,HK2,HSPH1,ID1,IDH1,KDR,LGALS1,ODC1,PDGFRB,PDK1,PIAS1,PIAS4,PLAU,PMAIP1,PTMA,PYCR1,RAD51,RHOA,SAT1,SHMT2,SLC2A1,TMSB10/TMSB4X,TNFSF11,TPI1,TYMS,UBE2C,VEGFA,WNT7B	MYC,RB1,RNA polymerase II,TP53
ca_logfc		SP3	0	transcription regulator		0.762		0.053	0.658	5.59e-07	ASNS,ATF3,BIRC5,CBS/CBSL,CCND1,CDH2,CDKN1A,CHI3L1,CYP51A1,F2R,FLT1,FOSL1,GNAI2,HGF,IGF2,IGFBP3,ITGA2,LDLR,MAT2A,NES,PADI1,PLAU,PREX1,SLC39A8,TXNRD1,VEGFA	HDAC1,RB1,RELA,SMAD3,SMAD4,SP3,STAT3,TGFB1,TP53,TP73
ca_logfc		MYBL2	0.55	transcription regulator	Activated	2.789		0.07	2.594	8.3e-07	AURKA,BIRC5,BUB1,CCNA2,CCNB1,CDK1,CENPE,PLK1,UBE2C
ca_logfc		ESR1		ligand-dependent nuclear receptor		1.728		0.008	1.675	1.07e-06	ABHD2,ACKR3,ADORA1,ASPM,BIRC5,BMP4,BRCA1,CAPN2,CAV1,CAV2,CCNA2,CCND1,CDK1,CDKN1A,CDKN3,CENPF,CLN8,CRABP2,CYP1B1,DDIT4,EDN1,EFEMP1,ENO1,ESRRA,FMN1,FOXM1,FRAT2,HLA-J,ID1,IER3,KCNK6,KIF23,KNL1,LDLR,LGALS1,MAD2L1,METTL7A,MKI67,MMD,NCAPG,NCAPH,NR1D1,PBK,PHLDB1,PIMREG,PLK4,POR,PRSS23,PTTG1,SAMHD1,SEC31A,SFPQ,SGK1,SLC39A8,SMAD3,SNAI1,SNAI2,STC2,TCIM,TGFA,TNFAIP2,TPM1,TSKU,VEGFA,VIM,XBP1,YPEL1,ZNF141	AHR,CTNNB1,ESR1,HDAC1,RARA,RELA,SMAD3,SMARCA4,SP1,STAT3,STAT5a/b,TP63
ca_logfc		PTTG1	0.42	transcription regulator		1.362		0.07	1.205	1.12e-06	CCNA2,CCNB1,CCND1,CDH2,FGF2,SNAI1,VEGFA,VIM	HDAC1,MYBL2,PTTG1,RB1,TP53,TP63,TP73
ca_logfc		AREG	-1.28	growth factor	Activated	4.001		0.014	3.936	1.69e-06	ARHGAP11A,AURKB,BIRC5,CCNA2,CCNB1,CCNB2,CCND1,CDC20,CDCA8,CENPF,FOXM1,HJURP,IFIT2,IQGAP3,KIF14,KIF20A,MKI67,PLAU,PLK1,PRC1,TOP2A,TXNRD1
ca_logfc		IgG		complex		-0.27		-0.059	0.032	3.28e-06	ADM,ATP1B3,CDKN1A,CEBPD,CRABP2,CTSC,CYP27A1,DDIT3,DHCR7,DSP,DUSP1,EDN1,EZR,GNAS,GPRC5A,IFITM1,LDLR,LGALS1,PEA15,PIM1,PPL,PPP1R15A,RND3,SLC2A3,TNFSF15,UGCG,VEGFA	AR,CTNNB1,Creb,IgG,RELA,SMAD3,SMARCA4,SP1,STAT3,STAT5a/b,TCF,TCF7L2,TNF,TP63
ca_logfc		TRIB3	0.38	kinase	Inhibited	-2.543		-0.061	-2.354	4.19e-06	ASNS,CTH,DDIT3,DDIT4,GARS,MTHFD2,PCK2,PMAIP1,STC2,TRIB3
ca_logfc		ARNT	-0.09	transcription regulator		1.131		0.07	0.992	4.9e-06	ANGPTL4,BNIP3,CA9,CDCP1,CLDN1,CYP1B1,PGK1,SLC2A1
ca_logfc		TNF		cytokine		0.808		0.04	0.461	5.37e-06	A4GALT,ABCC3,ADM,ADORA2B,APLN,BHLHE40,BIRC3,BIRC5,CAT,CCND1,CCND3,CD274,CD59,CDC25C,CDH2,CDKN1A,CHI3L1,CSF1,CTSC,CYP27A1,DLEU1,DUSP1,DUSP5,EDN1,EXT1,FLT1,FN1,GCH1,GCLM,GNB4,GPR176,HLA-J,IER3,IFNAR2,IGF2,IL1R1,IL7R,IRAK3,ITGA4,MAFF,MAP2K4,MET,MFHAS1,MMD,NFKB2,NID1,NQO1,OSMR,PHGDH,PKM,PLAU,PLOD2,PMAIP1,PML,PPARD,PPARGC1A,PPP1R15A,PPP1R3C,PRSS23,PTGS1,RGS2,RND3,SAT1,SEMA3C,SERPINB2,SLC7A1,SNAI1,SQLE…	CSF2,Creb,ESR1,HDAC1,HIF1A,KLF6,PPARG,RELA,SMAD3,SMARCA4,SP1,STAT3,STAT5a/b,TNF,TP63
ca_logfc		PCGEM1		other		0.165		0.054	-0.046	5.64e-06	ALDOA,DHCR24,ENO1,FASN,G6PD,GAPDH,GPI,GSR,HK2,IDH1,MLYCD,PDK4,PGD,PGK1,PKM,SLC2A1	MYC,PCGEM1,RB1,RNA polymerase II
ca_logfc		SMAD4	-0.06	transcription regulator		-0.456		0.038	-0.598	5.79e-06	CDKN1A,CELF2,CTGF,FAP,FSTL3,IER3,IRAK3,JAG1,MAPK7,NAMPT,PDGFRB,PGRMC2,POR,PTPRK,RASSF1,SGK1,SLC23A2,SMAD3,SMAD7,SNAI1,SNAI2,SRCAP,TBX3,VEGFA	RELA,SMAD4,estrogen receptor
ca_logfc		CCND1	0.31	transcription regulator		0.232		-0.006	0.255	6.82e-06	AFAP1,AREG,AURKA,CALU,CDCA7L,CDCA8,CDKN1A,CDKN2C,CENPF,CEP55,E2F7,EMSY,ENO1,EPHA2,FAM83D,FLNA,FZD7,GPC6,HJURP,KIF11,KIF20A,KIF20B,KIF2C,KIF4A,KNL1,LINC00667,MACF1,MAML3,MCM7,MELK,MORC4,MYBL1,NCAPH,NOP2,NT5E,PDLIM3,PDLIM4,RAD51,RGS2,SPC25,STOM,TOR3A,TPI1,TPX2,TRIP13,TUBA1B,TUBA1C,TUBB,TYMS,UTRN,ZNF423
ca_logfc		Growth hormone		group		-0.163		0.033	-0.299	6.9e-06	ANGPTL4,ARID5B,BMP4,CAT,CCND1,FKBP5,FZD5,FZD7,IER3,IGFBP3,LDLR,NR1D1,PDK4,PPP1R15A,SGK1,TCF21,TNFSF10,ZEB2	FOXO1,FOXO3,Growth hormone,IGF1,RB1,SP1,STAT3
ca_logfc		DEF6	0.05	other		1.235		0.07	1.05	7.16e-06	CDH2,FN1,SNAI1,SNAI2,VIM,ZEB1,ZEB2
ca_logfc		OGA	-0.02	enzyme		1.463		-0.02	1.605	8.47e-06	ABLIM3,ADAM19,ADGRL2,AHNAK2,ALDOC,BACH1,BCOR,CASP2,CAV1,CCND1,CD302,CDCA7L,CDKN1A,CLDN1,CMTM8,DHCR7,DST,ELF1,EPHA4,EPHB3,FDFT1,FDPS,FLNA,FLNB,FN1,G6PD,GAS6,GDF11,GLUL,GPT2,HMGCR,HMGCS1,IGF2,IL6R,ITGA2,KREMEN1,MSMO1,PDK1,PHKB,PIAS1,PLAU,RAP2A,S100A6,TGFA,TGFBR3,THSD1,TPD52L1,TUBA1A,VIM
ca_logfc		IL2		cytokine		-0.544		0.045	-0.69	9.71e-06	ADCY3,BIRC3,CCND1,CCND3,CD59,CDKN1A,CDKN2C,CSRNP1,DAPK1,DUSP7,EPHA4,FGF2,HK2,IDI1,IER3,IL7R,ING4,MAP3K20,MMD,NOP2,PDE4B,PDGFC,PEA15,PIK3R3,PIM1,PLCB1,POLR1B,POLR1C,POLR3K,PTCH1,PUS1,SESN3,SLC2A3,STAT3,TNFAIP8,TNFRSF10D,TNFRSF21,TNFSF10,TRIB3,UGP2,VEGFA	AR,CTNNB1,Creb,IL2,IgG,RELA,SMAD3,SMARCA4,SP1,STAT3,STAT5a/b,TCF,TCF7L2,TNF,TP63
ca_logfc		TWIST2	-0.47	transcription regulator		1.511		0.053	1.348	9.78e-06	CCND1,CDH2,CDKN1A,FN1,POSTN,SNAI1,SNAI2,VIM,ZEB1,ZEB2	RELA,SMAD3,SMARCA4,STAT3,STAT5a/b,TP63,TWIST2
ca_logfc		GATA4		transcription regulator	Activated	2.362		0.039	2.217	1.21e-05	CCBE1,CDCA8,CEBPG,EPHX1,ESPL1,FAP,HES1,LRRFIP1,MYH9,NUSAP1,PDLIM3,PHKA1,PTPRB,SIK1/SIK1B,TPM1
ca_logfc		SREBF1	-0.17	transcription regulator		-1.216		0.063	-1.502	1.37e-05	AARS,AK4,ALDOA,ARF4,BHLHE40,CAP2,CDKN1A,CYP51A1,DARS,DGKQ,FASN,FBXO32,FDPS,FOXO1,GPNMB,GSR,IDH1,LDLR,LPIN1,MLYCD,NUPR1,P4HA2,PCK2,PCSK9,PLEKHA4,SCD,SERPINA3,SLC20A1	NR5A2,SREBF1,SREBF2
ca_logfc		ESRRG		ligand-dependent nuclear receptor	Activated	2.222		0.07	2.029	1.58e-05	ALDOC,CDKN1A,ENO1,GAPDH,HK2,PDK4,PKM,TPI1
ca_logfc		IL15	0.08	cytokine	Activated	2.687		0.033	2.528	1.8e-05	ALDOA,ALDOC,EGLN1,ENO1,ENO2,G6PD,GAPDH,GPI,HK2,IL18R1,PDK1,PFKL,PFKP,PGD,PGK1,PGM1,PIK3R3,PKM,SLC16A1,SMAD3,SMAD7,TKT,TPI1,VEGFA	IL15,RELA,SMAD3,SMARCA4,STAT3,STAT5a/b,TP63
ca_logfc		HNF1A-AS1		other	Activated	3.148		0.037	3.031	2.08e-05	BIRC5,CDH2,CEP55,HJURP,HMGB2,KIF22,KIF2C,NCAPG,NEK2,UBE2C
ca_logfc		Creb		group						2.11e-05	AREG,BDNF,CCND1,CD59,CDKN1A,CEBPD,CRH,CYP51A1,DUSP1,FOSL1,GNAS,HES1,IER3,LDLR,RGS2,VEGFA,WISP1	Creb,PPARG,RELA
ca_logfc		NFE2L2	-0.13	transcription regulator		-1.426		0.053	-1.612	2.87e-05	ABCC3,ATF4,BRCA1,CAT,CTGF,DDIT3,FTL,G6PD,GCLM,NQO1,PGD,PHGDH,SHMT2,SNAI2,TKT
ca_logfc		HMGA1	0.21	transcription regulator		0.97		-0.02	1.029	3.46e-05	CAV1,CAV2,CCND1,DHCR7,HMGCR,IDI1,INSIG1,KIT,KITLG,MVD,STAT3	HMGA1,RELA,estrogen receptor
ca_logfc		CDKN1A	0.22	kinase		-1.657		-0.021	-1.571	3.9e-05	BIRC5,BRCA1,CCNA2,CCNB1,CCND1,CDC25C,CDK1,CDKN1A,DUSP1,FN1,FOXM1,IL1R1,JAG1,MAD2L1,PLK1,STMN1,TGFA,TOP2A,VIM	BRCA1,CDKN1A,Creb,ERK1/2,HDAC1,MYBL2,PGR,RB1,SP1,STAT3,TP53,TP63,TP73
ca_logfc		Lh		complex		-1.444		-0.003	-1.434	4.25e-05	ACTN1,AKAP12,AREG,ARL4C,AXL,BNIP3L,CAP2,COL15A1,DAPK1,DHCR7,DHRS3,DUSP1,EZR,FKBP5,GNAS,GNB1,GPRC5B,HK2,ILK,ITPR1,MAPK6,MSMO1,NOL3,P4HA2,PDLIM3,PDXK,PGK1,PI4K2A,PMAIP1,POP5,PPFIA4,PRKD1,PTGS1,PTPRF,RAB31,REXO5,RGS16,RGS7,SGK1,TFPI2,TK1,TLN1,TPM1,TRIB1,TUBA1A,VEGFA
ca_logfc		FOXO3	0.17	transcription regulator		1.19		0.047	1.017	4.32e-05	BCL10,BCL2L11,BIRC5,BNIP3,CAT,CDKN1A,CLDN1,CTGF,EGR2,FBXO32,FOXO1,IER3,JAG1,SGK1,SNAI1,TNFSF10,VIM	AHR,Akt,CDKN1A,CTNNB1,EGR1,ESR1,EZH2,FOXO1,FOXO3,HDAC1,MYBL2,PGR,RARA,RB1,SMAD3,SP1,STAT3,TP53,TP63,TP73
ca_logfc		HOXA11-AS		other		0.07		0.05	-0.053	4.52e-05	CDH2,CDKN1A,SNAI1,SNAI2,ZEB1,ZEB2	AR,CTNNB1,HOXA11-AS,SMAD3,STAT3,TCF,TCF7L2
ca_logfc		SREBF2	-0.11	transcription regulator		-1.72		0.05	-1.838	4.52e-05	CDKN1A,FASN,FDPS,IDH1,LDLR,PCSK9	NR5A2,SREBF1,SREBF2
ca_logfc		TREM1	-0.05	transmembrane receptor		1.521		0.038	1.296	4.89e-05	ABL2,ACKR3,ACSL3,ADORA2B,AREG,ASNS,ASPH,ATF3,CD274,CDK1,CSF1,E2F7,EDN1,EGR2,FOSL1,GCLM,GPRC5A,HECW2,HES1,IFIT2,LRFN4,MAFF,MT1E,NT5E,RCAN1,RGS16,RHOBTB3,RIN2,S1PR3,SERPINB2,SFMBT2,SLC1A3,TFPI2,TMEM158,TNFSF15
ca_logfc		NR3C1	-0.04	ligand-dependent nuclear receptor		-0.515		0.02	-0.601	5.23e-05	ABHD2,ACTN1,ANGPTL4,ANXA1,ARID4B,BCL10,BCL2L11,BCOR,BHLHE40,BIRC3,BMF,BNIP3L,BRCA1,CAPN2,CAVIN2,CDKN1A,CLCF1,CORO1C,CORO2A,CRH,CSRNP1,CSRNP2,DUSP16,EDN2,F2R,FKBP5,FN1,FOXO1,GLUL,IER3,IFT122,IL7R,ING3,MAGI3,MAP3K20,MAPK7,MSX2,NAMPT,NFKB2,NOL3,NTRK1,PAK1,PDCD1LG2,PDCD7,PDE4B,PEA15,PIK3R3,PLA2G4A,PLEKHF1,PPP1R15A,PRKCE,PTK2B,RGS2,RTN4,SERTAD2,SGK1,SH3KBP1,SIAH1,SNAI2,STAT3,STAT5A,STK39,STOM,TNFAIP2,…
ca_logfc		SNHG20	-0.12	other		1.253		0.042	1.159	5.26e-05	CDH2,CDKN1A,VIM,ZEB1,ZEB2
ca_logfc		IL5		cytokine		0.087		0.07	-0.164	5.55e-05	CCND3,CTSC,EGR2,GCLM,HSPH1,IER3,MAT2A,MMD,PIM1,RBM3,RIPOR2,TPM4,XBP1	IL5,STAT5a/b
ca_logfc		NEDD9	0.06	other		1.155		0.07	0.911	7.57e-05	ADM,BHLHE40,BNIP3,CA9,DDIT4,ITGA2,KIT,MKNK2,PFKP,PGK1,PLOD2,SLC2A1	ARNT,CTNNB1,HIF1A,Hif1,NEDD9,RELA,STAT3
ca_logfc		IL13		cytokine		1.006		0.011	0.944	8.31e-05	ACKR3,ARNTL2,ATF3,BDNF,CTSC,DHCR24,FADS1,FADS2,G6PD,GAS6,GAS7,GPNMB,IL1R1,IRAK3,JAG1,KITLG,MAP3K7CL,MN1,MSMO1,MT1X,MTSS1,NCAPH,NID1,PDGFC,PFKP,PLXNC1,RIN2,SEPT11,SLA,SLC16A6,SLC26A6,SYNGR2,TIMP4,TNS1
ca_logfc		ELAVL1	-0.04	other	Activated	2.722		0.056	2.515	8.45e-05	ARG2,ATF3,CASP2,CDH2,CDKN1A,CENPE,DUSP1,FLNA,KHSRP,KIF11,NCAPG,NEK2,NUF2,NXF1,OSBPL2,PBK,PRC1,SAT1,STAT3,TOP2A,TRIOBP,WEE1	CREB1,ELAVL1,P38 MAPK,PPARG,SP1,TP53,TP63
ca_logfc		MAP2K1/2		group		1.909		0.053	1.723	9.07e-05	ATF3,BCL2L11,CCND1,CDK1,CHI3L1,CTGF,DDIT3,DUSP1,EGR2,FOSL1,HK2,JAG1,PDGFA,VEGFA,VIM	Creb,EGR1,ESR1,FOXO3,HDAC1,MAP2K1/2,MYBL2,PPARG,RB1,RELA,SMAD3,SMARCA4,STAT3,STAT5a/b,TP53,TP63,TP73
ca_logfc		CAV1	0.42	transmembrane receptor		1.348		0.027	1.272	9.46e-05	CAV1,CAVIN1,CDKN1A,HK2,SLC2A3,SNAI1,TFPI,TNFRSF1A	CAV1,CTNNB1,EGR1,SMAD3
ca_logfc		TRAF2	0.13	enzyme	Activated	2.81		0.07	2.612	9.46e-05	AURKA,AURKB,BIRC3,CCNB1,CDC25C,CDK1,PLK1,WEE1
ca_logfc		SMARCA4	-0.03	transcription regulator		0.93		0.07	0.484	9.57e-05	ABHD2,ABLIM3,ANGPTL2,AREG,ARHGDIB,ARL4C,ASNS,BEND5,BIRC5,CCDC9B,CDKN1A,CLCF1,COTL1,CPM,CTGF,DLX2,EPHA4,FKBP5,FLNB,FMO2,FN1,GAPDH,GCHFR,HLA-J,ID3,IER3,IFITM1,IL20RB,ITGA7,ITGB1,ITPR1,KDR,KHDRBS3,LGALS1,LOX,LOXL2,MAFF,MN1,NIM1K,NRP2,OXCT1,PARVA,PCSK9,PDE4B,PDK1,PDP1,PHLDB1,RAMP1,RGS2,S100A6,SERPINB2,SERPINH1,SMARCA2,SPOCD1,TAGLN,TCAF2,TCIM,TGFB2,THY1,TNFAIP8,TPM1,TSPAN13,TUBB,TXNRD1,VIM,ZNF503
ca_logfc		CD24		other	Activated	2.114		0.063	1.84	9.74e-05	ASPM,ATF3,CAV1,CDKN1A,DEPDC1,DLG1,DUSP5,HMMR,HS2ST1,JMJD1C,MBNL1,MTUS1,NAGK,PLAU,PLCB1,PPP1R15A,RBBP6,RNF25,SFPQ,SLC4A4,TFPI,TIMP4,TMEM135,TOP2A,TTC3,TUFT1,VDR,VPS13C
ca_logfc		CDK4	0.05	kinase						9.86e-05	AURKA,CDCA7L,CDCA8,CDKN2C,CENPF,CEP55,E2F7,FAM83D,FZD7,GPC6,HJURP,KIF11,KIF20A,KIF20B,KIF2C,KIF4A,KNL1,LINC00667,MAML3,MCM7,MELK,MORC4,MYBL1,NCAPH,NT5E,PDLIM3,RGS2,SPC25,STOM,TOR3A,TPX2,TRIP13,UTRN,ZNF423
ca_logfc		TFRC	0.17	transporter		0.816		-0.07	0.988	0.000101	ANXA2,CCNA2,CCNB1,CDC20,CDK1,CDKN1A,CSTF2T,FAM20C,GAS7,KIT,TNFSF10
ca_logfc		CSF2		cytokine		0.879		0.064	0.616	0.000114	CCND3,CDKN1A,CTSC,EGR2,FLT1,GCLM,HSPH1,IER3,IL1R1,ITGA4,MAT2A,MMD,PIM1,RBM3,RIPOR2,TPM4,XBP1	CSF2,STAT5a/b
ca_logfc		SYVN1	0.02	transporter		0.522		0.068	0.132	0.000119	ABCC3,ACSL3,ADAM9,AMOTL2,ATP1B3,AXL,BCAT1,BHLHE40,CAVIN1,CCND1,CYP1B1,DIO2,DUSP1,EPHA2,FASN,GANAB,GPRC5A,IL7R,ITGB1,MGRN1,MYOF,NFKB2,PFN1,POLR2B,RNF31,SLC16A1,SLC20A1,SLC2A1,SLC2A3,SLC6A6,STOM,TARS,TRERF1
ca_logfc		GATA6	0.36	transcription regulator		1.877		0.042	1.739	0.000119	CDCA8,CEBPG,EDN1,ESPL1,FGF2,HES1,LRRFIP1,MYH9,NUSAP1,PDGFRA,TGFB2,TNFSF10
ca_logfc		ERK		group		0.503		0.048	0.273	0.000126	AREG,AXL,BCAR3,BCL2L11,BMF,CCND1,CDKN1A,CTGF,DIO2,DUSP1,ESRRA,FGF2,FOSL1,FOXO1,IFNAR2,ODC1,PDK4,PMAIP1,PPARD,SERPINB2,SNAI2,TGFA,UGCG,VCAN	Akt,BRCA1,Creb,ERK,ERK1/2,EZH2,FOXO1,FOXO3,PGR,PPARG,RELA,SMAD3,SMARCA4,SP1,STAT3,STAT5a/b,TNF,TP63
ca_logfc		CREB1	0	transcription regulator		1.664		0.07	1.494	0.000129	AURKA,BIRC5,CCNB1,CCND1,CDCA8,CEBPD,DIO2,FLT1,FN1,FOSB,MAT2A,MKI67,PLA2G4A,RGS2,TSKU
ca_logfc		SPP1	-1.18	cytokine		-0.777		0.055	-0.987	0.000139	AURKA,BCL2L11,CDC20,CDH2,DHCR7,DSP,FN1,ILK,NDUFS7,NDUFS8,PGD,PLAU,PLOD1,POR,SNAI1,SNAI2,VAT1,VIM	AR,CTNNB1,RELA,SMAD3,SMAD4,SPP1,STAT3,TCF,TCF7L2,TGFB1,TP53
ca_logfc		RARA	-0.25	ligand-dependent nuclear receptor	Activated	2.853		0.004	2.832	0.000152	ABHD2,ASPM,BIRC5,CCNA2,CCND1,CDK1,CDKN1A,CDKN3,CENPF,CLN8,CRABP2,CRH,HLA-J,KIF23,KNL1,LGALS1,LIFR,MAD2L1,METTL7A,NCAPG,NCAPH,NTRK1,PBK,PHLDB1,PIMREG,PLK4,PTTG1,RASD1,SAMHD1,SEC31A,SFPQ,SMAD3,SMURF2,XBP1,YPEL1,ZNF141
ca_logfc		BRCA1	0.49	transcription regulator		0.403		-0.009	0.433	0.000154	AREG,BACH1,BIRC5,BRCA1,CCNB1,CCNB2,CCND1,CDKN1A,CYP1B1,DDIT3,FOXO1,MLH1,NQO1,PLK1,RAD51,SFPQ,VCAN	BRCA1,CDKN1A,CTNNB1,Creb,ERK1/2,HDAC1,MYBL2,NR3C1,PGR,RB1,RELA,SMAD3,SMARCA4,SP1,STAT3,STAT5a/b,TP53,TP63,TP73,estrogen receptor
ca_logfc		Akt		group	Activated	2.001		0.012	1.947	0.000159	ANKRD1,BIRC5,BMF,CCND1,CCND3,CD274,CTGF,FKBP5,FOSL1,FOXO1,GSR,IL1R1,MT1X,NES,PDK4,PEA15,PMAIP1,RASD1,SGK1,SNAI1,SNAI2	Akt,CTNNB1,EGR1,ESR1,FOXO1,FOXO3,JUN,NR3C1,PGR,RELA,RNA polymerase II,SFN,SMAD3,SMARCA4,STAT3,STAT5a/b,TP53,TP63,estrogen receptor
ca_logfc		E2F8	0.22	transcription regulator						0.000159	CCNA2,CCNB1,CCND1,ECT2,KIF23,RACGAP1
ca_logfc		FH	-0.09	enzyme						0.000159	AKR1C1/AKR1C2,APOD,ATF4,CDKN1A,NQO1,TKT
ca_logfc		GPI	0.32	enzyme		1.568		0.07	1.399	0.000159	FN1,RHOA,SNAI1,VIM,ZEB1,ZEB2
ca_logfc		Histone h3		group						0.000172	ACKR3,ANK1,BCL2L11,CA9,CAV1,CCND1,CDKN1A,CTNNA1,FASN,FKBP5,FOXM1,G6PD,GAPDH,HES1,ID1,IGFBP3,MAGED2,MET,MTUS1,NDUFB1,NDUFS3,PCDHA4,PNO1,RASSF1,RCAN1,RPL12,SBF1,SCD,SEC31A,SFRP1,SIAH1,STOM,TNFSF10,TNFSF11,TOP2A,TSHZ3,UBC,WDR1,XBP1,ZBTB44,ZEB1,ZNF420,ZNF423	Histone h3,RNA polymerase II,TP53
ca_logfc		HNRNPA2B1	-0.04	other						0.000173	ADORA2B,ARSJ,CLDN1,DCLK1,FN1,GPRC5B,KCTD12,MFHAS1,MMD,MSRB3,NR2F1,P4HA1,PCSK9,PDE1A,PDGFC,PKM,PLOD2,PPARGC1A,ROR1,S1PR3,SNAI1,SPAG4,STOM,SVEP1,SYT1,TFPI2,TGFB2,UTRN,VCAN,WWOX
ca_logfc		NFYB	-0.15	transcription regulator						0.000194	CBS/CBSL,CCNB1,CCNB2,CDC25C,CDCA8,CDK1,PTTG1,TOP2A
ca_logfc		MYOC		other		0.849		0.018	0.814	0.00024	ADAMTS1,ANXA1,DDIT3,DDIT4,EPHA2,FBN1,FN1,HHIP,LHX8,NOL3,PLXNC1,PTGER4,RGS17,SESN2,SFRP1,SLC2A3,SOSTDC1,STC2
ca_logfc		PI3K (family)		group		1.961		0.038	1.789	0.000269	AKR1C1/AKR1C2,BCL2L11,BIRC3,BIRC5,CAT,CD274,DDIT3,DDIT4,FASN,FBXO32,FOXO1,GCLM,ITGB1,NQO1,PKM,PREX1,PTGS1,PXN,SLC2A1,SNAI2,TNFSF10,VEGFA	BRCA1,Creb,EGR1,ERK1/2,ESR1,FOXO3,HDAC1,MYBL2,NFE2L2,PGR,PI3K (family),RB1,RELA,SMAD3,SMARCA4,SP1,STAT3,STAT5a/b,TP53,TP63,TP73
ca_logfc		PTEN	-0.14	phosphatase		-0.805		-0.005	-0.788	0.000271	BCL2L11,BIRC5,CCNB1,CCNB2,CDKN1A,FASN,GSR,ING4,NQO1,PREX1,PXN,STAT3	AR,CDKN1A,CTNNB1,EGR1,ESR1,FOXO3,HDAC1,MYBL2,MYC,NFE2L2,PI3K (family),PTEN,RB1,SMAD3,STAT3,TCF,TCF7L2,TP53,TP63,TP73
ca_logfc		ZBED6	0.2	transcription regulator	Inhibited	-2.121		-0.043	-1.998	0.000271	ARL4C,CRIM1,DDIT4,DLGAP5,IGF2,KITLG,MB21D2,MYBL1,SGK1,SPTBN1,TTK,ZEB1
ca_logfc		RUNX2	-0.06	transcription regulator		-1.105		0.003	-1.113	0.000272	CDH2,CDKN1A,COL10A1,GNAS,HAPLN1,IL20RB,PLAU,PTK2,SNAI1,TAGLN,TLN1,TPM1,VEGFA
ca_logfc		TP73		transcription regulator	Activated	2.032		0.054	1.719	0.000277	ADORA2B,AEN,ARNTL,BHLHE40,BIRC5,CASP2,CCND3,CDC25C,CDC42EP2,CDK1,CDKN1A,COL5A2,CTH,DDIT3,DHRS3,DLG1,EDN1,ENG,FASN,FGF2,G6PD,GAB2,HES1,IGFBP3,KLHL21,MIR22HG,PMAIP1,PPL,RFX3,SAT1,SNAI1,SNAI2,STMN1,TNFRSF1A,TSPYL1,VEGFA	Akt,CDKN1A,EZH2,FOXO1,FOXO3,HDAC1,MYBL2,PGR,RB1,STAT3,TP53,TP63,TP73
ca_logfc		estrogen receptor		group		-1.295		-0.018	-1.19	0.000277	ANXA1,AXL,CAV1,CAV2,CCND1,CD59,CDH13,CLN8,COL12A1,COL4A5,COL9A2,CTGF,DSP,EDN1,FN1,ITGB1,JAG1,KRT7,LOXL2,MAN1A1,NT5E,PDGFA,PDGFC,PLAU,POR,RGS2,SAT1,SMAD3,TGFA,TGFB2,TGFBR3,TIMP4,VEGFA,VIM,XBP1,ZEB1	HIF1A,KLF6,RELA,STAT3,estrogen receptor
ca_logfc		CUL7	0.19	other		1.172		0.047	1.068	0.000279	BIRC5,CDH2,SNAI2,VIM,ZEB1
ca_logfc		KDM8	0.14	enzyme	Activated	2.236		0.07	2.079	0.000279	ENO1,HK2,PDK1,PKM,SLC2A1	CTNNB1,HIF1A,KDM8,PKM,STAT3
ca_logfc		MCAM	0.07	other		-0.728		0.047	-0.83	0.000279	ATF3,FN1,ID1,SNAI2,VIM	ATF3,MCAM
ca_logfc		PBRM1	0.06	other						0.000279	CCNB1,CDK1,CDKN1A,CENPE,CENPF
ca_logfc		RHOC	0.12	enzyme		-1.342		-0.07	-1.185	0.000279	ATF3,CDKN1A,DDIT3,GLUL,RHOA	CREB1,P38 MAPK,PPARG,RHOC,SP1,TP53,TP63
ca_logfc		GAST		other						0.000378	COX5B,HES1,HMGB2,JAG1
ca_logfc		FOXC2	-0.26	transcription regulator		0.915		0.07	0.745	0.000421	CDH2,FN1,MET,PDGFRB,SNAI1,VIM	FOXC2,JUN,MET,STAT3
ca_logfc		RLIM	0.1	enzyme		1.633		0.07	1.461	0.000421	CDH2,CDKN1A,CTGF,FN1,SMAD7,VIM
ca_logfc		NPPB		other	Activated	2.619		-0.07	2.802	0.000423	ACAT2,FDFT1,HMGCR,HMGCS1,IDI1,LDLR,MSMO1
ca_logfc		let-7		microrna		-1.898		-0.067	-1.576	0.000429	AURKB,BCAT1,BDNF,CCND1,CDH2,CEBPD,CLUH,E2F4,ERF,FN1,FOSL1,GAB2,GPI,HK2,MAPK6,PAICS,PKM,PNO1,PPP1R12B,STARD13,TRIB1,VIM,XPO5,ZC3H3	BRCA1,Creb,ERK1/2,PGR,SP1,STAT3,let-7
ca_logfc		MITF	-0.12	transcription regulator	Activated	4.187		0.062	3.87	0.00043	AURKB,BRCA1,CCNB1,CDCA3,CDCA8,CENPF,CENPO,CEP55,DSN1,ECT2,ESPL1,FBXO32,HAPLN1,KIF20A,KIF4A,KIFC1,MET,NCAPD2,NUF2,PLK1,SEMA3C,SPAG5,SPC25,TACC3,TPX2,UBE2C
ca_logfc		IGF1	-0.25	growth factor		0.665		0.032	0.54	0.000459	BCL2L11,BHLHE40,BIRC5,BMP4,CCND1,CDKN1A,DDIT3,FN1,IGF2,IGFBP3,IRS1,PLAU,REST,SLC20A1,VEGFA,VIM,XBP1	CDKN1A,Creb,ESR1,FOXO3,HDAC1,IGF1,MAP2K1/2,RB1,RELA,SMAD3,SMARCA4,SP1,STAT3,STAT5a/b,TP53,TP63
ca_logfc		RELA	0.11	transcription regulator		0.921		0.061	0.679	0.000484	ANKRD1,ARHGDIB,BHLHE40,BIRC3,BNIP3L,CAV1,CD274,CD59,CDKN1A,DUSP1,EDN1,EGLN1,FN1,FOSB,GCH1,KIT,MAT2A,NAMPT,NFKB2,PDE4B,PKM,PLAU,PLK1,PXN,SMAD7,STAT5A,TFPI2,VEGFA,VIM	ARNT,CTNNB1,Creb,HIF1A,Hif1,KLF6,MYC,PAK1,RELA,SMAD3,SMARCA4,SP1,STAT3,STAT5a/b,TNF,TP63,TP73
ca_logfc		Notch		group		1.521		0.017	1.472	0.00055	ANKRD1,BIRC5,CDKN1A,ID1,JAG1,S100A11,SMAD3,TAGLN,ZEB1,ZEB2	CTNNB1,Notch,SMAD3
ca_logfc		PTGES	-0.16	enzyme						0.00055	ANXA1,ANXA2,BIRC5,CDKN1A,EZR,FLT1,NOP2,PTMA,RHOA,VIM
ca_logfc		S100A6	0.33	transporter		1.897		0.009	1.868	0.00055	ADAMTS1,ATF3,AURKA,CDKN3,DEPDC1,NCAPH,NEK2,PBK,TPM4,TYMS
ca_logfc		IL1A		cytokine		1.18		0.06	0.94	0.000589	ADORA2B,ALDH3A2,BIRC3,CD274,CDKN1A,CSF1,FGF2,GCH1,GNB4,KITLG,LOX,NR2F2,PDCD1LG2,PDGFA,PLAU,SERPINA3,TNFSF11	HIF1A,IL1A,KLF6,RELA,STAT3
ca_logfc		TFAP2A	0.04	transcription regulator		-1.543		-0.035	-1.465	0.000594	BIRC3,BIRC5,CCNDBP1,CDKN1A,DCLK1,F2R,HIPK3,ITGBL1,PAG1,PLAU,POR,PPARD,SESN3,TPM1,VEGFA
ca_logfc		PDGF BB		complex		1.324		0.068	1.019	0.000712	ATF3,BHLHE40,CCND1,CTGF,DUSP1,DUSP5,EDN1,EGR2,FOSB,IER3,KLHL21,NAMPT,PIM1,PLAU,PPP1R15A,RGS2,RND3,SGK1,SLC2A3,TRIB1	Akt,EZH2,FOXO1,FOXO3,PDGF BB,PGR,STAT3
ca_logfc		EIF3E	0	other		-0.969		-0.031	-0.858	0.000732	ANGPT1,CCND1,CDCA8,CORO1C,DYNC1H1,FGF2,MAD2L1,PLAU,RIN2,SMC2,SNAI1,TENT4A,ZEB2
ca_logfc		E2F3	0.01	transcription regulator	Activated	2.095		0.028	1.965	0.000743	AKR1C1/AKR1C2,AKR1C3,BAIAP2L1,CAV2,CCNA2,CCNB1,CDCA3,CDK1,EDN1,HMGB2,IGF2,LAMA4,MAD2L1,MT1X,NCAPG2,PLK1,PTMA,PTTG1,SERPINH1,SMG6,TK1,TNFAIP2,TPX2,UBE2C
ca_logfc		MXI1	0.12	transcription regulator		-1.915		-0.07	-1.732	0.000807	CCNB1,FOXM1,ID1,IMPDH2,MKI67,MTHFD2,SLC7A1
ca_logfc		mir-218		microrna		-0.614		-0.07	-0.434	0.000807	CDH2,LOXL4,MDGA1,NT5E,PDGFRA,ZEB1,ZEB2
ca_logfc		PDX1		transcription regulator						0.000825	ERO1B,GNAS,GNG12,PAPSS2,PHGDH,PMAIP1,PRSS23,SCG2,SLIT3,TGFBR3
ca_logfc		PRKCE	0.47	kinase		-0.076		0.053	-0.238	0.000825	BIRC3,BIRC5,CAV1,CCND1,CDKN1A,PDGFA,PIM1,RGS2,STAT3,VEGFA	ATF2,Creb,FOXO3,HIF1A,KLF6,MAP2K1/2,PRKCE,Pkc(s),RB1,RELA,SMAD3,SMARCA4,SP1,STAT3,STAT5a/b,TP53,TP63
ca_logfc		EZH2	0.14	transcription regulator		-0.03		0.043	-0.192	0.000828	ABL2,ACKR3,BIRC3,BMP4,CCND1,CCND3,CDKN1A,CTNNA1,CYP1B1,DENND2A,DUSP5,FLT1,FZD1,JAM2,MLH1,NES,PARP9,PDGFRA,PIP5K1C,PLA2G4A,PRICKLE1,SLC1A3,SMAD3,SNAI1,TBX3,TGFB2,VEGFA	EHMT2,EZH2,HDAC1,Histone h4
ca_logfc		E2F7	0.51	transcription regulator						0.000864	CCNA2,CCNB1,ECT2,KIF23,RACGAP1
ca_logfc		HEXIM1	-0.24	transcription regulator	Inhibited	-2.2		-0.03	-2.134	0.000864	ANXA1,CCND1,HEXIM1,LOXL2,TGFB2
ca_logfc		IDH2	0.11	enzyme						0.000864	FN1,TGFB2,VIM,ZEB1,ZEB2
ca_logfc		miR-141-3p (and other miRNAs w/seed AACACUG)		mature microrna		-1.432		-0.07	-1.277	0.000864	CTBP2,CYP1B1,JAG1,VIM,ZEB1
ca_logfc		miR-143-3p (and other miRNAs w/seed GAGAUGA)		mature microrna		-1.571		-0.07	-1.419	0.000864	MAPK7,PLK1,PRC1,TAGLN,TOP2A
ca_logfc		TCF		group						0.000871	ALDH3A2,APOD,ARL4A,BMP4,CCND1,DIO2,EPHB3,ID3,IFITM1,IL1R1,IRS1,MSX2,PTCH1,SEMA3C,SERPINA3,UGCG	AR,CTNNB1,FOXM1,SMAD3,STAT3,TCF,TCF7L2
ca_logfc		EHF		transcription regulator		0.277		0.021	0.202	0.000986	ANGPTL4,BMP4,CCBE1,CDK1,CRABP2,JAG1,KDR,PPARD,SERPINA3,TFPI,THY1,VEGFA,ZFP36L1
ca_logfc		PCDH11Y		other		-0.563		0.07	-0.76	0.00106	AXIN1,BMP4,CCND1,CCND3,ENO2,FOSL1,SFRP2,WNT7B	AR,CTNNB1,PCDH11Y,SMAD3,STAT3,TCF,TCF7L2
ca_logfc		CEBPA		transcription regulator		0.12		0.02	0.041	0.00108	ACSL1,AKAP12,ANXA1,ASNS,CDKN1A,CHI3L1,CTNNA1,EPHX1,FOXO1,GATA2,GCH1,LGALS1,PFN2,PLOD2,RAB31,RGS2,RIN1,SECTM1,TNFSF10,TRIB1,VDR,VLDLR
ca_logfc		MET	0.22	kinase		1.835		0.049	1.681	0.00116	AREG,CD274,CDH2,CDKN1A,FN1,ITGB1,PIM1,SNAI1,TGFA,VEGFA,VIM	BRCA1,Creb,ERK,ERK1/2,FOXO3,HIF1A,JUN,MET,MYC,NFE2L2,PGR,PI3K (family),PPARG,RELA,SMAD3,SMARCA4,SP1,STAT3,STAT5a/b,TP53,TP63
ca_logfc		TCF7L2	0.08	transcription regulator		1.224		0.037	1.128	0.00116	ANXA1,ASPH,BIRC5,CAMK2N1,CCND1,CDKN1A,IRS1,JAG1,SNAI2,SUZ12,VEGFA	AR,Akt,CTNNB1,EZH2,FOXM1,FOXO1,FOXO3,PGR,RNA polymerase II,SMAD3,STAT3,TCF,TCF7L2
ca_logfc		ATF3	0.75	transcription regulator		-1.89		-0.005	-1.876	0.00118	ASNS,ATF3,AURKA,AURKB,CDK1,ID1,LDLR,NEK2,PLK1
ca_logfc		KLF4	0.19	transcription regulator		0.634		0.014	0.597	0.00118	BUB1B,CCNB1,CDKN1A,CENPE,FOXM1,ODC1,PFKP,SNAI2,VIM
ca_logfc		Mek		group		1.846		0.029	1.718	0.0012	AXL,BCL2L11,BIRC5,BMF,CCND1,CDCP1,CDKN1A,DDR2,FASN,FOSL1,HRH1,ID1,IER3,ITGB1,KDR,MAFF,NOL3,PDGFRA,PDGFRB,PMAIP1,PPARGC1A,RND3,SACS,SEMA3C,SEMA4C,SLC16A6,SLC20A1,VIM,ZEB1	AR,Akt,CTNNB1,Creb,ERK,EZH2,FOXO1,FOXO3,MYC,Mek,PGR,PPARG,RB1,RNA polymerase II,SMAD3,STAT3,TCF,TCF7L2
ca_logfc		Histone h4		group						0.00129	CCND1,CCND3,CDC25C,CDK1,CDKN1A,FASN,FOXM1,G6PD,PMAIP1,PREX1,RPL12,SFRP1,TNFSF10,TNFSF11,TYMS	CDKN1A,EHMT2,HDAC1,Histone h4,RB1,SP3,TP53,TP73
ca_logfc		PRKAA1	-0.13	kinase		1.387		0	1.387	0.00131	ACKR3,BIRC3,CDKN1A,CENPF,CLU,FKBP5,FN1,LMO4,MMP16,OPHN1,RGS2,RND3,TNFSF15
ca_logfc		HDAC1	0.01	transcription regulator						0.0014	CCNB1,CCNB2,CCND1,CDC25C,CDK1,CDKN1A,FOXM1,GNAS,ID1,PMAIP1,PREX1,SERPINB2,SMAD7,SNAI2,TOP2A,TYMS	EHMT2,FOXO1,HDAC1,Histone h3,Histone h4,MYBL2,RB1,RNA polymerase II,TP53,TP63,TP73
ca_logfc		DNMT1	-0.02	enzyme	Inhibited	-2.42		-0.057	-2.281	0.00142	BIRC5,CDC25C,CDK1,CDKN1A,DLC1,RASSF1,SERPINB2	DNMT1,EHMT2
ca_logfc		PAK1	0.29	kinase		1.15		0.023	1.09	0.00142	CCNB1,CCND1,CDKN1A,FN1,FOSL1,TFPI,VEGFA	AR,BRCA1,CREB1,CTNNB1,Creb,ERK,ERK1/2,MYC,P38 MAPK,PAK1,PGR,PPARG,RB1,RNA polymerase II,SMAD3,SP1,STAT3,TCF,TCF7L2,TP53,TP63
ca_logfc		COL18A1	0.03	other		0.387		-0.055	0.614	0.00147	CCND1,CCNDBP1,CDKN2C,DDIT4,EGLN1,F2R,FGF2,FN1,HGF,ID1,ID3,KDR,PLAU,STAT3,TNFRSF1A,TNFRSF21,VEGFA	COL18A1,ETS1,HIF1A,KLF6,RELA,STAT3
ca_logfc		AKT1	-0.05	kinase		0.172		0.005	0.157	0.00161	AKR1C1/AKR1C2,BCL2L11,CCND1,DIAPH3,FOSB,FOXO1,GCLM,GSR,ITGB1,NQO1,UNC5B	AKT1,Akt,Creb,ERK,EZH2,FOXO1,FOXO3,PGR,PPARG,STAT3
ca_logfc		JUN	0.14	transcription regulator		0.853		0.043	0.725	0.00166	ASNS,AXL,BIRC3,CAPN2,CCND3,CD274,CDK1,CDKN1A,DIO2,DUSP1,DUSP5,ERCC4,FOSL1,IL7R,PDK1,PEA15,PRKCE,PTPRD,SMAD7,SNAI2,VEGFA,VIM,XPO5,ZEB1,ZEB2	ARNT,Akt,CTNNB1,ESR1,EZH2,FOXO1,FOXO3,HDAC1,HIF1A,Hif1,JUN,MYC,PGR,RB1,RELA,RNA polymerase II,SP1,STAT3
ca_logfc		NR1H4		ligand-dependent nuclear receptor		-1.48		-0.053	-1.332	0.00168	ADH1B,EDN1,FASN,PGAM1,PGM1,PNPLA3,PTGS1,TPI1
ca_logfc		CRHR1		g-protein coupled receptor		0.647		0.023	0.607	0.00168	KCNMA1,SLC2A1,SLC2A3,VEGFA
ca_logfc		CRHR2		g-protein coupled receptor		-0.431		-0.035	-0.371	0.00168	KCNMA1,SLC2A1,SLC2A3,VEGFA
ca_logfc		JMJD1C	0.47	enzyme		0		0.07	-0.14	0.00168	CDKN1A,ETV6,FLT1,ID1	EGR1,JMJD1C
ca_logfc		ONECUT1		transcription regulator						0.00168	CEBPD,PPARD,RARG,RORA
ca_logfc		PLCD1	-0.08	enzyme		-0.152		-0.07	-0.013	0.00168	SNAI1,SNAI2,VIM,ZEB1
ca_logfc		PPID	0.03	enzyme		0		0.07	-0.14	0.00168	SNAI1,SNAI2,VIM,ZEB1
ca_logfc		TGFB3	-0.25	growth factor		0		0.07	-0.14	0.00168	CD59,ENG,PLOD2,SCD
ca_logfc		ETV5	0.19	transcription regulator		1.195		0.039	1.093	0.00172	CCND1,CDH2,CLDN1,CTNNA1,FN1,FXYD5,ITGB1,KRT7,SNAI2,ZEB1
ca_logfc		PPARGC1A	-1.02	transcription regulator		0.574		0.04	0.466	0.00172	CDKN1A,ESRRA,FASN,INSIG1,INSIG2,LDLR,PCK2,PMAIP1,SESN2,THRA
ca_logfc		AHR	-0.11	ligand-dependent nuclear receptor		0.707		0.023	0.641	0.00176	ADM,AREG,CCND1,CYP1B1,EDN1,SERPINB2,SNAI1,TGFB2,VEGFA	AHR,BRCA1,Creb,ERK1/2,ESR1,HDAC1,PGR,RARA,SMAD3,SP1,STAT3
ca_logfc		CD3 group		group		-0.922		0.055	-1.083	0.00176	ACSL3,CCND3,EGR2,FASN,LPCAT3,PLA2G4A,PLA2G4C,SCD,STAT3	CD3 group,EHMT2,HDAC1,Histone h4
ca_logfc		SFN		other		-1		0.07	-1.14	0.00176	CDH2,DSP,FKBP5,IL1R1,PDK4,SGK1,SNAI2,VIM,ZEB1	HIF1A,JUN,MYC,SFN,SP1
ca_logfc		EZR	0.19	other		-0.954		-0.032	-0.876	0.0018	ATF3,ATF4,CDH2,DDIT3,DDIT4,TRIB3
ca_logfc		HCAR2		g-protein coupled receptor	Inhibited	-2.449		-0.07	-2.277	0.0018	IQGAP3,KIF14,KIF20A,PLK1,PLK4,WEE1
ca_logfc		N-cor		group						0.0018	CCND1,CDKN1A,HES1,IGFBP3,SNAI2,TNFSF11
ca_logfc		OGT	-0.1	enzyme	Activated	2.449		0.057	2.309	0.0018	BIRC5,CCND1,FOXM1,NEK2,PLK1,VIM	AR,Akt,CTNNB1,EZH2,FOXO1,FOXO3,OGT,PGR,SMAD3,STAT3,TCF,TCF7L2
ca_logfc		TRPC1	0.09	ion channel		-1.664		0.045	-1.773	0.0018	CCND1,CCND3,CDKN1A,FOXO1,KDR,S1PR3	Akt,BRCA1,CTNNB1,Creb,ERK1/2,EZH2,FOXO1,FOXO3,PGR,PPARG,PRKCD,RB1,SP1,STAT3,TRPC1
ca_logfc		ECM1	0.12	transporter		0.55		0.07	0.393	0.00204	SNAI1,SNAI2,VIM,ZEB1,ZEB2
ca_logfc		FASN	-0.65	enzyme		-0.655		-0.07	-0.517	0.00204	CDH2,DDIT3,DDIT4,FASN,VIM
ca_logfc		IDH1	-0.37	enzyme						0.00204	FN1,TGFB2,VIM,ZEB1,ZEB2
ca_logfc		LCOR	-0.1	transcription regulator		-1.46		-0.018	-1.422	0.00204	ADORA1,CDKN1A,CYP26B1,FKBP5,TFPI2
ca_logfc		POU5F1		transcription regulator		1.489		0.023	1.399	0.00219	BCL10,BCL2L11,BIRC3,BMP4,BNIP3,BNIP3L,CASP2,CDH2,DAPK1,DLX1,EN1,GATA2,NR2F2,PMAIP1,SNAI1,SNAI2,TNFRSF1A,TNFRSF21,TNFSF10,ZEB1,ZEB2	POU5F1,SOX2
ca_logfc		ATF2	0	transcription regulator		1.172		0.07	1.016	0.00234	ASNS,ATF3,CCND1,DDIT3,DUSP1,FN1,MAT2A
ca_logfc		FOXO4	0.09	transcription regulator		1.901		0.07	1.717	0.00234	BNIP3,CDKN1A,CTGF,IER3,JAG1,PSMD11,SGK1	CDKN1A,FOXO4,RB1,TP53
ca_logfc		STK11	-0.14	kinase		0.015		-0.047	0.127	0.00234	CCNA2,CCND1,CD274,ETV4,FN1,ID1,SNAI1	AR,Akt,CTNNB1,ERBB2,ESR1,EZH2,FOXO1,FOXO3,IGF1,JUN,MET,MYC,PAK1,PGR,RB1,RELA,SP1,STAT3,STK11
ca_logfc		HMOX1	-0.27	enzyme		-1.265		-0.013	-1.224	0.00239	ANGPT1,CD274,ENG,HGF,ID1,ID3,KDR,TEK,TGFB2,VEGFA
ca_logfc		Pkc(s)		group	Inhibited	-2.368		0.022	-2.445	0.00243	ATF3,BCL2L11,CDKN1A,CPT1A,DDIT3,FGF2,FOSL1,HMGCR,IGF2,NQO1,PPP1R15A,RGS2,VEGFA,XBP1	ATF2,BRCA1,Creb,ERK,ERK1/2,ESR1,HDAC1,PGR,PPARG,Pkc(s),SP1,STAT3
ca_logfc		ETS1	0.16	transcription regulator		0.881		0.07	0.699	0.00271	ARHGDIB,ARL4C,B4GALT5,CTGF,FN1,HGF,HS2ST1,INSIG1,MET,NQO1,PHF12,PLAU,PML,RHOBTB3,TGFA,TGFB2,ZEB1
ca_logfc		ERK1/2		group		1.228		0.033	1.078	0.00271	AREG,BCL2L11,BRCA1,CAT,CCND1,CDC25C,CDK1,DDIT3,EZR,FGF2,FKBP5,FN1,FOSB,FOXO1,HK2,ID1,KIF2C,MAP2K2,PFKFB4,PKM,SGK1,SNAI1,VEGFA,WISP1	BRCA1,CTNNB1,Creb,ERK1/2,ESR1,EZH2,HDAC1,NR3C1,PGR,RELA,SMAD3,SMARCA4,SP1,STAT3,STAT5a/b,TNF,TP53,TP63,estrogen receptor
ca_logfc		ACTA2	0.13	other						0.00271	MET,PTK2,VIM
ca_logfc		CACNA1C	-0.17	ion channel						0.00271	ANXA2,ENO1,S100A10
ca_logfc		CTNND1	0.04	other						0.00271	CDH2,SNAI1,VIM
ca_logfc		GSTA4	0.03	enzyme						0.00271	CCNB1,CDC25C,CDK1
ca_logfc		HHEX	0.3	transcription regulator						0.00271	ENG,FLT1,KDR
ca_logfc		MEF2D	0.05	transcription regulator						0.00271	FN1,VIM,ZEB1
ca_logfc		PDLIM1	0.24	transcription regulator						0.00271	PDLIM1,SNAI1,VIM
ca_logfc		PPP5C	-0.14	phosphatase						0.00271	CDKN1A,DUSP1,SGK1	CDKN1A,PPP5C,RB1,TP53
ca_logfc		PTPN23	0.03	phosphatase						0.00271	CDH2,SNAI1,VIM
ca_logfc		TP53BP2	0.03	other						0.00271	CTGF,VIM,ZEB1	AR,CTNNB1,SMAD3,STAT3,TCF,TCF7L2,TP53BP2
ca_logfc		UBQLN1	-0.03	other						0.00271	SNAI1,VIM,ZEB1
ca_logfc		WISP3		growth factor						0.00271	BMP4,SNAI1,ZEB1
ca_logfc		mir-190		microrna						0.00271	CLDN1,SNAI1,VIM
ca_logfc		SMAD3	0.24	transcription regulator		0.376		0.058	0.196	0.00305	ANKRD1,ASPN,CD59,CDKN1A,FN1,FSTL3,POR,PTPRK,SMAD7,SNAI1,SNAI2,TBX3,VEGFA,VIM	AR,BRCA1,CTNNB1,Creb,ERK1/2,FOXM1,PGR,SMAD3,SP1,STAT3,TCF,TCF7L2
ca_logfc		PRKCD	0.12	kinase	Activated	2.035		0.039	1.846	0.00314	BIRC3,BIRC5,CAMSAP1,CCND1,CDKN1A,FBN1,FOSL1,FZD1,GPRC5A,HJURP,HRH1,KIF2C,LDLR,NES,NFKB2,PALMD,PPP1R15A,PTCH1,RCAN1,SERPINB2,SIK3,STAT3,UGCG,ZEB1	AR,Akt,CTNNB1,Creb,ERK,EZH2,FOXO1,FOXO3,PGR,PPARG,PRKCD,RB1,SMAD3,STAT3,TCF,TCF7L2
ca_logfc		KLF11	-0.08	transcription regulator	Inhibited	-2.236		0.07	-2.393	0.00318	CAT,DIO2,HADHB,PDK4,PPARGC1A,SLC25A20
ca_logfc		STUB1	-0.03	enzyme	Inhibited	-2.236		-0.07	-2.079	0.00318	CCNA2,CDC25C,CDK1,CDKN1A,RAD51,VEGFA	AHR,AR,ELK1,ERBB2,ESR1,HDAC1,MYBL2,MYC,PGR,RARA,RB1,RELA,RNA polymerase II,SMAD3,SP1,STAT3,STUB1,TP53,TP63,TP73
ca_logfc		TGFBR1	0.09	kinase		-0.409		0.059	-0.55	0.00318	BIRC5,CTGF,EDN1,PTPRK,SNAI1,VIM	CTNNB1,SMAD3,TGFBR1
ca_logfc		mir-154		microrna		-0.067		-0.047	0.046	0.00318	AXL,BCL2L11,BIRC5,CCND1,KIT,STAT3	Akt,EZH2,FOXO1,FOXO3,PGR,STAT3,mir-154
ca_logfc		CYR61	0.11	other		0.711		0.065	0.506	0.00326	CCND1,FN1,FZD7,ITGA2,ITGB1,KDR,MSX2,SFRP1,VEGFA,WNT7B	BRCA1,CYR61,Creb,ERK1/2,PGR,SP1,STAT3
ca_logfc		RBM5	0.09	other		-0.733		-0.04	-0.597	0.00331	ADAM9,ANXA1,BIRC3,GBE1,INSIG1,MLH1,MYO1B,PIM1,PLK4,SERPINH1,TNFRSF10D,TSPAN6
ca_logfc		ATF4	0.41	transcription regulator	Activated	2.139		0.07	1.935	0.00355	ASNS,ATF3,CA9,DDIT3,DDIT4,PCK2,PHGDH,PMAIP1,VEGFA
ca_logfc		ELK1	-0.11	transcription regulator		1.764		0.055	1.623	0.00355	CDKN1A,FOSL1,INSIG2,ITGB1,MECOM,MTHFD2,NUPR1,SNAI1,TPD52L1
ca_logfc		MYB		transcription regulator		0.904		0.063	0.719	0.00355	ADM,BIRC5,CCNB1,CCND1,CDH2,FN1,SNAI1,SNAI2,VIM
ca_logfc		PKM	0.3	kinase		1.593		0.023	1.523	0.00355	CCND1,CDH2,ITGB1,PDK1,PKM,PTK2,SLC2A1,SNAI2,STAT3	AR,ARNT,CTNNB1,HIF1A,Hif1,PKM,RELA,SMAD3,SMARCA4,STAT3,STAT5a/b,TCF,TCF7L2,TP63
ca_logfc		SNAI2	-0.43	transcription regulator		0.873		0	0.873	0.00367	AXL,CCND1,ITGB1,NES,SNAI2,VDR,VIM
ca_logfc		KLF6	0.14	transcription regulator		-0.869		0.023	-0.933	0.00373	ATF3,BCL2L11,CDH2,CDKN1A,MKI67,PMAIP1,TFPI2,VEGFA	AR,CTNNB1,HIF1A,KLF6,RELA,SMAD3,STAT3,TCF,TCF7L2
ca_logfc		DANCR	-0.25	other		-0.447		-0.055	-0.325	0.00406	CDH2,SNAI1,SNAI2,VIM,ZEB1
ca_logfc		EHMT2	-0.06	transcription regulator						0.00406	BIRC5,CDKN1A,MLH1,PMAIP1,SIAH1	EHMT2,HDAC1,Histone h4
ca_logfc		NELFA	-0.13	other						0.00406	CCNB2,CDKN1A,CYP1B1,DLGAP5,TOP2A
ca_logfc		NKX2-1		transcription regulator		0.45		-0.05	0.562	0.00406	MYBPH,SMAD7,SNAI1,SNAI2,TGFB2
ca_logfc		NR5A2		ligand-dependent nuclear receptor		0.612		0	0.612	0.00406	CCND1,CDKN1A,FASN,HMGCR,LDLR	CDKN1A,EHMT2,HDAC1,Histone h3,Histone h4,NR5A2,RB1,RNA polymerase II,SREBF1,SREBF2,TP53
ca_logfc		ZBTB17	-0.25	transcription regulator						0.00406	CDKN1A,DDB2,DDIT3,PMAIP1,RHOA
ca_logfc		ATF6	0	transcription regulator		1.667		0.064	1.474	0.00436	AURKA,BUB1,CDKN3,DAPK1,DNAJB11,FDPS,HMMR,LMAN1,NUCB2,UBE2C
ca_logfc		VEGFA	0.36	growth factor		1.258		0.056	1.085	0.00436	ANGPT1,FLT1,HES1,ITGA2,ITGB1,KDR,NR2F2,PLAU,RCAN1,VEGFA	JUN,MET,STAT3,VEGFA
ca_logfc		MZF1	-0.01	transcription regulator						0.00448	AXL,CDH2,FGF2,PADI1
ca_logfc		NET1	-0.09	other		-1.131		-0.07	-0.992	0.00448	CDH2,FN1,ITGB1,SNAI2
ca_logfc		ROR1	0.26	kinase		0		0.023	-0.047	0.00448	SNAI1,SNAI2,VIM,ZEB1
ca_logfc		ST6GALNAC1		enzyme		0.283		0.07	0.144	0.00448	CDH2,SNAI1,SNAI2,VIM
ca_logfc		POU2F2	0.67	transcription regulator		1.257		0.07	1.005	0.00469	ALDOC,ARG2,EIF2S2,ELL2,ENO1,FRMD4A,MCM7,PFKFB4,POU2F2,SCD,STAT3,TNFAIP2,TNFRSF21,XBP1
ca_logfc		AZGP1		transporter		-0.219		-0.027	-0.154	0.00521	BMP4,CCND1,DSP,GYS1,HK2,VIM
ca_logfc		SP4	0.14	transcription regulator						0.00521	BIRC5,CCND1,CDKN1A,FLT1,MAT2A,VEGFA
ca_logfc		CUX1	0.19	transcription regulator						0.0053	ARHGDIB,CDH2,FLNA,PTK2,RHOBTB3,SNAI1,SNAI2,VIM
ca_logfc		Hsp27		group		-0.928		0.026	-0.992	0.00549	CCND1,CD274,CDKN1A,CSF1,IL6R,NTRK1,STAT3	Akt,EZH2,FOXO1,FOXO3,Hsp27,PGR,STAT3
ca_logfc		NPC2	-0.09	transporter		0.522		-0.07	0.706	0.00549	AKR1C3,PLA2G4A,PTGER2,PTGER4,PTGS1,STAT3,TCF21
ca_logfc		SOX2		transcription regulator		1.264		0.042	1.171	0.00549	CCND1,DLX1,EN1,JAG1,SNAI1,TRIM33,VIM
ca_logfc		FOXL2		transcription regulator		0.166		0.061	-0.026	0.00573	ATF3,CPM,GPRC5B,IER3,MAFF,PPARGC1A,PPP1R15A,RGS2,RSPO3,SERPINB2
ca_logfc		SRF	0	transcription regulator						0.0064	AKAP12,APOLD1,ARHGAP20,CDKN1A,CTGF,DUSP5,EGR2,EPG5,EZR,FILIP1L,FOSB,FOSL1,MINDY2,MYH9,MYL9,RND3,TAGLN,TMEM184C
ca_logfc		BCR (complex)		complex		0.365		0.03	0.299	0.00655	CCND3,FOSB,GBP2,ITGA4,ITGB1,NAMPT,PIM1,POU2F2,XBP1
ca_logfc		RUNX1	0.06	transcription regulator		0.506		0.07	0.353	0.00655	CDKN1A,CHI3L1,GATA2,IL6R,MECOM,MYH9,MYL9,NTRK1,PMAIP1
ca_logfc		PPARG	-0.25	ligand-dependent nuclear receptor		0.787		0.006	0.769	0.0069	ANGPTL4,BIRC5,CAV1,CAV2,CCND1,CDKN1A,FN1,IGFBP3,INSIG1,INSIG2,PDK4,TNFSF10,VEGFA	EHMT2,HDAC1,HIF1A,Histone h4,KLF6,PPARG,RELA,STAT3
ca_logfc		FOXA1		transcription regulator		-0.796		-0.025	-0.719	0.00697	ALDH6A1,ANXA1,CDKN1A,EPHX1,FMN1,FNDC3B,FSTL1,GBP2,JAG1,PISD,RASSF1,RORA,SNAI2,XBP1
ca_logfc		BRD4	-0.01	kinase		1.238		0.068	0.946	0.00701	AURKB,BHLHE40,CCND1,DERL3,ETV6,FADS1,FBN1,FN1,ITGA4,ITGB1,LOX,LOXL2,MTHFD1L,NAV1,NQO1,PDGFA,PDGFC,PDGFRB,PIM1,PLAU,SLC38A5,XBP1
ca_logfc		mir-122		microrna	Inhibited	-2.584		-0.07	-2.279	0.00715	ALDOA,G6PD,GYS1,IQGAP1,LETM1,MAP3K12,MAP4,MTHFD2,NUMBL,PKM,PTPN14,PXN,RBM3,RIMS1,SH3BGRL3,SLC7A1,VIM,WARS,YARS
ca_logfc		EIF2AK3	-0.02	kinase	Activated	2.189		0.056	2.066	0.0072	ATF4,CA9,DDIT3,FGF2,VEGFA
ca_logfc		FN1	0.2	enzyme		-1.387		0.014	-1.418	0.0072	CCND1,ITGB1,KRT7,NES,SNAI2	Akt,EZH2,FN1,FOXO1,FOXO3,PGR,STAT3
ca_logfc		LINC01139	-0.56	other		0.447		0.07	0.29	0.0072	ALDOA,ANGPTL4,BHLHE40,IGFBP3,PKM	ARNT,CTNNB1,HIF1A,Hif1,LINC01139,RELA,STAT3
ca_logfc		LRP6	-0.04	transmembrane receptor		0.492		-0.028	0.555	0.0072	CAV1,HK2,RHOA,SLC2A3,VIM
ca_logfc		mir-203		microrna		-1		-0.014	-0.969	0.0072	BIRC5,HES1,JAG1,LIFR,SUZ12
ca_logfc		SIRT1	-0.07	transcription regulator	Activated	2.773		0.02	2.718	0.00743	BIRC3,BIRC5,BNIP3,CDH2,FN1,HMGCR,LDLR,NR1D1,PDK4,ZEB1	HDAC1,MYBL2,RB1,SIRT1,TP53,TP63,TP73
ca_logfc		STAT5a/b		group		0.426		0.06	0.248	0.00743	CCND1,CDKN1A,CDKN2C,EPHA4,IDI1,MMD,PDE4B,PIM1,SLC2A3,UGP2
ca_logfc		WISP2	0.1	growth factor		0		-0.029	0.093	0.00743	CLDN1,CTGF,DSP,FN1,SMAD3,SNAI2,TGFBR3,VIM,XBP1,ZEB1
ca_logfc		E2F4	-0.28	transcription regulator						0.00768	ANLN,AURKB,BRCA1,CCNA2,CCND1,CDK1,CDKN1A,CDKN2C,CENPE,ECT2,FDFT1,HMMR,ID3,KIF22,KIF4A,MAD2L1,MKI67,MLH1,NDC80,NEK2,NFE2L1,PLK1,PRC1,PTTG1,RAD51,SFPQ,SMC2,SPAG7,SUZ12,TK1,TOP2A,TTK
ca_logfc		MAP2K1	0.14	kinase		-0.479		0.054	-0.647	0.00799	ATF3,BCL2L11,CD274,CDKN1A,DUSP1,DUSP5,FOSL1,GPRC5B,PLA2G4A,SNAI2,UNC5B	Creb,ELK1,MAP2K1,PPARG
ca_logfc		CTBP1	-0.21	enzyme		-1.387		-0.006	-1.373	0.00806	ACKR3,BRCA1,CDKN1A,CYP26B1,FKBP5,MMD
ca_logfc		GLI2	0.08	transcription regulator		0.48		0.028	0.426	0.00806	CCND1,CLU,COL10A1,HHIP,IL6R,JAG1
ca_logfc		P38 MAPK		group	Activated	2.121		0.05	1.902	0.00839	ANK1,ANXA5,ATF3,CDKN1A,CTGF,DDB2,DIO2,EGR2,FLNA,FN1,IER3,KDELR3,MAP4,PLA2G4A,PPARGC1A,RCAN1,RND3,SNAI1,TGFA,TNFSF10,TOP2A,TRIB1,ULK1,VDR,VEGFA	Creb,ESR1,HDAC1,JUN,MET,MYBL2,P38 MAPK,PPARG,RB1,RELA,SP1,STAT3,TNF,TP53,TP63,TP73
ca_logfc		RNA polymerase II		complex						0.00851	BRCA1,CAP2,CCNB1,CCNB2,CDKN1A,CYP1B1,DLGAP5,ENO1,ESRRA,GAPDH,ID1,IGFBP3,LDLR,PTK2,RND3,RPL12,SPAG7,TLN1,TOP2A,WDR36,WNT7B	HDAC1,MYBL2,RB1,RNA polymerase II,TP53,TP63,TP73
ca_logfc		RB1	0.12	transcription regulator		-0.73		-0.021	-0.685	0.00871	BCL2L11,BIRC5,BRCA1,CCNA2,CCNB1,CCND1,CDKN1A,FLT1,GMPS,ID1,KDR,PLK1,RAD51,TYMS,ULK1,VEGFA,ZEB1,ZEB2	Histone h3,RB1,RNA polymerase II
ca_logfc		PADI2	2.99	enzyme		0		0.07	-0.14	0.0093	MKI67,SNAI1,SNAI2,VIM
ca_logfc		PRKDC	0.03	kinase		0.152		0.05	0.053	0.0093	BIRC3,CCND1,EGR2,NR1D1
ca_logfc		PTPN6		phosphatase		-0.747		-0.047	-0.655	0.0093	CDH2,FN1,STAT3,VIM	HIF1A,KLF6,PTPN6,RELA,SMAD3,SMARCA4,STAT3,STAT5a/b,TP63
ca_logfc		TAZ	-0.21	enzyme	Activated	2		0.07	1.86	0.0093	ANKRD1,CTGF,EDN1,TAGLN
ca_logfc		XPO1	-0.1	transporter						0.0093	CCND1,CDKN1A,IGFBP3,MET
ca_logfc		ZBTB7A	-0.43	transcription regulator						0.0093	CDKN1A,PFKP,PKM,SLC2A3
ca_logfc		BHLHE41	0.18	transcription regulator						0.00972	ANGPTL4,CA9,HK2
ca_logfc		CBR3-AS1	-0.32	other						0.00972	CCND1,CDH2,VIM
ca_logfc		EIF4EBP1	0.19	translation regulator						0.00972	CCND1,PHLPP1,PHLPP2
ca_logfc		FOXD2-AS1	-0.28	other						0.00972	CDH2,HES1,SNAI1
ca_logfc		HAS1		enzyme						0.00972	CCNB1,CDC25C,CDK1	AR,ERBB2,ESR1,HAS1,PGR,RB1,RELA
ca_logfc		HIF3A	0.1	transcription regulator						0.00972	SLC2A1,STAT3,VEGFA	HIF3A,RELA,SMAD3,SMARCA4,STAT3,STAT5a/b,TP63
ca_logfc		HOXB9		transcription regulator						0.00972	ANGPTL2,FGF2,TGFB2
ca_logfc		Hif		complex						0.00972	ANGPTL4,CKB,TGFA
ca_logfc		Hif1		complex						0.00972	ALDOA,PGK1,VEGFA
ca_logfc		IRS1	-0.28	enzyme						0.00972	SNAI1,SNAI2,VEGFA	Akt,EZH2,FOXO1,FOXO3,IRS1,PGR,STAT3
ca_logfc		MAD2L2	-0.07	enzyme						0.00972	CDH2,SNAI2,VIM	MAD2L2,SNAI2
ca_logfc		MFAP2	0.11	other						0.00972	ITGA4,PTCH1,VCAN
ca_logfc		MUCL1		other						0.00972	CCND1,CCND3,CDKN1A	HIF1A,JUN,MUCL1,MYC,SP1
ca_logfc		PFKFB3	0.01	kinase						0.00972	CCND3,CDC25C,CDK1
ca_logfc		PORCN	-0.08	enzyme						0.00972	BIRC5,CCND1,FZD7
ca_logfc		RET		kinase						0.00972	ATF4,MET,PMAIP1
ca_logfc		RGCC	0.32	other						0.00972	CDH2,SNAI1,SNAI2
ca_logfc		SLPI	-0.2	other						0.00972	CCND1,IGFBP3,LOX
ca_logfc		URI1	0.12	transcription regulator						0.00972	CCNB1,CDK1,FKBP5
ca_logfc		VIM	0.33	other						0.00972	AXL,ITGB1,PLAU
ca_logfc		ZAP70		kinase						0.00972	ANXA1,BCL2L11,FKBP5	BRCA1,Creb,ERK1/2,PGR,SP1,STAT3,ZAP70
ca_logfc		mir-143		microrna						0.00972	HK2,MAPK7,TAGLN
ca_logfc		BRAF	0.14	kinase		1.941		0.014	1.914	0.00989	BCL2L11,BIRC3,BMF,CCND1,CDK1,ITGB1,RND3,XBP1	ATF2,BRAF,BRCA1,CTNNB1,Creb,ERK,ERK1/2,FOXO3,MAP2K1/2,MYC,Mek,PGR,PPARG,Pkc(s),RB1,SP1,STAT3,TP53
ca_logfc		OSM		cytokine		-0.14		0.052	-0.284	0.00989	ABCC3,ADAMTS3,CDKN1A,IL6R,LDLR,LIFR,OSMR,VEGFA
ca_logfc		EFNA1	-0.15	other		-1.265		-0.031	-1.166	0.00997	BACH1,CRABP2,CTGF,EPHA2,FOSL1,NT5E,NTM,PXN,SLC20A1,TRIM5,UBE2C
ca_logfc		GNA12	-0.03	enzyme	Activated	2.143		0.07	1.912	0.00997	CFL2,DDR2,EZR,F2R,IQGAP1,IRS1,PDGFRA,PXN,RHOA,VAV2,VIM
ca_logfc		SOX11	-0.38	transcription regulator		1.127		0.014	1.077	0.01	ADAM9,CAV1,HILPDA,ITGA4,ITGB1,MSI2,MYO1B,NREP,PAG1,PDGFA,RNF122,SOCS5,TUBA1A,YPEL1
ca_logfc		Raf		group						0.0102	CCND1,CDKN1A,FOSL1,IER3,MAFF,PMAIP1,PPARGC1A,RND3,SEMA3C,SEMA4C,SLC16A6,SLC20A1
ca_logfc		EGFR	0.14	kinase	Activated	2.27		0.049	2.062	0.0103	BCL2L11,CAV1,CCND1,CDCP1,CHI3L1,CTGF,DDIT3,FASN,HK2,IGFBP3,ITGA2,JAG1,MET,PKM,PLAU,POSTN,VEGFA,VIM,ZEB1,ZEB2
ca_logfc		IL6	0.33	cytokine		-1.092		0.036	-1.243	0.0103	ABCC3,BIRC5,CCND1,CDKN1A,CEBPD,CLU,E2F4,ENO2,IL6R,ITGB1,KIT,LDLR,PDGFA,PLAU,RASSF1,SERPINA3,SGK1,STAT3,TNFSF11,VEGFA
ca_logfc		NFYA	-0.14	transcription regulator						0.0111	CBS/CBSL,CDCA8,FASN,LMAN1,LPIN1,PMAIP1,PTTG1
ca_logfc		USF1	-0.05	transcription regulator						0.0111	APLN,CBS/CBSL,CHI3L1,FASN,FBXO32,IGFBP3,P4HA1
ca_logfc		CLCA2		ion channel		-0.692		0.019	-0.734	0.0117	CDH2,CDKN1A,FN1,SNAI1,VIM
ca_logfc		CTLA4		transmembrane receptor	Inhibited	-2.236		-0.045	-2.136	0.0117	CCNA2,MKI67,PADI2,TOP2A,TPX2
ca_logfc		UBE2I	-0.07	enzyme	Activated	2.219		-0.019	2.261	0.0117	CPT1A,PDK4,PML,SGK1,XBP1
ca_logfc		NOX4	0.01	enzyme		0		0.033	-0.08	0.0119	BCL2L11,BMF,CDKN1A,SLC2A1,TGFA,VEGFA
ca_logfc		PRKAA		group		0.851		0.005	0.84	0.0119	BIRC5,CDKN1A,CLDN1,PMAIP1,SNAI1,VIM
ca_logfc		HRAS	-0.03	enzyme		0.106		0.053	0.003	0.0119	AREG,BIRC5,CDKN1A,FOXO1,IGF2,ILK,ITGA4,ITGB1,MET,SESN3
ca_logfc		MTOR	-0.15	kinase		0.082		0.044	-0.054	0.0123	BNIP3,CCND1,CDKN1A,DDIT4,FASN,PHLPP1,PHLPP2,PKM,SNAI2,STAT3,UBE2C
ca_logfc		TAL1		transcription regulator		0.768		-0.008	0.805	0.0125	ADCY3,ASPM,BCOR,BUB1,CCNB1,CDKN3,FBN1,HIVEP3,KIF14,KIF20A,KIT,LARP4B,MELK,MVD,NBAS,NCAPG,PTGER4,PTK2B,PTPRU,RAPGEF5,RASD1,SENP7,SERPINB2,SLC2A3,TNFSF10,TNFSF4,TOX,TTC3,YARS,ZBTB21,ZNF74,ZNF827
ca_logfc		CBX5	0.16	transcription regulator		-0.081		-0.07	0.199	0.0129	AKR1C3,BIRC5,CYP1B1,GCHFR,KIT,PRSS23,RIN2,RORA,SERPINA3,SLC2A3,SLC7A8,STAT5A,TGFBI,TIMP4,TMEM30B,TSPAN13
ca_logfc		EOMES		transcription regulator		-0.707		-0.027	-0.629	0.0131	ADM,ANXA1,FRZB,IGFBP3,KDR,RGS2,TFPI2,TGFBI
ca_logfc		ERG	-0.41	transcription regulator	Activated	2.278		0.061	2.006	0.0136	ARHGAP20,ARHGAP22,CCNA2,CD59,CDK5RAP2,CLIP1,DIAPH3,EPB41L3,EXT1,FLNB,FLT1,HMMR,MET,MYO1D,PARVA,PLAU,PXN,RAPGEF5,RASSF1,TMEM263,TRIOBP,UPF3A,UTRN,VIM,WDR91,ZEB1
ca_logfc		PRKCA	0.05	kinase		-1.154		0.019	-1.192	0.0146	ARHGDIB,ARL4C,CDKN1A,FN1,HES1,HS2ST1,IGFBP3,INSIG1,NQO1,PML,RHOBTB3,TGFB2,VEGFA
ca_logfc		PDLIM2	0	other		-1		0.003	-1.013	0.015	CDC25C,F2RL2,FSTL1,GHDC,IGFBP3,KCTD12,KIT,MECOM,MYL9,NAV1,NR2F1,SPOCD1,STC2,TAGLN,TNS1,WWOX
ca_logfc		HDAC6	0.01	transcription regulator		0.647		0.055	0.515	0.015	ADAMTS1,BIRC5,CYP1B1,PLAU,TGFB1I1,TGFBI,VIM
ca_logfc		JUNB	-0.33	transcription regulator		-1.117		0.059	-1.231	0.015	CD274,FOSL1,MYL12A,SERPINB2,SNAI1,SNAI2,TBX3
ca_logfc		PPARD	-0.27	ligand-dependent nuclear receptor		-0.068		0.061	-0.215	0.015	ANGPTL4,BIRC5,FLT1,ILK,PDK4,PPARD,VEGFA
ca_logfc		BMI1	-0.16	transcription regulator						0.015	AURKA,BNIP3,CDKN1A,DLC1,HK2,LOX,MET,NID1,P4HA1,PARP9,SMAD3
ca_logfc		DAB2IP	0.18	other		-0.017		-0.053	0.088	0.0166	CDKN1A,CLU,VIM,ZEB1
ca_logfc		DCLK1	0.21	kinase		0		0.07	-0.14	0.0166	SNAI1,SNAI2,ZEB1,ZEB2
ca_logfc		FZD8	-0.09	g-protein coupled receptor		0.934		0.035	0.865	0.0166	CTGF,FN1,VCAN,VIM
ca_logfc		MUC4		other		1.246		0.053	1.143	0.0166	CCND1,CDH2,SNAI1,VIM
ca_logfc		miR-200b-3p (and other miRNAs w/seed AAUACUG)		mature microrna		-0.872		-0.07	-0.732	0.0166	FHOD1,JAG1,VIM,ZEB1
ca_logfc		NFKB1	-0.16	transcription regulator		-0.64		0.07	-0.811	0.0166	ANKRD1,BHLHE40,CD59,CHI3L1,CTGF,DUSP1,FOSB,GFRA1,KHSRP,MAT2A,PLAU,PXN,TNFSF10,VEGFA
ca_logfc		RAC1	0.1	enzyme		0.816		0.044	0.709	0.0168	ATF3,CCND1,DUSP1,FOSL1,SNAI2,STAT3
ca_logfc		Igm		complex						0.0169	BCL2L11,BIRC5,CCNA2,CDKN1A,NFKB2,POLH,UGCG,ZFP36L1
ca_logfc		AMPK		complex		0.772		0.07	0.619	0.0178	CAT,CDKN1A,PPARGC1A,SLC2A1,VEGFA
ca_logfc		ATG7	0.07	enzyme		-0.391		-0.035	-0.313	0.0178	BCL2L11,BMF,CDH2,SNAI2,TEK
ca_logfc		HOTAIR		other		0.544		-0.012	0.57	0.0178	ABL2,IFITM1,JAM2,SNAI1,ZEB1
ca_logfc		ID1	-0.73	transcription regulator		0.492		0.047	0.389	0.0178	CCND1,CDKN1A,PTK2,SNAI1,VIM
ca_logfc		NOTCH3	0.24	transcription regulator		1.124		0.07	0.99	0.0178	BIRC5,CDKN1A,DLGAP5,HES1,ID1
ca_logfc		PIK3CA	-0.07	kinase						0.0178	BIRC5,CCNB1,CCND1,FOXM1,GSR
ca_logfc		PTAFR		g-protein coupled receptor		1.342		0.07	1.185	0.0178	BIRC5,CDH2,SNAI1,VIM,ZEB1
ca_logfc		RNF31	-0.42	enzyme		0.447		0.07	0.29	0.0178	ADORA1,AREG,AURKA,CCND1,KCNMA1
ca_logfc		Rb		group						0.0178	AURKB,ECT2,FOXM1,PLK1,TYMS
ca_logfc		SMARCE1	-0.01	transcription regulator		-1.342		0.006	-1.356	0.0178	BRCA1,CCNB1,CDK1,CENPE,CENPF
ca_logfc		TGFB2	0.27	growth factor		1.474		0.07	1.321	0.0178	CD59,FN1,PLOD2,SCD,VCAN
ca_logfc		mir-322		microrna		1.053		-0.023	1.104	0.0178	CDH2,FN1,SMAD7,SMURF2,VIM
ca_logfc		EGF	0.27	growth factor		-0.316		0.064	-0.531	0.0178	AREG,CEBPD,DUSP1,DUSP5,EZR,FASN,MAP3K20,S100A10,SNAI1,SNAI2,TFPI2,VEGFA
ca_logfc		SBDS	0.11	other						0.0183	AKR1C1/AKR1C2,AKR1C3,CTGF,CTH,DDIT3,DERL3,FBXO32,ID1,MAFF,MSX2,MYEF2,OPN3,PPP1R15A,SNAI2,TRIB3
ca_logfc		ADM2	0.57	other						0.0195	IGFBP3,MTUS1
ca_logfc		BANP	0.2	other						0.0195	CCND1,SNAI2
ca_logfc		BARD1	0.33	transcription regulator						0.0195	AURKB,BRCA1
ca_logfc		BAZ1A	-0.13	other						0.0195	IGFBP3,TNFSF11
ca_logfc		BECN1	-0.09	other						0.0195	BCL2L11,BMF
ca_logfc		CDC27	-0.04	other						0.0195	CCND1,UBE2C
ca_logfc		CREB3	0.03	transcription regulator						0.0195	ANXA1,CCND3
ca_logfc		CRH	2.66	cytokine						0.0195	SLC2A1,SLC2A3
ca_logfc		CRTC3	-0.22	other						0.0195	CRH,PPARGC1A
ca_logfc		Camk		complex						0.0195	KDR,S1PR3
ca_logfc		DAPK3	0.04	kinase						0.0195	BIRC5,CCND1
ca_logfc		DLX4		transcription regulator						0.0195	FGF2,VEGFA
ca_logfc		DNAJC3	-0.03	other						0.0195	ATF4,DDIT3
ca_logfc		ELK4	-0.12	transcription regulator						0.0195	FOSL1,INSIG2
ca_logfc		ELOA	0.1	transcription regulator						0.0195	ATF3,CDKN1A
ca_logfc		ESRP2		other						0.0195	ZEB1,ZEB2
ca_logfc		EXOC7	0.01	transporter						0.0195	SNAI1,ZEB2
ca_logfc		FES	-0.12	kinase						0.0195	CSF1,ITGA4
ca_logfc		FOLR1		transporter						0.0195	CAV1,TYMS
ca_logfc		FOXD3		transcription regulator						0.0195	CDKN1A,RND3
ca_logfc		GALNT3	-0.08	enzyme						0.0195	CDH2,FN1
ca_logfc		GPBAR1		g-protein coupled receptor						0.0195	CCND1,DIO2
ca_logfc		H2AFZ	0.03	other						0.0195	CCND1,CDKN1A
ca_logfc		HNRNPD	0.05	transcription regulator						0.0195	FLT1,LDLR
ca_logfc		LMO4	-0.28	transcription regulator						0.0195	CCND1,CUL3
ca_logfc		MED6	0.07	transcription regulator						0.0195	AURKA,IFIT2
ca_logfc		MGAT3	-0.2	enzyme						0.0195	CDH2,SNAI1
ca_logfc		MTBP	0.09	other						0.0195	CDKN1A,ODC1
ca_logfc		NASP	-0.03	other						0.0195	CCND1,CDKN1A
ca_logfc		NCK1	0.12	kinase						0.0195	ATF4,DDIT3
ca_logfc		NOV	0.38	growth factor						0.0195	ITGA2,ITGB1
ca_logfc		OPRM1		g-protein coupled receptor						0.0195	CDH2,VIM
ca_logfc		PARP		group						0.0195	SNAI1,VIM
ca_logfc		PIWIL2		enzyme						0.0195	CCND1,STAT3
ca_logfc		PRDX2	-0.02	enzyme						0.0195	CCND1,FOXM1
ca_logfc		PRMT2	0.23	enzyme						0.0195	CCND1,SNAI1
ca_logfc		PRPF19	-0.03	enzyme						0.0195	BRCA1,CDKN1A
ca_logfc		RAD9A	-0.36	enzyme						0.0195	CDKN1A,ITGB1
ca_logfc		RBP3		transporter						0.0195	ATF4,DDIT3
ca_logfc		RNF126	-0.37	enzyme						0.0195	BRCA1,CDKN1A
ca_logfc		SLU7	0.14	enzyme						0.0195	BCL2L11,CDKN1A
ca_logfc		SMAD5	-0.11	transcription regulator						0.0195	ID3,PDGFA
ca_logfc		SNW1	0.09	transcription regulator						0.0195	CCND1,CDKN1A
ca_logfc		SOCS2-AS1		other						0.0195	ACSL3,TNFSF10
ca_logfc		ST8SIA1	0.24	enzyme						0.0195	HMGCR,NES
ca_logfc		TRIM29		transcription regulator						0.0195	CDKN1A,PMAIP1
ca_logfc		TXNIP		other						0.0195	CCNA2,DDIT4
ca_logfc		USP46	0.01	peptidase						0.0195	PHLPP1,PHLPP2
ca_logfc		WWP2	0.08	enzyme						0.0195	SMAD7,VIM
ca_logfc		miR-331-3p (miRNAs w/seed CCCCUGG)		mature microrna						0.0195	CDCA5,KIF23
ca_logfc		HAND2	-0.43	transcription regulator		0.478		0.023	0.417	0.0199	CCBE1,FAP,PDLIM3,PHKA1,PTPRB,SIK1/SIK1B,TPM1
ca_logfc		TBX5		transcription regulator		0.478		0.023	0.417	0.0199	CCBE1,FAP,PDLIM3,PHKA1,PTPRB,SIK1/SIK1B,TPM1
ca_logfc		VHL	-0.02	transcription regulator		-1.498		-0.016	-1.463	0.0199	CDH2,CDKN1A,FTL,MAD2L1,SLC2A1,TGFA,VIM
ca_logfc		EFNA4	0.35	kinase		-1.414		-0.049	-1.277	0.0215	CRABP2,CTGF,FOSL1,KRT7,NT5E,NTM,SLC20A1,UBE2C
ca_logfc		TCF4	-0.09	transcription regulator						0.0215	BIRC5,CCND1,EDN1,IRS1,PLAU,SGK1,VCAN,ZEB1
ca_logfc		THRB	-0.3	ligand-dependent nuclear receptor		-0.808		0.005	-0.82	0.0215	CCND1,CDCA7L,FASN,FRZB,ID1,IGFBP3,MET,POR
ca_logfc		ACKR3	0.21	g-protein coupled receptor						0.0218	CCNB1,CCND1,CDKN1A
ca_logfc		CSF1R	0	kinase						0.0218	CCND1,CDKN1A,CSF1
ca_logfc		EDNRB		g-protein coupled receptor						0.0218	RHOA,TPM1,VEGFA
ca_logfc		ERBB3		kinase						0.0218	FN1,SNAI1,VEGFA
ca_logfc		ERBB4		kinase						0.0218	BRCA1,PGK1,SLC2A1
ca_logfc		GNE	0.13	kinase						0.0218	ASNS,DDIT3,TRIB3
ca_logfc		HOXA-AS2		other						0.0218	CDKN1A,DDIT3,TNFSF10
ca_logfc		HSPA1A/HSPA1B	-0.12	enzyme						0.0218	CDK1,CDKN1A,PTK2
ca_logfc		HYAL1		enzyme						0.0218	CCNB1,CDC25C,CDK1
ca_logfc		IGF2	-0.18	growth factor						0.0218	FN1,IGF2,VEGFA
ca_logfc		NCF1		enzyme						0.0218	CDKN1A,EDN1,FN1
ca_logfc		NFYC	0.03	transcription regulator						0.0218	CDCA8,PTTG1,SGK1
ca_logfc		NRAS	0.16	enzyme						0.0218	CDKN1A,NOL3,SESN3
ca_logfc		Nuclear factor 1		group						0.0218	CHI3L1,ID1,SERPINA3
ca_logfc		PTGER2	-0.72	g-protein coupled receptor						0.0218	BRCA1,PXN,VEGFA
ca_logfc		RBX1	0.27	enzyme						0.0218	BIRC5,CCNB1,CDK1
ca_logfc		SKI	-0.16	transcription regulator						0.0218	CDKN1A,FAP,SMAD7
ca_logfc		SMAD1/5		group						0.0218	ID1,ID3,PDGFA
ca_logfc		TEAD		group						0.0218	CAV2,CTGF,FN1
ca_logfc		mir-8		microrna		-0.641		-0.043	-0.509	0.0222	ABL2,FHOD1,ITGB1,KDR,SNAI1,SUZ12,TGFB2,VIM,ZEB1,ZEB2
ca_logfc		CDK4/6		group		0.087		-0.018	0.156	0.0224	AFAP1,CALU,CCND1,EMSY,ENO1,EPHA2,FLNA,MACF1,NOP2,PDLIM4,TPI1,TUBA1B,TUBA1C,TUBB
ca_logfc		SPI1		transcription regulator		-1.573		0.026	-1.659	0.0224	CCNA2,CCNB1,CCNB2,CCND1,CDKN1A,CHI3L1,EPB41L2,IFIT2,IFITM1,MT1E,MT1X,TNFSF10,TRIM22,VIM
ca_logfc		AURKB	0.66	kinase		-1.673		-0.037	-1.584	0.0229	ANK1,ATF3,CCNA2,CDKN1A,DDB2,IER3
ca_logfc		mir-21		microrna		-0.176		-0.037	-0.086	0.0229	CLU,FN1,RECK,SMAD7,STAT3,TPM1
ca_logfc		FOS	-0.4	transcription regulator						0.0249	CAPN2,CCND1,DIO2,ERCC4,FASN,PRKCE,PTPRD,SERPINB2,SNAI1,SNAI2,VEGFA,ZEB1
ca_logfc		LYL1		transcription regulator						0.0256	BRCA1,CCND3,ID1,ID3,ITGA2
ca_logfc		CHUK	-0.11	kinase		-1.026		0.049	-1.154	0.0257	CCNB1,CCND1,MAT2A,PLA2G4A,PLAU,PLK1,TK1
ca_logfc		SMARCB1	0.02	transcription regulator		-1.025		0.017	-1.068	0.0257	AURKA,CCNA2,CCND1,CDKN1A,CDKN2C,CSF1,IFITM1
ca_logfc		SUZ12	-0.22	enzyme						0.0259	ABL2,ACKR3,CALU,CBX6,CTNNA1,FBXO32,IGFBP3,INSIG1,IVNS1ABP,JAM2,KIF2C,PLAU,SERTAD2,SNAI1,SUZ12,TNFAIP2
ca_logfc		PTGS2	0.35	enzyme		-0.975		0.057	-1.088	0.0259	ANXA1,ANXA2,BIRC3,ESRRA,EZR,FLT1,ID1,NOP2,PTMA,RHOA,TNFSF10
ca_logfc		CDK5	-0.22	kinase		0.152		0.023	0.106	0.0266	CDKN1A,IGFBP3,PMAIP1,XBP1
ca_logfc		HDL		complex		0.887		-0.008	0.903	0.0266	ATF3,INSIG1,ITGB1,LDLR
ca_logfc		NFIX	-0.08	transcription regulator		-1.103		0.018	-1.137	0.0266	CCND1,CHI3L1,POSTN,SERPINA3
ca_logfc		P2RX7		ion channel		0.152		0.053	0.048	0.0266	CAPN2,TNFRSF1A,TNFSF10,TNFSF11
ca_logfc		TMSB4		group		1		0.07	0.86	0.0266	BMP4,ILK,ITGA2,ITGB1
ca_logfc		let-7a-5p (and other miRNAs w/seed GAGGUAG)		mature microrna		-1.961		-0.07	-1.823	0.0266	BIRC5,CCND1,CDH2,VIM
ca_logfc		miR-100-5p (and other miRNAs w/seed ACCCGUA)		mature microrna		0		-0.07	0.139	0.0266	CCND1,CCND3,EGR2,ID1
ca_logfc		EFNA3	0.96	kinase		-1.414		-0.044	-1.289	0.0269	CRABP2,CTGF,FOSL1,KRT7,NT5E,NTM,SLC20A1,UBE2C
ca_logfc		EFNA5	-0.09	kinase		-1.414		-0.049	-1.274	0.0269	CRABP2,CTGF,FOSL1,KRT7,NT5E,NTM,SLC20A1,UBE2C
ca_logfc		FGF2	0.31	growth factor		1.254		0.051	1.12	0.0269	BIRC5,FGF2,FLT1,PLAU,TFPI,TGFBR3,VEGFA,VIM
ca_logfc		WT1		transcription regulator		-1.279		-0.007	-1.252	0.0271	ACTN1,AREG,ASNS,CBS/CBSL,CIRBP,CSF1,DYRK1A,FOXK2,MT1X,ODC1,PCK2,PIR,SLC20A1,SLC2A3,SMAD3,SNAI2,ST6GAL1,VDR,VEGFA,WARS
ca_logfc		ESR2		ligand-dependent nuclear receptor		-0.4		0.032	-0.489	0.0271	BIRC5,BMP4,CAPN2,CCNA2,CCND1,CDKN1A,FOXM1,TGFA,VEGFA
ca_logfc		MAP3K7	-0.02	kinase		-0.426		-0.014	-0.384	0.0271	BIRC3,GBP2,GCH1,IFIT2,IFITM1,ITGB1,RGS2,SPTBN1,TNFSF10
ca_logfc		PPRC1	0.07	transcription regulator		1.093		0.07	0.885	0.0271	ATF4,CLDN1,DDIT4,DUSP5,ESM1,HK2,NAMPT,RND3,ZFP36L1
ca_logfc		HIC1	0.08	transcription regulator		-1.866		-0.012	-1.822	0.0275	ACKR3,ADORA2B,AHNAK2,CCND1,EPHA2,FADS1,ITPR1,KCNJ6,PLA2G4A,PLPPR4,RIN2,SMPDL3A,TNFAIP8
ca_logfc		CEBPD	-0.88	transcription regulator		0.152		0.014	0.125	0.0304	ASNS,CCNB1,CCND1,CRH,DDIT3,VLDLR
ca_logfc		HDAC3	0.03	transcription regulator						0.0304	BIRC3,CCND1,CDH2,CDKN1A,GDF11,VIM
ca_logfc		RELB	-0.14	transcription regulator		1.21		0.057	1.099	0.0304	BIRC3,CCND1,CHI3L1,CRH,MAT2A,NFKB2
ca_logfc		IL4		cytokine		-0.308		0.044	-0.438	0.0306	CCND3,CDKN1A,IL1R1,ITGA4,KIT,KITLG,PDE4B,PIM1,PLOD2,TNFSF4,TXLNA
ca_logfc		MAPK1	0.03	kinase	Activated	2.157		-0.003	2.175	0.032	ARHGAP11A,AURKA,BIRC5,C1S,CCNB1,CCND1,CDK19,CDKN1A,DGKI,DUSP1,FN1,IFIT2,IFITM1,LAMA4,MAST3,MKI67,NT5E,PDLIM3,PLA2G4A,PML,PRSS12,SAMHD1,SECTM1,TMEM158,TNFSF10,TRIM22,TRIM5,TSKU,VDR,VIM
ca_logfc		A2M	-0.77	transporter		0.84		0.07	0.659	0.0326	ATF4,CCND1,FASN,FOXO1,PPP1R15A,SLC2A1,XBP1
ca_logfc		CRNDE	0.09	other		-1.723		0.062	-1.906	0.0328	ABL2,CDKN1A,DUSP5,EPHA2,IL1R1,PDGFA,PDGFRB,RIN1,VEGFA
ca_logfc		IGFBP2	0.07	other		-0.097		0.065	-0.279	0.0332	CCND1,EFEMP1,EMP2,EPHA4,ESCO2,POSTN,PTGFRN,STAT3
ca_logfc		ITGB1	0.19	transmembrane receptor		0.102		0.025	0.044	0.0332	CDH2,FLNA,GAS1,PLAU,SNAI1,TNFSF11,VEGFA,VIM
ca_logfc		ZNF217	0.08	transcription regulator		-1.667		-0.07	-1.456	0.0338	ADM,ATP10D,COL8A1,GPRC5A,HAPLN1,IGFBP3,KCNK2,MYO1B,NRK,NRXN3,RCAN1,ST6GAL1
ca_logfc		BRD7	0.1	transcription regulator	Activated	2.219		0.07	2.063	0.0354	CDKN1A,FGF2,RAD51,TRIM22,VCAN
ca_logfc		GATA1		transcription regulator						0.0354	ANK1,BCL2L11,BIRC5,GNAS,MECOM
ca_logfc		SRSF3	-0.15	other		0.514		0.03	0.447	0.0354	CCND1,CCND3,E2F7,FOXM1,VEGFA
ca_logfc		UPF1	-0.14	enzyme		0.555		-0.05	0.666	0.0354	BIRC3,DNAJB11,IQGAP1,SGK1,SMG6
ca_logfc		STAT5A	-0.35	transcription regulator						0.0358	AKR1C3,CYP1B1,GCHFR,KIT,PRSS23,RIN2,RORA,SERPINA3,SLC2A3,SLC7A8,STAT5A,TGFBI,TIMP4,TMEM30B,TSPAN13
ca_logfc		CDKN2A	-0.04	transcription regulator		-1.095		-0.03	-1.005	0.0377	BIRC5,CCNA2,CCNB1,CCND1,CDC25C,CDKN1A,CDKN2C,PMAIP1,TPM1,VIM
ca_logfc		ADCY		group						0.0391	CDKN1A,CYP1B1,FGF2
ca_logfc		AKT3	0.04	kinase						0.0391	BCL2L11,BMF,FOSL1
ca_logfc		BMP10		growth factor						0.0391	ENG,ID1,SMAD7
ca_logfc		CDKN1B	-0.1	kinase						0.0391	CCND1,GAB2,STAT3
ca_logfc		ELF5		transcription regulator						0.0391	CCNB1,ILK,ITGB1
ca_logfc		FHIT	0.28	enzyme						0.0391	CDKN1A,SNAI2,VIM
ca_logfc		GFAP		other						0.0391	ITGA2,ITGA7,ITGB1
ca_logfc		HEY1	0.15	transcription regulator						0.0391	CDKN1A,KDR,NR2F2
ca_logfc		HIF1AN	0.05	enzyme						0.0391	ADM,CA9,HK2
ca_logfc		Immunoglobulin Lambda Light Chain		group						0.0391	DDIT3,PMAIP1,XBP1
ca_logfc		KLF17		transcription regulator						0.0391	CDKN1A,FN1,VIM
ca_logfc		KMT5B	0.02	enzyme						0.0391	DUSP1,MSX2,SGK1
ca_logfc		NAB2	-0.82	transcription regulator						0.0391	FLT1,NAB2,PLAU
ca_logfc		NRIP1	0	transcription regulator						0.0391	CCND1,CDKN1A,MMD
ca_logfc		Nfat (family)		group						0.0391	CCND1,EGR2,RCAN1
ca_logfc		PLSCR1	-0.23	enzyme						0.0391	CCND1,CDKN1A,ITPR1
ca_logfc		PPP2CA	-0.04	phosphatase						0.0391	AXIN1,BCL2L11,CCND1
ca_logfc		SCUBE3	0	other						0.0391	SNAI1,SNAI2,VIM
ca_logfc		SOD2	-0.48	enzyme						0.0391	CCNB1,CDKN1A,DDIT3
ca_logfc		SSTR2		g-protein coupled receptor						0.0391	CDH2,TNFRSF1A,VIM
ca_logfc		MECP2	-0.11	transcription regulator						0.0394	ANXA1,BRCA1,IGFBP3,RASSF1,TFPI2,VIM
ca_logfc		NDRG1	0.59	kinase		0.059		-0.048	0.175	0.0394	ATF3,BCL2L11,CCND1,SMAD3,SNAI1,SNAI2
ca_logfc		PLAUR	-0.17	transmembrane receptor		0.181		0.07	0.041	0.0395	ITGB1,PLAU,SNAI1,VIM
ca_logfc		SDCBP	0.03	enzyme		-0.908		0.056	-1.02	0.0395	CLDN1,SNAI1,SNAI2,VIM
ca_logfc		SERPINF1	-0.1	other		-1		-0.014	-0.972	0.0395	CCND1,CTGF,ENO2,TNFSF10
ca_logfc		SKP2	-0.28	enzyme		1.043		0.008	1.028	0.0395	CCND1,CDKN1A,RHOA,SLC2A1
ca_logfc		SRA1	0.02	transcription regulator		0.883		0.056	0.773	0.0395	CAV1,DIO2,SLC2A3,TGFB2
ca_logfc		SRSF1	-0.05	other		1.225		0.008	1.209	0.0395	BIRC5,ENG,FN1,VEGFA
ca_logfc		mir-7		microrna		1.121		-0.056	1.229	0.0395	CDKN1A,PIK3R3,SLC2A3,SNAI1
ca_logfc		E2F1	0.1	transcription regulator		-0.724		0.043	-0.858	0.0395	AURKB,BCL2L11,BIRC5,BMP4,BRCA1,CCNA2,CCNB1,CCND1,CCND3,CDC20,CDK1,CDKN1A,CDKN2C,DDB2,DGKI,DLEU1,DUSP1,ECT2,FLT1,ID3,IGF2,ILK,KDR,KIF23,MLH1,NDC80,RACGAP1,RAD51,TK1,TOP2A,TYMS,ULK1
ca_logfc		MYOCD	0.53	transcription regulator		0.788		0.036	0.685	0.0404	CCBE1,FAP,PDLIM3,PHKA1,PTPRB,SIK1/SIK1B,TAGLN,TPM1
ca_logfc		RXRA	-0.25	ligand-dependent nuclear receptor						0.0404	AKR1C1/AKR1C2,CEBPD,CRABP2,ENG,NTRK1,PPARD,RARG,RORA
ca_logfc		UPF2	0.11	other		-1.254		-0.029	-1.177	0.0407	CAMK2N1,CLU,DSP,KHDRBS3,PYGM,RCAN1,TSPAN13
ca_logfc		GLI1	-0.36	transcription regulator		-0.223		0.065	-0.48	0.0438	ASPM,CCND1,CDKN1A,COL10A1,DIO2,HHIP,MAN1C1,NES,NR2F2,NREP,PAPSS2,PDGFRA,PTCH1,RAP2A,SESN3,TMEM100,ULK1,VEGFA
ca_logfc		Hdac		group		-0.111		-0.052	0.042	0.0442	ADGRL3,ATF3,BIRC5,CCND1,DDIT3,FBXO32,IGFBP3,MT1E,PREX1,TNFSF4
ca_logfc		NEUROG1		transcription regulator		0		-0.023	0.081	0.0448	C1S,CAVIN2,DSP,F2RL2,FAP,FN1,GFPT2,P4HA2,RIPOR2,SCG2,TMEFF2,TRIM22
ca_logfc		CCL5		cytokine		0.333		0.07	0.123	0.0466	ATF4,CAPN2,CYP1B1,DUSP1,LIMS1,NAMPT,SERPINB2,SGK1,SQLE
ca_logfc		TERT		enzyme		1.911		0.031	1.852	0.0466	ATF3,BIRC5,CAV1,CCND1,CDKN1A,FGF2,IFIT2,SERPINB2,XBP1
ca_logfc		STAT1	-0.09	transcription regulator		-0.432		0.07	-0.69	0.0467	APOL4,C1S,CD274,CDKN1A,GBP2,GBP3,IFIT2,IFITM1,NLRC5,PARP9,PDCD1LG2,PIM1,PRKCE,TNFSF10,TNFSF11,WARS
ca_logfc		F2		peptidase		1.196		0.061	1.063	0.0472	CCND1,CTGF,FN1,TFPI2,TNFSF10
ca_logfc		GATA3	-0.16	transcription regulator						0.0472	AGPAT5,CCND1,LOX,PTGER4,RPS6KB1
ca_logfc		TFAP2C	-1.41	transcription regulator						0.0472	CDKN1A,FMN1,MT1X,TGFA,XBP1
ca_logfc		KRAS	0.11	enzyme		0.651		0.029	0.587	0.0481	CASP2,CCND1,CCND3,CDKN1A,DUSP5,E2F4,IER3,ILK,MET,NT5E,PDE4B
ca_logfc		CG		complex		1.161		0.049	0.955	0.0485	ARHGAP22,CDH2,DMD,ESM1,HK2,IGFBP3,ITGA4,ITGB1,PLAU,PMAIP1,SACS,SLC20A1,SLC4A4,SMURF2,STEAP1,TFPI2,TMEM158,VEGFA
ca_logfc		SHC1	-0.11	other		-0.113		0.019	-0.165	0.0486	BMF,CDH2,EDN2,FTL,HMGB2,KRT7,NQO1,TEK
ca_logfc		NRG1	0.46	growth factor		1.555		0.042	1.453	0.0498	BRCA1,CCND1,CDKN1A,FN1,SNAI1,VIM
ca_logfc		STAT2	0.08	transcription regulator						0.0498	CAV1,GHDC,IFIT2,IFITM1,TNFSF10,WARS
ca_logfc		F7		peptidase		1.684		0.07	1.502	0.0499	CTGF,FOSL1,JAG1,PTGER2,RND3,SERPINB2,VEGFA
ca_logfc		Gsk3		group		0.382		0.026	0.321	0.0499	ATF4,CCND1,DDIT3,FASN,FOSB,HMGCR,LDLR
ca_logfc		UXT	-0.12	transcription regulator		-1.793		-0.053	-1.654	0.0499	BUB1,CCNA2,ENO2,FKBP5,KDELR3,SEC24D,TTK
ca_logfc		SCD	-0.47	enzyme		-1.928		-0.045	-1.842	0.0553	ATF3,DDIT3,FASN,XBP1
ca_logfc		Jnk		group	Activated	2.623		0.053	2.436	0.0675	ANXA5,BCL2L11,BIRC3,BIRC5,BRCA1,CCND1,CDH2,CELF2,CTGF,DUSP1,EDN1,FOSB,VCAN
ca_logfc		INS		other		1.914		0.019	1.865	0.0681	CBS/CBSL,CRABP2,FASN,HGF,SCD,SNAI1,VEGFA,VLDLR
ca_logfc		DNMT3B	0.36	enzyme	Inhibited	-2.137		-0.002	-2.132	0.0714	AHCTF1,CDC25C,CDK1,CYP1B1,DLC1,HLA-DQB1,IFITM1,KDELR3,PLP2,RASSF1,RECK
ca_logfc		Ap1		complex	Activated	2.219		0.07	2.063	0.0851	CCND1,CTGF,EDN1,EZR,FOSL1,IGFBP3,ITGA2
ca_logfc		CSF1	-0.38	cytokine		1.777		0.045	1.668	0.0905	CCND1,CDKN1A,FN1,TNFRSF1A,VEGFA,XBP1
ca_logfc		LONP1	0.22	peptidase	Inhibited	-2.646		-0.056	-2.498	0.102	ALDH1L2,ANXA2,CALU,GARS,GPT2,MTHFD2,OXCT1,P4HB,PFN1,PGAM1,S100A11,SARS,VDAC1
ca_logfc		HSPA5	0	enzyme	Inhibited	-2.405		0.023	-2.462	0.107	CLU,CPT1A,DDIT3,FASN,SCD,XBP1
ca_logfc		EP300	-0.08	transcription regulator		1.964		0.023	1.918	0.112	BIRC5,CCND1,CDKN1A,EGR2,ID3,MKI67,MMD,PLA2G4A,RHOA,UBE2C,XBP1
ca_logfc		PDCD1		phosphatase	Inhibited	-2		-0.027	-1.946	0.12	CCNA2,MKI67,PADI2,TOP2A
ca_logfc		CD40	-0.43	transmembrane receptor	Activated	2.116		0.034	2.015	0.123	BIRC3,BIRC5,CCND3,CDKN1A,IL6R,ITGB1,NFKB2,TNFSF10,TXLNA,VEGFA
ca_logfc		MYCN		transcription regulator	Activated	2.425		0.045	2.315	0.131	ALDOA,CDKN1A,HK2,NTRK1,PDK1,SLC16A1,SLC2A1
ca_logfc		miR-34a-5p (and other miRNAs w/seed GGCAGUG)		mature microrna	Inhibited	-2.415		-0.07	-2.245	0.165	ATF3,BIRC5,CCND1,CDK1,CDKN1A,MET
ca_logfc		miR-483-3p (miRNAs w/seed CACUCCU)		mature microrna	Inhibited	-2.823		-0.07	-2.624	0.186	BRCA1,CENPF,GPSM2,MKI67,PGAM1,SLC7A1,SPC25,TMEM106C
ca_logfc		TRAP1	0.05	enzyme		-1.89		-0.07	-1.704	0.187	ALDH1L2,COX5B,GARS,GPT2,MTHFD2,PKM,SARS
ca_logfc		TLR7/8		group	Activated	2.433		0.06	2.286	0.21	EDN1,KCNMA1,PMAIP1,PPP1R15A,TRIB3,VDR
ca_logfc		RAB1B	0.15	other	Activated	2.39		0.037	2.301	0.234	ARF4,COPZ2,KDELR3,RHOBTB3,SEC24D,SEC31A
ca_logfc		IFNA2		cytokine	Inhibited	-2.519		0.058	-2.697	0.266	BIRC5,FGF2,GBP2,HMGCS1,IFIT2,IFITM1,IFNAR2,PMAIP1,PML,TNFRSF10D,TNFRSF1A,TNFSF10
ca_logfc		26s Proteasome		complex	Activated	3.296		-0.028	3.395	0.338	BCL2L11,BIRC3,CCNA2,CDK1,CDKN1A,CENPE,CLCN7,FOSL1,HMGB2,KIF23,MAD2L1,SNAI1,TOP2A
ca_logfc		SATB1	-0.05	transcription regulator		-1.974		-0.014	-1.93	0.442	ACTN1,ADCY3,CDK19,CDKN1A,CTNNA1,GPT2,RIPOR2,SGK1,TRIM22,WARS
ca_logfc		IFNB1		cytokine		-1.982		0.049	-2.079	0.501	FGF2,IFIT2,PML,TNFSF10
Causal Networks for My Projects->roy-ecm->ca_logfc
Diseases and Bio Functions for My Projects->roy-ecm->ca_logfc
Categories	Functions	Diseases or Functions Annotation	p-Value	Predicted Activation State	Activation z-score	Notes	Bias-corrected z-score	Molecules	# Molecules
Cancer, Organismal Injury and Abnormalities	malignant genitourinary solid tumor	Malignant genitourinary solid tumor	5.79e-18		-0.896		-0.874	PDCD1LG2,KIAA1217,ANXA6,PCDHA4,SETD1B,KIF20B,ESRRA,FBXW5,ZCCHC14,SNAI2,ST6GALNAC4,TOP2A,ENTPD5,SENP5,ATP1B2,AMFR,ASAP2,SERPINA3,COL8A1,C6,CSRNP2,ABLIM3,GBF1,RIN1,COL5A2,DENND2A,ADM,SLC25A46,THSD4,POU2F2,PMAIP1,ZMYND8,MRGPRF,DHX29,POC1A,ADM2,TPM4,DEPDC1,RFX3,ACBD3,HECW2,CLIP1,PFN1,PER1,ALDH1L2,NANOS1,ENO1,S100A11,CDH13,RDH11,DGKI,LIFR,MASP1,TRIOBP,TUBB2B,ACSL3,DIRC2,PPFIA3,MINDY2,MGARP,PRICKLE1,TK…	1185
Cancer, Organismal Injury and Abnormalities	genitourinary tumor	Genitourinary tumor	5.67e-17		-0.592		-0.573	PDCD1LG2,KIAA1217,ANXA6,PCDHA4,SETD1B,KIF20B,ESRRA,FBXW5,ZCCHC14,SNAI2,ST6GALNAC4,TOP2A,ENTPD5,SENP5,ATP1B2,AMFR,ASAP2,SERPINA3,COL8A1,C6,CSRNP2,ABLIM3,GBF1,RIN1,COL5A2,DENND2A,ADM,SLC25A46,THSD4,POU2F2,PMAIP1,ZMYND8,MRGPRF,DHX29,POC1A,ADM2,TPM4,DEPDC1,RFX3,ACBD3,HECW2,CLIP1,PFN1,PER1,ALDH1L2,NANOS1,ENO1,S100A11,CDH13,RDH11,DGKI,LIFR,MASP1,TRIOBP,TUBB2B,ACSL3,DIRC2,PPFIA3,MINDY2,MGARP,PRICKLE1,TK…	1194
Cancer, Organismal Injury and Abnormalities, Reproductive System Disease	breast or ovarian cancer	Breast or ovarian cancer	7.65e-17					PDLIM4,PDCD1LG2,CTGF,SETD1B,ALDOA,ITGA7,ESRRA,WTIP,FBXW5,SNAI2,ITPR1,RBBP6,BCAT1,TOP2A,FBN1,CHI3L2,TNFSF11,CDK5RAP2,AMFR,COL8A1,TBC1D8B,CSRNP2,ABLIM3,GBF1,COL5A2,ZBTB44,SCG2,ZNF423,SFPQ,ZIK1,NXPH3,ARHGAP20,PMAIP1,ZMYND8,MSRB3,DNAJA1,DHX29,TPM4,EIF4A2,SIK2,DIO2,RFX3,PEA15,ACBD3,SNX27,BAIAP2L1,FKBP5,PFN1,SPAG1,EGLN1,ALDH1L2,SPECC1,KBTBD6,ENO1,HK2,TMEM41B,TTC30B,BBS12,SLC9A7,DGKI,OTUD4,CEP128,LIFR,G…	679
Cancer, Organismal Injury and Abnormalities	neoplasia	Neoplasia of cells	7.66e-17		0.607		0.503	AUTS2,PDCD1LG2,JAZF1,MAP3K20,ANXA6,PCDHA4,CTGF,SETD1B,KIF20B,ESRRA,AMER1,TXLNA,ITPR1,RBBP6,BCDIN3D,FAM171B,ST6GALNAC4,BCAT1,TOP2A,FBN1,TNFSF11,ASAP2,SERPINA3,TBC1D8B,C6,SMC2,ABLIM3,TARS,ZC3H10,SGK1,SCG2,YIF1B,ZNF423,SFPQ,NXPH3,CTH,THSD4,POU2F2,ZMYND8,WDR91,DPY19L4,EIF4A2,NR1D1,SIK2,SECISBP2,WFDC3,HECW2,SNX27,GPSM2,SPAG1,PER1,EGLN1,ALDH1L2,SPECC1,ARHGEF4,TMEM100,AKAP5,CDH13,BBS12,DGKI,CEP128,MSMO1…	711
Cancer, Organismal Injury and Abnormalities	cancer	Cancer of cells	4.68e-16		0.816		0.729	AUTS2,PDCD1LG2,JAZF1,MAP3K20,ANXA6,PCDHA4,CTGF,SETD1B,KIF20B,ESRRA,AMER1,TXLNA,ITPR1,RBBP6,FAM171B,ST6GALNAC4,BCAT1,TOP2A,FBN1,TNFSF11,ASAP2,SERPINA3,TBC1D8B,C6,SMC2,ABLIM3,TARS,ZC3H10,SGK1,SCG2,YIF1B,ZNF423,SFPQ,NXPH3,CTH,THSD4,POU2F2,ZMYND8,WDR91,DPY19L4,EIF4A2,NR1D1,SIK2,SECISBP2,WFDC3,HECW2,SNX27,GPSM2,SPAG1,PER1,EGLN1,ALDH1L2,SPECC1,ARHGEF4,TMEM100,AKAP5,CDH13,BBS12,DGKI,CEP128,MSMO1,LIFR,MA…	695
Cellular Movement	cell movement	Cell movement	5.82e-16	Increased	3.193		2.555	GAS6,PML,MAP3K20,TNFRSF1A,SLIT3,CTGF,SH3PXD2B,PARP9,ILK,ESRRA,BCL10,SNAI2,CALU,PBK,KITLG,ITPR1,PIP5K1C,RPS6KB1,RAP2A,RIOK3,KCNMA1,FBN1,SH3KBP1,TNFSF11,ATP1B2,TNFRSF21,NTN4,ASAP2,SERPINA3,PTGER4,ACTN1,PTK2,RIN1,GBF1,RIPOR2,DNAH5,SGK1,CLU,SCG2,ADM,PLK4,ZMYND8,FLNB,EFEMP1,LGALS1,HMGCR,THY1,SLC16A1,DIO2,TGFBI,SNX27,SMAD7,PFN1,CD177,MYBPH,MAPK7,BCAR3,NES,ARHGEF4,TNFSF18,S100A11,NUMBL,FOXC1,CDH13,TPD52…	313
Cancer, Organismal Injury and Abnormalities	breast or pancreatic cancer	Breast or pancreatic cancer	4.33e-15					PDCD1LG2,PCDHA4,SETD1B,ESRRA,FBXW5,SNAI2,USP31,TOP2A,AMFR,COL8A1,CSRNP2,ABLIM3,GBF1,COL5A2,ZC3H10,DENND2A,PMAIP1,ZMYND8,DHX29,TPM4,RFX3,ACBD3,ZNF791,HECW2,PFN1,ALDH1L2,ENO1,ZNRF2,DGKI,LIFR,MASP1,PPFIA3,PRICKLE1,TK1,SKA3,ZNF30,PSME4,STAT3,ABHD17A,TCEAL4,SMG6,ADCY3,RNF31,POLQ,DMD,SEMA5A,TTC14,PRR11,MT1X,LNPK,GGCT,TGFB2,SLC44A1,KIT,CDC42EP1,AKR1C3,PYCR1,SRCAP,TLE3,CCND1,CDK13,TMEM106C,HRH1,NQO1,GMNC…	832
Cellular Movement	migration	Migration of cells	5.67e-15	Increased	3.001		2.371	GAS6,PML,MAP3K20,TNFRSF1A,CTGF,SH3PXD2B,PARP9,ILK,ESRRA,BCL10,SNAI2,CALU,KITLG,ITPR1,PIP5K1C,RPS6KB1,RAP2A,RIOK3,KCNMA1,SH3KBP1,TNFSF11,ATP1B2,TNFRSF21,NTN4,ASAP2,SERPINA3,PTGER4,ACTN1,PTK2,RIN1,GBF1,RIPOR2,SGK1,CLU,SCG2,ADM,PLK4,ZMYND8,FLNB,EFEMP1,LGALS1,HMGCR,THY1,SLC16A1,DIO2,TGFBI,SMAD7,CD177,MAPK7,BCAR3,NES,ARHGEF4,TNFSF18,S100A11,NUMBL,FOXC1,CDH13,TPD52L1,TMEFF2,CCL28,TGFBR3,IGF2,DEK,ING4,C…	280
Cellular Development, Cellular Growth and Proliferation	cell proliferation	Cell proliferation of tumor cell lines	1.64e-14	Increased	2.616		2.158	GAS6,PDLIM4,NEK2,PML,PRKAR2B,TNFRSF1A,EIF4B,ANXA6,SLIT3,CTGF,CCNB2,CMIP,ILK,ITGA7,ESRRA,ELF1,SNAI2,PBK,KITLG,ITPR1,PIP5K1C,RBBP6,RPS6KB1,PCK2,ENTPD5,CDKN2C,NKD2,BIRC5,ACTN1,PTK2,MAPK6,EPB41L3,RIN1,SGK1,CLU,FBXO32,ADM,UBE2C,SFPQ,CENPE,KIF20A,PYGM,EFEMP1,CRH,BCL2L11,SHMT2,LGALS1,MCM7,HMGCR,SMARCA2,TFPI2,SLC16A1,OXTR,BAIAP2L1,FKBP5,SMAD7,CLIP1,PFN1,ADAMTS15,MAPK7,BCAR3,SIK1/SIK1B,NES,MLLT3,HK2,TPX2,…	345
Cancer, Organismal Injury and Abnormalities, Reproductive System Disease	breast cancer	Breast cancer	2.24e-14					PDLIM4,PDCD1LG2,CTGF,SETD1B,ALDOA,ESRRA,FBXW5,SNAI2,ITPR1,RBBP6,BCAT1,TOP2A,FBN1,CHI3L2,TNFSF11,CDK5RAP2,AMFR,COL8A1,TBC1D8B,CSRNP2,ABLIM3,COL5A2,ZBTB44,ZNF423,SFPQ,ZIK1,NXPH3,ARHGAP20,PMAIP1,ZMYND8,DHX29,EIF4A2,DIO2,RFX3,ACBD3,BAIAP2L1,FKBP5,PFN1,SPAG1,EGLN1,ALDH1L2,SPECC1,KBTBD6,ENO1,HK2,TMEM41B,BBS12,SLC9A7,CEP128,LIFR,GGT5,PPFIA3,HCFC1,TK1,IQGAP1,SLC27A4,SKA3,STAT3,CA9,TCEAL4,ADCY3,ITGBL1,SLF…	513
Cancer, Organismal Injury and Abnormalities, Reproductive System Disease	mammary tumor	Mammary tumor	2.64e-14		-0.05		-0.067	PDLIM4,PDCD1LG2,CTGF,SETD1B,ALDOA,ESRRA,FBXW5,SNAI2,ITPR1,RBBP6,BCAT1,TOP2A,FBN1,CHI3L2,TNFSF11,CDK5RAP2,AMFR,COL8A1,TBC1D8B,CSRNP2,ABLIM3,COL5A2,ZBTB44,ZNF423,SFPQ,ZIK1,NXPH3,ARHGAP20,PMAIP1,ZMYND8,FBXO5,DHX29,EIF4A2,DIO2,RFX3,ACBD3,BAIAP2L1,FKBP5,PFN1,SPAG1,EGLN1,ALDH1L2,SPECC1,KBTBD6,ENO1,HK2,TMEM41B,BBS12,SLC9A7,CEP128,LIFR,GGT5,PPFIA3,HCFC1,TK1,IQGAP1,SLC27A4,SKA3,STAT3,CA9,TCEAL4,ADCY3,ITGB…	521
Cancer, Organismal Injury and Abnormalities, Reproductive System Disease	breast or ovarian carcinoma	Breast or ovarian carcinoma	6.63e-14					PDLIM4,PDCD1LG2,SETD1B,ITGA7,WTIP,FBXW5,SNAI2,ITPR1,RBBP6,BCAT1,TOP2A,FBN1,CHI3L2,CDK5RAP2,AMFR,COL8A1,TBC1D8B,CSRNP2,ABLIM3,GBF1,COL5A2,ZBTB44,SCG2,ZNF423,ZIK1,NXPH3,ARHGAP20,ZMYND8,MSRB3,DNAJA1,DHX29,EIF4A2,SIK2,DIO2,RFX3,SNX27,BAIAP2L1,FKBP5,SPAG1,ALDH1L2,SPECC1,KBTBD6,HK2,TMEM41B,TTC30B,BBS12,SLC9A7,DGKI,OTUD4,CEP128,LIFR,GGT5,SLC4A4,CLUH,ADAMTS12,PPFIA3,HCFC1,IQGAP1,EXT1,SLC27A4,SKA3,PSME4,S…	579
Cancer, Organismal Injury and Abnormalities, Respiratory Disease	respiratory system tumor	Respiratory system tumor	2.26e-13		0		-0.039	PDCD1LG2,SETD1B,ALDOA,ITGA7,ESRRA,AMER1,SNAI2,USP31,ITPR1,TOP2A,TNFSF11,ASAP2,ABLIM3,TARS,SCG2,ZNF423,THSD4,CTH,ADM2,DPY19L4,EIF4A2,PEA15,FKBP5,ALDH1L2,ENO1,HK2,TMEM100,CDH13,DSN1,SHCBP1,OTUD4,LIFR,TRIOBP,SLC4A4,ADAMTS12,CAMSAP1,ACSL3,PRICKLE1,TK1,EXT1,SKA3,MYEF2,CABLES1,PSME4,TNIK,STAT3,MYO1C,ABHD17A,CA9,SSR3,CD248,CAT,POLQ,PACS1,DMD,BCOR,PRC1,KIT,RACGAP1,POLR3E,AKR1C3,EPG5,TLE3,TRIM7,RASSF1,CCN…	421
Cancer, Organismal Injury and Abnormalities	pelvic cancer	Pelvic cancer	3.03e-13					PDCD1LG2,KIAA1217,ANXA6,PCDHA4,SETD1B,KIF20B,ESRRA,ZCCHC14,SNAI2,ST6GALNAC4,TOP2A,ENTPD5,SENP5,ATP1B2,AMFR,ASAP2,SERPINA3,COL8A1,C6,ABLIM3,GBF1,COL5A2,DENND2A,ADM,SLC25A46,THSD4,POU2F2,PMAIP1,ZMYND8,MRGPRF,DHX29,POC1A,ADM2,TPM4,DEPDC1,HECW2,CLIP1,PER1,ALDH1L2,ENO1,CDH13,RDH11,DGKI,LIFR,MASP1,TRIOBP,TUBB2B,ACSL3,PPFIA3,MINDY2,MGARP,PRICKLE1,TK1,LAYN,SKA3,PSME4,STAT3,MYO1C,ABHD17A,TNIK,NDST2,SMG6,Z…	1019
Cancer, Organismal Injury and Abnormalities, Respiratory Disease	carcinoma	Lung carcinoma	5.77e-13					PDCD1LG2,TSPAN13,FDPS,SLIT3,SETD1B,ALDOA,CCNB2,NRXN3,ESRRA,TUBA1A,AMER1,SNAI2,TSHZ3,USP31,ITPR1,CCDC3,ABCC3,RPS6KB1,TOP2A,KCNMA1,TNFSF11,CDKN2C,BIRC5,ACTN1,PTK2,PTK7,KAT6A,EPB41L3,DNAH5,CLU,SCG2,ZNF423,UBE2C,KIF20A,BCL2L11,ADM2,DPY19L4,EIF4A2,AK2,PEA15,CBX2,FKBP5,TPI1,SIK1/SIK1B,MLLT3,ARID5B,ENO1,TPX2,CDH13,DSN1,SHCBP1,MYL12A,TRIM35,GBP2,LIFR,IGF2,CDCA5,DEK,TMEM200A,TRIOBP,RCOR2,ING4,SLC4A4,ADAMT…	319
Cancer, Organismal Injury and Abnormalities	genitourinary carcinoma	Genitourinary carcinoma	6.61e-13					KIAA1217,ANXA6,PCDHA4,SETD1B,KIF20B,ESRRA,ZCCHC14,SNAI2,ST6GALNAC4,TOP2A,ENTPD5,SENP5,ATP1B2,ASAP2,SERPINA3,COL8A1,C6,ABLIM3,GBF1,RIN1,COL5A2,DENND2A,ADM,SLC25A46,THSD4,POU2F2,PMAIP1,ZMYND8,MRGPRF,POC1A,ADM2,DEPDC1,RFX3,HECW2,CLIP1,PER1,ALDH1L2,S100A11,CDH13,RDH11,DGKI,LIFR,MASP1,TRIOBP,TUBB2B,ACSL3,DIRC2,PPFIA3,MINDY2,MGARP,PRICKLE1,TK1,LAYN,SKA3,PSME4,STAT3,MYO1C,ABHD17A,TNIK,NDST2,SMG6,ZC3H7A,…	997
Cancer, Organismal Injury and Abnormalities, Reproductive System Disease	genital tract cancer	Genital tract cancer	7.04e-13					PDCD1LG2,KIAA1217,ANXA6,PCDHA4,SETD1B,KIF20B,ZCCHC14,SNAI2,ST6GALNAC4,TOP2A,ENTPD5,SENP5,ATP1B2,AMFR,ASAP2,SERPINA3,COL8A1,C6,ABLIM3,GBF1,COL5A2,DENND2A,ADM,SLC25A46,THSD4,POU2F2,PMAIP1,ZMYND8,MRGPRF,DHX29,POC1A,TPM4,DEPDC1,HECW2,CLIP1,PER1,ALDH1L2,ENO1,CDH13,RDH11,DGKI,LIFR,MASP1,TRIOBP,TUBB2B,ACSL3,PPFIA3,MINDY2,MGARP,PRICKLE1,TK1,LAYN,SKA3,PSME4,STAT3,MYO1C,ABHD17A,TNIK,NDST2,SMG6,ZC3H7A,NRM,P…	989
Cellular Movement	invasion	Invasion of tumor cell lines	1.02e-12	Increased	3.75		3.214	CDH2,LOX,PML,MAP3K20,LIMK1,SFRP1,FOXM1,CTGF,PKM,ILK,ABL2,WWOX,ATF3,F2R,BCL10,SNAI2,BMP4,TFAP4,S100A10,TAGLN,CYP1B1,RPS6KB1,PRKCE,RIOK3,ENTPD5,EZR,BIRC5,PTK2,EYA3,PTGER2,CDK5RAP3,THAP11,CLU,PTK2B,VCAN,ADM,TNFSF10,PLK4,DIAPH3,PDLIM1,EFEMP1,SLC12A6,LGALS1,RHOD,S1PR3,TFPI2,PARVA,IFIT2,EPHA2,ROR1,TGFBI,VIM,SNAI1,AREG,FN1,SMAD7,DUSP1,DLC1,ITGB1,ADAMTS15,BCAR3,SIGMAR1,NES,S100A11,NUMBL,CDH13,ID1,TGFBR3,…	173
Cancer, Organismal Injury and Abnormalities, Respiratory Disease	non-small cell lung cancer	Non-small cell lung carcinoma	1.04e-12					PDCD1LG2,TSPAN13,FDPS,SLIT3,SETD1B,ALDOA,CCNB2,NRXN3,TUBA1A,AMER1,SNAI2,TSHZ3,USP31,ITPR1,CCDC3,ABCC3,RPS6KB1,TOP2A,TNFSF11,CDKN2C,BIRC5,ACTN1,PTK2,PTK7,KAT6A,EPB41L3,DNAH5,CLU,SCG2,ZNF423,UBE2C,KIF20A,BCL2L11,DPY19L4,EIF4A2,AK2,PEA15,CBX2,FKBP5,TPI1,SIK1/SIK1B,MLLT3,ARID5B,ENO1,TPX2,CDH13,DSN1,SHCBP1,MYL12A,GBP2,LIFR,CDCA5,DEK,TMEM200A,TRIOBP,RCOR2,ING4,SLC4A4,ADAMTS12,CAMSAP1,KCNK6,XPO5,PRKD1,A…	307
Cancer, Organismal Injury and Abnormalities, Reproductive System Disease	female genital tract cancer	Female genital tract cancer	1.19e-12					PDCD1LG2,URB2,MAP3K20,KIAA1217,PCDHA4,CTGF,KIF20B,ITGA7,WTIP,AMER1,ZCCHC14,CLPX,SNAI2,ITPR1,RBBP6,FAM171B,ST6GALNAC4,BCAT1,TOP2A,FBN1,SENP5,DIO3,ATP1B2,CDK5RAP2,SERPINA3,TBC1D8B,C6,MAPK6,GPR146,ABLIM3,ANP32E,GBF1,SGK1,ZBTB44,DENND2A,SCG2,ADM,ZIK1,SFPQ,SLC25A46,CTH,ARHGAP20,PMAIP1,MSRB3,FBXO5,ZMYND8,UFSP2,DNAJA1,MRGPRF,TPM4,EIF4A2,SIK2,DIO2,PEA15,HECW2,BAIAP2L1,SNX27,SPAG1,ALDH1L2,SPECC1,KBTBD6,EN…	720
Cancer, Organismal Injury and Abnormalities, Respiratory Disease	lung cancer	Lung cancer	1.72e-12					PDCD1LG2,TSPAN13,FDPS,SLIT3,SETD1B,ALDOA,CCNB2,NRXN3,ESRRA,TUBA1A,AMER1,BCL10,SNAI2,TSHZ3,USP31,ITPR1,CCDC3,ABCC3,RPS6KB1,TOP2A,KCNMA1,TNFSF11,CDKN2C,BIRC5,ACTN1,PTK2,PTK7,KAT6A,EPB41L3,DNAH5,CLU,SCG2,ZNF423,UBE2C,KIF20A,BCL2L11,SHMT2,ADM2,HMGCR,TFPI2,DPY19L4,EIF4A2,AK2,PEA15,CBX2,FKBP5,TPI1,SIK1/SIK1B,MLLT3,ARID5B,ENO1,TPX2,CDH13,DSN1,SHCBP1,MYL12A,TRIM35,GBP2,LIFR,IGF2,CDCA5,DEK,TMEM200A,TRIOBP…	334
Cancer, Organismal Injury and Abnormalities	breast or colorectal cancer	Breast or colorectal cancer	1.77e-12		0.816		0.79	AUTS2,PDCD1LG2,PCDHA4,SETD1B,KIF20B,ESRRA,FBXW5,ZCCHC14,SNAI2,TXLNA,TOP2A,ENTPD5,ATP1B2,AMFR,ASAP2,SERPINA3,COL8A1,CSRNP2,ABLIM3,GBF1,RIN1,COL5A2,DENND2A,C7orf26,ADM,THSD4,PMAIP1,ZMYND8,MRGPRF,SYT1,DHX29,ADM2,NR1D1,RFX3,ACBD3,HECW2,CLIP1,PFN1,PER1,ALDH1L2,ENO1,ARHGEF4,CDH13,REPS1,LIFR,MASP1,TRIOBP,RAB3A,TUBB2B,PPFIA3,MINDY2,PRICKLE1,TK1,SKA3,ZNF30,MYEF2,PSME4,STAT3,MYO1C,ABHD17A,TNIK,TCEAL4,CD248…	1003
Cancer, Organismal Injury and Abnormalities	pelvic tumor	Pelvic tumor	1.78e-12					PDCD1LG2,KIAA1217,ANXA6,PCDHA4,SETD1B,KIF20B,ESRRA,ZCCHC14,SNAI2,ST6GALNAC4,TOP2A,ENTPD5,SENP5,ATP1B2,AMFR,ASAP2,SERPINA3,COL8A1,C6,ABLIM3,GBF1,COL5A2,DENND2A,ADM,SLC25A46,THSD4,POU2F2,PMAIP1,ZMYND8,MRGPRF,DHX29,POC1A,ADM2,TPM4,DEPDC1,HECW2,CLIP1,PER1,ALDH1L2,ENO1,CDH13,RDH11,DGKI,LIFR,MASP1,TRIOBP,TUBB2B,ACSL3,PPFIA3,MINDY2,MGARP,PRICKLE1,TK1,LAYN,SKA3,PSME4,STAT3,MYO1C,ABHD17A,TNIK,NDST2,SMG6,Z…	1030
Cancer, Organismal Injury and Abnormalities	malignant neoplasm of retroperitoneum	Malignant neoplasm of retroperitoneum	1.8e-12		-0.447		-0.43	PDCD1LG2,URB2,MAP3K20,KIAA1217,PCDHA4,ALDOA,ESRRA,AMER1,CALU,USP31,ITPR1,RBBP6,TOP2A,TNFSF11,CDK5RAP2,AMFR,COL8A1,TBC1D8B,UBE2G1,PRSS35,ANP32E,RIN1,GBF1,ZC3H10,DENND2A,ADM,ZNF423,ARHGAP20,CTH,ZMYND8,UFSP2,EIF4A2,SIK2,RFX3,SECISBP2,ZNF791,HECW2,BAIAP2L1,NANOS1,ENO1,S100A11,TMEFF2,ZNRF2,DGKI,POP1,CEP128,LIFR,PLEKHA4,PPME1,MASP1,SLC4A4,CLUH,CELF2,DIRC2,PRICKLE1,IQGAP1,EXT1,ZNF30,SKA3,TNIK,STAT3,CA9,…	533
Cancer, Organismal Injury and Abnormalities	extraadrenal retroperitoneal tumor	Extraadrenal retroperitoneal tumor	3.47e-12		-0.447		-0.431	PDCD1LG2,URB2,MAP3K20,KIAA1217,PCDHA4,ALDOA,ESRRA,AMER1,CALU,USP31,ITPR1,RBBP6,TOP2A,SENP5,TNFSF11,CDK5RAP2,AMFR,COL8A1,TBC1D8B,UBE2G1,PRSS35,ANP32E,RIN1,GBF1,ZC3H10,DENND2A,ADM,ZNF423,ARHGAP20,CTH,ZMYND8,UFSP2,EIF4A2,SIK2,RFX3,SECISBP2,ZNF791,HECW2,BAIAP2L1,NANOS1,ENO1,S100A11,AKAP5,TMEFF2,ZNRF2,DGKI,POP1,CEP128,LIFR,PLEKHA4,PPME1,MASP1,TRIOBP,SLC4A4,CLUH,CELF2,ADAMTS12,DIRC2,PRICKLE1,IQGAP1,EXT…	578
Cellular Movement	invasion	Invasion of cells	6.1e-12	Increased	3.911		3.356	CDH2,LOX,PML,MAP3K20,LIMK1,SFRP1,FOXM1,CTGF,PKM,ILK,ABL2,WWOX,ATF3,F2R,BCL10,SNAI2,BMP4,TFAP4,PIP5K1A,S100A10,TAGLN,CYP1B1,RPS6KB1,PRKCE,RIOK3,KCNMA1,ENTPD5,EZR,BIRC5,PTK2,EYA3,PTGER2,CDK5RAP3,THAP11,CLU,PTK2B,VCAN,ADM,TNFSF10,PLK4,DIAPH3,PDLIM1,EFEMP1,SLC12A6,LGALS1,RHOD,S1PR3,TFPI2,PARVA,IFIT2,EPHA2,ROR1,TGFBI,VIM,SNAI1,AREG,CHI3L1,FN1,SMAD7,DUSP1,DLC1,IER3,SEPT11,ITGB1,ADAMTS15,BCAR3,SIGMAR1,N…	183
Cancer, Gastrointestinal Disease, Organismal Injury and Abnormalities	gastrointestinal tract cancer	Metastatic gastrointestinal tract cancer	6.5e-12					CDH2,PLAU,TYMS,LIMK1,CHD1,CTGF,TUBA1C,CRABP2,TCF21,CD274,TEK,SLC5A3,POR,FSTL3,TNIK,TUBA1A,F2R,SECTM1,CD248,SNAI2,NCAPG,PBK,SMAD3,FLT1,DMD,PRRX2,TOP2A,EN1,KDR,CDKN2C,PDGFRA,VEGFA,RAB31,TGFB2,KIT,DLGAP5,ANGPTL2,AKR1C3,EPB41L3,TFPI,CLU,CCND1,ATIC,NTRK1,AKR1C1/AKR1C2,RARG,TUBD1,HGF,KCNK2,EFEMP1,KIF20A,GLUL,SERTAD2,FBN2,PAPSS2,IRS1,TIMP4,EPHA2,FRY,FZD7,ZFP36L2,GCH1,PDLIM3,MET,ACKR3,PDGFRB,PLOD2,CEBPD,…	82
Cancer, Organismal Injury and Abnormalities, Reproductive System Disease	genital tumor	Genital tumor	6.51e-12					PDCD1LG2,KIAA1217,ANXA6,PCDHA4,SETD1B,KIF20B,ZCCHC14,SNAI2,ST6GALNAC4,TOP2A,ENTPD5,SENP5,ATP1B2,AMFR,ASAP2,SERPINA3,COL8A1,C6,ABLIM3,GBF1,COL5A2,DENND2A,ADM,SLC25A46,THSD4,POU2F2,PMAIP1,ZMYND8,MRGPRF,DHX29,POC1A,TPM4,DEPDC1,HECW2,CLIP1,PER1,ALDH1L2,ENO1,CDH13,RDH11,DGKI,LIFR,MASP1,TRIOBP,TUBB2B,ACSL3,PPFIA3,MINDY2,MGARP,PRICKLE1,TK1,LAYN,SKA3,PSME4,STAT3,MYO1C,ABHD17A,TNIK,NDST2,SMG6,ZC3H7A,NRM,P…	999
Cancer, Hematological Disease, Immunological Disease, Organismal Injury and Abnormalities	lymphoma	Lymphoma	6.96e-12					GAS6,PDCD1LG2,FDPS,ANXA6,SLIT3,CMIP,TUBA1A,MYOF,BCL10,TXLNA,ITPR1,FGF11,HDAC11,KIAA1551,CORO2A,RPS6KB1,BCAT1,KPNA1,TOP2A,FBN1,TNFSF11,DAPK1,CDKN2C,TNFRSF21,BIRC5,ASAP2,CHRM2,PTK7,PPP1R12B,KAT6A,ABI3BP,DNAH5,SGK1,CLU,ZNF423,POU2F2,BCL2L11,SHMT2,ZNF331,LGALS1,SMARCA2,THY1,SLC16A1,SECISBP2,HECW2,GPSM2,CBX2,ADAMTS15,PER1,ALDH1L2,SPECC1,SERPINH1,KLHL42,AKAP5,GBP2,LIFR,CEP250,PPFIA3,AURKB,IQGAP1,ING3,C…	239
Cancer, Organismal Injury and Abnormalities, Respiratory Disease	lung tumor	Lung tumor	7.36e-12					PDCD1LG2,TSPAN13,FDPS,SLIT3,SETD1B,ALDOA,CCNB2,NRXN3,ESRRA,TUBA1A,AMER1,BCL10,SNAI2,TSHZ3,USP31,ITPR1,CCDC3,ABCC3,RPS6KB1,TOP2A,KCNMA1,TNFSF11,CDKN2C,BIRC5,ACTN1,PTK2,PTK7,KAT6A,EPB41L3,DNAH5,CLU,SCG2,ZNF423,EPHX1,UBE2C,KIF20A,BCL2L11,SHMT2,ADM2,HMGCR,TFPI2,DPY19L4,EIF4A2,AK2,PEA15,CBX2,FKBP5,TPI1,SIK1/SIK1B,MLLT3,ARID5B,ENO1,TPX2,CDH13,DSN1,SHCBP1,MYL12A,TRIM35,GBP2,LIFR,IGF2,CDCA5,DEK,TMEM200A,…	337
Cancer, Organismal Injury and Abnormalities	advanced malignant tumor	Advanced malignant tumor	7.61e-12		0.378		0.265	CDH2,FTL,TNFRSF1A,FDPS,LIMK1,SFRP1,CTGF,CD274,ABL2,SLC5A3,F2R,TUBA1A,AMER1,BCL10,SNAI2,NCAPG,PBK,DCK,KLHL3,ABCC3,CYP1B1,PRRX2,TOP2A,EN1,KCNMA1,TNFSF11,KDR,CDKN2C,PTK2,CHRM2,ADAMTS1,EPB41L3,CLU,VCAN,AKR1C1/AKR1C2,HES1,KCNK2,KIF20A,EFEMP1,BCL2L11,HMGCR,SERTAD2,FBN2,FASN,IRS1,TFPI2,EPHA2,VIM,GCH1,FN1,SMAD7,ITGB1,SIK1/SIK1B,NES,ARID5B,S100A11,PTGS1,PLOD2,PDGFRB,COL15A1,TGFBR3,PAK1,MYL12A,IGF2,HMGB2,P…	165
Cell Death and Survival	apoptosis	Apoptosis of tumor cell lines	7.93e-12		-1.821		-1.611	PDLIM4,PML,PRKAR2B,TNFRSF1A,EIF4B,CTGF,SMURF2,ILK,MAT2A,TUBA1A,AMER1,BCL10,PBK,KITLG,ITPR1,HDAC11,RBBP6,RPS6KB1,PCK2,TOP2A,ENTPD5,TNFSF11,DAPK1,CDKN2C,TNFRSF21,BIRC5,SERPINA3,PTK2,SGK1,CLU,FBXO32,ADM,A4GALT,SFPQ,PLK4,PMAIP1,CENPE,FBXO5,FLNB,EFEMP1,CRH,BCL2L11,LGALS1,DEPDC1,THY1,KIF11,PEA15,CBX2,FKBP5,SMAD7,PER1,MAPK7,SPECC1,MLLT3,ENO1,HK2,TPX2,TNFSF18,S100A11,PTPRQ,NUMBL,TMEFF2,TGFBR3,EDA2R,IGF2,…	267
Cancer, Organismal Injury and Abnormalities, Reproductive System Disease	female genital neoplasm	Female genital neoplasm	8.53e-12					PDCD1LG2,URB2,MAP3K20,KIAA1217,PCDHA4,CTGF,ALDOA,KIF20B,ITGA7,WTIP,AMER1,ZCCHC14,CLPX,SNAI2,ITPR1,RBBP6,FAM171B,ST6GALNAC4,BCAT1,TOP2A,FBN1,SENP5,DIO3,ATP1B2,CDK5RAP2,SERPINA3,TBC1D8B,C6,MAPK6,GPR146,ABLIM3,ANP32E,GBF1,SGK1,ZBTB44,DENND2A,SCG2,ADM,ZIK1,SFPQ,SLC25A46,CTH,ARHGAP20,PMAIP1,MSRB3,FBXO5,ZMYND8,UFSP2,DNAJA1,MRGPRF,TPM4,EIF4A2,SIK2,DIO2,PEA15,HECW2,BAIAP2L1,SNX27,SPAG1,ALDH1L2,SPECC1,KBT…	738
Cancer, Organismal Injury and Abnormalities	thoracic neoplasm	Thoracic neoplasm	9.14e-12					PDCD1LG2,TSPAN13,FDPS,SLIT3,SETD1B,ALDOA,CCNB2,NRXN3,ESRRA,TUBA1A,AMER1,BCL10,SNAI2,TSHZ3,USP31,ITPR1,CCDC3,ABCC3,RPS6KB1,TOP2A,KCNMA1,TNFSF11,CDKN2C,BIRC5,ACTN1,PTK2,PTK7,KAT6A,EPB41L3,DNAH5,CLU,SCG2,ZNF423,EPHX1,UBE2C,KIF20A,BCL2L11,SHMT2,ADM2,HMGCR,TFPI2,DPY19L4,EIF4A2,AK2,PEA15,CBX2,FKBP5,TPI1,SIK1/SIK1B,MLLT3,ARID5B,ENO1,TPX2,FOXC1,CDH13,DSN1,SHCBP1,MYL12A,TRIM35,GBP2,LIFR,IGF2,CDCA5,DEK,TME…	338
Cancer, Hematological Disease, Immunological Disease, Organismal Injury and Abnormalities	neoplasia	Neoplasia of leukocytes	1.1e-11					GAS6,PDCD1LG2,FDPS,ANXA6,SLIT3,SETD1B,CMIP,NRXN3,TUBA1A,MYOF,STRN3,BCL10,TXLNA,KITLG,ITPR1,FGF11,HDAC11,KIAA1551,CORO2A,RPS6KB1,ST6GALNAC4,BCAT1,KPNA1,TOP2A,KCNMA1,FBN1,TNFSF11,DAPK1,CDKN2C,TNFRSF21,BIRC5,ASAP2,SMC2,CHRM2,PTK7,PPP1R12B,KAT6A,ABI3BP,DNAH5,SGK1,CLU,ZNF423,POU2F2,WDR91,BCL2L11,SHMT2,ZNF331,LGALS1,SMARCA2,THY1,SLC16A1,SECISBP2,WFDC3,E2F4,HECW2,GPSM2,CBX2,ADAMTS15,PER1,ALDH1L2,SPECC1,…	319
Cancer, Organismal Injury and Abnormalities	metastasis	Secondary tumor	1.12e-11		0.378		0.258	CDH2,FTL,TNFRSF1A,FDPS,LIMK1,SFRP1,CTGF,CD274,ABL2,SLC5A3,F2R,TUBA1A,AMER1,SNAI2,NCAPG,PBK,DCK,KLHL3,ABCC3,CYP1B1,PRRX2,TOP2A,EN1,TNFSF11,KDR,CDKN2C,PTK2,ADAMTS1,EPB41L3,CLU,AKR1C1/AKR1C2,KCNK2,KIF20A,EFEMP1,BCL2L11,SERTAD2,FBN2,FASN,IRS1,EPHA2,VIM,GCH1,FN1,SMAD7,ITGB1,SIK1/SIK1B,NES,ARID5B,S100A11,PTGS1,PLOD2,PDGFRB,TGFBR3,PAK1,MYL12A,IGF2,HMGB2,PLSCR4,MAP2K2,CYP51A1,IDH1,RAD51,AXL,PDGFA,MAP4,AU…	145
Cancer, Organismal Injury and Abnormalities, Reproductive System Disease	tumorigenesis	Tumorigenesis of reproductive tract	1.15e-11					PDCD1LG2,URB2,MAP3K20,KIAA1217,PCDHA4,CTGF,ALDOA,KIF20B,ITGA7,WTIP,AMER1,ZCCHC14,CLPX,SNAI2,ITPR1,RBBP6,FAM171B,ST6GALNAC4,BCAT1,TOP2A,FBN1,SENP5,DIO3,ATP1B2,CDK5RAP2,SERPINA3,TBC1D8B,C6,MAPK6,GPR146,ABLIM3,ANP32E,GBF1,SGK1,ZBTB44,DENND2A,SCG2,ADM,ZIK1,SFPQ,SLC25A46,CTH,ARHGAP20,PMAIP1,MSRB3,FBXO5,ZMYND8,UFSP2,DNAJA1,MRGPRF,TPM4,EIF4A2,SIK2,DIO2,PEA15,HECW2,BAIAP2L1,SNX27,SPAG1,ALDH1L2,SPECC1,KBT…	736
Cancer, Gastrointestinal Disease, Organismal Injury and Abnormalities	malignant neoplasm of digestive system	Metastatic malignant neoplasm of digestive system	1.25e-11					CDH2,PLAU,TYMS,LIMK1,CHD1,CTGF,TUBA1C,CRABP2,TCF21,CD274,TEK,SLC5A3,POR,FSTL3,TNIK,TUBA1A,F2R,SECTM1,CD248,SNAI2,NCAPG,PBK,SMAD3,FLT1,DMD,PRRX2,TOP2A,EN1,KDR,CDKN2C,PDGFRA,VEGFA,RAB31,TGFB2,KIT,DLGAP5,ANGPTL2,AKR1C3,EPB41L3,TFPI,CLU,CCND1,ATIC,NTRK1,AKR1C1/AKR1C2,RARG,TUBD1,HGF,KCNK2,EFEMP1,KIF20A,GLUL,SERTAD2,FBN2,PAPSS2,IRS1,TIMP4,EPHA2,FRY,FZD7,ZFP36L2,GCH1,PDLIM3,MET,ACKR3,PDGFRB,PLOD2,CEBPD,…	83
Cancer, Organismal Injury and Abnormalities	neoplasia	Lymphatic system tumor	1.89e-11					GAS6,PDCD1LG2,FDPS,ANXA6,SLIT3,SETD1B,CMIP,NRXN3,TUBA1A,MYOF,STRN3,BCL10,TXLNA,ITPR1,FGF11,HDAC11,KIAA1551,CORO2A,RPS6KB1,ST6GALNAC4,BCAT1,KPNA1,TOP2A,FBN1,TNFSF11,DAPK1,CDKN2C,TNFRSF21,BIRC5,ASAP2,SMC2,CHRM2,PTK7,PPP1R12B,KAT6A,ABI3BP,DNAH5,SGK1,CLU,ZNF423,POU2F2,WDR91,BCL2L11,SHMT2,ZNF331,LGALS1,SMARCA2,THY1,SLC16A1,SECISBP2,WFDC3,E2F4,HECW2,GPSM2,CBX2,ADAMTS15,PER1,ALDH1L2,SPECC1,ARID5B,SERPIN…	325
Cancer, Gastrointestinal Disease, Organismal Injury and Abnormalities	malignant gastrointestinal neoplasm	Advanced malignant gastrointestinal neoplasm	2.29e-11					CDH2,PLAU,TYMS,LIMK1,CHD1,CTGF,TUBA1C,CRABP2,TCF21,CD274,TEK,SLC5A3,FSTL3,TNIK,TUBA1A,F2R,SECTM1,CD248,SNAI2,NCAPG,PBK,SMAD3,FLT1,DMD,PRRX2,TOP2A,EN1,KDR,CDKN2C,PDGFRA,VEGFA,RAB31,TGFB2,KIT,DLGAP5,ANGPTL2,AKR1C3,EPB41L3,TFPI,CLU,CCND1,ATIC,NTRK1,AKR1C1/AKR1C2,RARG,TUBD1,HGF,KCNK2,EFEMP1,KIF20A,GLUL,IFNAR2,SERTAD2,FBN2,PAPSS2,IRS1,TIMP4,EPHA2,FRY,FZD7,ZFP36L2,GCH1,PDLIM3,MET,PTGS1,ACKR3,PDGFRB,PLO…	83
Cell Cycle	M phase	M phase	3.04e-11		1.825		1.608	NEK2,KLHL21,LIMK1,FOXM1,ILK,KIF20B,KIF4A,PRKCE,TOP2A,AHCTF1,AURKA,PIK3R4,BIRC5,PRC1,RACGAP1,KIF13A,RASSF1,UBE2C,DIAPH3,CENPE,FBXO5,AKAP9,NEK7,KIF20A,KIF23,MCM7,SLC20A1,BUB1B,NCAPD2,NUSAP1,CEP55,HECW2,GNAI2,TRIP13,AKAP12,PFN1,SEPT11,LZTS2,CDKN1A,NUF2,ANLN,NDC80,CUL3,KIF14,CDC20,SIAH1,MAD2L1,RHOA,TACC3,PIM1,CIT,KIFC1,ECT2,PTTG1,AURKB,PLK1,CCNB1,CDK1	58
Cancer, Organismal Injury and Abnormalities	metastatic solid tumor	Metastatic solid tumor	3.83e-11					CDH2,FTL,TNFRSF1A,FDPS,LIMK1,SFRP1,CTGF,CD274,ABL2,SLC5A3,F2R,TUBA1A,AMER1,SNAI2,NCAPG,PBK,DCK,KLHL3,ABCC3,PRRX2,TOP2A,EN1,TNFSF11,KDR,CDKN2C,ADAMTS1,EPB41L3,CLU,AKR1C1/AKR1C2,KCNK2,KIF20A,EFEMP1,SERTAD2,FBN2,FASN,IRS1,EPHA2,GCH1,FN1,SIK1/SIK1B,NES,ARID5B,S100A11,PTGS1,PLOD2,PDGFRB,TGFBR3,PAK1,MYL12A,IGF2,HMGB2,PLSCR4,MAP2K2,CYP51A1,AXL,PDGFA,MAP4,AURKB,DDR2,GATA2,PLAU,TYMS,CHD1,SMO,DOT1L,CRABP2,…	130
Cancer, Hematological Disease, Organismal Injury and Abnormalities	lymphocytic neoplasm	Lymphocytic neoplasm	3.9e-11					GAS6,PDCD1LG2,FDPS,ANXA6,SLIT3,SETD1B,CMIP,NRXN3,TUBA1A,MYOF,STRN3,BCL10,TXLNA,ITPR1,FGF11,HDAC11,KIAA1551,CORO2A,RPS6KB1,ST6GALNAC4,BCAT1,KPNA1,TOP2A,FBN1,TNFSF11,DAPK1,CDKN2C,TNFRSF21,BIRC5,ASAP2,SMC2,CHRM2,PTK7,PPP1R12B,KAT6A,ABI3BP,DNAH5,SGK1,CLU,ZNF423,POU2F2,WDR91,BCL2L11,SHMT2,ZNF331,LGALS1,SMARCA2,THY1,SLC16A1,SECISBP2,WFDC3,E2F4,HECW2,GPSM2,CBX2,ADAMTS15,PER1,ALDH1L2,SPECC1,ARID5B,SERPIN…	317
Hematological Disease, Immunological Disease	lymphoproliferative disorder	Lymphoproliferative disorder	3.9e-11					GAS6,PDCD1LG2,FDPS,ANXA6,SLIT3,SETD1B,CMIP,NRXN3,TUBA1A,MYOF,STRN3,BCL10,TXLNA,ITPR1,FGF11,HDAC11,KIAA1551,CORO2A,RPS6KB1,ST6GALNAC4,BCAT1,KPNA1,TOP2A,FBN1,TNFSF11,DAPK1,CDKN2C,TNFRSF21,BIRC5,ASAP2,SMC2,CHRM2,PTK7,PPP1R12B,KAT6A,ABI3BP,DNAH5,SGK1,CLU,ZNF423,EPHX1,POU2F2,WDR91,BCL2L11,SHMT2,ZNF331,LGALS1,SMARCA2,THY1,SLC16A1,SECISBP2,WFDC3,E2F4,HECW2,GPSM2,CBX2,ADAMTS15,PER1,ALDH1L2,SPECC1,ARID5B,…	317
Cell Death and Survival	cell death	Cell death of tumor cell lines	4.36e-11		-1.509		-1.28	PDLIM4,NEK2,PML,PRKAR2B,TNFRSF1A,EIF4B,SMURF2,CTGF,ILK,MAT2A,ESRRA,TUBA1A,AMER1,BCL10,PBK,KITLG,ITPR1,HDAC11,RBBP6,RPS6KB1,PCK2,TOP2A,ENTPD5,TNFSF11,DAPK1,CDKN2C,TNFRSF21,BIRC5,SERPINA3,PTK2,SYNGR2,SGK1,CLU,FBXO32,ADM,A4GALT,UBE2C,SFPQ,PLK4,PMAIP1,CENPE,FBXO5,FLNB,EFEMP1,CRH,BCL2L11,LGALS1,MCM7,DEPDC1,THY1,KIF11,PEA15,CBX2,FKBP5,SMAD7,PER1,EGLN1,MAPK7,SPECC1,MLLT3,ENO1,HK2,TNFSF18,TPX2,S100A11,PT…	325
Cancer, Organismal Injury and Abnormalities	malignant solid tumor	Advanced malignant solid tumor	4.6e-11					CDH2,FTL,TNFRSF1A,FDPS,LIMK1,SFRP1,CTGF,CD274,ABL2,SLC5A3,F2R,TUBA1A,AMER1,BCL10,SNAI2,NCAPG,PBK,DCK,KLHL3,ABCC3,PRRX2,TOP2A,EN1,KCNMA1,TNFSF11,KDR,CDKN2C,ADAMTS1,EPB41L3,CLU,VCAN,AKR1C1/AKR1C2,KCNK2,KIF20A,EFEMP1,SERTAD2,FBN2,FASN,IRS1,TFPI2,EPHA2,GCH1,FN1,SIK1/SIK1B,NES,ARID5B,S100A11,PTGS1,PLOD2,PDGFRB,COL15A1,TGFBR3,PAK1,MYL12A,IGF2,HMGB2,PLSCR4,MAP2K2,KCNK6,CYP51A1,AXL,PDGFA,MAP4,AURKB,DDR2,…	147
Cancer, Organismal Injury and Abnormalities	development	Development of adenocarcinoma	4.85e-11					URB2,KIAA1217,PCDHA4,CTGF,SETD1B,ALDOA,KIF20B,ITGA7,WTIP,AMER1,ZCCHC14,CLPX,SNAI2,USP31,ITPR1,RBBP6,BCAT1,TOP2A,FBN1,SENP5,DIO3,ATP1B2,CDK5RAP2,TBC1D8B,C6,MAPK6,GPR146,PRSS35,ABLIM3,ANP32E,GBF1,RIN1,SGK1,ZBTB44,DENND2A,SCG2,ADM,ZNF423,ZIK1,SLC25A46,CTH,ARHGAP20,FBXO5,MSRB3,ZMYND8,UFSP2,DNAJA1,DPY19L4,EIF4A2,SIK2,DIO2,SECISBP2,RFX3,HECW2,BAIAP2L1,SNX27,FKBP5,SPAG1,ALDH1L2,SPECC1,KBTBD6,ENO1,S100A1…	756
Cell Death and Survival	apoptosis	Apoptosis	4.89e-11		-0.658		-0.46	GAS6,PDLIM4,PML,MAP3K20,PRKAR2B,TNFRSF1A,EIF4B,SMURF2,CTGF,ILK,MAT2A,TUBA1A,HIPK3,AMER1,BCL10,SNAI2,PBK,KITLG,ITPR1,HDAC11,RBBP6,RPS6KB1,KPNA1,PCK2,TOP2A,KCNMA1,ENTPD5,ZNF420,TNFSF11,DAPK1,CDKN2C,DAP,TNFRSF21,NTN4,BIRC5,SERPINA3,PTK2,SGK1,CLU,FBXO32,RASGRF2,ARG2,ADM,A4GALT,SFPQ,PLK4,RNF152,PMAIP1,CENPE,FBXO5,FLNB,EFEMP1,DNAJA1,CRH,BCL2L11,PTCH1,LGALS1,DEPDC1,THY1,KIF11,PEA15,CBX2,FKBP5,SMAD7,PER1…	356
Cancer, Hematological Disease, Organismal Injury and Abnormalities	hematologic cancer	Hematologic cancer of cells	5.09e-11					GAS6,PDCD1LG2,FDPS,ANXA6,SLIT3,SETD1B,CMIP,NRXN3,TUBA1A,MYOF,STRN3,BCL10,TXLNA,ITPR1,FGF11,HDAC11,KIAA1551,CORO2A,RPS6KB1,ST6GALNAC4,BCAT1,KPNA1,TOP2A,FBN1,TNFSF11,DAPK1,CDKN2C,TNFRSF21,BIRC5,ASAP2,SMC2,CHRM2,PTK7,PPP1R12B,KAT6A,ABI3BP,DNAH5,SGK1,CLU,ZNF423,POU2F2,WDR91,BCL2L11,SHMT2,ZNF331,LGALS1,SMARCA2,THY1,SLC16A1,SECISBP2,WFDC3,E2F4,HECW2,GPSM2,CBX2,ADAMTS15,PER1,ALDH1L2,SPECC1,ARID5B,SERPIN…	302
Organismal Injury and Abnormalities	benign lesion	Benign lesion	5.4e-11					PDCD1LG2,CDH2,DCLK1,PML,MAP3K20,FDPS,THRA,SFRP1,SLIT3,FAM20A,ALDOA,NRXN3,SLC5A3,TUBA1A,STRN3,AMER1,BCL10,BMP4,MFHAS1,KITLG,DCK,UGP2,MKI67,CYP1B1,TOP2A,FBN1,ENTPD5,KDR,DAPK1,NDUFS7,COL8A1,PTGER4,CHRM2,PTGER2,EPB41L3,COL5A2,CLDN11,TRAM2,CLU,VCAN,SCG2,CTSC,TNFSF10,COL9A2,UTRN,SPTAN1,SCN7A,BCL2L11,PTCH1,IL6R,THY1,PIAS1,NRK,LDLRAD4,AK2,DUSP1,ITGB1,IGFBP3,MLLT3,SMPDL3A,FOXO1,S100A11,PTGS1,TPD52L1,PDGFR…	164
Cancer, Hematological Disease, Organismal Injury and Abnormalities	lymphoid cancer	Lymphoid cancer	5.63e-11					GAS6,PDCD1LG2,FDPS,ANXA6,SLIT3,SETD1B,CMIP,NRXN3,TUBA1A,MYOF,STRN3,BCL10,TXLNA,ITPR1,FGF11,HDAC11,KIAA1551,CORO2A,RPS6KB1,ST6GALNAC4,BCAT1,KPNA1,TOP2A,FBN1,TNFSF11,DAPK1,CDKN2C,TNFRSF21,BIRC5,ASAP2,SMC2,CHRM2,PTK7,PPP1R12B,KAT6A,ABI3BP,DNAH5,SGK1,CLU,ZNF423,POU2F2,WDR91,BCL2L11,SHMT2,ZNF331,LGALS1,SMARCA2,THY1,SLC16A1,SECISBP2,WFDC3,E2F4,HECW2,GPSM2,CBX2,ADAMTS15,PER1,ALDH1L2,SPECC1,ARID5B,SERPIN…	318
Cancer, Organismal Injury and Abnormalities	melanoma	Melanoma	5.81e-11					AUTS2,KIAA1217,PCDHA4,KIF20B,FBXW5,SNAI2,USP31,ENTPD5,SENP5,ATP1B2,SERPINA3,COL8A1,C6,CSRNP2,ABLIM3,GBF1,RIN1,COL5A2,DENND2A,C7orf26,THSD4,POU2F2,ZMYND8,WDR91,MRGPRF,SYT1,DEPDC1,RFX3,WFDC3,ACBD3,ZNF791,HECW2,CLIP1,ALDH1L2,ARHGEF4,AKAP5,CDH13,RDH11,REPS1,DGKI,LIFR,MASP1,TRIOBP,RAB3A,TUBB2B,DIRC2,PPFIA3,PRICKLE1,NT5DC2,LAYN,ZNF30,PSME4,STAT3,NDST2,SMG6,ZC3H7A,ADCY3,RNF31,POLQ,DMD,BCOR,SEMA5A,AHCTF1…	1037
Cancer, Organismal Injury and Abnormalities	visceral metastasis	Visceral metastasis	6.48e-11					CDH2,PLAU,TYMS,LIMK1,CTGF,TUBA1C,CRABP2,TCF21,CD274,TEK,SLC5A3,POR,FSTL3,TNIK,TUBA1A,F2R,SECTM1,CD248,SNAI2,NCAPG,PBK,SMAD3,FLT1,DMD,PRRX2,TOP2A,EN1,KDR,CDKN2C,PDGFRA,VEGFA,RAB31,TGFB2,KIT,DLGAP5,ANGPTL2,AKR1C3,EPB41L3,TFPI,CLU,CCND1,NTRK1,AKR1C1/AKR1C2,RARG,TUBD1,KCNK2,EFEMP1,KIF20A,GLUL,SERTAD2,FBN2,PAPSS2,IRS1,TIMP4,EPHA2,FRY,FZD7,ZFP36L2,GCH1,PDLIM3,MET,ACKR3,PDGFRB,PLOD2,CEBPD,JAG1,TGFBR3,CA…	78
Cancer, Organismal Injury and Abnormalities, Reproductive System Disease	carcinoma	Breast carcinoma	7.24e-11					PDLIM4,PDCD1LG2,SETD1B,FBXW5,SNAI2,ITPR1,RBBP6,BCAT1,TOP2A,FBN1,CHI3L2,CDK5RAP2,AMFR,COL8A1,TBC1D8B,CSRNP2,ABLIM3,COL5A2,ZBTB44,ZNF423,ZIK1,NXPH3,ARHGAP20,ZMYND8,DHX29,EIF4A2,DIO2,RFX3,BAIAP2L1,FKBP5,SPAG1,ALDH1L2,SPECC1,KBTBD6,HK2,TMEM41B,BBS12,SLC9A7,CEP128,LIFR,GGT5,PPFIA3,HCFC1,IQGAP1,SLC27A4,SKA3,TCEAL4,ADCY3,ITGBL1,SLFN5,RNF31,POLQ,DMD,DUSP16,SEMA5A,TTC14,PRR11,MT1X,TGFB2,KIT,SLC44A1,RACGAP…	405
Cancer, Hematological Disease, Immunological Disease, Organismal Injury and Abnormalities	lymphocytic cancer	Lymphocytic cancer	8.01e-11					GAS6,PDCD1LG2,FDPS,ANXA6,SLIT3,SETD1B,CMIP,NRXN3,TUBA1A,MYOF,STRN3,BCL10,TXLNA,ITPR1,FGF11,HDAC11,KIAA1551,CORO2A,RPS6KB1,ST6GALNAC4,BCAT1,KPNA1,TOP2A,FBN1,TNFSF11,DAPK1,CDKN2C,TNFRSF21,BIRC5,ASAP2,SMC2,CHRM2,PTK7,PPP1R12B,KAT6A,ABI3BP,DNAH5,SGK1,CLU,ZNF423,POU2F2,WDR91,BCL2L11,SHMT2,ZNF331,LGALS1,SMARCA2,THY1,SLC16A1,SECISBP2,WFDC3,E2F4,HECW2,GPSM2,CBX2,ADAMTS15,PER1,ALDH1L2,SPECC1,ARID5B,SERPIN…	303
Cancer, Gastrointestinal Disease, Organismal Injury and Abnormalities	advanced colorectal cancer	Advanced colorectal cancer	8.35e-11					CDH2,PLAU,TYMS,LIMK1,CTGF,CRABP2,TCF21,CD274,TEK,SLC5A3,FSTL3,TNIK,F2R,SECTM1,CD248,SNAI2,NCAPG,PBK,SMAD3,FLT1,DMD,PRRX2,EN1,KDR,CDKN2C,VEGFA,PDGFRA,RAB31,TGFB2,KIT,DLGAP5,ANGPTL2,AKR1C3,EPB41L3,TFPI,CLU,CCND1,NTRK1,AKR1C1/AKR1C2,RARG,KCNK2,EFEMP1,KIF20A,GLUL,IFNAR2,SERTAD2,FBN2,PAPSS2,IRS1,TIMP4,EPHA2,FRY,FZD7,ZFP36L2,GCH1,PDLIM3,MET,PTGS1,ACKR3,PDGFRB,PLOD2,CEBPD,JAG1,TGFBR3,CAV1,HMGB2,MAP2K4,P…	74
Cancer, Organismal Injury and Abnormalities, Reproductive System Disease	female genital tract adenocarcinoma	Female genital tract adenocarcinoma	8.43e-11					URB2,KIAA1217,PCDHA4,CTGF,KIF20B,ITGA7,WTIP,AMER1,ZCCHC14,SNAI2,CLPX,ITPR1,RBBP6,BCAT1,TOP2A,FBN1,SENP5,DIO3,ATP1B2,CDK5RAP2,C6,TBC1D8B,MAPK6,GPR146,ANP32E,ABLIM3,GBF1,SGK1,ZBTB44,DENND2A,SCG2,ADM,ZIK1,SLC25A46,ARHGAP20,CTH,PMAIP1,ZMYND8,FBXO5,MSRB3,UFSP2,DNAJA1,EIF4A2,SIK2,DIO2,SNX27,HECW2,BAIAP2L1,SPAG1,ALDH1L2,SPECC1,KBTBD6,TTC30B,CDH13,SLC9A7,DGKI,OTUD4,POP1,CEP128,LIFR,MASP1,GGT5,SLC4A4,GFM1…	622
Cancer, Hematological Disease, Organismal Injury and Abnormalities	lymphohematopoietic neoplasia	Lymphohematopoietic neoplasia	8.97e-11		-0.557		-0.665	PDCD1LG2,ANXA6,PCDHA4,SETD1B,TXLNA,ITPR1,ST6GALNAC4,BCAT1,TOP2A,FBN1,TNFSF11,CDK5RAP2,ASAP2,C6,TBC1D8B,SMC2,COL5A2,SGK1,ZBTB44,ZNF423,POU2F2,DNAJA1,WDR91,SECISBP2,WFDC3,HECW2,GPSM2,CLIP1,PER1,ALDH1L2,SPECC1,AKAP5,BBS12,MSMO1,LIFR,CELF2,ADAMTS12,PPFIA3,DIRC2,PRICKLE1,IQGAP1,PSME3,PSME4,TNIK,STAT3,ABHD17A,CA9,ADCY3,SMG6,RNF31,EDN1,POLQ,PACS1,DMD,BCOR,DUSP16,SEMA5A,SEPT8,KIT,TCIM,VAV2,SRCAP,EPG5,TLE…	455
Cancer, Hematological Disease, Organismal Injury and Abnormalities	hematological neoplasia	Hematopoietic neoplasm	1.01e-10		-0.557		-0.665	PDCD1LG2,ANXA6,PCDHA4,SETD1B,TXLNA,ITPR1,ST6GALNAC4,BCAT1,TOP2A,FBN1,TNFSF11,CDK5RAP2,ASAP2,C6,TBC1D8B,SMC2,COL5A2,SGK1,ZBTB44,ZNF423,POU2F2,DNAJA1,WDR91,SECISBP2,WFDC3,HECW2,GPSM2,CLIP1,PER1,ALDH1L2,SPECC1,AKAP5,BBS12,MSMO1,LIFR,CELF2,ADAMTS12,PPFIA3,DIRC2,PRICKLE1,IQGAP1,PSME3,PSME4,TNIK,STAT3,ABHD17A,CA9,ADCY3,SMG6,RNF31,POLQ,PACS1,DMD,BCOR,DUSP16,SEMA5A,SEPT8,KIT,TCIM,VAV2,SRCAP,EPG5,TLE3,TRI…	453
Cancer, Gastrointestinal Disease, Organismal Injury and Abnormalities	secondary neoplasm of digestive system	Secondary neoplasm of digestive system	1.26e-10					CDH2,PLAU,TYMS,LIMK1,CTGF,CRABP2,TCF21,CD274,TEK,SLC5A3,POR,FSTL3,TNIK,F2R,SECTM1,CD248,SNAI2,NCAPG,PBK,SMAD3,FLT1,DMD,PRRX2,TOP2A,EN1,KDR,CDKN2C,VEGFA,PDGFRA,RAB31,TGFB2,KIT,DLGAP5,ANGPTL2,AKR1C3,EPB41L3,TFPI,CLU,CCND1,NTRK1,AKR1C1/AKR1C2,RARG,KCNK2,EFEMP1,KIF20A,GLUL,SERTAD2,FBN2,PAPSS2,IRS1,TIMP4,EPHA2,FRY,FZD7,ZFP36L2,GCH1,PDLIM3,MET,ACKR3,PDGFRB,PLOD2,CEBPD,JAG1,TGFBR3,CAV1,HMGB2,MAP2K4,PLSC…	74
Cancer, Organismal Injury and Abnormalities	lymphoreticular neoplasm	Lymphoreticular neoplasm	1.32e-10					PDCD1LG2,ANXA6,PCDHA4,SETD1B,TXLNA,ITPR1,BCAT1,TOP2A,FBN1,TNFSF11,CDK5RAP2,ASAP2,C6,TBC1D8B,COL5A2,SGK1,ZBTB44,ZNF423,POU2F2,DNAJA1,SECISBP2,HECW2,GPSM2,CLIP1,PER1,ALDH1L2,SPECC1,AKAP5,LIFR,ADAMTS12,PPFIA3,DIRC2,IQGAP1,PSME3,PSME4,TNIK,STAT3,ABHD17A,CA9,SMG6,RNF31,PACS1,DMD,BCOR,DUSP16,SEMA5A,SEPT8,KIT,TCIM,VAV2,SRCAP,EPG5,TLE3,TRIM7,CCND1,CDK13,PLXNC1,NQO1,NXF1,TTL,PDLIM3,FBXL2,ZNF292,PDK4,WEE1,…	394
Cancer, Organismal Injury and Abnormalities	neoplasia	Neoplasia of epithelial cells	1.7e-10					AUTS2,JAZF1,MAP3K20,PCDHA4,CTGF,SETD1B,KIF20B,ESRRA,AMER1,ITPR1,RBBP6,ST6GALNAC4,FAM171B,TOP2A,FBN1,ASAP2,SERPINA3,C6,TBC1D8B,ABLIM3,TARS,ZC3H10,SCG2,ZNF423,YIF1B,SFPQ,NXPH3,THSD4,CTH,POU2F2,ZMYND8,DPY19L4,EIF4A2,NR1D1,SIK2,SNX27,GPSM2,SPAG1,EGLN1,ARHGEF4,TMEM100,CDH13,DGKI,CEP128,LIFR,MASP1,TRIOBP,SEH1L,CELF2,ADAMTS12,CAMSAP1,ACSL3,MGARP,PFKL,EXT1,SKA3,MYEF2,PSME3,PSME4,TNIK,STAT3,MYO1C,CA9,PPP1…	529
Cancer, Hematological Disease, Organismal Injury and Abnormalities	hematologic cancer	Hematologic cancer	1.74e-10					PDCD1LG2,ANXA6,PCDHA4,SETD1B,TXLNA,ITPR1,ST6GALNAC4,BCAT1,TOP2A,FBN1,TNFSF11,CDK5RAP2,ASAP2,C6,TBC1D8B,SMC2,COL5A2,SGK1,ZBTB44,ZNF423,POU2F2,DNAJA1,WDR91,SECISBP2,WFDC3,HECW2,GPSM2,CLIP1,PER1,ALDH1L2,SPECC1,AKAP5,BBS12,MSMO1,LIFR,CELF2,ADAMTS12,PPFIA3,DIRC2,PRICKLE1,IQGAP1,PSME3,PSME4,TNIK,STAT3,ABHD17A,CA9,ADCY3,SMG6,RNF31,POLQ,PACS1,DMD,BCOR,DUSP16,SEMA5A,SEPT8,KIT,TCIM,VAV2,SRCAP,EPG5,TLE3,TRI…	447
Cancer, Hematological Disease, Organismal Injury and Abnormalities	lymphohematopoietic cancer	Lymphohematopoietic cancer	1.75e-10					PDCD1LG2,ANXA6,PCDHA4,SETD1B,TXLNA,ITPR1,ST6GALNAC4,BCAT1,TOP2A,FBN1,TNFSF11,CDK5RAP2,ASAP2,C6,TBC1D8B,SMC2,COL5A2,SGK1,ZBTB44,ZNF423,POU2F2,DNAJA1,WDR91,SECISBP2,WFDC3,HECW2,GPSM2,CLIP1,PER1,ALDH1L2,SPECC1,AKAP5,BBS12,MSMO1,LIFR,CELF2,ADAMTS12,PPFIA3,DIRC2,PRICKLE1,IQGAP1,PSME3,PSME4,TNIK,STAT3,ABHD17A,CA9,ADCY3,SMG6,RNF31,EDN1,POLQ,PACS1,DMD,BCOR,DUSP16,SEMA5A,SEPT8,KIT,TCIM,VAV2,SRCAP,EPG5,TLE…	449
Cancer, Gastrointestinal Disease, Organismal Injury and Abnormalities	metastatic colorectal cancer	Metastatic colorectal cancer	1.75e-10					CDH2,PLAU,TYMS,LIMK1,CTGF,CRABP2,TCF21,CD274,SLC5A3,TEK,FSTL3,TNIK,F2R,SECTM1,CD248,SNAI2,NCAPG,PBK,SMAD3,FLT1,DMD,PRRX2,EN1,KDR,CDKN2C,VEGFA,PDGFRA,RAB31,TGFB2,KIT,DLGAP5,ANGPTL2,EPB41L3,AKR1C3,TFPI,CLU,CCND1,NTRK1,AKR1C1/AKR1C2,RARG,KCNK2,EFEMP1,KIF20A,GLUL,SERTAD2,PAPSS2,FBN2,TIMP4,IRS1,EPHA2,FZD7,FRY,ZFP36L2,GCH1,PDLIM3,MET,ACKR3,PLOD2,PDGFRB,CEBPD,JAG1,TGFBR3,CAV1,HMGB2,MAP2K4,PLSCR4,MAP2K2,…	72
Cell Cycle	M phase	M phase of tumor cell lines	1.83e-10		1.727		1.561	NEK7,KIF20A,NEK2,KLHL21,KIF23,MCM7,LIMK1,FOXM1,SLC20A1,NCAPD2,ILK,CEP55,KIF20B,KIF4A,AKAP12,TRIP13,GNAI2,SEPT11,LZTS2,CDKN1A,NUF2,ANLN,NDC80,KIF14,TOP2A,AURKA,BIRC5,RACGAP1,SIAH1,MAD2L1,KIF13A,RHOA,RASSF1,KIFC1,DIAPH3,ECT2,PTTG1,AURKB,FBXO5,AKAP9,PLK1	41
Cancer, Organismal Injury and Abnormalities	carcinoma	Invasive carcinoma	2.21e-10					MT1E,PEAR1,IFITM1,TYMS,CAVIN1,CHD1,SFRP1,SLIT3,SKA3,PKM,TUBA1C,KIF20B,CD274,MYH9,POR,FSTL3,TUBA1A,BMP4,FLT1,TAGLN,PTPRF,POLQ,WDR1,DMD,MKI67,HSPB6,TOP2A,OLFML2B,KDR,DST,APOD,VEGFA,BIRC5,ADAMTS3,KIT,RACGAP1,MYL9,RTN4,ADAMTS1,PPP1R12B,ANXA1,PYCR1,PI4K2A,RASSF1,TLE3,ZIK1,TUBD1,MGLL,EFEMP1,KIF23,LGALS1,NRP2,BUB1B,ATAD2,NUSAP1,EPHA2,CCND3,VIM,CBX2,ADAMTS6,FN1,IER3,ITGB1,KCTD12,CDKN1A,MET,TPM1,CASP2,KIF…	82
Cancer, Organismal Injury and Abnormalities	squamous-cell carcinoma	Squamous-cell carcinoma	2.33e-10					AUTS2,JAZF1,MAP3K20,PCDHA4,CTGF,SETD1B,KIF20B,ESRRA,AMER1,ITPR1,RBBP6,ST6GALNAC4,FAM171B,TOP2A,FBN1,ASAP2,SERPINA3,C6,TBC1D8B,ABLIM3,TARS,ZC3H10,SCG2,ZNF423,YIF1B,SFPQ,NXPH3,THSD4,CTH,POU2F2,ZMYND8,DPY19L4,EIF4A2,NR1D1,SIK2,SNX27,GPSM2,SPAG1,EGLN1,ARHGEF4,TMEM100,CDH13,DGKI,CEP128,LIFR,MASP1,TRIOBP,SEH1L,CELF2,ADAMTS12,CAMSAP1,ACSL3,MGARP,PFKL,EXT1,SKA3,MYEF2,PSME3,PSME4,TNIK,STAT3,MYO1C,CA9,PPP1…	528
Cellular Movement	cell movement	Cell movement of tumor cell lines	2.34e-10	Increased	3.392		2.841	PML,MAP3K20,CTGF,SH3PXD2B,ILK,ESRRA,BCL10,SNAI2,CALU,PBK,KITLG,ITPR1,RAP2A,RIOK3,SH3KBP1,TNFRSF21,ACTN1,PTGER4,PTK2,CLU,FLNB,EFEMP1,LGALS1,HMGCR,SLC16A1,TGFBI,SNX27,PFN1,BCAR3,MYBPH,MAPK7,NES,ARHGEF4,S100A11,NUMBL,FOXC1,CDH13,TPD52L1,TGFBR3,LIFR,IGF2,ING4,CSF1,PRKD1,ZBTB7A,PDGFA,MAP4,AFAP1,FOSL1,TCAF2,IQGAP1,PLAU,ZEB2,MYH9,STAT3,TNIK,CA9,CD248,ITGBL1,CAT,EDN1,TBX3,BDNF,SEMA5A,AURKA,PDGFRA,VEGFA,T…	205
Cancer, Organismal Injury and Abnormalities	benign neoplasia	Benign Tumors	2.41e-10					PDCD1LG2,CDH2,DCLK1,MAP3K20,FDPS,THRA,SFRP1,SLIT3,FAM20A,ALDOA,NRXN3,SLC5A3,TUBA1A,STRN3,AMER1,BCL10,BMP4,MFHAS1,KITLG,DCK,UGP2,MKI67,CYP1B1,TOP2A,FBN1,KDR,DAPK1,NDUFS7,COL8A1,PTGER4,PTGER2,EPB41L3,COL5A2,CLDN11,TRAM2,CLU,VCAN,SCG2,CTSC,TNFSF10,COL9A2,UTRN,SPTAN1,SCN7A,BCL2L11,PTCH1,IL6R,THY1,PIAS1,NRK,LDLRAD4,AK2,DUSP1,ITGB1,IGFBP3,MLLT3,SMPDL3A,FOXO1,S100A11,PTGS1,TPD52L1,PDGFRB,COL10A1,COL15A1…	159
Cell Death and Survival	necrosis	Necrosis	2.61e-10		-1.015		-0.823	GAS6,PDLIM4,NEK2,PML,PRKAR2B,TNFRSF1A,FDPS,EIF4B,SMURF2,CTGF,ILK,MAT2A,ESRRA,TUBA1A,AMER1,BCL10,SNAI2,PBK,KITLG,ITPR1,HDAC11,RBBP6,ABCC3,RPS6KB1,PCK2,TOP2A,SH3KBP1,ENTPD5,TNFSF11,DAPK1,CDKN2C,TNFRSF21,BIRC5,SERPINA3,PTK2,SYNGR2,SGK1,CLU,FBXO32,ADM,A4GALT,UBE2C,SFPQ,PLK4,PMAIP1,CENPE,FBXO5,FLNB,COX11,EFEMP1,CRH,BCL2L11,PTCH1,MCM7,LGALS1,DEPDC1,THY1,KIF11,SLC16A1,PEA15,CBX2,FKBP5,SMAD7,PER1,EGLN1,M…	371
Cancer, Organismal Injury and Abnormalities	adenocarcinoma	Adenocarcinoma	3.22e-10					AUTS2,PDCD1LG2,JAZF1,KIAA1217,ANXA6,PCDHA4,SETD1B,KIF20B,ESRRA,FBXW5,ZCCHC14,TXLNA,SNAI2,RASL11B,USP31,ST6GALNAC4,TOP2A,ENTPD5,SENP5,ATP1B2,AMFR,ASAP2,COL8A1,C6,CSRNP2,PQLC2,LRRN4CL,SYNGR2,ABLIM3,GBF1,RIN1,COL5A2,ZC3H10,DENND2A,C7orf26,ADM,SLC25A46,THSD4,POU2F2,ZMYND8,PMAIP1,WDR91,MRGPRF,SYT1,DHX29,POC1A,ADM2,DEPDC1,NR1D1,RFX3,WFDC3,ACBD3,ZNF791,HECW2,COX10,CLIP1,PER1,ALDH1L2,ARHGEF4,ENO1,S100A11…	1502
Cancer, Hematological Disease, Immunological Disease, Organismal Injury and Abnormalities	non-Hodgkin disease	Non-Hodgkin lymphoma	3.46e-10					GAS6,PDCD1LG2,FDPS,ANXA6,TUBA1A,MYOF,BCL10,ITPR1,FGF11,HDAC11,KIAA1551,CORO2A,RPS6KB1,BCAT1,KPNA1,TOP2A,FBN1,TNFSF11,DAPK1,CDKN2C,TNFRSF21,BIRC5,ASAP2,PTK7,PPP1R12B,KAT6A,ABI3BP,DNAH5,SGK1,CLU,ZNF423,POU2F2,BCL2L11,SHMT2,ZNF331,SMARCA2,THY1,SLC16A1,SECISBP2,HECW2,GPSM2,CBX2,ADAMTS15,PER1,ALDH1L2,SPECC1,SERPINH1,KLHL42,AKAP5,GBP2,LIFR,CEP250,PPFIA3,AURKB,IQGAP1,ING3,CHD3,PCNX3,PSME3,TNFRSF10D,PSME…	218
Cell Cycle	mitosis	Mitosis of cervical cancer cell lines	3.52e-10		-0.218		-0.313	NEK7,NEK2,KIF22,RMI2,TTK,SLC20A1,CCNB2,ILK,KIF11,CDC25C,KIF4A,CDCA8,TUBA1A,STIL,MAPK7,NUF2,ADGRL2,NDC80,TPX2,SPAG5,TOP2A,DYNC1H1,AURKA,BIRC5,MAP3K12,RACGAP1,CDC20,DLGAP5,WEE1,MAD2L1,KNL1,TACC3,RASSF1,BUB1,SPC25,PLK4,PTTG1,FBXO5,CENPE,CDK1,PLK1,CCNB1	42
Cell Cycle	cell cycle progression	Cell cycle progression	3.98e-10		0.934		0.739	GAS6,PDCD1LG2,NEK2,PPM1A,PML,MAP3K20,POLH,PTPRB,PRKAR2B,THRA,FOXM1,CCNB2,ILK,WWOX,ATF3,TUBA1A,FBXW5,AMER1,BMP4,KITLG,TFAP4,ADGRL2,DYNC1LI2,MKI67,RPS6KB1,TOP2A,DLG1,KDR,CDKN2C,BIRC5,MLH1,GBF1,CLU,UBE2C,PLK4,SFPQ,CTH,CENPE,FBXO5,NEK7,RMI2,RHOD,SMARCA2,SLC20A1,FASN,NUSAP1,CENPW,KIF11,E2F4,AREG,HECW2,CLIP1,DUSP1,STIL,IER3,PER1,LZTS2,MAPK7,IGFBP3,DDIT3,MLLT3,TPX2,CUL3,FOXC1,ASNS,TMEFF2,PDGFRB,MAP3K12,…	179
Cancer, Organismal Injury and Abnormalities	malignant neoplasm of aerodigestive tract	Malignant neoplasm of aerodigestive tract	4.17e-10					AUTS2,CTGF,SETD1B,KIF20B,ITGA7,ESRRA,AMER1,RBBP6,FAM171B,TOP2A,ASAP2,COL8A1,ABLIM3,TARS,SCG2,ZNF423,SFPQ,SPINDOC,NXPH3,THSD4,CTH,ZMYND8,DPY19L4,NR1D1,SIK2,DIO2,SNX27,GPSM2,SPAG1,ALDH1L2,ARHGEF4,HK2,TMEM100,CDH13,OTUD4,CEP128,TRIOBP,SEH1L,CELF2,ADAMTS12,ACSL3,MGARP,EXT1,SKA3,PSME3,TNIK,STAT3,MYO1C,CA9,PPP1R10,NDST2,TCEAL4,ITGBL1,SMG6,CD248,NRM,POLQ,ASL,DMD,BCOR,KIT,SLC44A1,DLGAP5,POLR3E,KIF13A,VAV…	397
Cell Death and Survival	cell death	Cell death	5.89e-10		-0.582		-0.407	PDLIM4,MAP3K20,SMURF2,CTGF,ALDOA,ILK,ESRRA,AMER1,SNAI2,PBK,ITPR1,RBBP6,TOP2A,ENTPD5,TNFSF11,DAP,SERPINA3,SYNGR2,SGK1,ADM,SFPQ,PMAIP1,FBXO5,COX11,DNAJA1,DEPDC1,PEA15,FKBP5,CD177,PER1,EGLN1,SPECC1,ARHGEF4,ENO1,HK2,S100A11,PTPRQ,TMEFF2,ADAMTS12,AFAP1,HCFC1,TK1,SKA3,CABLES1,BRINP1,STAT3,PPP1R10,CAT,RNF31,SH3BGRL3,EDN1,DHCR7,MT1X,RCAN1,TGFB2,KIT,RACGAP1,TCIM,VAV2,AKR1C3,ITPK1,SRCAP,ITGB3BP,RASSF1,CCND…	432
Cancer, Dermatological Diseases and Conditions, Organismal Injury and Abnormalities	skin cancer	Skin cancer	9.45e-10					AUTS2,JAZF1,KIAA1217,PCDHA4,KIF20B,FBXW5,USP31,TOP2A,ENTPD5,SENP5,ATP1B2,AMFR,SERPINA3,COL8A1,C6,ABLIM3,GBF1,RIN1,COL5A2,DENND2A,THSD4,POU2F2,ZMYND8,WDR91,MRGPRF,SYT1,RFX3,WFDC3,ACBD3,ZNF791,HECW2,CLIP1,ALDH1L2,ARHGEF4,AKAP5,CDH13,DGKI,LIFR,MASP1,TRIOBP,RAB3A,DIRC2,PPFIA3,PRICKLE1,NT5DC2,LAYN,SKA3,ZNF30,MYEF2,PSME4,STAT3,TNIK,NDST2,ZC3H7A,ADCY3,RNF31,POLQ,DMD,BCOR,SEMA5A,AHCTF1,ALDH6A1,KIT,DLGAP5…	906
Cell Cycle	mitosis	Mitosis	9.51e-10		1.105		1.026	IQGAP1,NEK2,TTK,DOT1L,FOXM1,SKA3,CUL7,ILK,CCNB2,KIF4A,TUBA1A,FBXW5,BMP4,SMAD3,FLT1,KITLG,EDN1,TFAP4,ADGRL2,DYNC1LI2,MKI67,RPS6KB1,SPAG5,TOP2A,DYNC1H1,KDR,DLG1,AURKA,VEGFA,GAS1,BIRC5,RACGAP1,FGF2,DLGAP5,TRIM33,KIF2C,GBF1,RASSF1,UBE2C,PLK4,HGF,FBXO5,CENPE,CDK13,NEK7,KIF22,RMI2,BUB1B,SLC20A1,NUSAP1,CENPW,KIF11,CBL,CDC25C,CDCA8,AREG,CLIP1,STIL,CDKN1A,MAPK7,NUF2,IGFBP3,ANLN,CLTCL1,NDC80,TPX2,FOXC1,TGF…	96
Cancer, Organismal Injury and Abnormalities, Reproductive System Disease	invasive breast carcinoma	Invasive breast carcinoma	1.1e-09					MT1E,PEAR1,TYMS,CAVIN1,CHD1,SLIT3,SFRP1,SKA3,PKM,TUBA1C,CD274,MYH9,FSTL3,POR,TUBA1A,BMP4,TAGLN,PTPRF,WDR1,POLQ,DMD,MKI67,HSPB6,TOP2A,OLFML2B,KDR,DST,VEGFA,APOD,BIRC5,ADAMTS3,RACGAP1,MYL9,RTN4,ADAMTS1,PPP1R12B,ANXA1,PYCR1,PI4K2A,RASSF1,TLE3,ZIK1,TUBD1,MGLL,EFEMP1,KIF23,LGALS1,NRP2,BUB1B,ATAD2,NUSAP1,EPHA2,CCND3,CBX2,ADAMTS6,FN1,IER3,ITGB1,KCTD12,CDKN1A,MET,TPM1,CASP2,KIF14,PDK4,E2F7,IGF2,SCHIP1,PO…	76
Cell Cycle	mitosis	Arrest in mitosis of cervical cancer cell lines	1.17e-09					NEK7,KIF22,RMI2,TTK,CCNB2,ILK,KIF11,KIF4A,TUBA1A,NUF2,ADGRL2,NDC80,TPX2,SPAG5,DYNC1H1,BIRC5,MAP3K12,RACGAP1,MAD2L1,KNL1,RASSF1,BUB1,SPC25,PLK4,CENPE,FBXO5,CCNB1,PLK1	28
Cancer, Organismal Injury and Abnormalities	cancer	Invasive cancer	1.32e-09					MT1E,PEAR1,IFITM1,PLAU,TYMS,CAVIN1,SMO,CHD1,SFRP1,SLIT3,SKA3,PKM,TUBA1C,KIF20B,CD274,MYH9,POR,FSTL3,TUBA1A,BMP4,FLT1,TAGLN,PTPRF,POLQ,WDR1,DMD,MKI67,HSPB6,TOP2A,OLFML2B,KDR,DST,APOD,VEGFA,BIRC5,ADAMTS3,KIT,RACGAP1,MYL9,FGF2,RTN4,ADAMTS1,PPP1R12B,ANXA1,PYCR1,PI4K2A,RASSF1,TLE3,ZIK1,TUBD1,MGLL,EFEMP1,KIF23,LGALS1,NRP2,AXIN1,BUB1B,ATAD2,NUSAP1,EPHA2,CBL,CCND3,VIM,CBX2,FN1,ADAMTS6,IER3,ITGB1,KCTD12,C…	90
Cancer, Organismal Injury and Abnormalities, Reproductive System Disease	uterine serous papillary cancer	Uterine serous papillary cancer	2.13e-09					TK1,FILIP1L,TTK,ESPL1,SLIT3,FOXM1,SFRP1,CCNB2,TCF21,TEK,ABCA8,RGS2,ITPR1,CLEC3B,HSPB6,KRT7,TOP2A,KCNMA1,HMMR,KDR,DST,RECK,PDGFRA,AURKA,APOD,GAS1,ZEB1,ANXA2,PPP1R12B,KIF2C,RIPOR2,TGFB1I1,UBE2C,CBS/CBSL,PMAIP1,BUB1B,KIF11,TRIP13,ETV4,PDLIM3,ADH1B,LAMA4,TPX2,CDH13,TGFA,COL15A1,TGFBR3,ANXA3,CDC20,BUB1,CIT,SPC25,KIFC1,CCNA2,TNFAIP2,RAMP1,FRZB,GPRC5A,PTTG1,PLK1,CCNB1,DDR2,PDXK	63
Cancer, Organismal Injury and Abnormalities	serous adenocarcinoma	Serous adenocarcinoma	2.18e-09					SLIT3,CCNB2,ITGA7,SLC5A3,TUBA1A,MYOF,BCL10,SNAI2,TSHZ3,ITPR1,KDM1B,TOP2A,KCNMA1,CDKN2C,MAML3,PTK7,PPP1R12B,GBF1,RIPOR2,DNAH5,CLU,SCG2,ZNF274,UBE2C,CBS/CBSL,PMAIP1,DNAJA1,HMGXB3,TFPI2,EIF4A2,KIF11,SIK2,EXTL3,SNX27,TPI1,ALDH1L2,ARID5B,TPX2,CDH13,TGFBR3,OTUD4,LIFR,SLC4A4,CLUH,KCNK6,MAP4,TK1,TCF21,PSME4,STAT3,ABHD17A,SMG6,WDR35,SLFN5,C8orf34,POLQ,ANGPT1,OSBPL2,TBX3,BCL9L,TET3,KRT7,PDGFRA,AURKA,VEGFA,…	197
Cancer, Gastrointestinal Disease, Organismal Injury and Abnormalities	gastrointestinal tract cancer	Gastrointestinal tract cancer	2.36e-09		1.633		1.59	AUTS2,PDCD1LG2,JAZF1,KIAA1217,ANXA6,PCDHA4,SETD1B,KIF20B,ESRRA,FBXW5,ZCCHC14,TXLNA,SNAI2,RASL11B,USP31,ST6GALNAC4,TOP2A,ENTPD5,ATP1B2,AMFR,ASAP2,SERPINA3,COL8A1,C6,CSRNP2,PQLC2,LRRN4CL,SYNGR2,ABLIM3,GBF1,RIN1,COL5A2,ZC3H10,DENND2A,C7orf26,ADM,SLC25A46,THSD4,ZMYND8,WDR91,MRGPRF,SYT1,DHX29,POC1A,ADM2,DEPDC1,NR1D1,RFX3,WFDC3,ACBD3,ZNF791,HECW2,COX10,CLIP1,PER1,ALDH1L2,ARHGEF4,ENO1,S100A11,AKAP5,CDH1…	1398
Cancer, Organismal Injury and Abnormalities, Reproductive System Disease	development	Development of genital tumor	2.55e-09					URB2,KIAA1217,PCDHA4,CTGF,KIF20B,ITGA7,WTIP,AMER1,ZCCHC14,SNAI2,CLPX,ITPR1,RBBP6,FAM171B,BCAT1,TOP2A,FBN1,SENP5,DIO3,ATP1B2,CDK5RAP2,C6,TBC1D8B,MAPK6,GPR146,ANP32E,ABLIM3,GBF1,SGK1,ZBTB44,DENND2A,SCG2,ADM,SFPQ,ZIK1,SLC25A46,ARHGAP20,CTH,ZMYND8,FBXO5,MSRB3,UFSP2,DNAJA1,EIF4A2,SIK2,DIO2,SNX27,HECW2,BAIAP2L1,SPAG1,ALDH1L2,SPECC1,KBTBD6,TTC30B,CDH13,SLC9A7,DGKI,OTUD4,POP1,CEP128,LIFR,MASP1,GGT5,SLC4A…	633
Cancer, Organismal Injury and Abnormalities	serous neoplasm	Serous neoplasm	2.87e-09					SLIT3,CCNB2,ITGA7,SLC5A3,TUBA1A,MYOF,BCL10,SNAI2,TSHZ3,ITPR1,KDM1B,TOP2A,KCNMA1,CDKN2C,MAML3,PTK7,PPP1R12B,GBF1,RIPOR2,DNAH5,CLU,SCG2,ZNF274,UBE2C,CBS/CBSL,PMAIP1,DNAJA1,HMGXB3,TFPI2,EIF4A2,KIF11,SIK2,EXTL3,SNX27,TPI1,ALDH1L2,ARID5B,TPX2,CDH13,TGFBR3,OTUD4,LIFR,SLC4A4,CLUH,KCNK6,MAP4,TK1,TCF21,PSME4,STAT3,ABHD17A,SMG6,WDR35,SLFN5,C8orf34,POLQ,ANGPT1,OSBPL2,TBX3,BCL9L,TET3,KRT7,PDGFRA,AURKA,VEGFA,…	198
Cancer, Organismal Injury and Abnormalities, Reproductive System Disease	uterine cancer	Uterine cancer	3.06e-09					URB2,MAP3K20,KIAA1217,PCDHA4,CTGF,KIF20B,AMER1,ZCCHC14,CLPX,ITPR1,RBBP6,ST6GALNAC4,FAM171B,BCAT1,TOP2A,FBN1,SENP5,DIO3,ATP1B2,CDK5RAP2,SERPINA3,C6,TBC1D8B,MAPK6,GPR146,ANP32E,ABLIM3,GBF1,SGK1,ZBTB44,DENND2A,ADM,SFPQ,ZIK1,SLC25A46,CTH,ARHGAP20,PMAIP1,ZMYND8,FBXO5,UFSP2,MRGPRF,EIF4A2,SNX27,HECW2,BAIAP2L1,SPAG1,SPECC1,KBTBD6,ENO1,CDH13,DGKI,POP1,CEP128,LIFR,MASP1,TRIOBP,SLC4A4,GFM1,ADAMTS12,GPR176,T…	548
Cancer, Organismal Injury and Abnormalities, Reproductive System Disease	invasive breast cancer	Invasive breast cancer	3.18e-09					MT1E,PEAR1,PLAU,TYMS,CAVIN1,CHD1,SFRP1,SLIT3,SKA3,PKM,TUBA1C,CD274,MYH9,POR,FSTL3,TUBA1A,BMP4,TAGLN,PTPRF,POLQ,WDR1,DMD,MKI67,HSPB6,TOP2A,OLFML2B,KDR,DST,APOD,VEGFA,BIRC5,ADAMTS3,RACGAP1,MYL9,RTN4,ADAMTS1,PPP1R12B,ANXA1,PYCR1,PI4K2A,RASSF1,TLE3,ZIK1,TUBD1,MGLL,EFEMP1,KIF23,LGALS1,NRP2,BUB1B,ATAD2,NUSAP1,EPHA2,CBL,CCND3,CBX2,ADAMTS6,FN1,IER3,ITGB1,KCTD12,CDKN1A,MET,TPM1,CASP2,KIF14,PDK4,E2F7,IGF2,…	78
Cancer, Gastrointestinal Disease, Hepatic System Disease, Organismal Injury and Abnormalities	cancer	Liver cancer	3.37e-09					AUTS2,URB2,KIAA1217,PCDHA4,SMURF2,SETD1B,KIF20B,ITGA7,ESRRA,ARGLU1,AMER1,SNAI2,CALU,USP31,ITPR1,KIAA1671,RBBP6,BCDIN3D,FAM171B,ST6GALNAC4,BCAT1,TOP2A,FBN1,TNFSF11,AMFR,ASAP2,DERL3,TBC1D8B,MAPK6,LRRN4CL,ABLIM3,ANP32E,COL5A2,ZC3H10,SGK1,DENND2A,SCG2,ZNF423,SFPQ,SLC25A46,ARHGAP20,POU2F2,PMAIP1,MSRB3,ZMYND8,UFSP2,TTLL6,DNAJA1,DEPDC1,DPY19L4,NR1D1,SIK2,ACBD3,HECW2,SNX27,GPSM2,CLIP1,PFN1,SPAG1,PER1,EGL…	720
Cell Cycle	mitosis	Arrest in mitosis of tumor cell lines	3.77e-09					NEK7,KIF22,RMI2,TTK,BUB1B,CCNB2,ILK,KIF11,KIF4A,TUBA1A,CDKN1A,NUF2,ADGRL2,NDC80,TPX2,SPAG5,DYNC1H1,BIRC5,MAP3K12,RACGAP1,MAD2L1,KNL1,RASSF1,BUB1,SPC25,PLK4,FBXO5,CENPE,PLK1,CCNB1	30
Cancer, Organismal Injury and Abnormalities, Reproductive System Disease	female genital tract serous carcinoma	Female genital tract serous carcinoma	3.96e-09					LOX,SFRP1,SLIT3,FOXM1,PKM,CCNB2,CD274,TUBA1A,F2R,BCL10,SNAI2,TSHZ3,RGS2,ITPR1,CLEC3B,HSPB6,TOP2A,KCNMA1,KDR,APOD,CDKN2C,PTGER2,PPP1R12B,RIPOR2,CLU,TGFB1I1,VCAN,UBE2C,CBS/CBSL,PMAIP1,TFPI2,EIF4A2,KIF11,ARID5B,LAMA4,TPX2,PTGS1,CDH13,COL15A1,TGFBR3,ANXA3,LIFR,KCNK6,SPC25,MAP2K2,CCNA2,RAMP1,FRZB,TNFAIP2,DDR2,PDXK,TK1,FILIP1L,TTK,ESPL1,TUBA1C,TCF21,TEK,POR,ABCA8,SEMA3C,POLQ,TBX3,KRT7,HMMR,RECK,DST,VEG…	106
Cancer, Gastrointestinal Disease, Hepatic System Disease, Organismal Injury and Abnormalities	hepatocellular carcinoma	Hepatocellular carcinoma	4.02e-09					AUTS2,DCLK1,PML,FTL,THRA,SFRP1,PKM,CD274,TUBA1A,SNAI2,CALU,NCAPG,VMP1,MKI67,TOP2A,ARHGAP10,KDR,RTN4,HHIP,ADAMTS1,CDK5RAP3,COL5A2,VCAN,NUPR1,UBE2C,AKR1C1/AKR1C2,NNMT,KLF13,KIF23,BCL2L11,HMGCR,IRS1,NUSAP1,EPHA2,CLIC1,VIM,AREG,GCH1,CBX2,TPI1,SQLE,FN1,PFN1,DLC1,ITGB1,IGFBP3,ENO1,LAMA4,TPX2,PTGS1,PDGFRB,COL10A1,ID1,PAK1,TXNRD1,GBP2,LIFR,PITPNM1,E2F7,IGF2,CENPF,CD109,CSF1,SRRT,CACNA1G,CCNA2,IDH1,SLC25A…	161
Cell Cycle	mitosis	Arrest in mitosis	4.27e-09					NEK7,KIF22,RMI2,TTK,BUB1B,CCNB2,ILK,KIF11,KIF4A,TUBA1A,CLIP1,CDKN1A,NUF2,ADGRL2,NDC80,TPX2,SPAG5,DYNC1H1,BIRC5,MAP3K12,RACGAP1,MAD2L1,KNL1,RASSF1,BUB1,SPC25,PLK4,AURKB,FBXO5,CENPE,PLK1,CCNB1	32
Cancer, Gastrointestinal Disease, Organismal Injury and Abnormalities	colorectal neoplasia	Colorectal tumor	4.38e-09		1.342		1.297	AUTS2,PCDHA4,SETD1B,KIF20B,ESRRA,ZCCHC14,SNAI2,TXLNA,TOP2A,ENTPD5,ATP1B2,ASAP2,SERPINA3,COL8A1,ABLIM3,GBF1,RIN1,COL5A2,DENND2A,C7orf26,ADM,THSD4,ZMYND8,MRGPRF,SYT1,DHX29,ADM2,NR1D1,RFX3,ACBD3,HECW2,CLIP1,PER1,ALDH1L2,ENO1,ARHGEF4,S100A11,CDH13,REPS1,LIFR,MASP1,TRIOBP,RAB3A,TUBB2B,PPFIA3,MINDY2,PRICKLE1,TK1,SKA3,ZNF30,MYEF2,PSME4,STAT3,MYO1C,ABHD17A,TNIK,TCEAL4,CD248,ZC3H7A,ADCY3,RNF31,POLQ,DMD,BC…	828
Cellular Movement	migration	Migration of tumor cell lines	4.42e-09	Increased	3.478		2.945	CDH2,LOX,PML,MAP3K20,LIMK1,FOXM1,CTGF,SH3PXD2B,PKM,ILK,ARHGDIB,WWOX,ATF3,ESRRA,F2R,BCL10,SNAI2,CALU,KITLG,TFAP4,ST6GAL1,S100A10,ITPR1,RAP2A,RIOK3,SH3KBP1,KDR,EZR,TNFRSF21,ACTN1,PTGER4,PTK2,EYA3,TGFB1I1,CLU,PTK2B,VCAN,TNFSF10,PDLIM1,FLNB,EFEMP1,LGALS1,HMGCR,S1PR3,IL6R,IRS1,PARVA,IFIT2,EPHA2,SLC16A1,ROR1,MYADM,TGFBI,VIM,SNAI1,AREG,AKAP12,FN1,DLC1,ITGB1,BCAR3,IGFBP3,NES,ARHGEF4,S100A11,NUMBL,FOXC1,A…	177
Cancer, Dermatological Diseases and Conditions, Organismal Injury and Abnormalities	cutaneous melanoma	Cutaneous melanoma	4.76e-09					AUTS2,KIAA1217,PCDHA4,KIF20B,FBXW5,USP31,ENTPD5,SENP5,ATP1B2,SERPINA3,COL8A1,C6,ABLIM3,GBF1,RIN1,COL5A2,DENND2A,THSD4,POU2F2,ZMYND8,WDR91,MRGPRF,SYT1,RFX3,ACBD3,ZNF791,HECW2,CLIP1,ALDH1L2,ARHGEF4,AKAP5,CDH13,DGKI,LIFR,MASP1,TRIOBP,RAB3A,DIRC2,PPFIA3,PRICKLE1,NT5DC2,LAYN,ZNF30,PSME4,NDST2,ZC3H7A,ADCY3,RNF31,POLQ,DMD,BCOR,SEMA5A,AHCTF1,ALDH6A1,KIT,DLGAP5,TCIM,KIF13A,CDC42EP1,GMPPA,AKR1C3,PYCR1,SRCA…	849
Cell-To-Cell Signaling and Interaction	communication	Communication of cells	5.6e-09		0.139		0.213	GAS6,PRKAR2B,LIMK1,GNB1,CSNK1G2,ILK,CD274,BIRC3,ABL2,F2R,IL7R,KITLG,PIP5K1A,FGF11,CORO2A,RPS6KB1,PRKCE,ARHGEF3,DAPK1,AMFR,CORO1C,PTGER4,CHRM2,PTK7,HHIP,PTGER2,MAPK6,PTK2B,RASGRF2,SCG2,ADM,TNFSF10,AKR1C1/AKR1C2,FLNB,CRH,ADM2,NLRC5,S1PR3,IRS1,PDE4B,EPHA2,SIK2,CLIC1,OXTR,AREG,AKAP12,GPSM2,GPR39,OXSR1,BCAR3,MAPK7,GNA14,DDIT3,SIK1/SIK1B,ARHGEF4,TNFSF18,OPTN,S100A11,PDGFRB,CCL28,F2RL2,TGFBR3,S100A6,MAP…	158
Cancer, Hematological Disease, Immunological Disease, Organismal Injury and Abnormalities	B cell cancer	B cell cancer	5.61e-09					PDCD1LG2,ANXA6,GNB1,CMIP,CD274,DYRK1A,BIRC3,ABL2,ATF3,TUBA1A,MYOF,STRN3,WDR66,BCL10,TXLNA,IL7R,DCK,TFAP4,ITPR1,MKI67,KIAA1551,CORO2A,RPS6KB1,BCAT1,KPNA1,TOP2A,FBN1,DLG1,TNFSF11,KDR,DAPK1,CDKN2C,TNFRSF21,ASAP2,PTK7,PPP1R12B,KAT6A,ABI3BP,PCSK5,MTHFD1L,DNAH5,TRAM2,SGK1,PTK2B,ZNF423,LONP1,POU2F2,TRIM55,SHMT2,LGALS1,SMARCA2,FBN2,FASN,EPHA2,SLC16A1,ROR1,SECISBP2,TMEM8A,HECW2,GPSM2,CBX2,CHI3L1,FN1,KCNAB…	192
Cancer, Gastrointestinal Disease, Organismal Injury and Abnormalities	colorectal cancer	Colorectal cancer	5.67e-09		1.342		1.289	AUTS2,PCDHA4,SETD1B,KIF20B,ESRRA,ZCCHC14,SNAI2,TXLNA,TOP2A,ENTPD5,ATP1B2,ASAP2,SERPINA3,COL8A1,ABLIM3,GBF1,RIN1,COL5A2,DENND2A,C7orf26,ADM,THSD4,ZMYND8,MRGPRF,SYT1,DHX29,ADM2,NR1D1,RFX3,ACBD3,HECW2,CLIP1,PER1,ALDH1L2,ENO1,ARHGEF4,CDH13,REPS1,LIFR,MASP1,TRIOBP,RAB3A,TUBB2B,PPFIA3,MINDY2,PRICKLE1,TK1,SKA3,ZNF30,MYEF2,PSME4,STAT3,MYO1C,ABHD17A,TNIK,TCEAL4,CD248,ZC3H7A,ADCY3,RNF31,POLQ,DMD,BCOR,PRR11…	816
Cancer, Organismal Injury and Abnormalities	upper aerodigestive tract carcinoma	Upper aerodigestive tract carcinoma	6.14e-09					GAS6,AUTS2,LAMC3,PML,SLIT3,CTGF,SETD1B,PADI1,KIF20B,ITGA7,NRXN3,ESRRA,TUBA1A,AMER1,TSHZ3,MFHAS1,TAGLN,WDR1,RBBP6,FAM171B,TOP2A,DAPK1,BIRC5,ASAP2,COL8A1,MAML3,PTK2,PPP1R12B,KAT6A,ABLIM3,TARS,DNAH5,CLU,SCG2,ZNF423,SFPQ,ZNF141,SPINDOC,NXPH3,THSD4,CTH,ZMYND8,PYGM,NUFIP1,PTCH1,LGALS1,NLRC5,HMGCR,SMARCA2,DPY19L4,NR1D1,THY1,SIK2,DIO2,ST5,SNX27,GCH1,GPSM2,SPAG1,ALDH1L2,MLLT3,ARID5B,ARHGEF4,HK2,RASGRP3,TP…	383
Cancer, Gastrointestinal Disease, Hepatic System Disease, Organismal Injury and Abnormalities	liver carcinoma	Liver carcinoma	7.33e-09					AUTS2,URB2,KIAA1217,PCDHA4,SMURF2,SETD1B,KIF20B,ITGA7,ESRRA,ARGLU1,AMER1,SNAI2,CALU,USP31,ITPR1,KIAA1671,RBBP6,BCDIN3D,FAM171B,ST6GALNAC4,BCAT1,TOP2A,FBN1,TNFSF11,AMFR,ASAP2,DERL3,TBC1D8B,MAPK6,LRRN4CL,ABLIM3,ANP32E,COL5A2,ZC3H10,SGK1,DENND2A,SCG2,ZNF423,SFPQ,SLC25A46,ARHGAP20,POU2F2,PMAIP1,MSRB3,ZMYND8,UFSP2,TTLL6,DNAJA1,DEPDC1,DPY19L4,NR1D1,SIK2,ACBD3,HECW2,SNX27,GPSM2,CLIP1,PFN1,SPAG1,PER1,EGL…	704
Cancer, Gastrointestinal Disease, Organismal Injury and Abnormalities	intestinal cancer	Intestinal cancer	8e-09		1.342		1.289	AUTS2,PDCD1LG2,JAZF1,KIAA1217,ANXA6,PCDHA4,SETD1B,KIF20B,ESRRA,FBXW5,ZCCHC14,TXLNA,SNAI2,RASL11B,USP31,ST6GALNAC4,TOP2A,ENTPD5,ATP1B2,AMFR,ASAP2,SERPINA3,COL8A1,C6,CSRNP2,PQLC2,LRRN4CL,SYNGR2,ABLIM3,GBF1,RIN1,COL5A2,ZC3H10,DENND2A,C7orf26,ADM,SLC25A46,THSD4,ZMYND8,WDR91,MRGPRF,SYT1,DHX29,POC1A,ADM2,DEPDC1,NR1D1,RFX3,WFDC3,ACBD3,ZNF791,HECW2,COX10,CLIP1,PER1,ALDH1L2,ARHGEF4,ENO1,S100A11,AKAP5,CDH1…	1349
Cancer, Organismal Injury and Abnormalities, Renal and Urological Disease	urinary tract cancer	Urinary tract cancer	8.39e-09		-0.447		-0.419	GAS6,PDLIM4,KIAA1217,FDPS,SLIT3,SH3PXD2B,KIF20B,PANK1,SLC5A3,ESRRA,TUBA1A,STRN3,AMER1,TSHZ3,HILPDA,PCK2,TOP2A,KCNMA1,TNFSF11,DAPK1,CDKN2C,CDK5RAP2,BIRC5,TBC1D8B,CHRM2,PRSS35,RIN1,CLU,ARG2,ADM,UBE2C,EPHX1,ZMYND8,CENPE,UFSP2,NAGK,PTCH1,ADM2,NLRC5,HMGCR,SMARCA2,TFPI2,EIF4A2,KIF11,RFX3,SECISBP2,CBX2,SMAD7,NANOS1,NES,MLLT3,ARID5B,S100A11,PLOD2,TOR1A,DGKI,OTUD4,GBP2,ELOVL5,LIFR,IGF2,MICAL3,RCOR2,HMGB2,…	284
Cellular Development, Cellular Growth and Proliferation	cell proliferation	Cell proliferation of breast cancer cell lines	8.49e-09	Increased	2.01		1.628	PML,TNFRSF1A,FOXM1,CTGF,PKM,ILK,WWOX,ESRRA,F2R,SNAI2,PBK,KITLG,PIP5K1C,PRKCE,PCK2,KDR,BIRC5,PTK2,MAPK6,TES,CLU,PTK2B,PTPRG,TNFSF10,HES1,UTRN,LGALS1,HMGCR,NCAPD2,IRS1,EPHA2,SLC16A1,RGS16,FN1,PFN1,DLC1,IER3,ITGB1,MAPK7,BCAR3,IGFBP3,FOXO1,FOXC1,TPD52L1,ID1,PAK1,GALNT6,IGF2,SIAH1,ING4,DUSP5,PIM1,CSF1,XBP1,PTMA,FOSL1,CDK1,PFKP,LMO4,PLAU,TNFSF15,TYMS,ZNF503,FRMD6,FSTL3,STAT3,CA9,ARHGAP11A,RNF31,CAT,HDA…	117
Cancer, Organismal Injury and Abnormalities, Reproductive System Disease	uterine tumor	Uterine tumor	8.73e-09					URB2,MAP3K20,KIAA1217,PCDHA4,CTGF,ALDOA,KIF20B,AMER1,ZCCHC14,CLPX,ITPR1,RBBP6,ST6GALNAC4,FAM171B,BCAT1,TOP2A,FBN1,SENP5,DIO3,ATP1B2,CDK5RAP2,SERPINA3,C6,TBC1D8B,MAPK6,GPR146,ANP32E,ABLIM3,GBF1,SGK1,ZBTB44,DENND2A,SCG2,ADM,SFPQ,ZIK1,SLC25A46,CTH,ARHGAP20,PMAIP1,ZMYND8,FBXO5,UFSP2,MRGPRF,EIF4A2,SNX27,HECW2,BAIAP2L1,SPAG1,SPECC1,KBTBD6,ENO1,CDH13,DGKI,POP1,CEP128,LIFR,MASP1,TRIOBP,SLC4A4,GFM1,CLUH,A…	571
Cancer, Gastrointestinal Disease, Organismal Injury and Abnormalities	malignant neoplasm of large intestine	Malignant neoplasm of large intestine	9.01e-09		1.342		1.289	AUTS2,PDCD1LG2,JAZF1,KIAA1217,ANXA6,PCDHA4,SETD1B,KIF20B,ESRRA,FBXW5,ZCCHC14,TXLNA,SNAI2,RASL11B,USP31,ST6GALNAC4,TOP2A,ENTPD5,ATP1B2,AMFR,ASAP2,SERPINA3,COL8A1,C6,CSRNP2,PQLC2,LRRN4CL,SYNGR2,ABLIM3,GBF1,RIN1,COL5A2,ZC3H10,DENND2A,C7orf26,ADM,SLC25A46,THSD4,ZMYND8,WDR91,MRGPRF,SYT1,DHX29,POC1A,ADM2,DEPDC1,NR1D1,RFX3,WFDC3,ACBD3,ZNF791,HECW2,COX10,CLIP1,PER1,ALDH1L2,ARHGEF4,ENO1,S100A11,AKAP5,CDH1…	1348
Cancer, Organismal Injury and Abnormalities	cancer	Cancer of secretory structure	1.04e-08					AUTS2,PDCD1LG2,ANXA6,PCDHA4,SETD1B,ESRRA,ZCCHC14,SNAI2,USP31,RAP2A,TOP2A,ENTPD5,AMFR,ASAP2,COL8A1,C6,GBF1,COL5A2,ZC3H10,DENND2A,THSD4,POU2F2,ZMYND8,MRGPRF,DHX29,POC1A,DEPDC1,ZNF791,HECW2,CLIP1,PER1,ENO1,S100A11,RDH11,ZNRF2,DGKI,LIFR,MASP1,TRIOBP,ACSL3,PPFIA3,MGARP,PRICKLE1,TK1,LAYN,SKA3,ZNF30,PSME4,STAT3,MYO1C,ABHD17A,TNIK,NDST2,SMG6,ZC3H7A,NRM,POLQ,DMD,SEMA5A,AHCTF1,RCAN1,LNPK,TGFB2,KIT,LRRC2,CD…	819
Cell Cycle, Cellular Movement	cytokinesis	Cytokinesis of tumor cell lines	1.08e-08		1.716		1.496	NEK7,KIF20A,NEK2,KLHL21,KIF23,SLC20A1,CEP55,KIF20B,KIF4A,GNAI2,SEPT11,CDKN1A,LZTS2,ANLN,KIF14,TOP2A,AURKA,BIRC5,RACGAP1,SIAH1,KIF13A,RHOA,RASSF1,KIFC1,DIAPH3,ECT2,AURKB,AKAP9	28
Cancer, Organismal Injury and Abnormalities, Renal and Urological Disease	urinary tract tumor	Urinary tract tumor	1.1e-08		-0.447		-0.421	GAS6,PDLIM4,KIAA1217,FDPS,SLIT3,SH3PXD2B,KIF20B,PANK1,SLC5A3,ESRRA,TUBA1A,STRN3,AMER1,TSHZ3,HILPDA,PCK2,TOP2A,KCNMA1,TNFSF11,DAPK1,CDKN2C,CDK5RAP2,BIRC5,TBC1D8B,CHRM2,PRSS35,RIN1,CLU,ARG2,ADM,UBE2C,EPHX1,ZMYND8,CENPE,UFSP2,NAGK,PTCH1,ADM2,NLRC5,HMGCR,SMARCA2,TFPI2,EIF4A2,KIF11,RFX3,SECISBP2,CBX2,SMAD7,NANOS1,NES,MLLT3,ARID5B,S100A11,PLOD2,TOR1A,DGKI,OTUD4,GBP2,ELOVL5,LIFR,IGF2,MICAL3,RCOR2,HMGB2,…	288
Cell Cycle	mitosis	Mitosis of tumor cell lines	1.15e-08		0.785		0.736	NEK2,TTK,FOXM1,CUL7,CCNB2,ILK,KIF4A,TUBA1A,BMP4,ADGRL2,SPAG5,TOP2A,DYNC1H1,AURKA,BIRC5,RACGAP1,DLGAP5,RASSF1,PLK4,FBXO5,CENPE,NEK7,KIF22,RMI2,SLC20A1,BUB1B,KIF11,CDC25C,CDCA8,STIL,CDKN1A,MAPK7,NUF2,NDC80,TPX2,BRCA1,MAP3K12,CDC20,WEE1,SIAH1,MAD2L1,KNL1,TACC3,BUB1,SPC25,PTTG1,CDK1,PLK1,CCNB1	49
Cell-To-Cell Signaling and Interaction	communication	Communication	1.35e-08		0.139		0.206	GAS6,PRKAR2B,LIMK1,GNB1,CSNK1G2,ILK,CD274,BIRC3,ABL2,F2R,IL7R,KITLG,PIP5K1A,FGF11,CORO2A,RPS6KB1,PRKCE,ARHGEF3,DAPK1,AMFR,CORO1C,PTGER4,CHRM2,PTK7,HHIP,PTGER2,MAPK6,PCSK5,PTK2B,RASGRF2,SCG2,ADM,TNFSF10,AKR1C1/AKR1C2,FLNB,CRH,ADM2,NLRC5,S1PR3,IRS1,PDE4B,EPHA2,SIK2,CLIC1,OXTR,AREG,AKAP12,GPSM2,GPR39,OXSR1,BCAR3,MAPK7,GNA14,DDIT3,SIK1/SIK1B,ARHGEF4,TNFSF18,OPTN,S100A11,PDGFRB,CCL28,F2RL2,TGFBR3,S100…	163
Cancer, Gastrointestinal Disease, Organismal Injury and Abnormalities	neoplasia	Gastrointestinal tumor	1.35e-08		1.633		1.595	AUTS2,PDCD1LG2,JAZF1,KIAA1217,ANXA6,PCDHA4,SETD1B,KIF20B,ESRRA,FBXW5,ZCCHC14,TXLNA,SNAI2,RASL11B,USP31,ST6GALNAC4,TOP2A,ENTPD5,SENP5,ATP1B2,AMFR,ASAP2,SERPINA3,COL8A1,C6,CSRNP2,PQLC2,LRRN4CL,SYNGR2,ABLIM3,GBF1,RIN1,COL5A2,ZC3H10,DENND2A,C7orf26,ADM,SLC25A46,THSD4,ZMYND8,WDR91,MRGPRF,SYT1,DHX29,POC1A,ADM2,DEPDC1,NR1D1,RFX3,WFDC3,ACBD3,ZNF791,HECW2,COX10,CLIP1,PER1,ALDH1L2,ARHGEF4,ENO1,S100A11,AKAP…	1401
Cancer, Endocrine System Disorders, Organismal Injury and Abnormalities, Reproductive System Disease	ovarian cancer	Ovarian cancer	1.45e-08					PDCD1LG2,CTGF,CCNB2,ITGA7,NRXN3,SLC5A3,WTIP,TUBA1A,MYOF,BCL10,SNAI2,TSHZ3,KDM1B,ABCC3,KPNA1,PCK2,TOP2A,CDKN2C,BIRC5,MAML3,PTK2,PTK7,EPB41L3,GBF1,DNAH5,CLU,RASGRF2,SCG2,ARG2,ZNF274,UBE2C,EPHX1,AKR1C1/AKR1C2,CENPE,MSRB3,PYGM,DNAJA1,BCL2L11,SHMT2,TPM4,SMARCA2,HMGXB3,TFPI2,EIF4A2,SIK2,DIO2,CLIC1,EXTL3,PEA15,E2F4,SNX27,TPI1,ALDH1L2,SIK1/SIK1B,ARID5B,ENO1,TPX2,NUMBL,TTC30B,SLMAP,SLC9A7,DGKI,OTUD4,GBP2,…	321
Cancer, Endocrine System Disorders, Organismal Injury and Abnormalities, Reproductive System Disease	gonadal tumor	Gonadal tumor	1.62e-08					PDCD1LG2,CTGF,CCNB2,ITGA7,NRXN3,SLC5A3,WTIP,TUBA1A,MYOF,BCL10,SNAI2,TSHZ3,KDM1B,ABCC3,KPNA1,PCK2,TOP2A,CDKN2C,BIRC5,MAML3,PTK2,PTK7,EPB41L3,GBF1,DNAH5,CLU,RASGRF2,SCG2,ZNF274,ARG2,EPHX1,UBE2C,AKR1C1/AKR1C2,CENPE,MSRB3,PYGM,DNAJA1,BCL2L11,SHMT2,TPM4,SMARCA2,HMGXB3,TFPI2,EIF4A2,SIK2,DIO2,CLIC1,EXTL3,PEA15,E2F4,SNX27,TPI1,ALDH1L2,SIK1/SIK1B,ARID5B,ENO1,TPX2,NUMBL,TTC30B,SLMAP,SLC9A7,TGFBR3,DGKI,OTUD…	333
Cancer, Organismal Injury and Abnormalities, Respiratory Disease	lung adenocarcinoma	Lung adenocarcinoma	1.64e-08					TSPAN13,SLIT3,SETD1B,ALDOA,CCNB2,NRXN3,TUBA1A,AMER1,TSHZ3,USP31,CCDC3,ABCC3,TOP2A,ACTN1,PTK7,KAT6A,DNAH5,SCG2,ZNF423,UBE2C,DPY19L4,EIF4A2,CBX2,FKBP5,TPI1,SIK1/SIK1B,ARID5B,MLLT3,ENO1,TPX2,DSN1,SHCBP1,GBP2,LIFR,CDCA5,DEK,TMEM200A,TRIOBP,RCOR2,ING4,SLC4A4,ADAMTS12,CAMSAP1,KCNK6,XPO5,PRKD1,MAP4,PRICKLE1,MTHFD2,TK1,SKA3,MYEF2,GPC6,PSME4,MYH9,TNIK,ABHD17A,STAT3,SSR3,CAT,MEGF9,POLQ,ANGPT1,TBX3,PACS1,DM…	231
Cell-To-Cell Signaling and Interaction	signal transduction	Signal transduction	1.67e-08		1.29		1.259	GAS6,PRKAR2B,LIMK1,GNB1,CSNK1G2,ILK,CD274,BIRC3,ABL2,F2R,IL7R,KITLG,PIP5K1A,FGF11,CORO2A,RPS6KB1,PRKCE,ARHGEF3,DAPK1,AMFR,CORO1C,PTGER4,CHRM2,PTK7,HHIP,PTGER2,MAPK6,PTK2B,RASGRF2,SCG2,ADM,TNFSF10,AKR1C1/AKR1C2,FLNB,CRH,ADM2,NLRC5,S1PR3,IRS1,PDE4B,SIK2,CLIC1,OXTR,AREG,AKAP12,GPSM2,GPR39,OXSR1,BCAR3,MAPK7,GNA14,SIK1/SIK1B,ARHGEF4,TNFSF18,OPTN,S100A11,PDGFRB,CCL28,F2RL2,TGFBR3,S100A6,MAP3K12,FER,LIF…	149
Cellular Assembly and Organization, DNA Replication, Recombination, and Repair	alignment	Alignment of chromosomes	2.46e-08	Increased	2.891		2.661	KIF20A,KIF22,TTK,AURKA,BIRC5,FOXM1,NCAPD2,DLGAP5,NCAPG2,KIF2C,NCAPG,KIFC1,CCNA2,CENPE,KIF14	15
Cell Cycle, Cellular Assembly and Organization, DNA Replication, Recombination, and Repair	segregation	Segregation of chromosomes	2.48e-08		0.733		0.618	NEK2,ESPL1,NCAPD2,NUSAP1,SKA3,CCNB2,KIF11,CENPW,NCAPH,NCAPG2,GPSM2,PIAS4,NCAPG,CDKN1A,NUF2,NDC80,MKI67,RIOK3,SPAG5,TOP2A,DSN1,BRCA1,CDK5RAP2,HJURP,SMC2,ZNF207,KIF2C,CENPF,BUB1,SPC25,CCNA2,ECT2,PTTG1,AURKB,CENPE,CDK1,PLK1,CCNB1	38
Cancer, Gastrointestinal Disease, Organismal Injury and Abnormalities	intestinal tumor	Intestinal tumor	2.61e-08		1.342		1.297	AUTS2,PDCD1LG2,JAZF1,KIAA1217,ANXA6,PCDHA4,SETD1B,KIF20B,ESRRA,FBXW5,ZCCHC14,TXLNA,SNAI2,RASL11B,USP31,ST6GALNAC4,TOP2A,ENTPD5,ATP1B2,AMFR,ASAP2,SERPINA3,COL8A1,C6,CSRNP2,PQLC2,LRRN4CL,SYNGR2,ABLIM3,GBF1,RIN1,COL5A2,ZC3H10,DENND2A,C7orf26,ADM,SLC25A46,THSD4,ZMYND8,WDR91,MRGPRF,SYT1,DHX29,POC1A,ADM2,DEPDC1,NR1D1,RFX3,WFDC3,ACBD3,ZNF791,HECW2,COX10,CLIP1,PER1,ALDH1L2,ARHGEF4,ENO1,S100A11,AKAP5,CDH1…	1350
Cell Cycle	M phase	M phase of cervical cancer cell lines	2.61e-08		0.807		0.651	NEK7,KIF20A,KLHL21,KIF23,MCM7,LIMK1,FOXM1,SLC20A1,NCAPD2,CEP55,KIF4A,AKAP12,GNAI2,SEPT11,CDKN1A,NUF2,ANLN,NDC80,KIF14,TOP2A,AURKA,RACGAP1,KIF13A,MAD2L1,RHOA,RASSF1,KIFC1,DIAPH3,ECT2,AKAP9,PLK1	31
Cancer, Gastrointestinal Disease, Organismal Injury and Abnormalities	large intestine neoplasm	Large intestine neoplasm	2.68e-08		1.342		1.297	AUTS2,PDCD1LG2,JAZF1,KIAA1217,ANXA6,PCDHA4,SETD1B,KIF20B,ESRRA,FBXW5,ZCCHC14,TXLNA,SNAI2,RASL11B,USP31,ST6GALNAC4,TOP2A,ENTPD5,ATP1B2,AMFR,ASAP2,SERPINA3,COL8A1,C6,CSRNP2,PQLC2,LRRN4CL,SYNGR2,ABLIM3,GBF1,RIN1,COL5A2,ZC3H10,DENND2A,C7orf26,ADM,SLC25A46,THSD4,ZMYND8,WDR91,MRGPRF,SYT1,DHX29,POC1A,ADM2,DEPDC1,NR1D1,RFX3,WFDC3,ACBD3,ZNF791,HECW2,COX10,CLIP1,PER1,ALDH1L2,ARHGEF4,ENO1,S100A11,AKAP5,CDH1…	1349
Cancer, Organismal Injury and Abnormalities	genitourinary adenocarcinoma	Genitourinary adenocarcinoma	2.7e-08					KIAA1217,ANXA6,PCDHA4,SETD1B,KIF20B,ZCCHC14,SNAI2,TOP2A,SENP5,ATP1B2,ASAP2,COL8A1,C6,ABLIM3,GBF1,RIN1,COL5A2,DENND2A,ADM,SLC25A46,THSD4,POU2F2,PMAIP1,ZMYND8,MRGPRF,POC1A,DEPDC1,RFX3,HECW2,CLIP1,PER1,ALDH1L2,S100A11,CDH13,RDH11,DGKI,LIFR,MASP1,TRIOBP,TUBB2B,ACSL3,DIRC2,PPFIA3,MINDY2,MGARP,PRICKLE1,TK1,LAYN,SKA3,PSME4,STAT3,MYO1C,ABHD17A,TNIK,NDST2,SMG6,ZC3H7A,NRM,POLQ,DMD,BCOR,SEMA5A,AHCTF1,RCAN1,…	907
Cancer, Endocrine System Disorders, Organismal Injury and Abnormalities, Reproductive System Disease	neoplasia	Ovarian tumor	2.7e-08					PDCD1LG2,CTGF,CCNB2,ITGA7,NRXN3,SLC5A3,WTIP,TUBA1A,MYOF,BCL10,SNAI2,TSHZ3,KDM1B,ABCC3,KPNA1,PCK2,TOP2A,CDKN2C,BIRC5,MAML3,PTK2,PTK7,EPB41L3,GBF1,DNAH5,CLU,RASGRF2,SCG2,ARG2,ZNF274,UBE2C,EPHX1,AKR1C1/AKR1C2,CENPE,MSRB3,PYGM,DNAJA1,BCL2L11,SHMT2,TPM4,SMARCA2,HMGXB3,TFPI2,EIF4A2,SIK2,DIO2,CLIC1,EXTL3,PEA15,E2F4,SNX27,TPI1,ALDH1L2,SIK1/SIK1B,ARID5B,ENO1,TPX2,NUMBL,TTC30B,SLMAP,SLC9A7,TGFBR3,DGKI,OTUD…	324
Cancer, Hematological Disease, Immunological Disease, Organismal Injury and Abnormalities	B-cell neoplasm	B-cell neoplasm	3.12e-08					PDCD1LG2,FDPS,ANXA6,CMIP,TUBA1A,MYOF,STRN3,BCL10,TXLNA,ITPR1,KIAA1551,CORO2A,RPS6KB1,ST6GALNAC4,BCAT1,KPNA1,TOP2A,FBN1,TNFSF11,DAPK1,CDKN2C,TNFRSF21,BIRC5,ASAP2,PTK7,PPP1R12B,KAT6A,ABI3BP,DNAH5,SGK1,ZNF423,POU2F2,WDR91,SHMT2,LGALS1,SMARCA2,SLC16A1,SECISBP2,WFDC3,HECW2,GPSM2,CBX2,ADAMTS15,ALDH1L2,SPECC1,ARID5B,AKAP5,BBS12,GBP2,MSMO1,IGF2,CEP250,CDC42EP2,PPFIA3,PTGFRN,PRICKLE1,IQGAP1,CHD3,PCNX3,PSM…	234
Cancer, Gastrointestinal Disease, Hepatic System Disease, Organismal Injury and Abnormalities	hepatobiliary system cancer	Hepatobiliary system cancer	3.15e-08					AUTS2,URB2,KIAA1217,PCDHA4,SMURF2,SETD1B,KIF20B,ITGA7,ESRRA,ARGLU1,AMER1,SNAI2,CALU,USP31,ITPR1,KIAA1671,RBBP6,BCDIN3D,FAM171B,ST6GALNAC4,BCAT1,TOP2A,FBN1,TNFSF11,AMFR,ASAP2,DERL3,TBC1D8B,MAPK6,LRRN4CL,ABLIM3,ANP32E,COL5A2,ZC3H10,SGK1,DENND2A,SCG2,ZNF423,SFPQ,SLC25A46,ARHGAP20,POU2F2,PMAIP1,MSRB3,ZMYND8,UFSP2,TTLL6,DNAJA1,DEPDC1,DPY19L4,NR1D1,SIK2,ACBD3,HECW2,SNX27,GPSM2,CLIP1,PFN1,SPAG1,PER1,EGL…	745
Cancer, Gastrointestinal Disease, Organismal Injury and Abnormalities	gastrointestinal carcinoma	Gastrointestinal carcinoma	3.46e-08					AUTS2,PDCD1LG2,JAZF1,KIAA1217,ANXA6,PCDHA4,SETD1B,KIF20B,ESRRA,FBXW5,ZCCHC14,TXLNA,SNAI2,RASL11B,USP31,ST6GALNAC4,TOP2A,ENTPD5,ATP1B2,AMFR,ASAP2,COL8A1,C6,CSRNP2,PQLC2,LRRN4CL,SYNGR2,ABLIM3,GBF1,RIN1,COL5A2,ZC3H10,DENND2A,C7orf26,ADM,SLC25A46,THSD4,ZMYND8,WDR91,MRGPRF,SYT1,DHX29,POC1A,ADM2,DEPDC1,NR1D1,RFX3,WFDC3,ACBD3,ZNF791,HECW2,COX10,CLIP1,PER1,ALDH1L2,ARHGEF4,S100A11,AKAP5,CDH13,RDH11,ANKRD1…	1364
Cancer, Organismal Injury and Abnormalities	abdominal adenocarcinoma	Abdominal adenocarcinoma	3.62e-08					AUTS2,PDCD1LG2,JAZF1,KIAA1217,ANXA6,PCDHA4,SETD1B,KIF20B,ESRRA,FBXW5,ZCCHC14,TXLNA,SNAI2,RASL11B,USP31,ST6GALNAC4,TOP2A,ENTPD5,SENP5,ATP1B2,AMFR,ASAP2,COL8A1,C6,CSRNP2,PQLC2,LRRN4CL,SYNGR2,ABLIM3,GBF1,RIN1,COL5A2,ZC3H10,DENND2A,C7orf26,ADM,SLC25A46,THSD4,POU2F2,ZMYND8,PMAIP1,WDR91,MRGPRF,SYT1,DHX29,POC1A,ADM2,DEPDC1,NR1D1,RFX3,WFDC3,ACBD3,ZNF791,HECW2,COX10,CLIP1,PER1,ALDH1L2,ARHGEF4,S100A11,AKAP…	1472
Cancer, Cardiovascular Disease, Organismal Injury and Abnormalities	vascular tumor	Vascular tumor	5.11e-08					PDCD1LG2,DCLK1,SMO,ZEB2,TUBA1C,ANGPTL4,NRXN3,GDF11,MYH9,TEK,POR,TUBA1A,STAT3,AMER1,BMP4,FLT1,BDNF,DMD,BCOR,MKI67,TOP2A,KDR,EPHB3,VEGFA,PDGFRA,KIT,TRIM33,PDGFC,CLU,TNFSF10,CEBPG,RARG,TUBD1,SPTAN1,PTCH1,IFNAR2,NRP2,THY1,IGFBP3,MLLT3,ACKR3,PDGFRB,JAG1,TGFBR3,GLMN,ANGPTL1,PTPRD,MAP2K2,VDR,IDH1,CDK1	51
Cancer, Gastrointestinal Disease, Organismal Injury and Abnormalities	upper gastrointestinal tract cancer	Upper gastrointestinal tract cancer	5.49e-08					AUTS2,MAP3K20,KIAA1217,PCDHA4,CTGF,SETD1B,KIF20B,ITGA7,ESRRA,AMER1,FBXW5,SNAI2,ITPR1,RBBP6,FAM171B,TOP2A,FBN1,CDK5RAP2,ASAP2,COL8A1,C6,RIN1,SCG2,ZNF423,SFPQ,SPINDOC,NXPH3,THSD4,ARHGAP20,ZMYND8,MSRB3,NR1D1,SIK2,DIO2,SNX27,GPSM2,SPAG1,ALDH1L2,ARHGEF4,HK2,CDH13,BBS12,OTUD4,CEP128,TRIOBP,SEH1L,CELF2,ADAMTS12,MGARP,PRICKLE1,EXT1,SKA3,PSME3,PSME4,STAT3,CA9,PPP1R10,NDST2,TCEAL4,ITGBL1,SMG6,NRM,POLQ,ASL,…	503
Cancer, Organismal Injury and Abnormalities	development	Development of malignant tumor	5.87e-08		1.937		1.868	AUTS2,KIAA1217,PCDHA4,SETD1B,KIF20B,ESRRA,ZCCHC14,SNAI2,TXLNA,USP31,TOP2A,ENTPD5,SENP5,ATP1B2,ASAP2,COL8A1,C6,ABLIM3,GBF1,RIN1,COL5A2,DENND2A,C7orf26,ADM,SLC25A46,THSD4,ZMYND8,MRGPRF,SYT1,DHX29,ADM2,NR1D1,RFX3,ACBD3,HECW2,CLIP1,PER1,ALDH1L2,ENO1,ARHGEF4,S100A11,CDH13,SHCBP1,REPS1,DGKI,LIFR,MASP1,TRIOBP,TUBB2B,ACSL3,DIRC2,PPFIA3,MINDY2,PRICKLE1,TK1,SKA3,ZNF30,MYEF2,PSME4,STAT3,MYO1C,ABHD17A,TNIK,T…	1124
Cancer, Hematological Disease, Immunological Disease, Organismal Injury and Abnormalities	B-cell lymphoma	B-cell lymphoma	6.09e-08					PDCD1LG2,ANXA6,GNB1,CMIP,CD274,DYRK1A,BIRC3,ABL2,ATF3,TUBA1A,MYOF,WDR66,BCL10,TXLNA,DCK,ITPR1,MKI67,KIAA1551,CORO2A,RPS6KB1,BCAT1,KPNA1,TOP2A,FBN1,DLG1,TNFSF11,CDKN2C,TNFRSF21,ASAP2,PTK7,PPP1R12B,KAT6A,ABI3BP,PCSK5,MTHFD1L,DNAH5,SGK1,PTK2B,ZNF423,LONP1,POU2F2,TRIM55,SHMT2,LGALS1,SMARCA2,FBN2,FASN,EPHA2,SLC16A1,ROR1,SECISBP2,TMEM8A,HECW2,GPSM2,CBX2,CHI3L1,FN1,KCNAB3,ADAMTS15,STAT5A,ALDH1L2,IGFBP3,…	167
Cellular Assembly and Organization, Cellular Function and Maintenance	organization	Organization of cytoskeleton	6.18e-08		1.265		0.887	PDLIM4,NEK2,MAP6D1,TNFRSF1A,LIMK1,FOXM1,ALDOA,PKM,ILK,KIF20B,DYRK1A,WTIP,F2R,CALU,KITLG,PIP5K1A,EMP2,PIP5K1C,RAP2A,PRKCE,SH3KBP1,DLG1,KDR,ERMN,DAPK1,CDK5RAP2,EZR,BIRC5,ACTN1,MYO1B,PTK2,RTN4,PTK7,ABLIM3,CDK5RAP3,DNAH5,RIPOR2,CLU,LARP4,ADM,TNFSF10,DIAPH3,CENPE,RHOD,PARVA,EPHA2,KIF11,ROR1,RFX3,ULK1,VIM,GPSM2,FN1,PFN1,CLIP1,PCNT,STIL,DLC1,ITGB1,MYBPH,SIK1/SIK1B,ARHGEF4,TPX2,S100A11,KLHL42,CDH13,PDGFR…	159
Cancer, Organismal Injury and Abnormalities	solid tumor	Primary solid tumor	6.5e-08					PDCD1LG2,PLAU,TNFRSF1A,TYMS,SMO,CHD1,SFRP1,SLIT3,CSNK1G2,PKM,TUBA1C,PLXNB1,CD274,TEK,POR,TUBA1A,SMAD3,GSR,FLT1,DCK,TFAP4,ANGPT1,KLHL3,LOC284454,CLEC3B,TOP2A,KDR,FLNA,VEGFA,PDGFRA,GFRA1,BIRC5,ADAM19,KIT,RACGAP1,RNF144B,CLEC18B,PDGFC,OSMR,ABI3BP,CDK5RAP3,RASSF1,CLU,TGFB1I1,VCAN,ATIC,NTRK1,RARG,TUBD1,MGLL,EFEMP1,LGALS1,IFNAR2,FASN,EPHA2,KHDRBS3,CCND3,COL12A1,CHI3L1,FN1,LDLR,MET,IGFBP3,NES,FOXO1,PTGS…	82
Organismal Injury and Abnormalities, Reproductive System Disease	abnormality of endometrium	Abnormality of endometrium	6.93e-08					URB2,MAP3K20,KIAA1217,PCDHA4,CTGF,KIF20B,AMER1,ZCCHC14,CLPX,ITPR1,RBBP6,FAM171B,BCAT1,TOP2A,FBN1,SENP5,DIO3,ATP1B2,CDK5RAP2,C6,TBC1D8B,MAPK6,GPR146,ANP32E,ABLIM3,GBF1,SGK1,ZBTB44,DENND2A,ADM,SFPQ,ZIK1,SLC25A46,ARHGAP20,CTH,PMAIP1,ZMYND8,FBXO5,UFSP2,MRGPRF,EIF4A2,SNX27,HECW2,BAIAP2L1,SPAG1,SPECC1,KBTBD6,CDH13,DGKI,POP1,CEP128,LIFR,MASP1,SLC4A4,GFM1,ADAMTS12,GPR176,TUBB2B,CAMSAP1,ACSL3,MINDY2,TK1,I…	518
Cancer, Organismal Injury and Abnormalities, Reproductive System Disease	HER2 negative hormone receptor negative breast cancer	HER2 negative hormone receptor negative breast cancer	7.51e-08					TYMS,CHD1,CTGF,NQO1,TUBA1C,CD274,TGFBI,TEK,POR,AREG,TUBA1A,DLC1,FLT1,CDKN1A,MET,IGFBP3,NT5E,PTGS1,TGFA,TOP2A,BRCA1,PDGFRB,KDR,CDKN2C,PDGFRA,TGFBR3,GAS1,BIRC5,KIT,FGF2,WEE1,CAV1,CDCP1,GNAS,CCND1,PTPRG,PIM1,TNFSF10,NTRK1,LINC01139,FRZB,PDGFA,TUBD1,CDK1	44
Cancer, Organismal Injury and Abnormalities	abdominal cancer	Abdominal cancer	7.54e-08		0.302		0.317	ANXA6,PCDHA4,SETD1B,KIF20B,ESRRA,ZCCHC14,SNAI2,RASL11B,ST6GALNAC4,TOP2A,ENTPD5,AMFR,SERPINA3,COL8A1,PQLC2,SYNGR2,GBF1,RIN1,ADM,SLC25A46,THSD4,POU2F2,ZMYND8,PMAIP1,WDR91,MRGPRF,SYT1,ADM2,TPM4,NR1D1,RFX3,WFDC3,COX10,CLIP1,NANOS1,ARHGEF4,ENO1,S100A11,CDH13,ZNRF2,REPS1,LIFR,TRIOBP,MASP1,PPFIA3,MGARP,TK1,NT5DC2,LAYN,ZNF30,SKA3,MYEF2,CABLES1,ABHD17A,TNIK,ADCY3,NRM,RNF31,SH3BGRL3,POLQ,DMD,PRR11,MT1X,AHC…	1561
Cell Cycle, Cellular Movement	cytokinesis	Cytokinesis	7.79e-08	Increased	2.415		2.136	NEK7,KIF20A,NEK2,KLHL21,KIF23,SLC20A1,NUSAP1,CEP55,KIF20B,KIF4A,GNAI2,PFN1,SEPT11,LZTS2,CDKN1A,ANLN,CUL3,KIF14,PRKCE,TOP2A,AHCTF1,AURKA,PIK3R4,BIRC5,PRC1,RACGAP1,CDC20,SIAH1,KIF13A,RHOA,RASSF1,PIM1,CIT,KIFC1,DIAPH3,ECT2,AURKB,AKAP9,PLK1,CCNB1	40
Cancer, Organismal Injury and Abnormalities	carcinoma	Carcinoma	8.19e-08		0.088		0.01	ANXA6,PCDHA4,SETD1B,KIF20B,ESRRA,ZCCHC14,SNAI2,RASL11B,ST6GALNAC4,TOP2A,ENTPD5,AMFR,SERPINA3,COL8A1,PQLC2,SYNGR2,GBF1,RIN1,ADM,SLC25A46,THSD4,POU2F2,ZMYND8,PMAIP1,WDR91,MRGPRF,SYT1,ADM2,NR1D1,RFX3,WFDC3,COX10,CLIP1,ARHGEF4,ENO1,S100A11,CDH13,SHCBP1,ZNRF2,REPS1,LIFR,TRIOBP,MASP1,PPFIA3,MGARP,TK1,NT5DC2,LAYN,ZNF30,SKA3,MYEF2,CABLES1,ABHD17A,TNIK,ADCY3,NRM,RNF31,SH3BGRL3,POLQ,DMD,PRR11,MT1X,AHCTF1,R…	1583
Cellular Movement	invasion	Invasion of carcinoma cell lines	9.28e-08	Increased	3.071		2.737	IQGAP1,CDH2,IFITM1,SMO,FOXM1,CTGF,CUL7,STAT3,BCL10,S100A10,BDNF,PRKCE,ADAM9,RECK,VEGFA,AURKA,EZR,TGFB2,PTK2,MTUS1,TRIM33,CLU,PTK2B,VCAN,HGF,DSP,NRP2,PARVA,IFIT2,TGFBI,VIM,AREG,SMAD7,ETV4,FN1,DUSP1,DLC1,ITGB1,WISP1,MET,NUMBL,CAPNS1,TGFA,ID1,PAK1,MSI2,STMN1,RHOA,POSTN,LOXL2,CTBP2,MAP2K2,DNAJB4,ECT2,AXL,PTTG1,FOSL1,MAP4	58
Cancer, Organismal Injury and Abnormalities	frequency	Frequency of tumor	9.53e-08		1.937		1.892	AUTS2,PDCD1LG2,KIAA1217,PCDHA4,SETD1B,KIF20B,ESRRA,ZCCHC14,SNAI2,TXLNA,USP31,TOP2A,ENTPD5,SENP5,ATP1B2,ASAP2,COL8A1,C6,ABLIM3,GBF1,RIN1,COL5A2,DENND2A,C7orf26,ADM,SLC25A46,THSD4,ZMYND8,MRGPRF,SYT1,DHX29,ADM2,NR1D1,RFX3,ACBD3,HECW2,CLIP1,PER1,ALDH1L2,ENO1,ARHGEF4,S100A11,CDH13,SHCBP1,REPS1,DGKI,LIFR,MASP1,TRIOBP,TUBB2B,ACSL3,DIRC2,PPFIA3,MINDY2,PRICKLE1,TK1,SKA3,ZNF30,MYEF2,PSME4,STAT3,MYO1C,ABHD1…	1133
Cancer, Organismal Injury and Abnormalities	incidence	Incidence of tumor	9.53e-08		1.937		1.892	AUTS2,PDCD1LG2,KIAA1217,PCDHA4,SETD1B,KIF20B,ESRRA,ZCCHC14,SNAI2,TXLNA,USP31,TOP2A,ENTPD5,SENP5,ATP1B2,ASAP2,COL8A1,C6,ABLIM3,GBF1,RIN1,COL5A2,DENND2A,C7orf26,ADM,SLC25A46,THSD4,ZMYND8,MRGPRF,SYT1,DHX29,ADM2,NR1D1,RFX3,ACBD3,HECW2,CLIP1,PER1,ALDH1L2,ENO1,ARHGEF4,S100A11,CDH13,SHCBP1,REPS1,DGKI,LIFR,MASP1,TRIOBP,TUBB2B,ACSL3,DIRC2,PPFIA3,MINDY2,PRICKLE1,TK1,SKA3,ZNF30,MYEF2,PSME4,STAT3,MYO1C,ABHD1…	1133
Cancer, Endocrine System Disorders, Gastrointestinal Disease, Organismal Injury and Abnormalities	pancreatic cancer	Pancreatic cancer	1.03e-07					PDCD1LG2,LAMC3,PML,URB2,MAP3K20,TNFRSF1A,PCDHA4,SH3PXD2B,ALDOA,PADI1,NRXN3,SLC5A3,ESRRA,AARS,TUBA1A,MYOF,AMER1,CALU,USP31,ITPR1,RBBP6,CENPO,KIAA1551,RPS6KB1,TOP2A,ZNF420,DAPK1,AMFR,NTN4,BIRC5,COL8A1,MAML3,PTK2,CHRM2,UBE2G1,ABI3BP,ANP32E,CDK5RAP3,GBF1,DNAH5,ZC3H10,FBXO32,RASGRF2,DENND2A,ZNF423,PLK4,CTH,ARHGAP20,ZMYND8,CENPE,NAGK,FLNB,BCL2L11,NUFIP1,PTCH1,LGALS1,SMARCA2,TFPI2,EIF4A2,KIF11,SIK2,TGFB…	379
Cancer, Organismal Injury and Abnormalities, Reproductive System Disease	endometrial cancer	Endometrial cancer	1.03e-07					URB2,MAP3K20,KIAA1217,PCDHA4,CTGF,KIF20B,AMER1,ZCCHC14,CLPX,ITPR1,RBBP6,FAM171B,BCAT1,TOP2A,FBN1,SENP5,DIO3,ATP1B2,CDK5RAP2,C6,TBC1D8B,MAPK6,GPR146,ANP32E,ABLIM3,GBF1,SGK1,ZBTB44,DENND2A,ADM,SFPQ,ZIK1,SLC25A46,ARHGAP20,CTH,PMAIP1,ZMYND8,FBXO5,UFSP2,MRGPRF,EIF4A2,SNX27,HECW2,BAIAP2L1,SPAG1,SPECC1,KBTBD6,CDH13,DGKI,POP1,CEP128,LIFR,MASP1,SLC4A4,GFM1,ADAMTS12,GPR176,TUBB2B,CAMSAP1,ACSL3,MINDY2,TK1,I…	513
Cancer, Organismal Injury and Abnormalities	primary tumor	Primary tumor	1.08e-07					PDCD1LG2,PML,PLAU,TXLNG,TNFRSF1A,TYMS,CHD3,SMO,CHD1,SFRP1,SLIT3,CSNK1G2,PKM,TUBA1C,PLXNB1,CD274,TEK,SLC5A3,POR,STAT3,TUBA1A,SMAD3,GSR,FLT1,DCK,TFAP4,ANGPT1,KLHL3,LOC284454,CLEC3B,TOP2A,KDR,FLNA,VEGFA,PDGFRA,GFRA1,BIRC5,KIT,RACGAP1,RNF144B,CLEC18B,SMC2,PDGFC,OSMR,ABI3BP,CDK5RAP3,RASSF1,CLU,TGFB1I1,CCND1,VCAN,ATIC,NTRK1,RARG,TUBD1,MGLL,LGALS1,IFNAR2,FASN,EPHA2,KHDRBS3,CCND3,COL12A1,CHI3L1,FN1,LDLR,…	86
Cancer, Organismal Injury and Abnormalities	non-melanoma solid tumor	Non-melanoma solid tumor	1.09e-07		0.042		-0.058	ANXA6,PCDHA4,SETD1B,KIF20B,ESRRA,ZCCHC14,SNAI2,RASL11B,ST6GALNAC4,TOP2A,ENTPD5,AMFR,SERPINA3,COL8A1,PQLC2,SYNGR2,GBF1,RIN1,ADM,SLC25A46,THSD4,POU2F2,ZMYND8,PMAIP1,WDR91,MRGPRF,SYT1,ADM2,NR1D1,RFX3,WFDC3,COX10,CLIP1,ARHGEF4,ENO1,S100A11,CDH13,SHCBP1,ZNRF2,REPS1,LIFR,TRIOBP,MASP1,PPFIA3,MGARP,TK1,NT5DC2,LAYN,ZNF30,SKA3,MYEF2,CABLES1,ABHD17A,TNIK,ADCY3,NRM,RNF31,SH3BGRL3,POLQ,DMD,PRR11,MT1X,AHCTF1,R…	1599
Cancer, Endocrine System Disorders, Organismal Injury and Abnormalities, Reproductive System Disease	epithelial ovarian tumor	Ovarian carcinoma	1.09e-07					ITGA7,NRXN3,SLC5A3,WTIP,TUBA1A,MYOF,BCL10,SNAI2,TSHZ3,KDM1B,ABCC3,KPNA1,PCK2,TOP2A,CDKN2C,BIRC5,MAML3,PTK2,PTK7,EPB41L3,GBF1,DNAH5,CLU,RASGRF2,SCG2,ARG2,ZNF274,UBE2C,EPHX1,AKR1C1/AKR1C2,MSRB3,PYGM,DNAJA1,SMARCA2,HMGXB3,TFPI2,EIF4A2,SIK2,DIO2,EXTL3,SNX27,TPI1,ALDH1L2,SIK1/SIK1B,ARID5B,TPX2,NUMBL,TTC30B,SLMAP,SLC9A7,DGKI,OTUD4,GBP2,CEP128,LIFR,GGT5,SLC4A4,CLUH,ADAMTS12,KCNK6,XPO5,PPFIA3,MAP4,AURKB,…	290
Cancer, Organismal Injury and Abnormalities, Reproductive System Disease	endometrium tumor	Endometrium tumor	1.1e-07					URB2,MAP3K20,KIAA1217,PCDHA4,CTGF,KIF20B,AMER1,ZCCHC14,CLPX,ITPR1,RBBP6,FAM171B,BCAT1,TOP2A,FBN1,SENP5,DIO3,ATP1B2,CDK5RAP2,C6,TBC1D8B,MAPK6,GPR146,ANP32E,ABLIM3,GBF1,SGK1,ZBTB44,DENND2A,ADM,SFPQ,ZIK1,SLC25A46,ARHGAP20,CTH,PMAIP1,ZMYND8,FBXO5,UFSP2,MRGPRF,EIF4A2,SNX27,HECW2,BAIAP2L1,SPAG1,SPECC1,KBTBD6,CDH13,DGKI,POP1,CEP128,LIFR,MASP1,SLC4A4,GFM1,ADAMTS12,GPR176,TUBB2B,CAMSAP1,ACSL3,MINDY2,TK1,I…	514
Cancer, Gastrointestinal Disease, Organismal Injury and Abnormalities	gastroesophageal cancer	Gastroesophageal cancer	1.13e-07					AUTS2,LAMC3,PML,MAP3K20,KIAA1217,SLIT3,PCDHA4,NRXN3,TUBA1A,BCL10,SNAI2,TSHZ3,GBP3,ITPR1,RBBP6,RPS6KB1,FAM171B,TOP2A,KCNMA1,FBN1,DAPK1,NDUFS7,CDK5RAP2,BIRC5,COL8A1,C6,MAML3,PTK2,KAT6A,EPB41L3,RIN1,DNAH5,CLU,FBXO32,RASGRF2,ZNF423,UBE2C,CBS/CBSL,SPINDOC,NXPH3,THSD4,ARHGAP20,MSRB3,FLNB,PTCH1,MCM7,HMGCR,SMARCA2,TFPI2,THY1,SIK2,DIO2,TGFBI,EXTL3,SPAG1,ZNF598,MDGA1,MLLT3,ARID5B,SERPINH1,ARHGEF4,IGHMBP2,C…	324
Organismal Injury and Abnormalities, Reproductive System Disease	abnormal growth	Abnormal growth in endometrium	1.18e-07					URB2,MAP3K20,KIAA1217,PCDHA4,CTGF,KIF20B,AMER1,ZCCHC14,CLPX,ITPR1,RBBP6,FAM171B,BCAT1,TOP2A,FBN1,SENP5,DIO3,ATP1B2,CDK5RAP2,C6,TBC1D8B,MAPK6,GPR146,ANP32E,ABLIM3,GBF1,SGK1,ZBTB44,DENND2A,ADM,SFPQ,ZIK1,SLC25A46,ARHGAP20,CTH,PMAIP1,ZMYND8,FBXO5,UFSP2,MRGPRF,EIF4A2,SNX27,HECW2,BAIAP2L1,SPAG1,SPECC1,KBTBD6,CDH13,DGKI,POP1,CEP128,LIFR,MASP1,SLC4A4,GFM1,ADAMTS12,GPR176,TUBB2B,CAMSAP1,ACSL3,MINDY2,TK1,I…	516
Cancer, Organismal Injury and Abnormalities	HER2 negative cancer	HER2 negative cancer	1.18e-07					TYMS,CHD1,CTGF,NQO1,TUBA1C,CD274,TGFBI,TEK,POR,AREG,TUBA1A,DLC1,FLT1,CDKN1A,MET,IGFBP3,NT5E,PTGS1,TGFA,TOP2A,BRCA1,PDGFRB,KDR,CDKN2C,VEGFA,PDGFRA,TUBB,TGFBR3,GAS1,BIRC5,KIT,FGF2,WEE1,CAV1,CDCP1,GNAS,CCND1,PTPRG,PIM1,TNFSF10,NTRK1,LINC01139,FRZB,PDGFA,HGF,TUBD1,CDK1	47
Cancer, Organismal Injury and Abnormalities	development	Development of carcinoma	1.45e-07					AUTS2,KIAA1217,PCDHA4,SETD1B,KIF20B,ESRRA,ZCCHC14,SNAI2,TXLNA,USP31,TOP2A,ENTPD5,SENP5,ATP1B2,ASAP2,COL8A1,C6,ABLIM3,GBF1,RIN1,COL5A2,DENND2A,C7orf26,ADM,SLC25A46,THSD4,ZMYND8,MRGPRF,SYT1,DHX29,ADM2,NR1D1,RFX3,ACBD3,HECW2,CLIP1,PER1,ALDH1L2,ENO1,ARHGEF4,S100A11,CDH13,SHCBP1,REPS1,DGKI,LIFR,MASP1,TRIOBP,TUBB2B,ACSL3,DIRC2,PPFIA3,MINDY2,PRICKLE1,TK1,SKA3,ZNF30,MYEF2,PSME4,STAT3,MYO1C,ABHD17A,TNIK,T…	1114
Cancer, Organismal Injury and Abnormalities	HER2 negative solid tumor	HER2 negative solid tumor	1.47e-07					TYMS,CHD1,CTGF,NQO1,TUBA1C,CD274,TGFBI,TEK,POR,AREG,TUBA1A,DLC1,FLT1,CDKN1A,MET,IGFBP3,NT5E,PTGS1,TGFA,TOP2A,BRCA1,PDGFRB,KDR,CDKN2C,VEGFA,PDGFRA,TUBB,TGFBR3,GAS1,BIRC5,KIT,FGF2,WEE1,CAV1,CDCP1,GNAS,CCND1,PTPRG,PIM1,TNFSF10,NTRK1,LINC01139,FRZB,PDGFA,HGF,TUBD1,CDK1	47
Organismal Injury and Abnormalities, Renal and Urological Disease	renal lesion	Renal lesion	1.58e-07		-0.447		-0.423	GAS6,KIAA1217,FDPS,SLIT3,SMURF2,PANK1,SLC5A3,TUBA1A,STRN3,AMER1,TSHZ3,HILPDA,PCK2,TOP2A,KCNMA1,TNFSF11,DAPK1,CDKN2C,CDK5RAP2,BIRC5,TBC1D8B,PRSS35,RIN1,CLU,ADM,EPHX1,ZMYND8,CENPE,UFSP2,PTCH1,HMGCR,SMARCA2,EIF4A2,KIF11,RFX3,SECISBP2,SMAD7,NANOS1,NES,ARID5B,MLLT3,S100A11,PLOD2,TOR1A,DGKI,GBP2,ELOVL5,LIFR,IGF2,MICAL3,RCOR2,SLC4A4,XPO5,DIRC2,AURKB,BHLHE40,MT1E,EXT1,CHD3,BNIP3L,PHLPP1,SKA3,RBFOX2,TNIK,…	235
Cancer, Endocrine System Disorders, Gastrointestinal Disease, Organismal Injury and Abnormalities	pancreatic tumor	Pancreatic tumor	1.6e-07					PDCD1LG2,URB2,MAP3K20,PCDHA4,ALDOA,ESRRA,AMER1,CALU,USP31,ITPR1,RBBP6,TOP2A,SENP5,AMFR,COL8A1,UBE2G1,ANP32E,GBF1,ZC3H10,DENND2A,ZNF423,CTH,ARHGAP20,ZMYND8,EIF4A2,SIK2,ZNF791,HECW2,BAIAP2L1,ENO1,AKAP5,TMEFF2,ZNRF2,POP1,CEP128,PLEKHA4,PPME1,MASP1,TRIOBP,SLC4A4,CLUH,CELF2,ADAMTS12,PRICKLE1,IQGAP1,ZNF30,STAT3,B3GALT2,POLQ,PACS1,DMD,DUSP16,SEMA5A,LNPK,TGFB2,KIT,EHBP1,TLE3,RASSF1,CCND1,PPP6R1,GMPS,HRH1…	428
Cardiovascular System Development and Function, Cellular Movement	migration	Migration of endothelial cells	1.73e-07		0.882		0.52	GAS6,LOX,PML,TNFSF15,THRA,PKM,TEK,STAT3,F2R,BMP4,HTR7,SMAD3,FLT1,EDN1,ANGPT1,GPI,KDR,RECK,VEGFA,RCAN1,FLNA,ENG,FGF2,RTN4,ADAMTS1,ANXA1,PTK2B,SCG2,ADM,TNFSF10,ITGA4,HGF,FLNB,SEMA3E,LGALS1,NRP2,HRH1,THY1,DIO2,TGFBI,VIM,FN1,DLC1,STAT5A,ITGB1,MET,IGFBP3,FOXO1,ACKR3,CDH13,CXXC5,PDGFRB,ID1,ANXA3,PXN,ID3,RHOA,ANGPTL1,CAV1,LOXL2,PIM1,PRKD1,FAP,AXL,STARD13,TMSB10/TMSB4X	66
Cancer, Organismal Injury and Abnormalities	upper aero-digestive squamous cell carcinoma	Upper aero-digestive squamous cell carcinoma	1.74e-07					GAS6,AUTS2,LAMC3,PML,SLIT3,CTGF,SETD1B,PADI1,KIF20B,NRXN3,ESRRA,TUBA1A,AMER1,TSHZ3,MFHAS1,TAGLN,WDR1,RBBP6,FAM171B,TOP2A,BIRC5,ASAP2,PTK2,PPP1R12B,ABLIM3,TARS,DNAH5,CLU,SCG2,ZNF423,SFPQ,NXPH3,THSD4,CTH,ZMYND8,PYGM,NUFIP1,PTCH1,LGALS1,NLRC5,HMGCR,SMARCA2,DPY19L4,NR1D1,THY1,SIK2,SNX27,GCH1,GPSM2,SPAG1,ARID5B,MLLT3,ARHGEF4,RASGRP3,TMEM100,CDH13,PLOD2,GBP2,CEP128,IGF2,MICAL3,TMEM200A,SEH1L,CELF2,ADAM…	305
Cancer, Gastrointestinal Disease, Organismal Injury and Abnormalities	esophageal cancer	Esophageal cancer	1.79e-07					CDH2,PML,FTL,SLIT3,TRIM58,NRXN3,WWOX,TUBA1A,TSHZ3,IL7R,VMP1,RBBP6,MKI67,RPS6KB1,CORIN,FAM171B,GPRC5B,TOP2A,PGM1,KDR,RGS7,EZR,MLH1,COL8A1,MAML3,RHBDF2,KAT6A,CLU,PTPRG,SPINDOC,NXPH3,KCTD16,SCN7A,PTCH1,HMGCR,FBN2,THY1,NRK,DIO2,PPP1R3C,SPAG1,STAT5A,FNDC3B,ARHGEF4,PTGS1,ID1,AHNAK2,VAT1,IGF2,C7orf43,TMEM200A,MYRIP,SEH1L,CENPF,SRRT,PARD3B,XPO5,PRKD1,CEP250,GREB1L,RAD51,AXL,MAP4,DDR2,DEC1,ATP10D,TYMS,CHD…	120
Cancer, Endocrine System Disorders, Organismal Injury and Abnormalities, Reproductive System Disease	ovarian adenocarcinoma	Ovarian adenocarcinoma	1.93e-07					ITGA7,NRXN3,SLC5A3,WTIP,TUBA1A,MYOF,BCL10,SNAI2,TSHZ3,KDM1B,ABCC3,KPNA1,TOP2A,CDKN2C,MAML3,PTK2,PTK7,EPB41L3,GBF1,DNAH5,CLU,SCG2,ARG2,ZNF274,UBE2C,EPHX1,AKR1C1/AKR1C2,MSRB3,PYGM,DNAJA1,SMARCA2,HMGXB3,TFPI2,EIF4A2,SIK2,DIO2,EXTL3,SNX27,TPI1,ALDH1L2,SIK1/SIK1B,ARID5B,TPX2,NUMBL,TTC30B,SLMAP,SLC9A7,DGKI,OTUD4,GBP2,CEP128,LIFR,GGT5,SLC4A4,CLUH,ADAMTS12,KCNK6,XPO5,PPFIA3,MAP4,AURKB,HCFC1,EXT1,ZEB2,SPA…	277
Cancer, Organismal Injury and Abnormalities, Renal and Urological Disease	renal cancer	Renal cancer	2.16e-07		-0.447		-0.419	GAS6,KIAA1217,FDPS,SLIT3,PANK1,SLC5A3,TUBA1A,STRN3,AMER1,TSHZ3,HILPDA,PCK2,TOP2A,KCNMA1,TNFSF11,DAPK1,CDKN2C,CDK5RAP2,TBC1D8B,PRSS35,RIN1,CLU,ADM,EPHX1,ZMYND8,CENPE,UFSP2,PTCH1,HMGCR,SMARCA2,EIF4A2,KIF11,RFX3,SECISBP2,SMAD7,NANOS1,NES,ARID5B,MLLT3,S100A11,PLOD2,TOR1A,DGKI,GBP2,ELOVL5,LIFR,IGF2,MICAL3,RCOR2,SLC4A4,XPO5,DIRC2,AURKB,BHLHE40,MT1E,EXT1,CHD3,BNIP3L,PHLPP1,SKA3,RBFOX2,TNIK,CA9,STAT3,ZBT…	227
Cancer, Organismal Injury and Abnormalities	papillary carcinoma	Papillary carcinoma	2.18e-07					LOX,MT1E,PEAR1,CHD3,THRA,SFRP1,SLIT3,SKA3,PKM,TUBA1C,CD274,TEK,SLC5A3,TUBA1A,F2R,ABCA8,STRN3,BCL10,SNAI2,FLT1,SEMA3C,POLQ,ABCC3,MKI67,RPS6KB1,HSPB6,PRKCE,KRT7,TOP2A,TNFSF11,RECK,KDR,APOD,VEGFA,PDGFRA,KIT,ENG,PRCC,RNF144B,CMTM8,ADAMTS1,UPF3A,PI4K2A,TLE3,TRIM7,CLU,TRAM2,TUBD1,HGF,ARID1A,PTCH1,BUB1B,PAPSS2,TFPI2,TIMP4,NUSAP1,VIM,AREG,FN1,CDKN1A,MET,MLLT3,FOXO1,S100A11,ASNS,KIF14,CXXC5,PDGFRB,COL15A1…	80
Cancer, Organismal Injury and Abnormalities, Renal and Urological Disease	neoplasia	Renal tumor	2.34e-07		-0.447		-0.421	GAS6,KIAA1217,FDPS,SLIT3,PANK1,SLC5A3,TUBA1A,STRN3,AMER1,TSHZ3,HILPDA,PCK2,TOP2A,KCNMA1,TNFSF11,DAPK1,CDKN2C,CDK5RAP2,BIRC5,TBC1D8B,PRSS35,RIN1,CLU,ADM,EPHX1,ZMYND8,CENPE,UFSP2,PTCH1,HMGCR,SMARCA2,EIF4A2,KIF11,RFX3,SECISBP2,SMAD7,NANOS1,NES,ARID5B,MLLT3,S100A11,PLOD2,TOR1A,DGKI,GBP2,ELOVL5,LIFR,IGF2,MICAL3,RCOR2,SLC4A4,XPO5,DIRC2,AURKB,BHLHE40,MT1E,EXT1,CHD3,BNIP3L,PHLPP1,SKA3,RBFOX2,TNIK,CA9,STA…	231
Cancer, Cardiovascular Disease, Organismal Injury and Abnormalities	hemangioma	Hemangioma	2.4e-07					DCLK1,PDCD1LG2,PTCH1,NRP2,SMO,ZEB2,THY1,NRXN3,GDF11,MYH9,TEK,STAT3,AMER1,BMP4,FLT1,IGFBP3,MLLT3,MKI67,BDNF,DMD,BCOR,ACKR3,KDR,EPHB3,VEGFA,PDGFRA,JAG1,TGFBR3,TRIM33,PDGFC,ANGPTL1,CLU,PTPRD,MAP2K2,TNFSF10,CEBPG,IDH1,CDK1,SPTAN1	39
Cancer, Neurological Disease, Organismal Injury and Abnormalities	nervous system neoplasm	Nervous system neoplasm	2.57e-07		0.949		0.901	TNFRSF1A,SLIT3,PCDHA4,SMURF2,ALDOA,TUBA1A,STRN3,SNAI2,TSHZ3,TAGLN,RBBP6,ABCC3,FAM171B,TOP2A,KCNMA1,CDKN2C,BIRC5,SERPINA3,ACTN1,C6,MAML3,PTK7,ABI3BP,GBF1,CLU,ZNF274,ADM,ZNF423,UBE2C,AKR1C1/AKR1C2,DIAPH3,MSRB3,EFEMP1,SHMT2,PTCH1,NLRC5,HMGCR,TFPI2,APOL4,KHDRBS3,TGFBI,GPSM2,CLIP1,ARMCX3,SPAG1,SIK1/SIK1B,NES,ARID5B,MLLT3,HK2,NUMBL,OTUD4,GBP2,PLEKHA4,IGF2,PPME1,TMEM200A,TRIOBP,ING4,ADAMTS12,CSF1,MAP4,Z…	243
Cancer, Organismal Injury and Abnormalities, Reproductive System Disease	HER2-negative breast cancer	HER2-negative breast cancer	2.63e-07					TYMS,CHD1,CTGF,NQO1,TUBA1C,CD274,TGFBI,TEK,POR,AREG,TUBA1A,DLC1,FLT1,CDKN1A,MET,IGFBP3,NT5E,PTGS1,TGFA,TOP2A,BRCA1,PDGFRB,KDR,CDKN2C,VEGFA,PDGFRA,TUBB,TGFBR3,GAS1,BIRC5,KIT,FGF2,WEE1,CAV1,CDCP1,GNAS,CCND1,PTPRG,PIM1,TNFSF10,NTRK1,LINC01139,FRZB,PDGFA,TUBD1,CDK1	46
Cancer, Organismal Injury and Abnormalities	tumorigenesis	Tumorigenesis of epithelial neoplasm	2.67e-07					AUTS2,KIAA1217,PCDHA4,SETD1B,KIF20B,ESRRA,ZCCHC14,SNAI2,TXLNA,USP31,TOP2A,ENTPD5,SENP5,ATP1B2,ASAP2,COL8A1,C6,ABLIM3,GBF1,RIN1,COL5A2,DENND2A,C7orf26,ADM,SLC25A46,THSD4,ZMYND8,MRGPRF,SYT1,DHX29,ADM2,NR1D1,RFX3,ACBD3,HECW2,CLIP1,PER1,ALDH1L2,ENO1,ARHGEF4,S100A11,CDH13,SHCBP1,REPS1,DGKI,LIFR,MASP1,TRIOBP,TUBB2B,ACSL3,DIRC2,PPFIA3,MINDY2,PRICKLE1,TK1,SKA3,ZNF30,MYEF2,PSME4,STAT3,MYO1C,ABHD17A,TNIK,T…	1121
Cancer, Organismal Injury and Abnormalities, Reproductive System Disease	male genital neoplasm	Male genital neoplasm	2.68e-07					URB2,ANXA6,SETD1B,AMER1,ZCCHC14,SNAI2,CALU,ITPR1,KIAA1671,TOP2A,FBN1,ENTPD5,TNFSF11,AMFR,ASAP2,COL8A1,C6,TBC1D8B,MAPK6,GPR146,TARS,GBF1,COL5A2,SGK1,ZNF423,ZIK1,THSD4,ARHGAP20,POU2F2,ZMYND8,TTLL6,MRGPRF,DHX29,POC1A,DEPDC1,DPY19L4,SECISBP2,HECW2,BAIAP2L1,CLIP1,PER1,SPECC1,DSN1,RDH11,ARHGEF37,DGKI,OTUD4,PLEKHA4,TRIOBP,GGT5,SEH1L,GFM1,CLUH,CAMSAP1,ACSL3,PPFIA3,MGARP,AFAP1,HCFC1,PFKL,PRICKLE1,TK1,LAYN…	602
Cancer, Gastrointestinal Disease, Organismal Injury and Abnormalities	digestive system cancer	Digestive system cancer	2.93e-07		1.633		1.597	AUTS2,PDCD1LG2,JAZF1,KIAA1217,ANXA6,PCDHA4,SETD1B,KIF20B,ESRRA,FBXW5,ZCCHC14,TXLNA,SNAI2,RASL11B,USP31,ST6GALNAC4,TOP2A,ENTPD5,ATP1B2,AMFR,ASAP2,SERPINA3,COL8A1,C6,CSRNP2,PQLC2,LRRN4CL,SYNGR2,ABLIM3,GBF1,RIN1,COL5A2,ZC3H10,DENND2A,C7orf26,ADM,SLC25A46,THSD4,POU2F2,ZMYND8,PMAIP1,WDR91,MRGPRF,SYT1,DHX29,POC1A,ADM2,DEPDC1,NR1D1,RFX3,WFDC3,ACBD3,ZNF791,HECW2,COX10,PFN1,CLIP1,PER1,ALDH1L2,ARHGEF4,ENO1…	1488
Cancer, Gastrointestinal Disease, Organismal Injury and Abnormalities	pancreatobiliary tumor	Pancreatobiliary tumor	3e-07					PDCD1LG2,URB2,MAP3K20,PCDHA4,ALDOA,KIF20B,ESRRA,AMER1,CALU,USP31,ITPR1,RBBP6,TOP2A,SENP5,AMFR,COL8A1,TBC1D8B,UBE2G1,ANP32E,GBF1,ZC3H10,DENND2A,ZNF423,CTH,ARHGAP20,ZMYND8,EIF4A2,SIK2,ZNF791,HECW2,BAIAP2L1,PER1,EGLN1,ENO1,AKAP5,TMEFF2,ZNRF2,POP1,CEP128,PLEKHA4,PPME1,MASP1,TRIOBP,SLC4A4,CLUH,CELF2,ADAMTS12,PRICKLE1,IQGAP1,ZNF30,PSME4,TNIK,STAT3,B3GALT2,POLQ,PACS1,DMD,DUSP16,SEMA5A,LNPK,TGFB2,KIT,KIF…	476
Cancer, Organismal Injury and Abnormalities	papillary adenocarcinoma	Papillary adenocarcinoma	3e-07					LOX,MT1E,PEAR1,CHD3,THRA,SFRP1,SLIT3,SKA3,PKM,TUBA1C,TEK,SLC5A3,TUBA1A,F2R,ABCA8,STRN3,BCL10,SNAI2,FLT1,SEMA3C,POLQ,ABCC3,MKI67,RPS6KB1,HSPB6,PRKCE,KRT7,TOP2A,TNFSF11,RECK,KDR,APOD,VEGFA,PDGFRA,KIT,ENG,PRCC,RNF144B,CMTM8,ADAMTS1,UPF3A,PI4K2A,TLE3,TRIM7,CLU,TRAM2,TUBD1,HGF,ARID1A,PTCH1,BUB1B,PAPSS2,TFPI2,TIMP4,NUSAP1,VIM,AREG,FN1,CDKN1A,MET,MLLT3,FOXO1,S100A11,ASNS,KIF14,CXXC5,PDGFRB,COL15A1,GBP2,…	79
Cancer, Organismal Injury and Abnormalities	neoplasia	Epithelial neoplasm	3.13e-07		-0.17		-0.227	ANXA6,PCDHA4,SETD1B,KIF20B,ESRRA,ZCCHC14,SNAI2,RASL11B,ST6GALNAC4,TOP2A,ENTPD5,AMFR,SERPINA3,COL8A1,PQLC2,SYNGR2,GBF1,RIN1,ADM,SLC25A46,THSD4,POU2F2,ZMYND8,PMAIP1,WDR91,MRGPRF,SYT1,ADM2,NR1D1,RFX3,WFDC3,COX10,CLIP1,ARHGEF4,ENO1,S100A11,CDH13,SHCBP1,ZNRF2,REPS1,LIFR,TRIOBP,MASP1,PPFIA3,MGARP,TK1,NT5DC2,LAYN,ZNF30,SKA3,MYEF2,CABLES1,ABHD17A,TNIK,ADCY3,NRM,RNF31,SH3BGRL3,POLQ,DMD,PRR11,MT1X,AHCTF1,R…	1584
Cellular Movement	cell movement	Cell movement of carcinoma cell lines	3.18e-07	Increased	3.529		3.237	SMO,ZEB2,FOXM1,CTGF,CUL7,ILK,STAT3,SNAI2,SMAD3,S100A10,BDNF,HMMR,AURKA,EZR,TGFB2,ZEB1,KIT,FGF2,PTK2,MTUS1,CLU,RASSF1,ITGA4,HGF,DSP,NRP2,ITGA2,FASN,IRS1,IFIT2,TGFBI,VIM,AREG,ETV4,FN1,DLC1,ITGB1,WISP1,MYBPH,MAPK7,MET,NUMBL,ASNS,CAPNS1,FBXL2,TGFA,ID1,PAK1,ARL4C,STMN1,RHOA,POSTN,CAV1,GAB2,DNAJB4,AXL,PTTG1,MAP4,FOSL1	59
Cancer, Organismal Injury and Abnormalities, Reproductive System Disease	malignant neoplasm of male genital organ	Malignant neoplasm of male genital organ	3.5e-07					URB2,ANXA6,SETD1B,AMER1,ZCCHC14,SNAI2,CALU,ITPR1,KIAA1671,TOP2A,FBN1,ENTPD5,TNFSF11,AMFR,ASAP2,COL8A1,C6,TBC1D8B,MAPK6,GPR146,TARS,GBF1,COL5A2,SGK1,ZNF423,ZIK1,THSD4,ARHGAP20,POU2F2,ZMYND8,TTLL6,MRGPRF,DHX29,POC1A,DEPDC1,DPY19L4,SECISBP2,HECW2,BAIAP2L1,CLIP1,PER1,SPECC1,DSN1,RDH11,ARHGEF37,DGKI,OTUD4,PLEKHA4,TRIOBP,GGT5,SEH1L,GFM1,CLUH,CAMSAP1,ACSL3,PPFIA3,MGARP,AFAP1,HCFC1,PFKL,PRICKLE1,TK1,LAYN…	599
Cellular Assembly and Organization, Tissue Development	formation	Formation of filaments	3.59e-07	Increased	2.499		2.241	PTPRB,FOXM1,GNB1,CTGF,DYRK1A,F2R,S100A10,RND3,GPI,GAS7,PRKCE,ARHGEF3,ARHGEF10,AURKA,VEGFA,CDK5RAP2,FGF2,DLGAP5,PTK2,KIF2C,PTK2B,CCND1,NCK2,GNG12,THSD4,HGF,AKAP9,ALMS1,TPM4,LIMCH1,TGFBI,MYADM,VIM,BAIAP2L1,GNAI2,FN1,CLIP1,PFN1,DLC1,ITGB1,MET,SERPINH1,WASF2,TPM1,CUL3,TMEFF2,CXXC5,BRCA1,PREX1,PAK1,PXN,FER,PITPNM1,STMN1,RHOA,POSTN,FHOD1,CAV1,TACC3,CAMSAP1,CDC42EP2,PFN2	62
Cancer, Organismal Injury and Abnormalities	abdominal carcinoma	Abdominal carcinoma	3.63e-07					AUTS2,PDCD1LG2,JAZF1,KIAA1217,ANXA6,PCDHA4,SETD1B,KIF20B,ESRRA,FBXW5,ZCCHC14,TXLNA,SNAI2,RASL11B,USP31,ST6GALNAC4,TOP2A,ENTPD5,SENP5,ATP1B2,AMFR,ASAP2,SERPINA3,COL8A1,C6,CSRNP2,PQLC2,LRRN4CL,SYNGR2,ABLIM3,GBF1,RIN1,COL5A2,ZC3H10,DENND2A,C7orf26,ADM,SLC25A46,THSD4,POU2F2,ZMYND8,PMAIP1,WDR91,MRGPRF,SYT1,DHX29,POC1A,ADM2,DEPDC1,NR1D1,RFX3,WFDC3,ACBD3,ZNF791,HECW2,COX10,PFN1,CLIP1,PER1,ALDH1L2,ARHGEF…	1533
Cancer, Organismal Injury and Abnormalities	primary neoplasm	Primary neoplasm	3.73e-07					PDCD1LG2,PML,PLAU,TXLNG,TNFRSF1A,TYMS,CHD3,SMO,CHD1,SFRP1,SLIT3,CSNK1G2,PKM,TUBA1C,PLXNB1,CD274,TEK,SLC5A3,POR,STAT3,TUBA1A,SMAD3,GSR,FLT1,DCK,TFAP4,ANGPT1,KLHL3,LOC284454,CLEC3B,TOP2A,KDR,FLNA,VEGFA,PDGFRA,GFRA1,BIRC5,ADAM19,KIT,RACGAP1,ENG,ODC1,RNF144B,CLEC18B,SMC2,PDGFC,OSMR,ABI3BP,CDK5RAP3,RASSF1,CLU,TGFB1I1,CCND1,VCAN,ATIC,NTRK1,RARG,TUBD1,ARID1A,MGLL,EFEMP1,LGALS1,IFNAR2,FASN,EPHA2,KHDRBS3,…	95
Cellular Assembly and Organization, Tissue Development	fibrogenesis	Fibrogenesis	4.11e-07	Increased	2.457		2.192	PTPRB,FOXM1,GNB1,CTGF,DYRK1A,F2R,EDN1,S100A10,RND3,GPI,GAS7,PRKCE,ARHGEF3,ARHGEF10,AURKA,VEGFA,CDK5RAP2,FGF2,DLGAP5,PTK2,KIF2C,PTK2B,CCND1,NCK2,GNG12,THSD4,HGF,AKAP9,ALMS1,TPM4,LIMCH1,TGFBI,MYADM,VIM,BAIAP2L1,GNAI2,FN1,PFN1,CLIP1,DLC1,ITGB1,MET,SERPINH1,WASF2,TPM1,CUL3,TMEFF2,CXXC5,BRCA1,PREX1,PAK1,PXN,FER,PITPNM1,STMN1,RHOA,POSTN,FHOD1,CAV1,TACC3,CAMSAP1,CDC42EP2,PFN2	63
Cell-To-Cell Signaling and Interaction	interaction	Interaction of tumor cell lines	4.44e-07		1.351		1.054	GAS6,CDH2,PLAU,ZEB2,PKM,ILK,CD274,WWOX,NID1,STAT3,F2R,CD248,BCL10,SMAD3,KITLG,ST6GAL1,ESM1,SERPINB2,S100A10,ANGPT1,ADAM9,HMMR,PTPN14,TLN1,RCAN1,FLNA,VEGFA,EZR,MECOM,ZEB1,ANXA2,FGF2,TCIM,PTK2,ANXA1,PPARD,PCSK9,CDCP1,RASSF1,PTK2B,TGFB1I1,CCND1,VCAN,ITGA4,HGF,ARID1A,SPTAN1,UTRN,EFEMP1,CD59,SLC12A6,DSP,ITGA2,FASN,IRS1,PARVA,THY1,EPHA2,CBL,OXTR,SNAI1,AKAP12,FN1,CD177,ITGB1,MAPK7,SIGMAR1,MET,MGAT5,IGFB…	84
Lipid Metabolism, Small Molecule Biochemistry, Vitamin and Mineral Metabolism	metabolism	Steroid metabolism	4.55e-07		-0.028		-0.038	CRH,FDPS,ACAT2,HMGCR,FASN,SC5D,WWOX,PIAS4,SQLE,PPARGC1A,LDLR,IDI1,BMP4,SCD,CLN8,CYP1B1,DHCR7,CYP27A1,HMGCS1,G6PD,FGF2,FDFT1,MSMO1,IGF2,RHOA,PPARD,AKR1C3,REST,CAV1,DHCR24,ADM,CYP51A1,VDR,AKR1C1/AKR1C2,HGF,MVD	36
Cancer, Hematological Disease, Immunological Disease, Organismal Injury and Abnormalities	mature B-cell neoplasm	Mature B-cell neoplasm	4.69e-07					PDCD1LG2,FDPS,ANXA6,TUBA1A,MYOF,STRN3,BCL10,ITPR1,KIAA1551,CORO2A,RPS6KB1,ST6GALNAC4,BCAT1,KPNA1,TOP2A,FBN1,TNFSF11,DAPK1,CDKN2C,TNFRSF21,BIRC5,ASAP2,PTK7,PPP1R12B,KAT6A,ABI3BP,DNAH5,ZNF423,POU2F2,WDR91,SHMT2,SMARCA2,SLC16A1,SECISBP2,WFDC3,HECW2,GPSM2,CBX2,ADAMTS15,ALDH1L2,SPECC1,AKAP5,BBS12,GBP2,MSMO1,IGF2,CEP250,CDC42EP2,PPFIA3,PTGFRN,PRICKLE1,IQGAP1,CHD3,PCNX3,PSME3,PSME4,TNIK,STAT3,SHROOM3,RN…	220
Cancer, Organismal Injury and Abnormalities	head and neck cancer	Head and neck cancer	4.76e-07					AUTS2,CTGF,SETD1B,KIF20B,ITGA7,ESRRA,AMER1,SNAI2,ITPR1,RBBP6,RAP2A,FAM171B,TOP2A,FBN1,TNFSF11,DAP,CDK5RAP2,ASAP2,TBC1D8B,ABLIM3,TARS,ZC3H10,SCG2,ZNF423,YIF1B,SFPQ,THSD4,CTH,ARHGAP20,POU2F2,ZMYND8,DPY19L4,NR1D1,SIK2,SNX27,GPSM2,CLIP1,SPAG1,EGLN1,ALDH1L2,HK2,S100A11,TMEM100,CDH13,ARHGEF37,OTUD4,CEP128,LIFR,PLEKHA4,TRIOBP,SEH1L,CELF2,ADAMTS12,CAMSAP1,ACSL3,MGARP,PFKL,EXT1,SKA3,PSME3,TNIK,STAT3,MYO1C…	512
Cancer, Organismal Injury and Abnormalities	neck neoplasm	Neck neoplasm	4.79e-07					AUTS2,LAMC3,SOCS5,TNFRSF1A,EIF4B,SETD1B,PANK1,NRXN3,ESRRA,TUBA1A,STRN3,SNAI2,TSHZ3,WDR1,ABCC3,RPS6KB1,RAP2A,TOP2A,KCNMA1,TNFSF11,DAPK1,CDKN2C,DAP,CDK5RAP2,BIRC5,ASAP2,WWC2,MAML3,PTK2,ABLIM3,TARS,DNAH5,CLU,ZNF141,DIAPH3,THSD4,CTH,ARHGAP20,POU2F2,PYGM,BCL2L11,PTCH1,MCM7,HMGCR,DPY19L4,E2F4,CBX2,CLIP1,ZNF598,MAPK7,SIK1/SIK1B,RASGRP3,S100A11,NUMBL,TMEM100,PLOD2,ARHGEF37,OTUD4,GBP2,LIFR,PLEKHA4,IGF2,AC…	228
Cancer, Hematological Disease, Immunological Disease, Organismal Injury and Abnormalities	B-cell non-Hodgkin disease	B-cell non-Hodgkin lymphoma	4.93e-07					PDCD1LG2,ANXA6,GNB1,CD274,DYRK1A,BIRC3,ABL2,ATF3,TUBA1A,MYOF,WDR66,BCL10,DCK,ITPR1,MKI67,KIAA1551,CORO2A,RPS6KB1,BCAT1,KPNA1,TOP2A,FBN1,DLG1,TNFSF11,CDKN2C,TNFRSF21,ASAP2,PTK7,PPP1R12B,KAT6A,ABI3BP,PCSK5,MTHFD1L,DNAH5,SGK1,PTK2B,ZNF423,LONP1,POU2F2,TRIM55,SHMT2,SMARCA2,FBN2,FASN,EPHA2,SLC16A1,ROR1,SECISBP2,TMEM8A,HECW2,GPSM2,CBX2,FN1,KCNAB3,ADAMTS15,ALDH1L2,IGFBP3,SPECC1,FOXO1,AKAP5,PDGFRB,UROS,C…	160
Cancer, Gastrointestinal Disease, Organismal Injury and Abnormalities	upper gastrointestinal carcinoma	Upper gastrointestinal carcinoma	4.95e-07					AUTS2,MAP3K20,KIAA1217,PCDHA4,CTGF,SETD1B,KIF20B,ITGA7,ESRRA,AMER1,FBXW5,SNAI2,ITPR1,RBBP6,FAM171B,TOP2A,FBN1,CDK5RAP2,ASAP2,COL8A1,C6,RIN1,SCG2,ZNF423,SFPQ,SPINDOC,NXPH3,THSD4,ARHGAP20,ZMYND8,MSRB3,NR1D1,SIK2,DIO2,SNX27,GPSM2,SPAG1,ALDH1L2,ARHGEF4,HK2,CDH13,BBS12,OTUD4,CEP128,TRIOBP,SEH1L,CELF2,ADAMTS12,MGARP,PRICKLE1,EXT1,SKA3,PSME3,PSME4,STAT3,CA9,PPP1R10,NDST2,TCEAL4,ITGBL1,SMG6,NRM,POLQ,ASL,…	482
Cancer, Organismal Injury and Abnormalities	ductal carcinoma	Ductal carcinoma	5.18e-07					URB2,MAP3K20,PCDHA4,ALDOA,KIF20B,ESRRA,AMER1,USP31,ITPR1,RBBP6,TOP2A,AMFR,COL8A1,TBC1D8B,UBE2G1,ANP32E,GBF1,ZC3H10,DENND2A,ZNF423,CTH,ARHGAP20,ZMYND8,EIF4A2,SIK2,ZNF791,HECW2,BAIAP2L1,PER1,EGLN1,TMEFF2,ZNRF2,POP1,CEP128,PLEKHA4,PPME1,MASP1,GGT5,CLUH,CELF2,HCFC1,PRICKLE1,IQGAP1,ZNF30,PSME4,TNIK,B3GALT2,POLQ,PACS1,DMD,DUSP16,SEMA5A,MT1X,LNPK,KIT,KIF13A,PYCR1,EHBP1,TLE3,RASSF1,CCND1,PPP6R1,GMPS,GMNC…	431
Cancer, Gastrointestinal Disease, Organismal Injury and Abnormalities	gastrointestinal adenocarcinoma	Gastrointestinal adenocarcinoma	5.28e-07					AUTS2,PDCD1LG2,JAZF1,KIAA1217,ANXA6,PCDHA4,SETD1B,KIF20B,ESRRA,FBXW5,ZCCHC14,TXLNA,SNAI2,RASL11B,USP31,ST6GALNAC4,TOP2A,ENTPD5,ATP1B2,AMFR,ASAP2,COL8A1,C6,CSRNP2,PQLC2,LRRN4CL,SYNGR2,ABLIM3,GBF1,RIN1,COL5A2,ZC3H10,DENND2A,C7orf26,ADM,SLC25A46,THSD4,ZMYND8,WDR91,MRGPRF,SYT1,DHX29,POC1A,ADM2,DEPDC1,NR1D1,RFX3,WFDC3,ACBD3,ZNF791,HECW2,COX10,CLIP1,PER1,ALDH1L2,ARHGEF4,S100A11,AKAP5,CDH13,RDH11,ANKRD1…	1320
Cardiovascular System Development and Function, Cellular Movement	cell movement	Cell movement of endothelial cells	6.43e-07		1.178		0.805	GAS6,LOX,CDH2,PML,TNFSF15,THRA,PKM,TEK,STAT3,F2R,BMP4,HTR7,SMAD3,FLT1,EDN1,ANGPT1,GPI,RECK,KDR,RCAN1,FLNA,VEGFA,ENG,FGF2,RTN4,ADAMTS1,ANXA1,PTK2B,SCG2,ADM,TNFSF10,ITGA4,HGF,FLNB,SEMA3E,LGALS1,NRP2,ITGA2,HRH1,THY1,DIO2,TGFBI,VIM,FN1,DLC1,ITGB1,STAT5A,MET,IGFBP3,FOXO1,ACKR3,CDH13,CXXC5,PDGFRB,ID1,ANXA3,PXN,ID3,RHOA,ANGPTL1,CAV1,LOXL2,PIM1,PRKD1,FAP,AXL,STARD13,TMSB10/TMSB4X	68
Cellular Assembly and Organization	formation	Formation of cytoskeleton	7.26e-07		1.843		1.606	PLAU,PTPRB,FOXM1,GNB1,CTGF,DYRK1A,F2R,S100A10,RND3,GPI,GAS7,PRKCE,ARHGEF3,ARHGEF10,VEGFA,FLNA,CDK5RAP2,FGF2,DLGAP5,PTK2,KIF2C,PTK2B,CCND1,NCK2,GNG12,HGF,AKAP9,ALMS1,TPM4,LIMCH1,TGFBI,MYADM,BAIAP2L1,GNAI2,FN1,CLIP1,PFN1,DLC1,ITGB1,MET,WASF2,TPM1,CUL3,TMEFF2,GDI1,CXXC5,PREX1,PAK1,PXN,FER,PITPNM1,STMN1,RHOA,FHOD1,CAV1,TACC3,CAMSAP1,CDC42EP2,PFN2	59
Cancer, Organismal Injury and Abnormalities, Reproductive System Disease	neoplasia	Prostatic tumor	7.58e-07					URB2,ANXA6,SETD1B,AMER1,ZCCHC14,SNAI2,CALU,ITPR1,KIAA1671,TOP2A,FBN1,ENTPD5,TNFSF11,AMFR,ASAP2,COL8A1,C6,TBC1D8B,MAPK6,GPR146,TARS,GBF1,COL5A2,SGK1,ZNF423,ZIK1,THSD4,ARHGAP20,POU2F2,ZMYND8,TTLL6,MRGPRF,DHX29,POC1A,DEPDC1,DPY19L4,SECISBP2,HECW2,BAIAP2L1,CLIP1,PER1,SPECC1,DSN1,RDH11,ARHGEF37,DGKI,OTUD4,PLEKHA4,TRIOBP,GGT5,SEH1L,GFM1,CLUH,CAMSAP1,ACSL3,PPFIA3,MGARP,AFAP1,HCFC1,PFKL,PRICKLE1,TK1,LAYN…	592
Cell-To-Cell Signaling and Interaction	binding	Binding of tumor cell lines	7.7e-07		1.449		1.154	GAS6,CDH2,PLAU,ZEB2,PKM,ILK,CD274,WWOX,NID1,STAT3,F2R,CD248,BCL10,SMAD3,ST6GAL1,ESM1,SERPINB2,S100A10,ANGPT1,ADAM9,HMMR,PTPN14,TLN1,RCAN1,FLNA,VEGFA,MECOM,ZEB1,ANXA2,FGF2,TCIM,PTK2,ANXA1,PPARD,PCSK9,CDCP1,RASSF1,PTK2B,TGFB1I1,CCND1,VCAN,ITGA4,HGF,ARID1A,SPTAN1,UTRN,EFEMP1,CD59,SLC12A6,DSP,ITGA2,IRS1,PARVA,THY1,EPHA2,CBL,OXTR,SNAI1,AKAP12,FN1,CD177,ITGB1,MAPK7,SIGMAR1,MET,MGAT5,IGFBP3,FOXO1,PAK1,A…	81
Cell Morphology, Cellular Movement	cell spreading	Cell spreading	8.28e-07		1.159		0.892	FLNB,PLAU,ITGA2,PARVA,EPHA2,ILK,CBL,TGFBI,MYADM,MYH9,VIM,TNIK,FN1,BCL10,PFN1,ARHGAP11A,DLC1,ITGB1,KITLG,BCAR3,MET,MGAT5,TPM1,CAPN2,PRKCE,FBN1,SH3KBP1,PTPN14,TNFSF11,VEGFA,FLNA,PREX1,PAK1,PXN,RACGAP1,ANGPTL2,RHOA,ING4,NCDN,TFPI,PTK2B,PRKD1,ITGA4,HGF	44
Cancer, Gastrointestinal Disease, Organismal Injury and Abnormalities	large intestine carcinoma	Large intestine carcinoma	9.16e-07					AUTS2,PDCD1LG2,JAZF1,KIAA1217,ANXA6,PCDHA4,SETD1B,KIF20B,ESRRA,FBXW5,ZCCHC14,TXLNA,RASL11B,USP31,ST6GALNAC4,TOP2A,ENTPD5,ATP1B2,AMFR,ASAP2,COL8A1,C6,CSRNP2,PQLC2,LRRN4CL,SYNGR2,ABLIM3,GBF1,RIN1,COL5A2,ZC3H10,DENND2A,C7orf26,ADM,SLC25A46,THSD4,ZMYND8,WDR91,MRGPRF,SYT1,DHX29,POC1A,ADM2,DEPDC1,NR1D1,RFX3,WFDC3,ACBD3,ZNF791,HECW2,COX10,CLIP1,PER1,ALDH1L2,ARHGEF4,S100A11,AKAP5,CDH13,RDH11,ANKRD10,REPS…	1304
Cancer, Organismal Injury and Abnormalities	recurrent cancer	Recurrent cancer	9.37e-07					PML,TYMS,FDPS,LIMK1,CHD1,SMO,TUBA1C,CD274,BIRC3,ABL2,TEK,POR,TUBA1A,GSR,DCK,FLT1,HDAC11,TOP2A,HDAC5,IMPDH2,TNFSF11,KDR,AURKA,VEGFA,PDGFRA,KIT,ODC1,ANXA1,CCND1,ATIC,RARG,HGF,TUBD1,IFNAR2,EPHA2,MET,SIK1/SIK1B,PTGS1,BRCA1,PDGFRB,TUBB,TXNRD1,FDFT1,HDAC7,MAP2K2,CYP51A1,IDH1,AXL,PLK1,DDR2,ADORA1	51
Cancer, Gastrointestinal Disease, Organismal Injury and Abnormalities	gastro-esophageal carcinoma	Gastro-esophageal carcinoma	9.53e-07					AUTS2,LAMC3,PML,MAP3K20,KIAA1217,SLIT3,PCDHA4,NRXN3,TUBA1A,SNAI2,TSHZ3,GBP3,ITPR1,RBBP6,FAM171B,TOP2A,KCNMA1,FBN1,NDUFS7,CDK5RAP2,BIRC5,COL8A1,C6,MAML3,KAT6A,EPB41L3,RIN1,DNAH5,CLU,FBXO32,RASGRF2,ZNF423,UBE2C,CBS/CBSL,SPINDOC,NXPH3,THSD4,ARHGAP20,MSRB3,FLNB,PTCH1,MCM7,SMARCA2,TFPI2,THY1,SIK2,DIO2,TGFBI,EXTL3,SPAG1,ZNF598,MDGA1,ARID5B,MLLT3,SERPINH1,ARHGEF4,IGHMBP2,BBS12,TGFBR3,IGF2,C7orf43,TMEM20…	303
Cancer, Gastrointestinal Disease, Hepatic System Disease, Organismal Injury and Abnormalities	liver tumor	Liver tumor	9.63e-07					AUTS2,KIAA1217,PCDHA4,SETD1B,KIF20B,ESRRA,SNAI2,RASL11B,USP31,RAP2A,ST6GALNAC4,TOP2A,ERMN,AMFR,ASAP2,SERPINA3,COL8A1,PQLC2,CSRNP2,LRRN4CL,SYNGR2,ABLIM3,GBF1,COL5A2,ZC3H10,DENND2A,SLC25A46,THSD4,POU2F2,PMAIP1,ZMYND8,COX11,MRGPRF,SYT1,DHX29,POC1A,TPM4,DEPDC1,NR1D1,DHRS3,ACBD3,ZNF791,HECW2,CLIP1,PFN1,PER1,NANOS1,ENO1,ARHGEF4,S100A11,CDH13,ANKRD10,ZNRF2,REPS1,DGKI,LIFR,MASP1,TRIOBP,ACSL3,PPFIA3,MGARP…	1129
Cell Morphology	morphology	Morphology of tumor cell lines	1.02e-06					IQGAP1,PML,PRKAR2B,LIMK1,PHLPP1,FOXM1,CUL7,ILK,STAT3,PPARGC1A,SNAI2,KITLG,PHLPP2,RPS6KB1,GPI,RIOK3,PRKCE,ENTPD5,DAPK1,ATP1B2,EZR,PTK2,CMTM8,RORA,PPARD,CDCP1,MSX2,CLU,RASSF1,TGFB1I1,CCND1,ADM,TNFSF10,HGF,CD59,FASN,VIM,SNAI1,SEPT11,ITGB1,CDKN1A,BCAR3,MGAT5,FOXO1,SIX1,CDH13,ID1,PAK1,PXN,GALNT6,SIAH1,STMN1,RHOA,LOXL2,GAB2,MAP2K2,FOSL1,STARD13	58
Cancer, Organismal Injury and Abnormalities, Reproductive System Disease	prostate cancer	Prostate cancer	1.16e-06					URB2,ANXA6,SETD1B,AMER1,ZCCHC14,SNAI2,CALU,ITPR1,KIAA1671,TOP2A,FBN1,ENTPD5,TNFSF11,AMFR,ASAP2,COL8A1,C6,TBC1D8B,MAPK6,GPR146,TARS,GBF1,COL5A2,SGK1,ZNF423,ZIK1,THSD4,ARHGAP20,POU2F2,ZMYND8,TTLL6,MRGPRF,DHX29,POC1A,DEPDC1,DPY19L4,SECISBP2,HECW2,BAIAP2L1,CLIP1,PER1,SPECC1,DSN1,RDH11,ARHGEF37,DGKI,OTUD4,PLEKHA4,TRIOBP,GGT5,SEH1L,GFM1,CLUH,CAMSAP1,ACSL3,PPFIA3,MGARP,AFAP1,HCFC1,PFKL,PRICKLE1,TK1,LAYN…	589
Cancer, Organismal Injury and Abnormalities	head and neck neoplasia	Head and neck tumor	1.37e-06					AUTS2,PCDHA4,SMURF2,CTGF,SETD1B,KIF20B,ITGA7,ESRRA,AMER1,SNAI2,ITPR1,RBBP6,RAP2A,FAM171B,TOP2A,FBN1,TNFSF11,DAP,CDK5RAP2,ASAP2,C6,TBC1D8B,ABLIM3,TARS,GBF1,ZC3H10,SCG2,ZNF423,YIF1B,SFPQ,THSD4,ARHGAP20,CTH,POU2F2,ZMYND8,MSRB3,DPY19L4,NR1D1,SIK2,SNX27,GPSM2,CLIP1,SPAG1,EGLN1,ALDH1L2,HK2,S100A11,TMEM100,CDH13,ARHGEF37,OTUD4,CEP128,LIFR,PLEKHA4,TRIOBP,SEH1L,CELF2,ADAMTS12,CAMSAP1,ACSL3,MGARP,PFKL,EXT1…	560
Gastrointestinal Disease, Hepatic System Disease, Organismal Injury and Abnormalities	liver lesion	Liver lesion	1.37e-06					AUTS2,KIAA1217,PCDHA4,SETD1B,KIF20B,ESRRA,SNAI2,RASL11B,USP31,RAP2A,ST6GALNAC4,TOP2A,ERMN,AMFR,ASAP2,SERPINA3,COL8A1,PQLC2,CSRNP2,LRRN4CL,SYNGR2,ABLIM3,GBF1,COL5A2,ZC3H10,DENND2A,SLC25A46,THSD4,POU2F2,PMAIP1,ZMYND8,COX11,MRGPRF,SYT1,DHX29,POC1A,TPM4,DEPDC1,NR1D1,DHRS3,ACBD3,ZNF791,HECW2,CLIP1,PFN1,PER1,NANOS1,ENO1,ARHGEF4,S100A11,CDH13,ANKRD10,ZNRF2,REPS1,DGKI,LIFR,MASP1,TRIOBP,ACSL3,PPFIA3,MGARP…	1133
Cancer, Organismal Injury and Abnormalities	nonhematologic malignant neoplasm	Nonhematologic malignant neoplasm	1.41e-06		0.16		0.1	ANXA6,PCDHA4,SETD1B,KIF20B,ESRRA,ZCCHC14,SNAI2,RASL11B,ST6GALNAC4,TOP2A,ENTPD5,AMFR,SERPINA3,COL8A1,PQLC2,SYNGR2,GBF1,RIN1,ADM,SLC25A46,THSD4,POU2F2,ZMYND8,PMAIP1,WDR91,MRGPRF,SYT1,ADM2,NR1D1,RFX3,WFDC3,COX10,CLIP1,NANOS1,ARHGEF4,ENO1,S100A11,CDH13,SHCBP1,ZNRF2,REPS1,LIFR,TRIOBP,MASP1,PPFIA3,MGARP,TK1,NT5DC2,LAYN,ZNF30,SKA3,MYEF2,CABLES1,ABHD17A,TNIK,ADCY3,NRM,RNF31,SH3BGRL3,POLQ,DMD,PRR11,MT1X,A…	1620
Cancer, Organismal Injury and Abnormalities	tumorigenesis	Tumorigenesis of tissue	1.62e-06		-0.17		-0.225	ANXA6,PCDHA4,SETD1B,KIF20B,ESRRA,ZCCHC14,SNAI2,RASL11B,ST6GALNAC4,TOP2A,ENTPD5,AMFR,SERPINA3,COL8A1,PQLC2,SYNGR2,GBF1,RIN1,ADM,SLC25A46,THSD4,POU2F2,ZMYND8,PMAIP1,WDR91,MRGPRF,SYT1,ADM2,NR1D1,RFX3,WFDC3,COX10,CLIP1,ARHGEF4,ENO1,S100A11,CDH13,SHCBP1,ZNRF2,REPS1,LIFR,TRIOBP,MASP1,PPFIA3,MGARP,TK1,NT5DC2,LAYN,ZNF30,SKA3,MYEF2,CABLES1,ABHD17A,TNIK,ADCY3,NRM,RNF31,SH3BGRL3,POLQ,DMD,PRR11,MT1X,AHCTF1,R…	1586
Cancer, Organismal Injury and Abnormalities, Renal and Urological Disease	advanced sarcomatoid renal cell carcinoma	Advanced sarcomatoid renal cell carcinoma	1.69e-06					PDGFRB,KDR,VEGFA,PDGFRA,FLT1,MET,KIT,AXL,CD274,TEK	10
Cancer, Hematological Disease, Immunological Disease, Organismal Injury and Abnormalities	T-cell non-Hodgkin disease	T-cell non-Hodgkin lymphoma	1.78e-06					GAS6,IFITM1,ING3,TYMS,CHD1,TUBA1C,TNFRSF10D,ABL2,POR,STAT3,TUBA1A,MYOF,SECTM1,BCL10,FZD1,GSR,DCK,SEPT10,FGF11,HDAC11,MKI67,DUSP16,TOP2A,FBN1,MYLIP,HDAC5,IMPDH2,TNFSF11,KDR,AURKA,PDGFRA,VEGFA,BIRC5,TNFRSF21,ZEB1,ADAM19,KIT,ENG,ODC1,VAV2,PDGFC,OSMR,ANXA1,EFEMP2,CAV2,CLU,CCND1,RARG,TUBD1,ARID1A,NNMT,ZMYM2,BCL2L11,ZNF331,IFNAR2,S1PR3,IL6R,MKNK2,IFIT2,THY1,EPHA2,RGS16,CCND3,COL12A1,FN1,PER1,TOX,MET,RH…	87
Cancer, Organismal Injury and Abnormalities, Renal and Urological Disease	cancer	Bladder cancer	1.81e-06					PDLIM4,CAVIN1,SFRP1,SLIT3,SH3PXD2B,MN1,PKM,PPL,KIF20B,CD274,BIRC3,ATF3,ESRRA,TUBA1A,TSHZ3,UGP2,MKI67,HSPB6,TOP2A,TSKU,KDR,TLN1,APOD,BIRC5,MYL9,CHRM2,CLU,ARG2,UBE2C,UTRN,NAGK,KCNK2,CBFB,KIF23,ADM2,NLRC5,TFPI2,EIF4A2,NUSAP1,CBX2,FN1,IGFBP3,ARID5B,MLLT3,LAMA4,FOXO1,PTGS1,PDGFRB,PAK1,OTUD4,LIFR,E2F7,IGF2,HMGB2,KNL1,CENPF,MAML1,GARNL3,IDH1,FAP,AXL,FOSL1,TYMS,CHD1,SKA3,TUBA1C,TCF21,POR,LPIN1,STAT3,NIPA…	118
Cancer, Organismal Injury and Abnormalities, Renal and Urological Disease	kidney carcinoma	Kidney carcinoma	1.82e-06					GAS6,KIAA1217,FDPS,SLIT3,PANK1,SLC5A3,TUBA1A,STRN3,TSHZ3,HILPDA,TOP2A,KCNMA1,DAPK1,CDKN2C,CDK5RAP2,TBC1D8B,PRSS35,RIN1,CLU,ADM,EPHX1,ZMYND8,CENPE,UFSP2,PTCH1,HMGCR,SMARCA2,EIF4A2,KIF11,RFX3,SECISBP2,SMAD7,NES,ARID5B,MLLT3,S100A11,PLOD2,TOR1A,DGKI,GBP2,ELOVL5,LIFR,IGF2,MICAL3,RCOR2,SLC4A4,XPO5,DIRC2,AURKB,BHLHE40,MT1E,EXT1,CHD3,BNIP3L,PHLPP1,SKA3,RBFOX2,TNIK,CA9,STAT3,ZBTB11,SLFN5,EDN1,POLQ,TBX3,T…	204
Cancer, Gastrointestinal Disease, Organismal Injury and Abnormalities	esophageal carcinoma	Esophageal carcinoma	1.87e-06					CDH2,PML,FTL,SLIT3,TRIM58,NRXN3,WWOX,TUBA1A,TSHZ3,IL7R,VMP1,RBBP6,CORIN,FAM171B,GPRC5B,TOP2A,PGM1,KDR,RGS7,EZR,MLH1,COL8A1,MAML3,RHBDF2,KAT6A,CLU,PTPRG,SPINDOC,NXPH3,KCTD16,SCN7A,PTCH1,FBN2,THY1,NRK,DIO2,PPP1R3C,SPAG1,STAT5A,FNDC3B,ARHGEF4,ID1,AHNAK2,VAT1,IGF2,C7orf43,TMEM200A,MYRIP,SEH1L,CENPF,SRRT,PARD3B,PRKD1,CEP250,GREB1L,RAD51,AXL,MAP4,DDR2,DEC1,ATP10D,TYMS,CHD1,DOT1L,TUBA1C,NID1,STAT3,CA9,A…	110
Cardiovascular System Development and Function, Organismal Development	angiogenesis	Angiogenesis	1.97e-06		1.752		1.415	GAS6,CDH2,LOX,PML,PKM,F2R,MYOF,BMP4,ST6GAL1,EMP2,HSPB6,PRKCE,KCNMA1,KDR,DLG1,PTGER4,PTK2,ADAMTS1,SCG2,ADM,TNFSF10,FLNB,LGALS1,ADM2,S1PR3,THY1,EPHA2,TGFBI,VIM,CHI3L1,FN1,ITGB1,STAT5A,IGFBP3,HK2,FOXO1,CDH13,ID1,TGFBR3,ANXA3,GLMN,E2F7,IGF2,ING4,HMGB2,PIM1,CSF1,XBP1,PRKD1,RAMP1,AXL,GATA2,YARS,SARS,TNFSF15,TUBA1C,ANGPTL4,TEK,MYH9,FLT1,EDN1,UNC5B,ESM1,ANGPT1,STX7,WARS,APLN,RCAN1,FLNA,VEGFA,TGFB2,ANXA2,…	104
Cancer, Organismal Injury and Abnormalities	giant-cell tumor	Giant-cell tumor	2.01e-06					TOP2A,PDGFRB,PLAU,KDR,TNFSF11,IFNAR2,VEGFA,PDGFRA,FDPS,KIT,FDFT1,POR,FLT1,CSF1	14
Cancer, Organismal Injury and Abnormalities	head and neck carcinoma	Head and neck carcinoma	2.05e-06					AUTS2,CTGF,SETD1B,KIF20B,ITGA7,ESRRA,AMER1,SNAI2,ITPR1,RBBP6,FAM171B,TOP2A,FBN1,TNFSF11,DAP,CDK5RAP2,ASAP2,TBC1D8B,ABLIM3,TARS,ZC3H10,SCG2,ZNF423,YIF1B,SFPQ,THSD4,ARHGAP20,CTH,POU2F2,ZMYND8,DPY19L4,NR1D1,SIK2,SNX27,GPSM2,CLIP1,SPAG1,EGLN1,ALDH1L2,HK2,S100A11,TMEM100,CDH13,ARHGEF37,OTUD4,CEP128,LIFR,PLEKHA4,TRIOBP,SEH1L,CELF2,ADAMTS12,CAMSAP1,ACSL3,MGARP,PFKL,EXT1,SKA3,PSME3,TNIK,STAT3,MYO1C,NDST2…	480
Cancer, Organismal Injury and Abnormalities, Reproductive System Disease	uterine carcinoma	Uterine carcinoma	2.06e-06					URB2,MAP3K20,KIAA1217,PCDHA4,CTGF,KIF20B,AMER1,ZCCHC14,CLPX,ITPR1,RBBP6,ST6GALNAC4,FAM171B,BCAT1,TOP2A,FBN1,SENP5,DIO3,ATP1B2,CDK5RAP2,SERPINA3,C6,TBC1D8B,MAPK6,GPR146,ANP32E,ABLIM3,GBF1,SGK1,ZBTB44,DENND2A,ADM,SFPQ,ZIK1,SLC25A46,ARHGAP20,CTH,ZMYND8,FBXO5,UFSP2,EIF4A2,SNX27,HECW2,BAIAP2L1,SPAG1,SPECC1,KBTBD6,CDH13,DGKI,POP1,CEP128,LIFR,MASP1,TRIOBP,SLC4A4,GFM1,ADAMTS12,GPR176,TUBB2B,CAMSAP1,ACSL3…	491
Cancer, Neurological Disease, Organismal Injury and Abnormalities	central nervous system solid tumor	Central nervous system solid tumor	2.19e-06		1.041		1.018	TNFRSF1A,SLIT3,PCDHA4,SMURF2,ALDOA,TUBA1A,STRN3,SNAI2,TSHZ3,TAGLN,RBBP6,ABCC3,FAM171B,TOP2A,KCNMA1,CDKN2C,BIRC5,SERPINA3,ACTN1,C6,MAML3,PTK7,ABI3BP,GBF1,CLU,ZNF274,ZNF423,UBE2C,AKR1C1/AKR1C2,DIAPH3,MSRB3,EFEMP1,SHMT2,PTCH1,NLRC5,TFPI2,APOL4,KHDRBS3,TGFBI,GPSM2,CLIP1,SPAG1,SIK1/SIK1B,NES,ARID5B,MLLT3,HK2,NUMBL,OTUD4,GBP2,PLEKHA4,IGF2,PPME1,TMEM200A,TRIOBP,ING4,ADAMTS12,CSF1,MAP4,ZEB2,MYH9,CA9,STAT…	229
Cell Death and Survival	cell death	Cell death of breast cancer cell lines	2.23e-06		-0.611		-0.557	PML,LMO4,POLH,TNFRSF1A,TYMS,BNIP3L,EIF4B,NOD1,SFRP1,FOXM1,CTGF,PKM,FRMD6,CRABP2,ILK,BIRC3,ABL2,ESRRA,STAT3,BCL10,RNF31,CAT,RPS6KB1,PRKCE,PCK2,EN1,HDAC5,UGCG,VEGFA,DDIT4,BIRC5,TGFB2,MELK,MLH1,FGF2,PTK2,CDCP1,SGK1,RASSF1,ITGB3BP,CLU,CCND1,FBXO32,ADM,TNFSF10,BNIP3,HGF,FBXO5,PMAIP1,CRH,BCL2L11,ITGA2,FASN,TIMP4,NQO1,EPHA2,RGS16,PEA15,SNAI1,FN1,DUSP1,IER3,STAT5A,CDKN1A,SFRP2,IGFBP3,HK2,CASP2,FBXL2,BRCA…	87
Cancer, Organismal Injury and Abnormalities, Tumor Morphology	progression	Progression of tumor	2.26e-06					PLAU,TYMS,FDPS,LIMK1,CHD1,TUBA1C,CD274,ABL2,TEK,POR,TUBA1A,CA9,SNAI2,GSR,SMAD3,FLT1,EDN1,TOP2A,TNFSF11,KDR,VEGFA,PDGFRA,FLNA,TGFB2,KIT,ENG,MTUS1,ADAMTS1,CLU,CCND1,NTRK1,ITGA4,ATIC,RARG,TUBD1,NQO1,EPHA2,MET,SIK1/SIK1B,PTGS1,PDGFRB,TUBB,FDFT1,MAP2K4,MAP2K2,CYP51A1,VDR,AXL,DDR2	49
Cancer, Organismal Injury and Abnormalities	malignant solid tumor	Malignant solid tumor	2.28e-06		-0.026		-0.125	ANXA6,PCDHA4,SETD1B,KIF20B,ESRRA,ZCCHC14,SNAI2,RASL11B,RAP2A,ST6GALNAC4,TOP2A,ENTPD5,AMFR,SERPINA3,COL8A1,PQLC2,SYNGR2,GBF1,RIN1,ADM,SLC25A46,THSD4,POU2F2,ZMYND8,PMAIP1,WDR91,MRGPRF,SYT1,ADM2,TPM4,NR1D1,RFX3,WFDC3,COX10,CLIP1,NANOS1,ARHGEF4,ENO1,S100A11,CDH13,SHCBP1,ZNRF2,REPS1,LIFR,TRIOBP,MASP1,PPFIA3,MGARP,TK1,NT5DC2,LAYN,ZNF30,SKA3,MYEF2,CABLES1,ABHD17A,TNIK,ADCY3,NRM,RNF31,SH3BGRL3,POLQ,DMD,P…	1639
Cardiovascular System Development and Function, Cellular Movement	migration	Migration of vascular endothelial cells	2.29e-06		0.383		0.126	GAS6,FLNB,LOX,PML,SEMA3E,LGALS1,TNFSF15,THRA,HRH1,PKM,THY1,DIO2,F2R,STAT3,FN1,DLC1,HTR7,ITGB1,FLT1,MET,ANGPT1,FOXO1,ACKR3,CDH13,CXXC5,KDR,ID1,RECK,RCAN1,VEGFA,FGF2,ID3,RTN4,ADAMTS1,ANXA1,RHOA,ADM,HGF,STARD13	39
Cancer, Organismal Injury and Abnormalities	metastasis	Advanced metastasis	2.31e-06					PDGFRB,KDR,TNFSF11,TYMS,VEGFA,PDGFRA,IFNAR2,FDPS,KIT,FDFT1,TUBA1C,TUBA1A,CCND1,FLT1,TUBD1,PTGS1	16
Cancer, Organismal Injury and Abnormalities, Renal and Urological Disease	neoplasia	Bladder tumor	2.43e-06					PDLIM4,CAVIN1,SFRP1,SLIT3,SH3PXD2B,MN1,PKM,PPL,KIF20B,CD274,BIRC3,ATF3,ESRRA,TUBA1A,TSHZ3,UGP2,MKI67,HSPB6,TOP2A,TSKU,KDR,TLN1,APOD,BIRC5,MYL9,CHRM2,CLU,ARG2,UBE2C,UTRN,NAGK,KCNK2,CBFB,KIF23,ADM2,NLRC5,TFPI2,EIF4A2,NUSAP1,CBX2,FN1,IGFBP3,ARID5B,MLLT3,LAMA4,FOXO1,PTGS1,PDGFRB,PAK1,OTUD4,LIFR,E2F7,IGF2,HMGB2,KNL1,CENPF,MAML1,GARNL3,IDH1,FAP,AXL,FOSL1,TYMS,CHD1,SKA3,TUBA1C,TCF21,POR,LPIN1,STAT3,NIPA…	119
Cancer, Gastrointestinal Disease, Organismal Injury and Abnormalities	colon cancer	Colon cancer	2.49e-06					AUTS2,PDLIM4,URB2,PCDHA4,SETD1B,ALDOA,ILK,KIF20B,ITGA7,ESRRA,AMER1,ZCCHC14,CLPX,SNAI2,TXLNA,PBK,ITPR1,FAM171B,TOP2A,FBN1,ENTPD5,ATP1B2,CDK5RAP2,ASAP2,SERPINA3,COL8A1,TBC1D8B,SMC2,PRSS35,ABLIM3,TARS,GBF1,RIN1,COL5A2,SGK1,ZBTB44,DENND2A,C7orf26,ADM,ZNF423,NXPH3,THSD4,ARHGAP20,ZMYND8,DNAJA1,MRGPRF,SYT1,DHX29,ADM2,DPY19L4,EIF4A2,NR1D1,DIO2,SECISBP2,RFX3,ACBD3,HECW2,BAIAP2L1,GPSM2,CLIP1,PER1,ALDH1L2,C…	728
Cancer, Neurological Disease, Organismal Injury and Abnormalities	nerve sheath tumor	Nerve sheath tumor	2.56e-06					TOP2A,HMMR,PDGFRB,KDR,PDGFRA,NOP2,HMGCR,FOXM1,MLH1,KIT,TEK,POR,SUZ12,FLT1,ADM,MET,TSPAN31,ANGPT1,HGF,DDR2	20
Cancer, Organismal Injury and Abnormalities, Skeletal and Muscular Disorders	leiomyosarcoma	Leiomyosarcoma	2.65e-06					TOP2A,MYOCD,PDGFRB,KDR,PDGFRA,FOXM1,PRC1,KIT,TUBA1C,CRABP2,POR,TUBA1A,ST5,VCAN,FLT1,CDKN1A,CSF1,UBE2C,DIAPH3,TUBD1,S100A11	21
Cancer, Organismal Injury and Abnormalities, Renal and Urological Disease	renal cell cancer	Renal cell carcinoma	2.67e-06					GAS6,KIAA1217,FDPS,SLIT3,PANK1,SLC5A3,STRN3,TSHZ3,HILPDA,TOP2A,KCNMA1,DAPK1,CDKN2C,CDK5RAP2,TBC1D8B,PRSS35,RIN1,CLU,ADM,EPHX1,ZMYND8,CENPE,UFSP2,PTCH1,HMGCR,SMARCA2,EIF4A2,KIF11,RFX3,SECISBP2,SMAD7,NES,ARID5B,MLLT3,S100A11,PLOD2,TOR1A,DGKI,GBP2,ELOVL5,LIFR,IGF2,MICAL3,RCOR2,SLC4A4,XPO5,DIRC2,AURKB,BHLHE40,MT1E,EXT1,BNIP3L,CHD3,PHLPP1,SKA3,RBFOX2,STAT3,TNIK,CA9,ZBTB11,SLFN5,EDN1,POLQ,TBX3,TET3,KRT…	200
Cell-To-Cell Signaling and Interaction, Cellular Assembly and Organization, Cellular Function and Maintenance	formation	Formation of focal adhesions	2.97e-06	Increased	2.073		1.882	RHOD,GNB1,LIMCH1,THY1,TEK,VIM,GNAI2,FN1,DLC1,PIP5K1A,S100A10,PRKCE,ARHGEF3,KDR,APOD,VEGFA,PAK1,CORO1C,ACTN1,FGF2,PTK2,STMN1,RHOA,CAV1,PTPRK,MACF1,GNG12,LIMS1,HGF	29
Cellular Assembly and Organization, DNA Replication, Recombination, and Repair	chromosomal congression	Chromosomal congression of chromosomes	3.05e-06	Increased	2.138		1.937	KIF2C,KIF22,SGO2,KIFC1,NDC80,AURKB,PLK1,CENPE,KIF14	9
Cancer, Gastrointestinal Disease, Organismal Injury and Abnormalities	large intestine adenocarcinoma	Large intestine adenocarcinoma	3.24e-06					AUTS2,PDCD1LG2,JAZF1,KIAA1217,ANXA6,PCDHA4,SETD1B,KIF20B,ESRRA,FBXW5,ZCCHC14,TXLNA,RASL11B,USP31,ST6GALNAC4,TOP2A,ENTPD5,ATP1B2,AMFR,ASAP2,COL8A1,C6,CSRNP2,PQLC2,LRRN4CL,SYNGR2,ABLIM3,GBF1,RIN1,COL5A2,ZC3H10,DENND2A,C7orf26,ADM,SLC25A46,THSD4,ZMYND8,WDR91,MRGPRF,SYT1,DHX29,POC1A,ADM2,DEPDC1,NR1D1,RFX3,WFDC3,ACBD3,ZNF791,HECW2,COX10,CLIP1,PER1,ALDH1L2,ARHGEF4,S100A11,AKAP5,CDH13,RDH11,ANKRD10,REPS…	1292
Cell Signaling	cell surface receptor linked signal transduction	Cell surface receptor linked signal transduction	3.31e-06					SOCS5,TNFRSF1A,SMO,SFRP1,ILK,TEK,STAT3,CRLF1,MTSS1,TXLNA,FLT1,PTPRF,TNFSF11,KDR,VEGFA,BIRC5,ZEB1,KIT,FGF2,PTK2,RORA,HHIP,ADAMTS1,OSMR,ANXA1,PTK2B,CCND1,PTPRG,HGF,CLCF1,PTCH1,ITGA2,IL6R,THY1,CBL,VIM,FN1,IL1R1,STAT5A,ITGB1,CDKN1A,FOXO1,NUMBL,UBC,CEBPD,FER,LIFR,SHC3,GAB2,IL20RB,PTPRD,PIM1,CSF1,PRKD1,EDN2	55
Cancer, Hematological Disease, Immunological Disease, Organismal Injury and Abnormalities	T-cell malignant neoplasm	T-cell malignant neoplasm	3.39e-06					GAS6,SETD1B,CD274,NRXN3,WWOX,ABL2,TUBA1A,MYOF,BCL10,FZD1,IL7R,DCK,VMP1,FGF11,HDAC11,MKI67,TOP2A,FBN1,DLG1,TNFSF11,KDR,TNFRSF21,BIRC5,MLH1,ADAM19,SMC2,CAV2,CLU,NNMT,BCL2L11,ZNF331,S1PR3,IL6R,IFIT2,THY1,EPHA2,RGS16,E2F4,FN1,PER1,ITGB1,ARID5B,SERPINH1,KLHL42,PDGFRB,COL15A1,GBP2,LIFR,PTPRK,SUZ12,DUSP5,CELF2,PIM1,IDH1,IFITM1,TXLNG,ING3,TYMS,CHD1,SMO,TUBA1C,TNFRSF10D,POR,STAT3,SECTM1,GSR,SEPT10,FAT1,RN…	111
Cancer, Organismal Injury and Abnormalities	connective or soft tissue tumor	Connective or soft tissue tumor	3.83e-06		0.06		-0.044	PDCD1LG2,PML,TNFRSF1A,FDPS,SLIT3,ALDOA,SLC5A3,TUBA1A,AMER1,BCL10,TSHZ3,KITLG,USP31,MFHAS1,ITPR1,TAGLN,PIP5K1C,KDM1B,FAM171B,TOP2A,MLYCD,FBN1,TNFSF11,DAPK1,NDUFS7,BIRC5,WWC2,COL8A1,PTGER4,CHRM2,COL5A2,DNAH5,SCG2,UBE2C,SFPQ,DIAPH3,CENPE,BCL2L11,PTCH1,MCM7,AK2,ST5,ZNF598,NES,KBTBD6,ARHGEF4,S100A11,NUMBL,TGFBR3,LIFR,IGF2,MICAL3,CLUH,GPR176,CSF1,ZBTB7A,MAP4,AURKB,MTHFD2,IQGAP1,YARS,PLAU,EXT1,SKA3,CRAB…	255
Cellular Movement	cell movement	Cell movement of breast cancer cell lines	4.01e-06		1.387		1.078	IQGAP1,CDH2,PLAU,LIMK1,CTGF,TUBA1C,ARHGDIB,MYH9,ATF3,ESRRA,STAT3,ITGBL1,ARHGAP11A,SNAI2,SMAD3,SEMA3C,FOSB,SLC48A1,GPI,ADAM9,RIOK3,FLNA,VEGFA,TNFRSF21,ZEB1,RACGAP1,ANXA2,ENG,ACTN1,FGF2,PTK2,EYA3,MTUS1,ANXA1,TFPI,CDCP1,TGFB1I1,CCND1,HGF,PDLIM1,TNFAIP8,HMGCR,ITGA2,EPHA2,CBL,ROR1,RAB11FIP1,VIM,SNAI1,FN1,PFN1,DLC1,ITGB1,BCAR3,MET,MGAT5,IGFBP3,S100A11,FOXC1,TPD52L1,DDB2,TGFA,BRCA1,ID1,TNS1,TGFBR3,PAK1,…	76
Cancer, Organismal Injury and Abnormalities, Reproductive System Disease	ductal breast cancer	Ductal breast carcinoma	4.01e-06					CDH2,PML,MT1E,TYMS,CHD1,SLIT3,TUBA1C,SYBU,CPXM2,CD274,POR,TUBA1A,BMP4,PTPRF,TBX3,RBBP6,MKI67,FAT1,TOP2A,ZNF420,MT1X,TET1,OLFML2B,DST,VEGFA,AMFR,BIRC5,KIT,YEATS2,RRP1,RTN4,ANXA1,PYCR1,PI4K2A,RASSF1,TLE3,CCND1,RASGRF2,ARHGAP20,TUBD1,ARID1A,ZMYND8,MGLL,EFEMP1,CBFB,DSP,LGALS1,FBN2,FASN,STC2,EPHA2,RAB11FIP1,CCND3,EPRS,FN1,IER3,CDKN1A,MET,FOXO1,BRCA1,UTP4,TLL1,PDK4,RHOA,POSTN,GGT5,ING4,GNAS,DENND4B,MAP…	76
Cancer, Gastrointestinal Disease, Organismal Injury and Abnormalities	digestive organ tumor	Digestive organ tumor	4.23e-06		1.633		1.59	ANXA6,PCDHA4,SETD1B,KIF20B,ESRRA,ZCCHC14,SNAI2,RASL11B,RAP2A,ST6GALNAC4,TOP2A,ENTPD5,AMFR,SERPINA3,COL8A1,PQLC2,SYNGR2,GBF1,RIN1,ADM,SLC25A46,THSD4,POU2F2,ZMYND8,PMAIP1,COX11,WDR91,MRGPRF,SYT1,ADM2,TPM4,NR1D1,RFX3,DHRS3,WFDC3,COX10,CLIP1,NANOS1,ARHGEF4,ENO1,S100A11,CDH13,ZNRF2,REPS1,LIFR,TRIOBP,MASP1,PPFIA3,MGARP,TK1,NT5DC2,LAYN,ZNF30,SKA3,MYEF2,CABLES1,ABHD17A,TNIK,ADCY3,NRM,RNF31,SH3BGRL3,POLQ,…	1555
Cell Death and Survival	apoptosis	Apoptosis of breast cancer cell lines	4.26e-06		-0.153		-0.09	LMO4,POLH,TNFRSF1A,TYMS,BNIP3L,NOD1,SFRP1,FOXM1,CTGF,PKM,CRABP2,ILK,BIRC3,ABL2,STAT3,BCL10,RNF31,CAT,RPS6KB1,PRKCE,EN1,HDAC5,UGCG,VEGFA,DDIT4,BIRC5,TGFB2,MELK,FGF2,PTK2,CDCP1,ITGB3BP,RASSF1,CLU,CCND1,FBXO32,ADM,TNFSF10,BNIP3,HGF,PMAIP1,FBXO5,CRH,BCL2L11,ITGA2,FASN,TIMP4,NQO1,EPHA2,PEA15,SNAI1,FN1,DUSP1,IER3,STAT5A,CDKN1A,SFRP2,IGFBP3,HK2,CASP2,FBXL2,BRCA1,BACH1,TGFBR3,FER,EDA2R,SIAH1,CAV1,PIM1,CC…	75
Cancer, Gastrointestinal Disease, Hepatic System Disease, Organismal Injury and Abnormalities	advanced hepatocellular carcinoma	Advanced hepatocellular carcinoma	4.31e-06					TOP2A,PDGFRB,KDR,TYMS,VEGFA,KIT,CD274,TEK,POR,FLT1,MET,CDKN3,AXL	13
Cellular Development, Cellular Growth and Proliferation	cell proliferation	Cell proliferation of carcinoma cell lines	4.34e-06	Increased	2.398		2.168	GAS6,NEK2,TNFRSF1A,THRA,SMO,SFRP1,FOXM1,CTGF,PKM,ILK,ELF1,STAT3,PPARGC1A,KITLG,EDN1,ITPR1,VMP1,S100A10,PHLPP2,HSPB6,PRKCE,HMMR,DYNC1H1,PIK3R3,PDGFRA,VEGFA,EZR,BIRC5,ZEB1,ANXA2,MYL9,FGF2,DLGAP5,MTUS1,PDGFC,ANXA1,PPARD,EPB41L3,RIN1,RASD1,CDCP1,RASSF1,CLU,PTK2B,CCND1,TNFSF10,HGF,ARID1A,IRS1,TFPI2,EPHA2,ROR1,BAIAP2L1,SMAD7,DLC1,SCD,ITGB1,CDKN1A,MET,SIK1/SIK1B,IGFBP3,HK2,CASP2,FOXO1,ASNS,CDH13,FBXL2,T…	87
Cancer, Organismal Injury and Abnormalities	head and neck cancer	Metastatic head and neck cancer	4.39e-06					TYMS,LIMK1,TUBA1C,CD274,TEK,POR,TUBA1A,GSR,FLT1,MET,SIK1/SIK1B,ABCC3,S100A11,TOP2A,PDGFRB,KDR,TNFSF11,PDGFRA,VEGFA,KIT,MAP2K2,AXL,TUBD1,PTTG1,MAP4	25
Cancer, Hematological Disease, Immunological Disease, Organismal Injury and Abnormalities	diffuse lymphoma	Diffuse lymphoma	4.48e-06					PDCD1LG2,GNB1,CD274,DYRK1A,BIRC3,ABL2,ATF3,TUBA1A,MYOF,WDR66,DCK,ITPR1,MKI67,KIAA1551,CORO2A,KPNA1,TOP2A,FBN1,DLG1,TNFSF11,CDKN2C,TNFRSF21,ASAP2,PTK7,PPP1R12B,ABI3BP,PCSK5,MTHFD1L,DNAH5,LONP1,POU2F2,TRIM55,SHMT2,FBN2,EPHA2,SLC16A1,ROR1,SECISBP2,TMEM8A,HECW2,GPSM2,ADAMTS15,ALDH1L2,SPECC1,FOXO1,PDGFRB,UROS,COL4A5,ABHD5,PIM1,CEP250,PPFIA3,IDH1,FRZB,DDR2,ASCC3,IQGAP1,FILIP1L,SARS,TYMS,CHD3,CHD1,PCNX3…	128
Cancer, Organismal Injury and Abnormalities	carcinoma	Advanced stage carcinoma	4.73e-06					FTL,TYMS,FDPS,LIMK1,SMO,CHD1,SFRP1,TUBA1C,CD274,TEK,POR,STAT3,TUBA1A,F2R,ABCA8,BCL10,FLT1,SEMA3C,ABCC3,TOP2A,KCNMA1,TNFSF11,RECK,KDR,PDGFRA,VEGFA,KIT,RNF144B,CMTM8,ADAMTS1,CLU,ATIC,NTRK1,TUBD1,HGF,IFNAR2,PAPSS2,TFPI2,EPHA2,FN1,SCD,MET,SIK1/SIK1B,NES,S100A11,PTGS1,CXXC5,BRCA1,PDGFRB,COL15A1,MYL12A,FDFT1,ARL4C,KCNK6,MAP2K2,VDR,CDKN3,AXL,PTTG1,SERPING1,MAP4,PLK1,TMSB10/TMSB4X,DDR2	64
Cancer, Organismal Injury and Abnormalities, Respiratory Disease	squamous cell lung cancer	Lung squamous cell carcinoma	4.83e-06					MT1E,PEAR1,ZNF48,TYMS,CAVIN1,LIMK1,SLIT3,FOXM1,SKA3,PKM,TUBA1C,CD274,WWOX,TUBA1A,TSHZ3,IL7R,ITPR1,POLQ,TBX3,DMD,CYP1B1,MKI67,FAT1,HSPB6,TOP2A,MYLIP,KDR,APOD,CDKN2C,PDGFRA,VEGFA,MECOM,KIT,RACGAP1,MYL9,MTUS1,EPB41L3,TLE3,TRIM7,CCND1,ATIC,TUBD1,HGF,ARID1A,MGLL,LSG1,ZMYM2,KIF20A,CBFB,SLC12A6,KIF23,BUB1B,ATAD2,EIF4A2,NUSAP1,EPHA2,AK2,ZFP36L2,SNAI1,COL12A1,CBX2,FN1,KCTD12,CDKN1A,MET,SIK1/SIK1B,IGFBP3,A…	93
Cancer, Hematological Disease, Immunological Disease, Organismal Injury and Abnormalities	small cell lymphocytic lymphoma/chronic lymphocytic leukemia	Small cell lymphocytic lymphoma/chronic lymphocytic leukemia	5.02e-06					GNB1,DYRK1A,BIRC3,TUBA1A,MYOF,STRN3,DCK,TFAP4,ITPR1,KPNA1,TOP2A,FBN1,TNFSF11,KDR,DLG1,DAPK1,TNFRSF21,ASAP2,PTK7,PPP1R12B,ABI3BP,DNAH5,TRAM2,LONP1,TRIM55,FBN2,ROR1,SECISBP2,TMEM8A,HECW2,GPSM2,COL4A5,MSMO1,E2F7,CKAP2L,ABHD5,PIM1,CEP250,PPFIA3,RAD51,FRZB,CDK1,PRICKLE1,ASCC3,FILIP1L,SARS,SMO,TUBA1C,PSME4,POR,NID1,LPIN1,STAT3,TNIK,SHROOM3,SMAD3,FLT1,PACS1,BCL9L,BCOR,RND3,TET3,ADAM9,IMPDH2,DST,SVEP1,FG…	102
Cancer, Gastrointestinal Disease, Organismal Injury and Abnormalities	colon tumor	Colon tumor	5.1e-06					AUTS2,PDLIM4,URB2,PCDHA4,SETD1B,ALDOA,ILK,KIF20B,ITGA7,ESRRA,AMER1,ZCCHC14,CLPX,SNAI2,TXLNA,PBK,ITPR1,FAM171B,TOP2A,FBN1,ENTPD5,ATP1B2,CDK5RAP2,ASAP2,SERPINA3,COL8A1,TBC1D8B,SMC2,PRSS35,ABLIM3,TARS,GBF1,RIN1,COL5A2,SGK1,ZBTB44,DENND2A,C7orf26,ADM,ZNF423,NXPH3,THSD4,ARHGAP20,ZMYND8,DNAJA1,MRGPRF,SYT1,DHX29,ADM2,DPY19L4,EIF4A2,NR1D1,DIO2,SECISBP2,RFX3,ACBD3,HECW2,BAIAP2L1,GPSM2,CLIP1,PER1,ALDH1L2,C…	730
Cancer, Organismal Injury and Abnormalities	endometrioid carcinoma	Endometrioid carcinoma	5.33e-06					URB2,KIAA1217,PCDHA4,CTGF,KIF20B,WTIP,AMER1,ZCCHC14,CLPX,ITPR1,RBBP6,BCAT1,TOP2A,FBN1,SENP5,DIO3,ATP1B2,CDK5RAP2,C6,TBC1D8B,MAPK6,GPR146,ANP32E,ABLIM3,GBF1,SGK1,ZBTB44,DENND2A,SCG2,ZIK1,SLC25A46,ARHGAP20,CTH,ZMYND8,MSRB3,FBXO5,UFSP2,EIF4A2,DIO2,SNX27,HECW2,BAIAP2L1,SPAG1,SPECC1,KBTBD6,TTC30B,SLC9A7,DGKI,POP1,CEP128,LIFR,MASP1,GGT5,SLC4A4,GFM1,ADAMTS12,TUBB2B,CAMSAP1,ACSL3,PPFIA3,MINDY2,HCFC1,IQGA…	503
Cancer, Organismal Injury and Abnormalities	metastatic carcinoma	Metastatic carcinoma	5.33e-06					FTL,PLAU,TYMS,IFNAR2,FDPS,LIMK1,SMO,CHD1,SFRP1,EPHA2,TUBA1C,CD274,TEK,POR,TUBA1A,STAT3,FN1,SCD,FLT1,MET,SIK1/SIK1B,NES,ABCC3,S100A11,PTGS1,TOP2A,PDGFRB,TNFSF11,KDR,VEGFA,PDGFRA,MYL12A,KIT,FDFT1,ADAMTS1,CLU,MAP2K2,NTRK1,ATIC,VDR,HGF,AXL,TUBD1,PTTG1,MAP4,TMSB10/TMSB4X,PLK1,DDR2	48
Lipid Metabolism, Small Molecule Biochemistry, Vitamin and Mineral Metabolism	metabolism	Metabolism of terpenoid	5.38e-06		-0.465		-0.527	CRH,FDPS,ACAT2,HMGCR,FASN,SC5D,GPC6,WWOX,DHRS3,PIAS4,SQLE,PPARGC1A,LDLR,IDI1,BMP4,SCD,CLN8,CYP1B1,FOXO1,DHCR7,CYP27A1,HMGCS1,G6PD,RDH11,FGF2,FDFT1,MSMO1,IGF2,CYP26B1,RHOA,PPARD,AKR1C3,REST,CAV1,DHCR24,ADM,CYP51A1,VDR,AKR1C1/AKR1C2,HGF,MVD	41
Cancer, Organismal Injury and Abnormalities, Tumor Morphology	progression	Progression of malignant tumor	5.4e-06					PLAU,TYMS,FDPS,LIMK1,CHD1,NQO1,EPHA2,TUBA1C,CD274,TEK,POR,TUBA1A,CA9,SNAI2,SMAD3,FLT1,EDN1,MET,SIK1/SIK1B,PTGS1,TOP2A,PDGFRB,TNFSF11,KDR,VEGFA,PDGFRA,TUBB,FLNA,TGFB2,KIT,ENG,FDFT1,MTUS1,ADAMTS1,CLU,MAP2K4,CCND1,MAP2K2,CYP51A1,NTRK1,ITGA4,ATIC,VDR,RARG,AXL,TUBD1,DDR2	47
Cancer, Organismal Injury and Abnormalities	benign connective or soft tissue neoplasm	Benign connective or soft tissue neoplasm	5.98e-06					IQGAP1,FDPS,SFRP1,ALDOA,FAM20A,TUBA1C,CRABP2,TEK,SLC5A3,POR,TUBA1A,ABCA8,BCL10,FLT1,MFHAS1,KITLG,MEGF9,ANGPT1,CYP1B1,TOP2A,FBN1,PIK3R3,SLC7A1,UGCG,KDR,DST,FLNA,NDUFS7,VEGFA,PDGFRA,ZEB1,KIT,COL8A1,PTGER4,FGF2,RORA,PTGER2,REST,COL5A2,CLDN11,CCND1,VCAN,SCG2,CTSC,ADARB1,NUP50,TUBD1,HGF,COL9A2,UTRN,SCN7A,BCL2L11,IFNAR2,PLXNC1,CBL,LDLRAD4,AK2,COL12A1,DUSP1,ADH1B,MET,S100A11,PTGS1,PDGFRB,COL10A1,MYBL1,C…	87
Cancer, Organismal Injury and Abnormalities	cancer	Cancer	7e-06		0.02		-0.101	ANXA6,PCDHA4,SETD1B,KIF20B,ESRRA,ZCCHC14,SNAI2,RASL11B,RAP2A,ST6GALNAC4,TOP2A,ENTPD5,AMFR,SERPINA3,COL8A1,PQLC2,SYNGR2,GBF1,RIN1,ADM,SLC25A46,THSD4,POU2F2,ZMYND8,PMAIP1,WDR91,MRGPRF,SYT1,ADM2,TPM4,NR1D1,RFX3,WFDC3,COX10,CLIP1,NANOS1,ARHGEF4,ENO1,S100A11,CDH13,SHCBP1,ZNRF2,REPS1,LIFR,TRIOBP,MASP1,PPFIA3,MGARP,TK1,NT5DC2,LAYN,ZNF30,SKA3,MYEF2,CABLES1,ABHD17A,TNIK,ADCY3,NRM,RNF31,SH3BGRL3,POLQ,DMD,P…	1642
Cellular Development, Cellular Growth and Proliferation	cell proliferation	Cell proliferation of hepatoma cell lines	7.23e-06		-0.028		-0.191	SMO,TRIB3,PKM,ILK,RNF111,FSTL3,STAT3,BMP4,NCAPG,SMAD3,FOSB,HSPB6,DYNC1H1,AURKA,BIRC5,ENG,FGF2,ANXA1,PPARD,RASSF1,PTK2B,CCND1,VCAN,HGF,MGLL,LGALS1,HMGCR,SLC20A1,AXIN1,TFPI2,SNAI1,AREG,BAIAP2L1,SMAD7,DLC1,CDKN1A,MET,MGAT5,TPX2,ASNS,PDGFRB,PAK1,S100A6,SLC2A1,IGF2,CAV1,XBP1,ZBTB7A,STARD13	49
Cancer, Organismal Injury and Abnormalities, Reproductive System Disease	breast adenocarcinoma	Breast adenocarcinoma	7.35e-06					CDH2,PML,MT1E,TYMS,FDPS,CHD1,SLIT3,TUBA1C,SYBU,CPXM2,CD274,POR,TUBA1A,TSHZ3,BMP4,PTPRF,POLQ,TBX3,RBBP6,MKI67,FAT1,TOP2A,ZNF420,MT1X,TET1,OLFML2B,DST,PDGFRA,VEGFA,AMFR,BIRC5,MECOM,KIT,YEATS2,RRP1,RTN4,ANXA1,PYCR1,PI4K2A,RASSF1,TLE3,CCND1,RASGRF2,ARHGAP20,TUBD1,HGF,ARID1A,ZMYND8,MGLL,EFEMP1,CBFB,DSP,LGALS1,FBN2,FASN,EIF4A2,STC2,EPHA2,RAB11FIP1,CCND3,EPRS,FN1,IER3,CDKN1A,MET,ARID5B,FOXO1,PRR12,BRCA1…	90
Cancer, Organismal Injury and Abnormalities	metastatic solid tumor	Advanced metastatic solid tumor	7.45e-06					PDGFRB,KDR,PDGFRA,TYMS,CCND1,FLT1,KIT	7
Tissue Development	branching	Branching of epithelial tissue	7.49e-06		0.534		0.422	TGFA,SARS,VEGFA,S1PR3,PAK1,FGF2,ANGPTL2,PTK2,TGFBI,BMP4,CTBP2,UNC5B,ADM,MET,ANGPT1,NAB2,HGF,ETV6	18
Cardiovascular System Development and Function, Cell Morphology, Cellular Movement	cell spreading	Cell spreading of endothelial cell lines	7.59e-06		-0.849		-1.021	NCDN,FN1,VEGFA,PREX1,PTK2B,RHOA	6
Cancer, Organismal Injury and Abnormalities, Renal and Urological Disease	renal clear cell adenocarcinoma	Recurrent renal clear cell adenocarcinoma	7.59e-06					PDGFRB,KDR,PDGFRA,FLT1,KIT,CD274	6
Cell Cycle, Cellular Movement	cytokinesis	Cytokinesis of cervical cancer cell lines	7.62e-06		0.845		0.657	NEK7,KIF20A,KLHL21,KIF23,AURKA,SLC20A1,RACGAP1,CEP55,KIF4A,KIF13A,RHOA,GNAI2,RASSF1,SEPT11,CDKN1A,KIFC1,ANLN,DIAPH3,ECT2,AKAP9,KIF14	21
Cancer, Organismal Injury and Abnormalities	head and neck squamous cell cancer	Head and neck squamous cell carcinoma	8.02e-06					AUTS2,CTGF,SETD1B,KIF20B,ESRRA,AMER1,ITPR1,RBBP6,FAM171B,TOP2A,FBN1,ASAP2,TBC1D8B,ABLIM3,TARS,ZC3H10,SCG2,ZNF423,YIF1B,SFPQ,THSD4,CTH,POU2F2,ZMYND8,DPY19L4,NR1D1,SIK2,SNX27,GPSM2,SPAG1,EGLN1,TMEM100,CDH13,CEP128,LIFR,TRIOBP,SEH1L,CELF2,ADAMTS12,CAMSAP1,ACSL3,MGARP,PFKL,EXT1,SKA3,PSME3,TNIK,STAT3,MYO1C,TCEAL4,NDST2,ITGBL1,SMG6,CD248,NRM,POLQ,DMD,BCOR,DHCR7,KIT,SLC44A1,DLGAP5,POLR3E,CDC42EP1,C6orf1…	392
Cancer, Hematological Disease, Immunological Disease, Organismal Injury and Abnormalities	diffuse B-cell lymphoma	Diffuse B-cell lymphoma	8.19e-06					PDCD1LG2,GNB1,CD274,DYRK1A,BIRC3,ABL2,ATF3,TUBA1A,MYOF,WDR66,DCK,ITPR1,KIAA1551,CORO2A,KPNA1,TOP2A,FBN1,DLG1,TNFSF11,CDKN2C,TNFRSF21,ASAP2,PTK7,PPP1R12B,ABI3BP,PCSK5,DNAH5,LONP1,POU2F2,TRIM55,SHMT2,FBN2,EPHA2,ROR1,SECISBP2,TMEM8A,HECW2,GPSM2,ADAMTS15,ALDH1L2,SPECC1,FOXO1,PDGFRB,COL4A5,ABHD5,PIM1,CEP250,PPFIA3,IDH1,FRZB,ASCC3,IQGAP1,FILIP1L,SARS,TYMS,CHD3,CHD1,TUBA1C,PSME4,POR,NID1,LPIN1,STAT3,TNI…	117
Gene Expression	transcription	Transcription	8.63e-06		0.057		-0.264	GAS6,AUTS2,PML,JAZF1,TNFRSF1A,SMURF2,CTGF,PARP9,ILK,ESRRA,ELF1,HIPK3,BCL10,SNAI2,TSHZ3,MID1IP1,KDM1B,RBBP6,RAP2A,SH3KBP1,TNFSF11,CDKN2C,DAP,CDK5RAP2,BIRC5,WWC2,PTGER4,MAML3,PTK2,CHRM2,CSRNP2,KAT6A,ZNF274,ZNF423,SFPQ,SPINDOC,ZNF141,POU2F2,EFEMP1,MTERF3,NUFIP1,PTCH1,LGALS1,ADM2,NLRC5,DEPDC1,SMARCA2,NR1D1,STC2,RFX3,E2F4,HECW2,CBX2,SMAD7,MAPK7,MLLT3,IRF2BPL,ARID5B,ENO1,NUMBL,FOXC1,CDH13,TGFBR3,IGF2,S…	290
Cancer, Neurological Disease, Organismal Injury and Abnormalities	central nervous system cancer	Central nervous system cancer	8.63e-06					TNFRSF1A,LIMK1,FOXM1,SLIT3,CSNK1G2,ALDOA,PKM,CD274,TUBA1A,TSHZ3,LOC284454,MKI67,TOP2A,KCNMA1,KDR,CDKN2C,BIRC5,MLH1,SERPINA3,ACTN1,NLGN2,ABI3BP,TGFB1I1,TRAM2,CLU,NUPR1,UBE2C,EFEMP1,KDM4C,SHMT2,PTCH1,SLC20A1,IRS1,EPHA2,KHDRBS3,TGFBI,AKAP12,CHI3L1,FN1,IGFBP3,SIK1/SIK1B,NES,ARID5B,PDGFRB,GBP2,PLEKHA4,MAST3,MAD2L1,TMEM200A,PIM1,CSF1,IDH1,DDR2,TYMS,SMO,ZEB2,TUBA1C,MYH9,POR,STAT3,ABCA8,CDCA7L,SMAD3,GSR,…	127
Embryonic Development, Hematological System Development and Function, Lymphoid Tissue Structure and Development, Organ Development, Organismal Development, Tissue Development	lymphangiogenesis	Lymphangiogenesis	8.68e-06		0.629		0.494	CCBE1,PTPN14,KDR,VEGFA,FLT1,EDN1,FGF2,HGF,TEK	9
Cellular Development	maturation	Maturation of myeloid cells	8.68e-06		-0.554		-0.682	CCND3,PDGFRA,GFRA1,CCND1,BIRC5,CDKN1A,KITLG,TNFSF10,CDK1	9
Cancer, Gastrointestinal Disease, Hepatic System Disease, Organismal Injury and Abnormalities	metastatic hepatocellular carcinoma	Metastatic hepatocellular carcinoma	8.68e-06					POR,TOP2A,PDGFRB,KDR,TYMS,VEGFA,FLT1,KIT,CD274	9
Cell Cycle	polyploidization	Polyploidization of cells	8.68e-06		-1.795		-1.735	TOP2A,AURKA,PIM1,BIRC5,CDKN1A,BUB1B,AURKB,TPX2,STMN1	9
Cellular Assembly and Organization, Cellular Function and Maintenance, Tissue Development	formation	Formation of actin filaments	9.02e-06		1.656		1.454	PTPRB,TPM4,GNB1,LIMCH1,CTGF,TGFBI,MYADM,BAIAP2L1,GNAI2,F2R,FN1,PFN1,DLC1,ITGB1,MET,S100A10,WASF2,TPM1,CUL3,RND3,GPI,TMEFF2,PRKCE,CXXC5,ARHGEF3,ARHGEF10,VEGFA,PREX1,PAK1,PXN,FER,FGF2,PTK2,PITPNM1,STMN1,RHOA,FHOD1,CAV1,PTK2B,CCND1,NCK2,GNG12,CDC42EP2,HGF,PFN2,ALMS1	46
Cancer, Hematological Disease, Immunological Disease, Organismal Injury and Abnormalities	diffuse small-cell lymphoma	Diffuse small-cell lymphoma	9.02e-06					GNB1,DYRK1A,BIRC3,TUBA1A,MYOF,DCK,ITPR1,MKI67,KPNA1,TOP2A,FBN1,TNFSF11,DLG1,CDKN2C,TNFRSF21,ASAP2,PTK7,PPP1R12B,ABI3BP,MTHFD1L,DNAH5,LONP1,TRIM55,FBN2,SLC16A1,ROR1,SECISBP2,TMEM8A,HECW2,GPSM2,PDGFRB,UROS,COL4A5,ABHD5,PIM1,CEP250,PPFIA3,FRZB,ASCC3,FILIP1L,SARS,TYMS,PCNX3,TUBA1C,PSME4,POR,NID1,LPIN1,STAT3,TNIK,SHROOM3,RNF31,GSR,PACS1,BCOR,RND3,TET3,ADAM9,PAG1,IMPDH2,DST,SVEP1,MSX2,GYS1,CCND1,TUBD1,…	98
Cancer, Organismal Injury and Abnormalities	non-hematological solid tumor	Non-hematological solid tumor	9.22e-06		0.149		0.095	ANXA6,PCDHA4,SETD1B,KIF20B,ESRRA,ZCCHC14,SNAI2,RASL11B,ST6GALNAC4,TOP2A,ENTPD5,AMFR,SERPINA3,COL8A1,PQLC2,SYNGR2,GBF1,RIN1,ADM,SLC25A46,THSD4,POU2F2,ZMYND8,PMAIP1,WDR91,MRGPRF,SYT1,ADM2,NR1D1,RFX3,WFDC3,COX10,CLIP1,NANOS1,ARHGEF4,ENO1,S100A11,CDH13,SHCBP1,ZNRF2,REPS1,LIFR,TRIOBP,MASP1,PPFIA3,MGARP,TK1,NT5DC2,LAYN,ZNF30,SKA3,MYEF2,CABLES1,ABHD17A,TNIK,ADCY3,NRM,RNF31,SH3BGRL3,POLQ,DMD,PRR11,MT1X,A…	1624
Gene Expression	expression	Expression of RNA	9.38e-06		-0.231		-0.493	GAS6,AUTS2,PML,JAZF1,TNFRSF1A,EIF4B,SMURF2,CTGF,PARP9,ILK,ESRRA,ELF1,HIPK3,BCL10,SNAI2,TSHZ3,TAGLN,KDM1B,RBBP6,RAP2A,SH3KBP1,TNFSF11,DAPK1,CDKN2C,DARS,DAP,CDK5RAP2,BIRC5,WWC2,PTGER4,MAML3,PTK2,CHRM2,CSRNP2,KAT6A,ZNF274,ZNF423,SFPQ,SPINDOC,ZNF141,POU2F2,EFEMP1,MTERF3,PTCH1,NUFIP1,LGALS1,ADM2,NLRC5,DEPDC1,SMARCA2,EIF4A2,NR1D1,STC2,RFX3,E2F4,HECW2,CBX2,SMAD7,MAPK7,NANOS1,MLLT3,IRF2BPL,ARID5B,ENO1,FO…	307
Organismal Survival	organismal death	Organismal death	9.39e-06		1.117		1.121	LOX,TNFRSF1A,THRA,GNB1,FOXM1,ALDOA,PKM,CD274,WWOX,ATF3,SNAI2,TFAP4,MKI67,TOP2A,KDR,BIRC5,SERPINA3,EPB41L3,VCAN,NUPR1,ZNF423,PDLIM1,KIF20A,EFEMP1,SHMT2,IL6R,SLC20A1,CKB,SNAI1,VIM,AREG,FN1,SIGMAR1,IGFBP3,NT5E,FOXO1,ID1,NOP2,TGFBR3,PLEKHA4,IGF2,MYL6,IPPK,SUZ12,FAP,IDH1,ZBTB7A,AXL,AURKB,MAP4,PLAU,CUL7,TEK,STAT3,CA9,FLT1,ANGPT1,LINC00346,MYLIP,FLNA,VEGFA,AURKA,RAB31,ERO1A,KIT,ENG,ODC1,FGF2,MTUS1,AKR1C…	100
Cardiovascular System Development and Function, Organismal Development	vasculogenesis	Vasculogenesis	9.45e-06		1.466		1.144	GAS6,CDH2,PML,YARS,SARS,TNFSF15,PKM,TUBA1C,ANGPTL4,TEK,F2R,MYOF,BMP4,FLT1,EDN1,ST6GAL1,UNC5B,ANGPT1,STX7,APLN,PRKCE,KCNMA1,KDR,DLG1,RCAN1,FLNA,VEGFA,TGFB2,ANXA2,ENG,FGF2,ANGPTL2,PTK2,ADAMTS1,ANXA1,SCG2,ADM,TNFSF10,ITGA4,HGF,LGALS1,NRP2,S1PR3,ITGA2,HRH1,THY1,EPHA2,CBL,TGFBI,VIM,CHI3L1,FN1,ITGB1,STAT5A,CDKN1A,MET,IGFBP3,NAB2,FOXO1,CDH13,TGFA,SEMA6B,ID1,TGFBR3,GLMN,ID3,STK39,IGF2,NR2F2,RHOA,ANGPTL1,…	85
Cancer, Organismal Injury and Abnormalities	connective tissue tumor	Connective tissue tumor	9.54e-06		0.06		-0.044	PDCD1LG2,PML,TNFRSF1A,FDPS,SLIT3,TUBA1A,AMER1,TSHZ3,KITLG,USP31,MFHAS1,ITPR1,TAGLN,PIP5K1C,KDM1B,FAM171B,TOP2A,MLYCD,FBN1,TNFSF11,DAPK1,BIRC5,WWC2,COL8A1,CHRM2,COL5A2,DNAH5,UBE2C,SFPQ,DIAPH3,CENPE,BCL2L11,PTCH1,MCM7,ST5,ZNF598,KBTBD6,ARHGEF4,S100A11,NUMBL,TGFBR3,IGF2,MICAL3,GPR176,CSF1,ZBTB7A,MAP4,AURKB,YARS,PLAU,EXT1,SKA3,CRABP2,SPATA18,TNFRSF10D,MYH9,MYO1C,GSR,MEGF9,EDN1,ANGPT1,BCOR,SEMA5A,AHCT…	214
Cellular Movement	cell movement	Cell movement of tumor cells	1e-05		1.228		1.05	PRKCE,IQGAP1,HMMR,KDR,VEGFA,PAK1,EZR,SFRP1,TGFB2,PARP9,PTK2,CBL,RHOA,CAV1,VCAN,ITGB1,FLT1,CSF1,MET,ITGA4,HGF,CDK1	22
Immunological Disease	allergy	Allergy	1.03e-05					PDCD1LG2,TYMS,CD274,PPARGC1A,IDI1,CAT,KITLG,FADS2,MKI67,FLNA,HLA-DQB1,VEGFA,KIT,MYL9,CHRM2,PTGER2,OSMR,ANXA1,TNFSF10,C1S,ZNF395,DDX41,NAGK,PHGDH,LGALS1,ZNF331,HMGCR,HRH1,PDE4B,SMAD7,TPI1,PDE4C,IL1R1,DUSP1,SPAG1,PER1,WDR36,ARFGAP3,TPM1,ENO1,OPTN,S100A11,PTGS1,GRIA1,CBR1,ANXA5,PDK4,ADORA2B,TRIOBP,CYP51A1,NR2F1,VDR,CCNA2,SERPING1,P4HA2,ADORA1	56
Cardiovascular System Development and Function, Cell Morphology	shape change	Shape change of vascular endothelial cells	1.05e-05		0.202		0.021	TGFA,SARS,KDR,VEGFA,S1PR3,ITGA2,PAK1,FGF2,ANGPTL2,CTBP2,ITGB1,UNC5B,ADM,NAB2,ANGPT1,ETV6,HGF	17
Gene Expression	transcription	Transcription of RNA	1.06e-05		-0.312		-0.59	GAS6,AUTS2,PML,JAZF1,TNFRSF1A,SMURF2,CTGF,PARP9,ILK,ESRRA,ELF1,HIPK3,BCL10,SNAI2,TSHZ3,RBBP6,RAP2A,SH3KBP1,TNFSF11,CDKN2C,DAP,CDK5RAP2,BIRC5,WWC2,PTGER4,MAML3,PTK2,CHRM2,CSRNP2,KAT6A,ZNF274,ZNF423,SFPQ,SPINDOC,ZNF141,POU2F2,EFEMP1,MTERF3,NUFIP1,PTCH1,LGALS1,NLRC5,DEPDC1,SMARCA2,NR1D1,RFX3,E2F4,HECW2,CBX2,SMAD7,MAPK7,MLLT3,IRF2BPL,ARID5B,ENO1,FOXC1,CDH13,TGFBR3,SIAH1,DEK,ING4,HMGB2,MAML1,PRKD1,ZBT…	268
Cellular Development	epithelial-mesenchymal transition	Epithelial-mesenchymal transition	1.11e-05		0.776		0.563	PLAU,ZEB2,FOXM1,LOXL3,CTGF,IRS1,IFIT2,CUL7,ILK,FZD7,SNAI1,STAT3,SNAI2,STAT5A,TFAP4,DDX5,FOXO1,S100A11,GPI,SIX1,PTPN14,ID1,VEGFA,JAG1,TGFBR3,TGFB2,ZEB1,FGF2,TRIM33,STMN1,ANXA1,RHOA,CAV1,LOXL2,RASSF1,NAMPT,MAP2K2,FAM83D,IDH1,HGF,PTTG1,PDLIM1,NSD2	43
Cancer, Endocrine System Disorders, Organismal Injury and Abnormalities	thyroid cancer	Metastatic thyroid neoplasm	1.12e-05					TOP2A,PDGFRB,KDR,TNFSF11,PDGFRA,LIMK1,KIT,TUBA1C,TEK,POR,TUBA1A,FLT1,MAP2K2,MET,SIK1/SIK1B,TUBD1,AXL,ABCC3,S100A11	19
Organismal Injury and Abnormalities	dysplasia	Dysplasia	1.16e-05					PML,FDPS,PDIK1L,GNB1,SH3PXD2B,AMER1,STRN3,DCK,RPS6KB1,P3H1,PLOD1,TOP2A,FBN1,TNFSF11,ARHGAP10,KDR,IFT122,BIRC5,MLH1,MYL9,RTN4,COL5A2,CLU,TRAM2,A4GALT,COL9A2,UFSP2,FLNB,FBN2,EXTL3,FN1,SMAD7,PCNT,FNDC3B,SIGMAR1,SERPINH1,PDGFRB,COL10A1,TXNRD1,POP1,TRIM35,GBP2,SUZ12,CSF1,MAML1,CYP51A1,IDH1,RAD51,GREB1L,AXL,NEK1,DDR2,CDK1,GATA2,EXT1,GPC6,MYH9,POR,STAT3,KIF7,WDR35,EDN1,ANGPT1,KCND3,BCOR,IMPDH2,TET1,FLNA…	108
Cellular Assembly and Organization, Cellular Function and Maintenance	organization	Organization of cytoplasm	1.16e-05		1.277		0.897	PDLIM4,NEK2,MAP6D1,TNFRSF1A,LIMK1,FOXM1,ALDOA,PKM,ILK,KIF20B,PLEKHF1,DYRK1A,ESRRA,WTIP,F2R,CALU,KITLG,PIP5K1A,EMP2,PIP5K1C,RAP2A,PRKCE,SH3KBP1,DLG1,KDR,ERMN,DAPK1,CDK5RAP2,EZR,BIRC5,ACTN1,MYO1B,PTK2,RTN4,PTK7,ABLIM3,CDK5RAP3,GBF1,DNAH5,RIPOR2,CLU,LARP4,ADM,TNFSF10,LONP1,DIAPH3,CENPE,RHOD,PARVA,EPHA2,KIF11,ROR1,RFX3,TFEB,ULK1,VIM,GPSM2,FN1,PFN1,CLIP1,PCNT,STIL,DLC1,ITGB1,MYBPH,SIK1/SIK1B,ARHGEF4,T…	173
Cancer, Organismal Injury and Abnormalities, Reproductive System Disease	adenocarcinoma	Endometrial adenocarcinoma	1.21e-05					URB2,KIAA1217,PCDHA4,CTGF,KIF20B,AMER1,ZCCHC14,CLPX,ITPR1,RBBP6,BCAT1,TOP2A,FBN1,SENP5,DIO3,ATP1B2,CDK5RAP2,C6,TBC1D8B,MAPK6,GPR146,ANP32E,ABLIM3,GBF1,SGK1,ZBTB44,DENND2A,ADM,ZIK1,SLC25A46,ARHGAP20,CTH,ZMYND8,FBXO5,UFSP2,EIF4A2,SNX27,HECW2,BAIAP2L1,SPAG1,SPECC1,KBTBD6,DGKI,POP1,CEP128,LIFR,MASP1,SLC4A4,GFM1,ADAMTS12,TUBB2B,CAMSAP1,ACSL3,MINDY2,IQGAP1,SLC27A4,SKA3,PSME4,SMG6,SLFN5,WDR35,POLQ,DMD,B…	423
Cancer, Endocrine System Disorders, Gastrointestinal Disease, Organismal Injury and Abnormalities	carcinoma	Pancreatic carcinoma	1.31e-05					LAMC3,PML,URB2,MAP3K20,TNFRSF1A,PCDHA4,SH3PXD2B,ALDOA,PADI1,NRXN3,SLC5A3,ESRRA,AARS,TUBA1A,MYOF,AMER1,CALU,USP31,ITPR1,RBBP6,CENPO,KIAA1551,ZNF420,DAPK1,AMFR,NTN4,COL8A1,MAML3,PTK2,CHRM2,UBE2G1,ABI3BP,ANP32E,CDK5RAP3,GBF1,DNAH5,ZC3H10,DENND2A,ZNF423,PLK4,CTH,ARHGAP20,ZMYND8,CENPE,NAGK,FLNB,NUFIP1,SMARCA2,TFPI2,EIF4A2,KIF11,SIK2,TGFBI,EXTL3,ZNF791,HECW2,PNMA2,BAIAP2L1,ADAMTS15,MAPK7,BCAR3,MDGA1,AR…	349
Cancer, Organismal Injury and Abnormalities	development	Development of neuroepithelial tumor	1.32e-05		1.041		1.018	TNFRSF1A,PCDHA4,SMURF2,ALDOA,TUBA1A,STRN3,SNAI2,TSHZ3,TAGLN,RBBP6,ABCC3,FAM171B,TOP2A,KCNMA1,CDKN2C,BIRC5,SERPINA3,ACTN1,C6,MAML3,PTK7,GBF1,CLU,ZNF274,ZNF423,UBE2C,AKR1C1/AKR1C2,DIAPH3,MSRB3,EFEMP1,SHMT2,PTCH1,NLRC5,TFPI2,APOL4,TGFBI,GPSM2,CLIP1,SPAG1,NES,MLLT3,ARID5B,HK2,NUMBL,OTUD4,GBP2,PLEKHA4,IGF2,PPME1,TRIOBP,ING4,ADAMTS12,CSF1,MAP4,ZEB2,MYH9,CA9,STAT3,CAT,GSR,POLQ,AK5,BCOR,PDGFRA,VEGFA,MECO…	195
Cellular Movement, Embryonic Development	cell movement	Cell movement of embryonic cell lines	1.33e-05	Increased	2.405		2.116	SARS,PLAU,ITGA2,CUL7,EPHA2,PLXNB1,TEK,VIM,TNIK,FN1,DLC1,ITGB1,ANGPT1,PRKCE,TMEFF2,EPHB3,FLNA,PAK1,TXNRD1,ENG,IGF2,RHOA,NFKB2,POSTN,RIN1,CDCP1,PLK4,HGF,FOSL1	29
Cell Cycle	M phase	Delay in initiation of M phase	1.36e-05					NEK7,TOP2A,KLHL21,LIMK1,BIRC5,BUB1B,RACGAP1,MAD2L1,TRIP13,PIM1,ECT2,CCNB1,PLK1	13
Cardiovascular System Development and Function, Cell Morphology, Cellular Development, Organismal Development, Tissue Development	sprouting	Sprouting of vascular endothelial cells	1.36e-05		-0.137		-0.293	TGFA,SARS,VEGFA,S1PR3,FGF2,ANGPTL2,CTBP2,UNC5B,ADM,NAB2,ANGPT1,ETV6,HGF	13
Connective Tissue Development and Function, Tissue Development	growth	Growth of connective tissue	1.37e-05		-1.3		-1.497	GAS6,PLAU,TNFSF15,THRA,SMO,SFRP1,CTGF,CD274,MYH9,STAT3,SNAI2,BMP4,SMAD3,KITLG,ZFP36L1,EDN1,MKI67,KCNMA1,SH3KBP1,AURKA,PDGFRA,TMEM119,TGFB2,ENG,FGF2,ERF,PDGFC,PPARD,CCND1,VCAN,TNFSF10,HGF,TNFAIP8,ZMYM2,LGALS1,AREG,FN1,ITGB1,WISP1,CDKN1A,PGK1,MET,IGFBP3,DDX5,TPM1,FOXO1,S100A11,CDH13,LMNB1,IGF2,PTPRK,CSF1,VDR,PDGFA,AURKB,DDR2	56
Organismal Injury and Abnormalities, Reproductive System Disease	benign pelvic disease	Benign pelvic disease	1.43e-05					GAS6,PDCD1LG2,TNFRSF1A,SFRP1,CTGF,ALDOA,ITGA7,SLC5A3,TUBA1A,ELL2,BCL10,PBK,CYP1B1,BCAT1,TOP2A,FBN1,NDUFS7,EZR,BIRC5,MLH1,PTGER2,CLDN11,CAV2,SGK1,VCAN,SCG2,CTSC,UTRN,KIF20A,SLC6A6,SCN7A,MCM7,PARVA,THY1,SLC16A1,LDLRAD4,AK2,TGFBI,VIM,FN1,SMAD7,DUSP1,ITGB1,LAMA4,FOXO1,PTGS1,CTNNA1,PDGFRB,CCL28,ID1,SLC2A3,GBP2,LIFR,IGF2,MYL6,CLUH,CCNA2,PDGFA,AURKB,CDK1,MTHFD2,TK1,IQGAP1,MT1E,CRABP2,TEK,FSTL3,ABCA8,FLT…	112
Cancer, Neurological Disease, Organismal Injury and Abnormalities	neurogenic tumor	Neurogenic tumor	1.44e-05					HMGCR,FOXM1,TUBA1C,NRK,TEK,POR,PIGQ,TUBA1A,FLT1,MET,ANGPT1,FAT1,TOP2A,HMMR,PDGFRB,KDR,NOP2,PDGFRA,VEGFA,MLH1,ENG,KIT,GNAS,SUZ12,CCND1,ADM,TSPAN31,TUBD1,HGF,DDR2	30
Cancer, Organismal Injury and Abnormalities	adult solid tumor	Adult solid tumor	1.46e-05					TOP2A,PDGFRB,KDR,PDGFRA,VEGFA,FDPS,KIT,FDFT1,PDE4B,TUBA1C,POR,ADORA2B,TUBA1A,TFPI,PDE4C,DCK,FLT1,SIGMAR1,TUBD1,PTGS1,ADORA1	21
Cancer, Neurological Disease, Organismal Injury and Abnormalities	malignant peripheral nerve sheath tumor	Malignant peripheral nerve sheath tumor	1.46e-05					HMMR,TOP2A,PDGFRB,KDR,NOP2,PDGFRA,FOXM1,KIT,POR,SUZ12,FLT1,MET,TSPAN31,ADM,HGF,DDR2	16
Cancer, Organismal Injury and Abnormalities, Respiratory Disease	upper airway cancer	Upper airway cancer	1.46e-05					DCLK1,MN1,CD274,ITGA7,NRXN3,TUBA1A,TSHZ3,IL7R,WDR1,MKI67,TOP2A,CNTN3,DAPK1,ASAP2,EPB41L2,ADAM19,PTK2,ABLIM3,TARS,DNAH5,TRAM2,VCAN,ZNF142,ZNF141,THSD4,CTH,UTRN,MYOCD,PYGM,KCTD16,SLC6A6,NLRC5,HMGCR,FBN2,IRS1,DPY19L4,THY1,EPHA2,ST5,PCNT,DLC1,SEPT11,ALDH1L2,MLLT3,RASGRP3,HK2,TPX2,TMEM100,PLOD2,COL15A1,PAK1,OTUD4,KHSRP,EDIL3,MAST3,TRIOBP,MAN2B2,CENPF,ADAMTS12,ACSL3,GALNT5,C1RL,CEP250,PTGFRN,BTAF1,ASCC…	139
Cancer, Organismal Injury and Abnormalities, Respiratory Disease	laryngeal tumor	Laryngeal tumor	1.48e-05					ASCC3,DCLK1,EXT1,TYMS,TUBA1C,ZNF426,CD274,NRXN3,MPI,TNIK,MYO1C,SYT16,TUBA1A,PPARGC1A,CD248,TSHZ3,IL7R,WDR1,DMD,FAT1,ADAM9,DZIP3,CNTN3,C5orf46,AURKA,SVEP1,C3orf58,ASAP2,ZEB1,EPB41L2,ADAM19,PTK2,CYP26B1,ANXA1,AKR1C3,TARS,ABLIM3,DNAH5,TRAM2,VCAN,ADARB1,PRMT6,CTH,THSD4,TUBD1,ARID1A,MYOCD,PYGM,KCTD16,SLC6A6,STPG1,HMGCR,FBN2,PAPSS2,IRS1,DPY19L4,HS3ST3A1,COL12A1,PCNT,DLC1,SEPT11,WDR36,MET,RASGRP3,TMEM10…	90
Cellular Movement	invasion	Invasion of breast cancer cell lines	1.49e-05		1.306		0.963	IQGAP1,LOX,PLAU,LIMK1,ZEB2,FOXM1,ANGPTL4,ABL2,STAT3,SNAI2,SMAD3,SLC48A1,GPI,RIOK3,HEXIM1,EZR,TGFB2,ZEB1,FGF2,PTK2,EYA3,PTGER2,TFPI,CDCP1,PTK2B,CCND1,TNFSF10,PLK4,DIAPH3,HGF,PDLIM1,TIMP4,CBL,ROR1,VIM,SNAI1,FN1,ITGB1,CDKN1A,BCAR3,MET,NUMBL,S100A11,DDB2,BRCA1,ID1,TNS1,PAK1,FXYD5,STMN1,RHOA,FHOD1,CAV1,LOXL2,SUZ12,GAB2,NAMPT,CTBP2,CCNA2,AXL,PTTG1,FOSL1	62
Cancer, Hematological Disease, Organismal Injury and Abnormalities	hematologic cancer	Recurrent hematologic cancer	1.54e-05					PML,TYMS,IFNAR2,CHD1,EPHA2,TUBA1C,CD274,BIRC3,ABL2,TEK,POR,TUBA1A,GSR,DCK,FLT1,HDAC11,TOP2A,HDAC5,PDGFRB,IMPDH2,KDR,TNFSF11,AURKA,PDGFRA,TXNRD1,KIT,HDAC7,ANXA1,CCND1,ATIC,IDH1,RARG,AXL,TUBD1,DDR2,ADORA1	36
Cellular Movement	cell movement	Cell movement of cancer cells	1.59e-05		1.273		1.08	PRKCE,IQGAP1,HMMR,KDR,VEGFA,PAK1,EZR,SFRP1,TGFB2,PARP9,RHOA,CAV1,VCAN,FLT1,CSF1,MET,ITGA4,HGF,CDK1	19
Cancer, Endocrine System Disorders, Gastrointestinal Disease, Organismal Injury and Abnormalities	pancreatic adenocarcinoma	Pancreatic adenocarcinoma	1.59e-05					LAMC3,PML,URB2,MAP3K20,TNFRSF1A,PCDHA4,SH3PXD2B,ALDOA,PADI1,NRXN3,SLC5A3,ESRRA,AARS,TUBA1A,MYOF,AMER1,USP31,ITPR1,RBBP6,CENPO,KIAA1551,ZNF420,DAPK1,AMFR,NTN4,COL8A1,MAML3,PTK2,CHRM2,UBE2G1,ABI3BP,ANP32E,CDK5RAP3,GBF1,DNAH5,ZC3H10,DENND2A,ZNF423,PLK4,CTH,ARHGAP20,ZMYND8,CENPE,NAGK,FLNB,NUFIP1,SMARCA2,TFPI2,EIF4A2,KIF11,SIK2,TGFBI,EXTL3,ZNF791,HECW2,PNMA2,BAIAP2L1,ADAMTS15,MAPK7,BCAR3,MDGA1,ARID5B,…	345
Cancer, Gastrointestinal Disease, Hepatic System Disease, Organismal Injury and Abnormalities	hepatocellular carcinoma	Child-Pugh class A hepatocellular carcinoma	1.65e-05					PDGFRB,KDR,VEGFA,TYMS,HMGCR,FLT1,KIT,CD274	8
Tissue Development	growth	Growth of epithelial tissue	1.66e-05		0.74		0.588	GAS6,CDH2,PML,TNFSF15,SMO,SFRP1,PKM,TEK,F2R,MYOF,SNAI2,BMP4,SMAD3,FLT1,ZFP36L1,EDN1,ANGPT1,MKI67,APLN,PRKCE,KDR,DLG1,RCAN1,VEGFA,TGFB2,ENG,FGF2,ADAMTS1,PPARD,CLU,CCND1,SCG2,ADM,TNFSF10,ITGA4,HGF,KCNK2,LGALS1,NRP2,HRH1,FZD7,CCND3,AREG,FN1,DLC1,ITGB1,STAT5A,CDKN1A,MET,SFRP2,DDX5,FOXO1,S100A11,CDH13,TGFA,BRCA1,SEMA6B,ID1,LMNB1,MAGED1,STK39,NR2F2,ANGPTL1,ING4,LOXL2,HMGB2,PTPRK,PIM1,CSF1,PRKD1,VDR,AXL	72
Cell Cycle	mitosis	Delay in mitosis	1.74e-05					BRCA1,TOP2A,AURKA,FOXM1,CDC20,DLGAP5,CDC25C,MAD2L1,TACC3,PTTG1,CCNB1,CENPE,CDK1,PLK1	14
Dermatological Diseases and Conditions, Organismal Injury and Abnormalities	psoriasis	Psoriasis	1.87e-05					PDLIM4,SPTSSA,CAVIN1,PARP9,PKM,ARHGDIB,ALDH3A2,GARS,ELL2,SERPINB2,TAGLN,CLEC3B,MKI67,CYP1B1,TRIM22,KDR,APOD,MAPK6,SGK1,ADM,EPHX1,SLC25A46,SPTAN1,CBFB,CRH,LGALS1,HMGCR,IL6R,FASN,PDE4B,EPHA2,SLC16A1,DIO2,SQLE,FN1,PPP1R3C,DUSP1,IGFBP3,S100A11,PTGS1,PGD,PDGFRB,ID1,TGFBR3,WNT7B,ANXA3,GBP2,ELOVL5,MAD2L1,KDELR2,SPC25,PRKD1,FRZB,FOSL1,PLAU,IFITM1,PGAM1,DKK2,CRABP2,POR,ABCA8,FLT1,FADS1,FADS2,MT1X,VEGFA,AN…	97
Cellular Assembly and Organization, Cellular Function and Maintenance	organization	Microtubule dynamics	1.89e-05		1.557		1.185	NEK2,TNFRSF1A,MAP6D1,LIMK1,FOXM1,PKM,ILK,KIF20B,DYRK1A,F2R,CALU,KITLG,RAP2A,PRKCE,KDR,DAPK1,CDK5RAP2,EZR,BIRC5,RTN4,PTK7,ABLIM3,CDK5RAP3,RIPOR2,DNAH5,ADM,DIAPH3,RHOD,PARVA,EPHA2,ROR1,RFX3,VIM,ULK1,FN1,PFN1,CLIP1,PCNT,ITGB1,SIK1/SIK1B,ARHGEF4,TPX2,S100A11,KLHL42,CDH13,PDGFRB,PAK1,TOR1A,TXNRD1,FER,PITPNM1,MAST3,MAD2L1,CAMSAP1,MACF1,CSF1,CDK18,CEP250,CDC42EP2,MAP4,NEK1,CDK1,IQGAP1,PLAU,CUL7,PLXNB1,K…	118
Cardiovascular System Development and Function, Cellular Movement	movement	Movement of vascular endothelial cells	1.89e-05		0.706		0.44	GAS6,FLNB,LOX,PML,SEMA3E,LGALS1,TNFSF15,THRA,ITGA2,HRH1,PKM,THY1,DIO2,STAT3,F2R,FN1,DLC1,HTR7,ITGB1,FLT1,MET,ANGPT1,FOXO1,ACKR3,CDH13,CXXC5,KDR,ID1,RECK,VEGFA,RCAN1,FGF2,ID3,RTN4,ADAMTS1,ANXA1,RHOA,ADM,HGF,STARD13	40
Cancer, Endocrine System Disorders, Gastrointestinal Disease, Organismal Injury and Abnormalities	metastatic neuroendocrine tumor of pancreatic origin	Metastatic neuroendocrine tumor of pancreatic origin	1.99e-05					POR,TOP2A,PDGFRB,KDR,TYMS,PDGFRA,FLT1,MET,KIT,AXL,TEK	11
Cancer, Gastrointestinal Disease, Organismal Injury and Abnormalities	mucinous adenocarcinoma of colon	Mucinous adenocarcinoma of colon	1.99e-05					PDGFRB,KDR,TYMS,VEGFA,PDGFRA,FLT1,KIT,NTRK1,EPHA2,DDR2,TEK	11
Cancer, Gastrointestinal Disease, Organismal Injury and Abnormalities	colon adenocarcinoma	Stage IV colon adenocarcinoma	1.99e-05					PDGFRB,KDR,TYMS,VEGFA,PDGFRA,FLT1,KIT,NTRK1,EPHA2,DDR2,TEK	11
Cancer, Gastrointestinal Disease, Organismal Injury and Abnormalities	rectal adenocarcinoma	Stage IV rectal adenocarcinoma	1.99e-05					PDGFRB,KDR,TYMS,VEGFA,PDGFRA,FLT1,KIT,NTRK1,EPHA2,DDR2,TEK	11
Cancer, Endocrine System Disorders, Gastrointestinal Disease, Organismal Injury and Abnormalities	pancreatic endocrine tumor	Unresectable pancreatic endocrine tumor	1.99e-05					POR,TOP2A,PDGFRB,KDR,TYMS,PDGFRA,FLT1,MET,KIT,AXL,TEK	11
Cardiovascular System Development and Function, Cell Morphology, Cellular Development, Organismal Development, Tissue Development	branching	Branching of endothelial cells	2.02e-05		0.534		0.408	TGFA,SARS,VEGFA,S1PR3,FGF2,ANGPTL2,PTK2,TGFBI,CTBP2,UNC5B,ADM,NAB2,ANGPT1,ETV6,HGF	15
Cancer, Hematological Disease, Organismal Injury and Abnormalities	mature T-cell or NK-cell neoplasm	Mature T-cell or NK-cell neoplasm	2.09e-05					GAS6,IFITM1,ING3,TYMS,CHD1,TUBA1C,TNFRSF10D,POR,STAT3,TUBA1A,MYOF,SECTM1,BCL10,FZD1,GSR,DCK,SEPT10,FGF11,HDAC11,MKI67,DUSP16,TOP2A,FBN1,MYLIP,HDAC5,IMPDH2,TNFSF11,KDR,AURKA,PDGFRA,VEGFA,BIRC5,TNFRSF21,ZEB1,ADAM19,KIT,ENG,ODC1,VAV2,PDGFC,OSMR,ANXA1,EFEMP2,CAV2,CLU,CCND1,RARG,TUBD1,ARID1A,MGLL,NNMT,ZMYM2,BCL2L11,ZNF331,IFNAR2,S1PR3,IL6R,MKNK2,IFIT2,THY1,EPHA2,RGS16,CCND3,COL12A1,FN1,PER1,FNDC3B,TOX…	88
Cancer, Hematological Disease, Organismal Injury and Abnormalities	hematologic cancer	Relapsed hematologic cancer	2.21e-05					PML,TYMS,IFNAR2,CHD1,EPHA2,TUBA1C,CD274,BIRC3,ABL2,TEK,POR,TUBA1A,GSR,DCK,FLT1,HDAC11,TOP2A,HDAC5,PDGFRB,IMPDH2,KDR,TNFSF11,AURKA,PDGFRA,TXNRD1,KIT,HDAC7,ANXA1,CCND1,IDH1,RARG,AXL,TUBD1,DDR2,ADORA1	35
Cancer, Organismal Injury and Abnormalities	malignant solid tumor	Recurrent malignant solid tumor	2.27e-05					TYMS,IFNAR2,LIMK1,SMO,CHD1,TUBA1C,CD274,TEK,POR,TUBA1A,GSR,DCK,FLT1,MET,SIK1/SIK1B,HDAC11,PTGS1,TOP2A,HDAC5,BRCA1,PDGFRB,IMPDH2,TNFSF11,KDR,VEGFA,AURKA,PDGFRA,TUBB,KIT,ODC1,HDAC7,MAP2K2,ATIC,RARG,HGF,AXL,TUBD1,DDR2	38
Cell Cycle	mitosis	Delay in mitosis of tumor cell lines	2.29e-05					BRCA1,TOP2A,AURKA,CDC20,DLGAP5,CDC25C,MAD2L1,TACC3,PTTG1,CENPE,CDK1,CCNB1,PLK1	13
Cell Morphology	shape change	Shape change of breast cancer cell lines	2.29e-05		-0.86		-0.86	PLAU,PAK1,ANXA5,RACGAP1,CBL,MYH9,FN1,TFPI,ARHGAP11A,PFN1,ITGB1,BCAR3,PRKD1	13
Cancer, Gastrointestinal Disease, Organismal Injury and Abnormalities	colorectal carcinoma	Stage III-IV colorectal carcinoma	2.29e-05					PDGFRB,KDR,TYMS,VEGFA,PDGFRA,KIT,EPHA2,CD274,TEK,FLT1,NTRK1,PTGS1,DDR2	13
Cancer, Organismal Injury and Abnormalities, Reproductive System Disease	endometrial carcinoma	Endometrial carcinoma	2.31e-05					URB2,KIAA1217,PCDHA4,CTGF,KIF20B,AMER1,ZCCHC14,CLPX,ITPR1,RBBP6,FAM171B,BCAT1,TOP2A,FBN1,SENP5,DIO3,ATP1B2,CDK5RAP2,C6,TBC1D8B,MAPK6,GPR146,ANP32E,ABLIM3,GBF1,SGK1,ZBTB44,DENND2A,ADM,SFPQ,ZIK1,SLC25A46,ARHGAP20,CTH,ZMYND8,FBXO5,UFSP2,EIF4A2,SNX27,HECW2,BAIAP2L1,SPAG1,SPECC1,KBTBD6,CDH13,DGKI,POP1,CEP128,LIFR,MASP1,SLC4A4,GFM1,ADAMTS12,GPR176,TUBB2B,CAMSAP1,ACSL3,MINDY2,IQGAP1,SLC27A4,SKA3,PSME4,M…	466
Cancer, Hematological Disease, Immunological Disease, Organismal Injury and Abnormalities	B-cell non-Hodgkin lymphoma	Indolent B-cell non-Hodgkin lymphoma	2.32e-05					ASCC3,FILIP1L,SARS,GNB1,TUBA1C,DYRK1A,BIRC3,PSME4,POR,LPIN1,NID1,TNIK,TUBA1A,SHROOM3,MYOF,DCK,ITPR1,PACS1,BCOR,RND3,TET3,ADAM9,KPNA1,TOP2A,FBN1,TNFSF11,DLG1,DST,SVEP1,TNFRSF21,ASAP2,PTK7,PPP1R12B,ABI3BP,MSX2,DNAH5,GYS1,TUBD1,TRIM55,SEMA3E,VDAC1,DSP,LRRFIP1,FBN2,SECISBP2,TMEM8A,ZFP36L2,NXF1,CCND3,GPSM2,HECW2,COL12A1,PDLIM3,GTPBP2,KALRN,ZNF292,HECA,TRERF1,RIMS1,COL4A5,RTL8C,POSTN,ABHD5,DHCR24,CTBP2…	72
Cancer, Organismal Injury and Abnormalities, Respiratory Disease	laryngeal cancer	Laryngeal cancer	2.35e-05					ASCC3,DCLK1,EXT1,TYMS,TUBA1C,ZNF426,CD274,NRXN3,MPI,TNIK,MYO1C,SYT16,TUBA1A,PPARGC1A,CD248,TSHZ3,IL7R,WDR1,DMD,FAT1,ADAM9,DZIP3,CNTN3,C5orf46,AURKA,SVEP1,C3orf58,ASAP2,ZEB1,EPB41L2,ADAM19,PTK2,CYP26B1,AKR1C3,TARS,ABLIM3,DNAH5,TRAM2,VCAN,ADARB1,PRMT6,CTH,THSD4,TUBD1,ARID1A,MYOCD,PYGM,KCTD16,SLC6A6,STPG1,HMGCR,FBN2,PAPSS2,IRS1,DPY19L4,HS3ST3A1,COL12A1,PCNT,DLC1,SEPT11,WDR36,MET,RASGRP3,TMEM100,JMJD…	89
Cancer, Organismal Injury and Abnormalities	abdominal neoplasm	Abdominal neoplasm	2.62e-05		0		0.018	ANXA6,PCDHA4,SETD1B,KIF20B,ESRRA,ZCCHC14,SNAI2,RASL11B,RAP2A,ST6GALNAC4,TOP2A,ENTPD5,AMFR,SERPINA3,COL8A1,PQLC2,SYNGR2,GBF1,RIN1,ADM,SLC25A46,THSD4,POU2F2,ZMYND8,PMAIP1,COX11,WDR91,MRGPRF,SYT1,ADM2,TPM4,NR1D1,RFX3,DHRS3,WFDC3,COX10,CLIP1,NANOS1,ARHGEF4,ENO1,S100A11,CDH13,ZNRF2,REPS1,LIFR,TRIOBP,MASP1,PPFIA3,MGARP,TK1,NT5DC2,LAYN,ZNF30,SKA3,MYEF2,CABLES1,ABHD17A,TNIK,ADCY3,NRM,RNF31,SH3BGRL3,POLQ,…	1598
Carbohydrate Metabolism	gluconeogenesis	Gluconeogenesis	2.77e-05					PCK2,PGM1,PGAM1,ALDOA,PPARGC1A,TPI1,ENO2,PGK1,ALDOC,GAPDH,SLC25A12,ENO1,GPI,DGKQ	14
Cancer, Organismal Injury and Abnormalities, Renal and Urological Disease	metastatic renal cell cancer	Metastatic renal cell carcinoma	2.77e-05					PDGFRB,KDR,PDGFRA,VEGFA,IFNAR2,SFRP1,KIT,CD274,TEK,STAT3,SCD,FLT1,MET,AXL	14
Cancer, Endocrine System Disorders, Organismal Injury and Abnormalities, Reproductive System Disease	ovarian serous tumor	Ovarian serous tumor	2.78e-05					LOX,DCLK1,PEAR1,FOXM1,PKM,CD274,ITGA7,SLC5A3,F2R,TUBA1A,MYOF,BCL10,SNAI2,TSHZ3,PIP5K1A,CLEC3B,APCDD1,KDM1B,GXYLT2,WSCD1,CORIN,TOP2A,KDR,CDKN2C,SBF1,MAML3,TAF7,PTK7,PTGER2,GBF1,DNAH5,CLU,VCAN,SCG2,ZNF274,PHF12,DNAJA1,KIF23,KDM4C,HMGXB3,IRS1,TFPI2,EIF4A2,SIK2,EXTL3,SNX27,TPI1,FN1,STAT5A,ALDH1L2,ARID5B,PTGS1,PDGFRB,COL15A1,F2RL2,UROS,OTUD4,TCEA3,AHNAK2,LIFR,SORCS2,SLC4A4,CLUH,MAP2K2,KCNK6,IDH1,SLC25…	141
Cell Death and Survival	cell viability	Cell viability	2.84e-05		0.995		0.191	GAS6,PML,CTGF,ILK,ESRRA,SNAI2,PBK,KITLG,WDR1,ABCC3,RPS6KB1,SH3KBP1,TNFSF11,CDKN2C,NTN4,BIRC5,SERPINA3,PTK2,PPP1R12B,SGK1,CLU,POU2F2,PMAIP1,FBXO5,CRH,BCL2L11,MCM7,SMARCA2,NR1D1,KIF11,SLC16A1,FKBP5,EGLN1,MAPK7,ENO1,HK2,AKAP5,IGF2,HAPLN1,CSF1,PPFIA3,PDGFA,AURKB,FOSL1,GATA2,PLAU,PHLPP1,SKA3,PSME4,TBC1D16,CA9,STAT3,RNF31,CAT,ANGPT1,AK5,BDNF,INSIG1,SLC7A1,UGCG,RCAN1,AURKA,PDGFRA,VEGFA,MECOM,KIT,ENG,RES…	208
Cancer, Neurological Disease, Organismal Injury and Abnormalities	glioma formation	Glioma	2.85e-05		1.041		1.018	CMSS1,KLHL21,TNFRSF1A,FOXM1,PCDHA4,SMURF2,MN1,ALDOA,PKM,CD274,TUBA1A,STRN3,WDR66,SNAI2,TSHZ3,TAGLN,RBBP6,MKI67,ABCC3,FAM171B,PRKCE,GPRC5B,TOP2A,KCNMA1,KDR,TLN1,CDKN2C,BIRC5,SH3TC2,MLH1,SERPINA3,ACTN1,C6,MAML3,COX20,PTK7,NLGN2,PCSK9,GBF1,TRAM2,CLU,ZNF274,NUPR1,ZNF423,TNFSF10,UBE2C,AKR1C1/AKR1C2,DIAPH3,MSRB3,MYOCD,CBFB,EFEMP1,SCN7A,SHMT2,PTCH1,NLRC5,SLC20A1,TFPI2,EPHA2,APOL4,TGFBI,AKAP12,GPSM2,FN1,…	192
Cancer, Organismal Injury and Abnormalities, Renal and Urological Disease	metastatic renal cancer	Metastatic renal cancer	2.9e-05					PDGFRB,KDR,TNFSF11,PDGFRA,VEGFA,IFNAR2,FDPS,SFRP1,KIT,FDFT1,TUBA1C,CD274,TEK,TUBA1A,STAT3,SCD,FLT1,MET,TUBD1,AXL	20
Cellular Development, Hematological System Development and Function, Hematopoiesis, Tissue Development	maturation	Maturation of megakaryocytes	2.94e-05		-0.059		-0.089	CCND3,PDGFRA,CCND1,BIRC5,CDKN1A,KITLG,CDK1	7
Cancer, Organismal Injury and Abnormalities, Renal and Urological Disease	renal cell carcinoma	Recurrent renal cell carcinoma	2.94e-05					PDGFRB,KDR,PDGFRA,VEGFA,FLT1,KIT,CD274	7
Cell Morphology, Cellular Movement	cell spreading	Cell spreading of breast cancer cell lines	2.95e-05		-0.628		-0.642	FN1,TFPI,PLAU,ARHGAP11A,PFN1,ITGB1,PAK1,BCAR3,RACGAP1,PRKD1,CBL,MYH9	12
Cell Cycle	mitosis	Delay in mitosis of cervical cancer cell lines	2.95e-05					TOP2A,TACC3,AURKA,CDC20,DLGAP5,PTTG1,CDC25C,CCNB1,CENPE,CDK1,PLK1,MAD2L1	12
Cancer, Hematological Disease, Immunological Disease, Organismal Injury and Abnormalities	non-Hodgkin disease	Indolent non-Hodgkin lymphoma	3e-05					ASCC3,FILIP1L,SARS,GNB1,TUBA1C,DYRK1A,BIRC3,PSME4,POR,LPIN1,NID1,TNIK,TUBA1A,SHROOM3,MYOF,DCK,ITPR1,PACS1,BCOR,RND3,TET3,ADAM9,KPNA1,TOP2A,FBN1,IMPDH2,TNFSF11,DLG1,DST,SVEP1,TNFRSF21,ASAP2,PTK7,PPP1R12B,ABI3BP,MSX2,DNAH5,GYS1,TUBD1,TRIM55,SEMA3E,VDAC1,DSP,LRRFIP1,FBN2,SECISBP2,TMEM8A,ZFP36L2,NXF1,CCND3,GPSM2,HECW2,COL12A1,PDLIM3,GTPBP2,KALRN,ZNF292,HECA,TRERF1,RIMS1,COL4A5,RTL8C,POSTN,ABHD5,DHCR2…	73
Cancer, Organismal Injury and Abnormalities, Respiratory Disease	carcinoma	Laryngeal carcinoma	3e-05					ASCC3,DCLK1,EXT1,TYMS,TUBA1C,ZNF426,CD274,NRXN3,MPI,TNIK,MYO1C,SYT16,TUBA1A,PPARGC1A,CD248,TSHZ3,IL7R,WDR1,DMD,FAT1,ADAM9,DZIP3,CNTN3,C5orf46,AURKA,SVEP1,C3orf58,ASAP2,ZEB1,EPB41L2,ADAM19,PTK2,CYP26B1,AKR1C3,TARS,ABLIM3,DNAH5,TRAM2,VCAN,ADARB1,PRMT6,CTH,THSD4,TUBD1,ARID1A,MYOCD,PYGM,KCTD16,SLC6A6,STPG1,HMGCR,FBN2,PAPSS2,IRS1,DPY19L4,HS3ST3A1,COL12A1,PCNT,DLC1,SEPT11,WDR36,RASGRP3,TMEM100,JMJD1C,M…	87
Cancer, Gastrointestinal Disease, Organismal Injury and Abnormalities	development	Development of digestive organ tumor	3.01e-05					AUTS2,KIAA1217,PCDHA4,SETD1B,KIF20B,ESRRA,ZCCHC14,SNAI2,TXLNA,TOP2A,ENTPD5,ATP1B2,ASAP2,COL8A1,C6,ABLIM3,GBF1,RIN1,COL5A2,DENND2A,C7orf26,ADM,THSD4,ZMYND8,MRGPRF,SYT1,DHX29,ADM2,NR1D1,RFX3,ACBD3,HECW2,CLIP1,PER1,ALDH1L2,ARHGEF4,CDH13,REPS1,LIFR,MASP1,TRIOBP,TUBB2B,PPFIA3,MINDY2,PRICKLE1,TK1,SKA3,ZNF30,PSME4,STAT3,MYO1C,ABHD17A,TNIK,TCEAL4,ZC3H7A,ADCY3,RNF31,POLQ,DMD,BCOR,TTC14,PRR11,ALDH6A1,KIT,E…	788
Cellular Growth and Proliferation, Connective Tissue Development and Function, Tissue Development	proliferation	Proliferation of connective tissue cells	3.05e-05		-0.684		-0.846	GAS6,PLAU,LGALS1,TNFSF15,THRA,SFRP1,CTGF,AREG,STAT3,FN1,SNAI2,BMP4,ITGB1,SMAD3,WISP1,ZFP36L1,CDKN1A,EDN1,PGK1,MET,IGFBP3,DDX5,TPM1,MKI67,FOXO1,S100A11,CDH13,KCNMA1,LMNB1,PDGFRA,TMEM119,TGFB2,ENG,FGF2,ERF,IGF2,PDGFC,PPARD,PTPRK,CCND1,VCAN,TNFSF10,VDR,PDGFA,HGF,DDR2,TNFAIP8	47
Cancer, Hematological Disease, Immunological Disease, Organismal Injury and Abnormalities	leukemia	Leukemia	3.13e-05					PML,EHBP1L1,PCDHA4,SETD1B,PADI1,NIPSNAP3A,NRXN3,AARS,TUBA1A,PNPLA3,STRN3,BCL10,TSHZ3,ITPR1,ABCC3,ST6GALNAC4,TOP2A,SH3KBP1,TNFSF11,DAPK1,CDK5RAP2,BIRC5,C6,TBC1D8B,MAML3,SMC2,PPP1R12B,COL5A2,DNAH5,ZBTB44,ZNF423,EPHX1,UBE2C,PYGM,DNAJA1,WDR91,BCL2L11,NUFIP1,LGALS1,MCM7,WFDC3,E2F4,GPSM2,CLIP1,ARID5B,MLLT3,BBS12,GBP2,MSMO1,MICAL3,DEK,CELF2,ADAMTS12,MAML1,ZNF74,CDC42EP2,DIRC2,PTGFRN,AURKB,PRICKLE1,GATA2…	271
Cancer, Hematological Disease, Immunological Disease, Organismal Injury and Abnormalities	mature T-cell neoplasm	Mature T-cell neoplasm	3.16e-05					GAS6,IFITM1,ING3,TYMS,CHD1,TUBA1C,TNFRSF10D,POR,STAT3,TUBA1A,MYOF,SECTM1,BCL10,FZD1,GSR,DCK,SEPT10,FGF11,HDAC11,MKI67,DUSP16,TOP2A,FBN1,MYLIP,HDAC5,TNFSF11,KDR,AURKA,PDGFRA,VEGFA,BIRC5,TNFRSF21,ZEB1,ADAM19,ENG,ODC1,VAV2,PDGFC,OSMR,ANXA1,EFEMP2,CAV2,CLU,CCND1,RARG,TUBD1,ARID1A,MGLL,NNMT,ZMYM2,BCL2L11,ZNF331,IFNAR2,S1PR3,IL6R,MKNK2,IFIT2,THY1,EPHA2,RGS16,CCND3,COL12A1,FN1,PER1,TOX,MET,RHOBTB3,TPM1,…	85
Gastrointestinal Disease, Hepatic System Disease, Organismal Injury and Abnormalities	cirrhosis	Cirrhosis of liver	3.21e-05					PTCH1,IFNAR2,HMGCR,CTGF,HRH1,NQO1,F2R,PNPLA3,FN1,LDLR,STRN3,TXLNA,IL7R,NT5E,ABCC3,TGFA,PDGFRB,CCL28,IMPDH2,ARHGAP10,DLG1,HLA-DQB1,JAG1,TGFB2,GBP2,CHRM2,PPARD,RASSF1,TRAM2,TNFSF10,XBP1,FRZB,HGF,GCLM,MGLL	35
Cellular Movement	cell movement	Cell movement of lung cancer cell lines	3.24e-05	Increased	2.259		2.045	DSP,SMO,FOXM1,FASN,IRS1,ILK,RAB11FIP1,ATF3,VIM,STAT3,FN1,ETV4,ITGB1,SMAD3,WISP1,MYBPH,MAPK7,MET,S100A10,NUMBL,TGFA,FBXL2,ID1,TGFB2,KIT,PTK2,ARL4C,IGF2,STMN1,RHOA,POSTN,CAV1,RASSF1,CTBP2,DNAJB4,HGF,FOSL1	37
Cancer, Endocrine System Disorders, Organismal Injury and Abnormalities	endocrine gland tumor	Metastatic endocrine gland tumor	3.24e-05					TOP2A,PDGFRB,KDR,TNFSF11,TYMS,PDGFRA,IFNAR2,LIMK1,KIT,TUBA1C,CD274,TEK,POR,TUBA1A,FLT1,MAP2K2,MET,SIK1/SIK1B,TUBD1,AXL,ABCC3,S100A11	22
Cellular Movement	migration	Migration of breast cancer cell lines	3.27e-05		1.591		1.291	IQGAP1,CDH2,PLAU,CTGF,ARHGDIB,MYH9,ATF3,ESRRA,STAT3,ITGBL1,ARHGAP11A,SNAI2,SMAD3,SEMA3C,SLC48A1,ADAM9,RIOK3,FLNA,VEGFA,TNFRSF21,ZEB1,RACGAP1,ANXA2,ENG,ACTN1,FGF2,PTK2,EYA3,MTUS1,ANXA1,TFPI,CDCP1,TGFB1I1,CCND1,HGF,PDLIM1,TNFAIP8,HMGCR,EPHA2,ROR1,VIM,FN1,DLC1,ITGB1,BCAR3,MET,IGFBP3,S100A11,FOXC1,TPD52L1,TGFA,BRCA1,ID1,TNS1,TGFBR3,PAK1,PXN,FER,RHOA,FHOD1,DUSP5,GAB2,PRKD1,AXL,FOSL1	65
Cancer, Organismal Injury and Abnormalities, Reproductive System Disease	prostatic carcinoma	Prostatic carcinoma	3.4e-05					ANXA6,SETD1B,AMER1,ZCCHC14,SNAI2,CALU,ITPR1,KIAA1671,TOP2A,FBN1,ENTPD5,TNFSF11,ASAP2,COL8A1,C6,TBC1D8B,MAPK6,GPR146,TARS,GBF1,COL5A2,SGK1,ZNF423,ZIK1,THSD4,ARHGAP20,POU2F2,ZMYND8,TTLL6,MRGPRF,POC1A,DEPDC1,DPY19L4,SECISBP2,HECW2,BAIAP2L1,CLIP1,PER1,SPECC1,DSN1,RDH11,ARHGEF37,DGKI,OTUD4,TRIOBP,GGT5,SEH1L,GFM1,CLUH,CAMSAP1,ACSL3,PPFIA3,MGARP,AFAP1,HCFC1,PFKL,PRICKLE1,LAYN,SKA3,PSME4,TNIK,STAT3,MYO1C…	512
Cancer, Organismal Injury and Abnormalities	liquid tumor	Liquid tumor	3.43e-05					PML,EHBP1L1,PDIK1L,PCDHA4,SETD1B,PADI1,NIPSNAP3A,NRXN3,AARS,TUBA1A,PNPLA3,STRN3,BCL10,TSHZ3,ITPR1,ABCC3,RPS6KB1,ST6GALNAC4,TOP2A,SH3KBP1,TNFSF11,DAPK1,CDK5RAP2,BIRC5,C6,TBC1D8B,MAML3,SMC2,PPP1R12B,COL5A2,DNAH5,ZBTB44,ZNF423,EPHX1,UBE2C,PYGM,DNAJA1,WDR91,BCL2L11,NUFIP1,LGALS1,MCM7,WFDC3,E2F4,GPSM2,SMAD7,CLIP1,ARID5B,MLLT3,PLOD2,BBS12,GBP2,MSMO1,MICAL3,DEK,CELF2,ADAMTS12,MAML1,ZNF74,CDC42EP2,DIRC2,…	289
Cancer, Hematological Disease, Immunological Disease, Organismal Injury and Abnormalities	small lymphocytic lymphoma cancer	Small B-cell lymphocytic lymphoma	3.44e-05					ASCC3,FILIP1L,SARS,GNB1,TUBA1C,DYRK1A,BIRC3,PSME4,POR,LPIN1,NID1,TNIK,TUBA1A,SHROOM3,MYOF,DCK,ITPR1,PACS1,BCOR,RND3,TET3,ADAM9,KPNA1,TOP2A,FBN1,DLG1,DST,SVEP1,TNFRSF21,ASAP2,PTK7,PPP1R12B,ABI3BP,MSX2,DNAH5,GYS1,TUBD1,TRIM55,SEMA3E,VDAC1,DSP,LRRFIP1,FBN2,SECISBP2,TMEM8A,ZFP36L2,NXF1,CCND3,GPSM2,HECW2,COL12A1,PDLIM3,GTPBP2,KALRN,ZNF292,HECA,TRERF1,RIMS1,COL4A5,RTL8C,POSTN,ABHD5,DHCR24,CTBP2,ARHGEF2…	71
Cancer, Organismal Injury and Abnormalities, Respiratory Disease	laryngeal squamous cell carcinoma	Laryngeal squamous cell carcinoma	3.55e-05					ASCC3,DCLK1,EXT1,TYMS,TUBA1C,ZNF426,CD274,NRXN3,MPI,TNIK,MYO1C,SYT16,TUBA1A,PPARGC1A,CD248,TSHZ3,IL7R,WDR1,DMD,FAT1,ADAM9,DZIP3,CNTN3,C5orf46,AURKA,SVEP1,C3orf58,ASAP2,ZEB1,EPB41L2,ADAM19,PTK2,CYP26B1,TARS,ABLIM3,DNAH5,TRAM2,VCAN,ADARB1,PRMT6,CTH,THSD4,TUBD1,ARID1A,MYOCD,PYGM,KCTD16,SLC6A6,STPG1,HMGCR,FBN2,PAPSS2,IRS1,DPY19L4,HS3ST3A1,COL12A1,PCNT,DLC1,SEPT11,WDR36,RASGRP3,TMEM100,JMJD1C,MPP7,FBX…	86
Skeletal and Muscular Disorders	myopathy	Progressive myopathy	3.57e-05					LOX,SAMHD1,MAP3K20,BNIP3L,TPM4,TGFBI,F2R,TNNT3,FLT1,SERPINH1,DMD,S100A11,PLOD2,PDGFRB,KDR,ASPN,HLA-DQB1,PDGFRA,JAG1,TGFBR3,ENG,KIT,OXCT1,COL5A2,LOXL2,CAV2,KDELR2,CELF2,RASSF1,PFN2,UTRN	31
Cell Morphology, Tissue Development	tubulation	Tubulation of cells	3.57e-05		0.901		0.587	GAS6,S1PR3,HRH1,EPHA2,THY1,ANGPTL4,TGFBI,TEK,VIM,CHI3L1,BMP4,ITGB1,FLT1,ST6GAL1,EDN1,IGFBP3,NAB2,FOXO1,KCNMA1,KDR,ID1,FLNA,VEGFA,FGF2,ID3,ANXA1,RHOA,CAV1,AXL,HGF,STARD13	31
Cancer, Organismal Injury and Abnormalities	head and neck cancer	Advanced head and neck cancer	3.58e-05					PDGFRB,KDR,TNFSF11,TYMS,PDGFRA,VEGFA,KIT,TUBA1C,CD274,TEK,TUBA1A,FLT1,MAP2K2,MET,TUBD1,AXL,PTTG1,ABCC3,MAP4,S100A11,PTGS1	21
Cancer, Organismal Injury and Abnormalities	head and neck carcinoma	Metastatic head and neck carcinoma	3.58e-05					TOP2A,PDGFRB,TNFSF11,KDR,TYMS,PDGFRA,VEGFA,KIT,TUBA1C,CD274,TEK,POR,TUBA1A,FLT1,MET,TUBD1,PTTG1,AXL,ABCC3,MAP4,S100A11	21
Cancer, Organismal Injury and Abnormalities	soft tissue sarcoma	Locally advanced soft tissue sarcoma	3.66e-05					POR,TOP2A,PDGFRB,KDR,PDGFRA,FLT1,KIT,NTRK1,EPHA2,DDR2,TEK	11
Cellular Development	epithelial-mesenchymal transition	Epithelial-mesenchymal transition of tumor cell lines	3.69e-05		0.533		0.336	PLAU,FOXM1,ZEB2,CTGF,IRS1,IFIT2,CUL7,ILK,SNAI1,STAT3,SNAI2,STAT5A,TFAP4,FOXO1,S100A11,GPI,SIX1,ID1,VEGFA,JAG1,ZEB1,TGFB2,FGF2,TRIM33,STMN1,ANXA1,RHOA,CAV1,IDH1,HGF,PTTG1,PDLIM1	32
Cell-To-Cell Signaling and Interaction, Cellular Assembly and Organization	quantity	Quantity of focal adhesions	3.73e-05		-0.871		-0.755	FLNB,PTPN14,VEGFA,ILK,PTK2,MYH9,RHOA,CAV1,FN1,GAB2,CAT,ITGB1,SPTAN1	13
Cancer, Hematological Disease, Immunological Disease, Organismal Injury and Abnormalities	acute leukemia	Relapsed acute leukemia	3.75e-05					PML,TYMS,EPHA2,TUBA1C,ABL2,TEK,POR,TUBA1A,DCK,FLT1,TOP2A,PDGFRB,IMPDH2,KDR,PDGFRA,TXNRD1,KIT,ANXA1,CCND1,IDH1,RARG,AXL,TUBD1,DDR2,ADORA1	25
Cancer, Neurological Disease, Organismal Injury and Abnormalities	astrocytoma	Astrocytoma	3.78e-05					CMSS1,TNFRSF1A,FOXM1,PCDHA4,SMURF2,MN1,ALDOA,PKM,CD274,TUBA1A,WDR66,TSHZ3,TAGLN,RBBP6,MKI67,ABCC3,FAM171B,TOP2A,KCNMA1,KDR,TLN1,CDKN2C,BIRC5,MLH1,SERPINA3,ACTN1,C6,MAML3,COX20,PTK7,NLGN2,PCSK9,GBF1,TRAM2,CLU,ZNF274,NUPR1,ZNF423,UBE2C,AKR1C1/AKR1C2,DIAPH3,MSRB3,EFEMP1,SCN7A,SHMT2,NLRC5,SLC20A1,TFPI2,EPHA2,APOL4,TGFBI,AKAP12,GPSM2,FN1,CLIP1,CILP2,SPAG1,NES,ARID5B,CUL3,NUMBL,PDGFRB,BMF,GBP2,PLEKHA4,…	162
Cancer, Organismal Injury and Abnormalities	malignant tumor	Locally advanced malignant tumor	3.81e-05					TYMS,FDPS,SMO,CHD1,EPHA2,TUBA1C,CD274,TEK,POR,TUBA1A,BCL10,FLT1,MET,TOP2A,PDGFRB,KDR,PDGFRA,VEGFA,TUBB,KIT,FDFT1,MAP2K2,NTRK1,ATIC,AXL,HGF,TUBD1,DDR2	28
Organismal Injury and Abnormalities, Reproductive System Disease	endometriosis	Endometriosis	3.83e-05					GAS6,PDCD1LG2,TK1,MT1E,TNFRSF1A,CTGF,ITGA7,TEK,FSTL3,TUBA1A,ELL2,PBK,FLT1,ANGPT1,PLA2G4A,GPI,IL18R1,BCAT1,TOP2A,FBN1,MT1X,PDGFRA,VEGFA,EZR,BIRC5,TGFB2,MLH1,KIT,FGF2,P4HA1,PTGER2,CAV2,SGK1,TRIM7,C1S,HGF,MGLL,KIF20A,SLC6A6,MCM7,BUB1B,PARVA,THY1,SLC16A1,TGFBI,RPL12,VIM,FN1,SMAD7,IL1R1,DUSP1,ITGB1,LAMA4,FOXO1,PTGS1,CTNNA1,BRCA1,PDGFRB,CCL28,ID1,SLC2A3,GBP2,SAT1,WEE1,GNAS,ATF4,CCNA2,PDGFA,TMSB10/TMSB4…	71
Cancer, Organismal Injury and Abnormalities	embryonal tumor	Embryonal tumor	3.96e-05					TYMS,FDPS,SMO,MN1,TUBA1C,POR,TUBA1A,GSR,CDCA7L,FLT1,BCOR,ABCC3,FAT1,TOP2A,IMPDH2,KDR,VEGFA,AURKA,PDGFRA,BIRC5,MLH1,KIT,ENG,FGF2,REST,UPF3A,CCND1,RARG,TUBD1,HGF,ARID1A,UTRN,KDM4C,PTCH1,FBN2,AXIN1,CHD7,IRS1,KHDRBS3,IRAK3,ETFDH,PIGQ,TKT,ETV4,ARMCX3,CDKN1A,MET,IGFBP3,PDZD8,BRCA1,PDGFRB,FDFT1,IGF2,TMEM200A,ING4,LETM1,MAP2K4,NAA15,CYP51A1,FAP,IDH1,DDR2	62
Cardiovascular Disease, Organismal Injury and Abnormalities	occlusion	Occlusion of artery	3.98e-05					PLAU,TNFSF15,ACAT2,THRA,LIMK1,PKM,TUBA1C,BIRC3,WWOX,STAT3,CA9,TUBA1A,F2R,SMG6,SMAD3,FLT1,EDN1,C8orf34,FOSB,MKI67,CORO2A,IMPDH2,KDR,VEGFA,BIRC5,MECOM,TGFB2,SERPINA3,PTGER4,RTN4,CYP26B1,PTGER2,PPARD,PCSK9,COL5A2,TFPI,CDCP1,MTHFD1L,DNAH5,CLU,VCAN,ZNF274,TUBD1,HGF,NNMT,ZMYM2,HMGCR,HRH1,IRS1,FRMD4A,PARVA,PDE4B,TKT,FN1,LDLR,PDE4C,IL1R1,SCD,AGPAT5,CDKN1A,SIGMAR1,KALRN,PTGS1,CDH13,GRIA1,GBE1,ADORA2B,CSF1…	72
Cancer, Organismal Injury and Abnormalities	malignant connective or soft tissue neoplasm	Malignant connective or soft tissue neoplasm	4.22e-05		0.06		-0.044	PDCD1LG2,PML,TNFRSF1A,FDPS,SLIT3,TUBA1A,AMER1,TSHZ3,USP31,ITPR1,TAGLN,PIP5K1C,KDM1B,FAM171B,TOP2A,MLYCD,FBN1,TNFSF11,DAPK1,BIRC5,WWC2,CHRM2,DNAH5,UBE2C,SFPQ,DIAPH3,CENPE,PTCH1,MCM7,ST5,ZNF598,KBTBD6,ARHGEF4,S100A11,NUMBL,IGF2,MICAL3,GPR176,CSF1,ZBTB7A,MAP4,AURKB,YARS,EXT1,SKA3,CRABP2,SPATA18,TNFRSF10D,MYH9,MYO1C,GSR,MEGF9,EDN1,ANGPT1,BCOR,SEMA5A,AHCTF1,PDGFRA,VEGFA,PRC1,KIT,SLC44A1,ENG,RRP1,CASKI…	199
Organismal Injury and Abnormalities	discomfort	Discomfort	4.24e-05					SLC52A2,TYMS,FDPS,HMGCR,IL6R,HRH1,TUBA1C,PDE4B,KCNJ6,TEK,OXTR,KCNK3,CA9,TUBA1A,F2R,PDE4C,HTR7,FLT1,SIGMAR1,MET,BDNF,PTGS1,FRAT2,TOP2A,TNFSF11,KDR,SCN2B,VEGFA,TUBB,GRIA1,KIT,FDFT1,CHRM2,RTN4,PPARD,ADORA2B,PCSK9,TFPI,SLC4A4,CLU,CACNA1G,VDR,TUBD1,AXL,ADORA1,NNMT	46
Cancer, Organismal Injury and Abnormalities	subcutaneous tumor	Subcutaneous tumor	4.24e-05					IQGAP1,SFRP1,ALDOA,FAM20A,TUBA1C,CRABP2,TEK,SLC5A3,POR,TUBA1A,ABCA8,BCL10,FLT1,KITLG,MEGF9,ANGPT1,CYP1B1,TOP2A,FBN1,PIK3R3,SLC7A1,UGCG,KDR,DST,NDUFS7,VEGFA,PDGFRA,ZEB1,KIT,COL8A1,PTGER4,FGF2,RORA,PTGER2,REST,COL5A2,CLDN11,CCND1,VCAN,SCG2,CTSC,ADARB1,NUP50,TUBD1,HGF,COL9A2,UTRN,SCN7A,BCL2L11,IFNAR2,PLXNC1,CBL,LDLRAD4,AK2,COL12A1,DUSP1,ADH1B,MET,S100A11,PTGS1,PDGFRB,COL10A1,MYBL1,COL15A1,TGFBR3,COL…	81
Cancer, Organismal Injury and Abnormalities, Tumor Morphology	sarcoma	Progressive sarcoma	4.3e-05					PDGFRB,KDR,VEGFA,PDGFRA,FLT1,KIT,NTRK1,EPHA2,DDR2,TEK	10
Post-Translational Modification	phosphorylation	Phosphorylation of protein	4.31e-05		-1.227		-1.447	GAS6,IQGAP1,DCLK1,NEK2,MAP3K20,LIMK1,NIM1K,CSNK1G2,FAM20A,ILK,DYRK1A,TEK,TNIK,HIPK3,BCL10,BMP4,FLT1,KITLG,WARS,RAP2A,PRKCE,PTPN14,PAG1,BRAT1,EPHB3,KDR,SIK3,DAPK1,CDKN2C,AURKA,PDGFRA,VEGFA,BIRC5,TGFB2,CORO1C,MELK,KIT,ENG,FGF2,PTK2,CDK5RAP3,SGK1,PTK2B,CCND1,PLK4,NTRK1,NEK7,FAM20C,LGALS1,MCM7,PKN1,ADM2,AXIN1,MKNK2,LIMCH1,FZD7,SIK2,IRAK3,MYADM,CCND3,ULK1,FN1,ITGB1,OXSR1,CDKN1A,SIK1/SIK1B,IGFBP3,AKAP5…	92
Cancer, Endocrine System Disorders, Gastrointestinal Disease, Organismal Injury and Abnormalities	pancreatic ductal carcinoma	Pancreatic ductal carcinoma	4.31e-05					LAMC3,PML,URB2,MAP3K20,TNFRSF1A,PCDHA4,SH3PXD2B,ALDOA,PADI1,NRXN3,SLC5A3,ESRRA,AARS,TUBA1A,MYOF,AMER1,USP31,ITPR1,RBBP6,CENPO,KIAA1551,ZNF420,DAPK1,AMFR,NTN4,COL8A1,MAML3,PTK2,CHRM2,UBE2G1,ABI3BP,ANP32E,CDK5RAP3,GBF1,DNAH5,ZC3H10,DENND2A,ZNF423,PLK4,CTH,ARHGAP20,ZMYND8,CENPE,NAGK,FLNB,NUFIP1,SMARCA2,TFPI2,EIF4A2,KIF11,SIK2,TGFBI,EXTL3,ZNF791,HECW2,PNMA2,BAIAP2L1,ADAMTS15,MAPK7,BCAR3,MDGA1,ARID5B,…	335
Cancer, Organismal Injury and Abnormalities	giant cell soft tissue tumor	Giant cell soft tissue tumor	4.33e-05					POR,TOP2A,PDGFRB,KDR,PDGFRA,FLT1,CSF1,KIT	8
Cancer, Gastrointestinal Disease, Hepatic System Disease, Organismal Injury and Abnormalities	hepatocellular carcinoma	Locally advanced hepatocellular carcinoma	4.33e-05					POR,TOP2A,PDGFRB,KDR,VEGFA,FLT1,KIT,CD274	8
Cell Morphology	shape change	Shape change of endothelial cell lines	4.33e-05		-0.179		-0.328	NCDN,FN1,VEGFA,PREX1,PTK2B,ADM,LAMA4,RHOA	8
Cancer, Organismal Injury and Abnormalities, Tumor Morphology	unresectable gastrointestinal stromal tumor	Progressed unresectable gastrointestinal stromal tumor	4.65e-05					PDGFRB,KDR,PDGFRA,FLT1,KIT,NTRK1,EPHA2,DDR2,TEK	9
Cancer, Gastrointestinal Disease, Organismal Injury and Abnormalities	mucinous adenocarcinoma of colon	Stage IV mucinous adenocarcinoma of colon	4.65e-05					PDGFRB,KDR,PDGFRA,FLT1,KIT,NTRK1,EPHA2,DDR2,TEK	9
Cancer, Gastrointestinal Disease, Organismal Injury and Abnormalities	mucinous adenocarcinoma of rectum	Stage IV mucinous adenocarcinoma of rectum	4.65e-05					PDGFRB,KDR,PDGFRA,FLT1,KIT,NTRK1,EPHA2,DDR2,TEK	9
Cancer, Gastrointestinal Disease, Organismal Injury and Abnormalities	colon adenocarcinoma	Stage IV primary colon adenocarcinoma	4.65e-05					PDGFRB,KDR,PDGFRA,FLT1,KIT,NTRK1,EPHA2,DDR2,TEK	9
Cancer, Gastrointestinal Disease, Organismal Injury and Abnormalities	primary colorectal adenocarcinoma	Stage IV primary colorectal adenocarcinoma	4.65e-05					PDGFRB,KDR,PDGFRA,FLT1,KIT,NTRK1,EPHA2,DDR2,TEK	9
Cancer, Gastrointestinal Disease, Organismal Injury and Abnormalities	rectal adenocarcinoma	Stage IV primary rectal adenocarcinoma	4.65e-05					PDGFRB,KDR,PDGFRA,FLT1,KIT,NTRK1,EPHA2,DDR2,TEK	9
Nucleic Acid Metabolism, Small Molecule Biochemistry	modification	Modification of NADPH	4.67e-05					POR,G6PD,FMO1,FASN,IDH1,FMO2	6
Cellular Development, Cellular Growth and Proliferation	proliferation	Proliferation of prostate cancer cell lines	4.7e-05		0.975		0.836	ASCC3,PRKAR2B,LIMK1,SMO,ILK,PLXNB1,ITGA7,STAT3,PPP1R10,PPARGC1A,EDN1,KLHL3,PRKCE,ADAM9,ENTPD5,PDGFRA,BIRC5,FGF2,TAF7,PPARD,AKR1C3,KIF2C,RASSF1,CLU,TGFB1I1,CCND1,ADM,TNFSF10,RARG,HGF,STEAP2,KCNK2,PYGM,KDM4C,MCM7,FASN,TFPI2,OXTR,AKAP12,FKBP5,ITGB1,KCTD12,CDKN1A,MET,IGFBP3,FOXO1,ACKR3,TMEFF2,CDH13,TGFA,BRCA1,PLOD2,CEBPD,ID1,RNF144A,PXN,SAT1,FDFT1,PDK4,IGF2,PIM1,NR2F1,XBP1,PRKD1,VDR,AXL,AFAP1,NSD2	68
Cell Morphology, Cellular Movement	cell spreading	Cell spreading of tumor cell lines	4.74e-05		0.447		0.228	FLNB,PLAU,PARVA,ILK,CBL,MYADM,MYH9,TNIK,FN1,BCL10,PFN1,ARHGAP11A,ITGB1,BCAR3,MGAT5,TPM1,CAPN2,PTPN14,FLNA,PAK1,PXN,RACGAP1,RHOA,ING4,TFPI,PTK2B,PRKD1,ITGA4	28
Developmental Disorder, Neurological Disease	neurocristopathy syndrome	Neurocristopathy syndrome	4.75e-05					FBN1,SEMA3E,KDR,PLAU,PTCH1,NRP2,GFRA1,MLH1,ZEB2,TGFB2,CHD7,KIT,HRH1,IRAK3,GMPPA,PGRMC2,SNAI2,CLUH,ADM,BDNF,FOXC1	21
Cellular Movement, Hair and Skin Development and Function	migration	Migration of skin cell lines	4.95e-05		-0.424		-0.627	CHI3L1,PDGFRB,PLAU,KDR,VEGFA,PDGFRA,ITGB1,NTN4,MAPK7,FGF2,HGF,FOXO1	12
Cancer, Organismal Injury and Abnormalities	neoplasia	High-risk neoplasia	4.97e-05					PML,TYMS,IFNAR2,LIMK1,CHD1,EPHA2,TUBA1C,ABL2,POR,TUBA1A,DCK,MET,SIK1/SIK1B,PTGS1,TOP2A,PDGFRB,IMPDH2,TNFSF11,PDGFRA,VEGFA,TXNRD1,KIT,ANXA1,CCND1,MAP2K2,RARG,TUBD1,DDR2,ADORA1	29
Cancer, Organismal Injury and Abnormalities, Reproductive System Disease	castration refractory prostate cancer	Androgen-independent prostate tumor	5.24e-05					TOP2A,KDR,TNFSF11,FDPS,KIT,FDFT1,TUBA1C,CD274,TEK,CDK19,TUBA1A,SNAI2,CLU,FLT1,MET,CYP51A1,TUBD1,STEAP2,RASGRP3,AXL	20
Cancer, Organismal Injury and Abnormalities	cancer	Stage IIIA cancer	5.24e-05					TOP2A,PDGFRB,KDR,TYMS,VEGFA,FDPS,CHD1,LIMK1,KIT,FDFT1,TUBA1C,CD274,POR,TUBA1A,FLT1,MAP2K2,MET,ATIC,SIK1/SIK1B,TUBD1	20
Cellular Movement, Hair and Skin Development and Function	cell movement	Cell movement of epithelial cell lines	5.31e-05	Increased	2.882		2.634	SARS,PLAU,ITGA2,EPHA2,PLXNB1,TGFBI,VIM,TNIK,FN1,DLC1,ITGB1,FOXO1,PRKCE,CDH13,TMEFF2,EPHB3,FLNA,PAK1,TXNRD1,TGFB2,RHOA,NFKB2,POSTN,KIF2C,RIN1,CDCP1,CLU,RASSF1,PLK4,HGF,AKAP9	31
Cell Cycle, Cellular Movement	cytokinesis	Cytokinesis of bone cancer cell lines	5.42e-05					NEK2,CDKN1A,BIRC5,LZTS2,ECT2	5
Cell Cycle	cell cycle progression	Delay in cell cycle progression of cervical cancer cell lines	5.42e-05					RASSF1,AURKA,BIRC5,SLC20A1,CDK1	5
Cancer, Endocrine System Disorders, Organismal Injury and Abnormalities	functional neuroendocrine carcinoma	Functional neuroendocrine carcinoma	5.42e-05					PDGFRB,KDR,PDGFRA,FLT1,KIT	5
Cellular Assembly and Organization, Cellular Function and Maintenance, Tissue Development	formation	Formation of actin stress fibers	5.48e-05		1.568		1.375	PTPRB,TPM4,GNB1,LIMCH1,CTGF,TGFBI,F2R,GNAI2,PFN1,DLC1,MET,S100A10,WASF2,TPM1,CUL3,RND3,GPI,TMEFF2,CXXC5,ARHGEF3,ARHGEF10,VEGFA,PAK1,PXN,FGF2,PTK2,PITPNM1,STMN1,RHOA,FHOD1,CAV1,CCND1,GNG12,HGF,PFN2,ALMS1	36
Lipid Metabolism, Small Molecule Biochemistry, Vitamin and Mineral Metabolism	metabolism	Metabolism of sterol	5.55e-05					HMGCS1,G6PD,FDPS,ACAT2,HMGCR,FASN,SC5D,FDFT1,MSMO1,PPARD,CAV1,SQLE,LDLR,IDI1,DHCR24,SCD,CLN8,CYP51A1,CYP1B1,MVD,CYP27A1,DHCR7	22
Cancer, Dermatological Diseases and Conditions, Organismal Injury and Abnormalities	metastatic skin tumor	Metastatic skin tumor	5.55e-05					TYMS,IFNAR2,LIMK1,SMO,EPHA2,TUBA1C,CD274,ABL2,TEK,POR,TUBA1A,FN1,FLT1,MET,SIK1/SIK1B,TOP2A,PDGFRB,KDR,PDGFRA,KIT,RASSF1,MAP2K4,MAP2K2,NTRK1,AXL,TUBD1,DDR2	27
Cancer, Connective Tissue Disorders, Organismal Injury and Abnormalities, Skeletal and Muscular Disorders	metastasis to bone	Skeletal metastasis	5.9e-05					PDGFRB,KDR,TNFSF11,TNFRSF1A,PDGFRA,FDPS,KIT,FDFT1,TUBA1C,TUBA1A,FLT1,TUBD1,PTGS1	13
Cancer, Organismal Injury and Abnormalities	malignant solid tumor	Locally advanced malignant solid tumor	6.02e-05					TYMS,SMO,CHD1,EPHA2,TUBA1C,CD274,TEK,POR,TUBA1A,BCL10,FLT1,MET,TOP2A,PDGFRB,KDR,PDGFRA,VEGFA,KIT,MAP2K2,ATIC,NTRK1,AXL,HGF,TUBD1,DDR2	25
Cancer, Organismal Injury and Abnormalities	development	Development of benign tumor	6.25e-05					PDCD1LG2,CDH2,MAP3K20,SNX30,TYMS,FDPS,SMO,TRIB3,SLIT3,SKA3,TEK,MYH9,STAT3,AMER1,STRN3,FLT1,UGP2,SLC48A1,KCND3,DMD,BCOR,RND3,CYP1B1,KRT7,PAG1,EPHB3,KDR,DAPK1,VEGFA,PDGFRA,ODC1,TRIM33,PPARD,EPB41L3,RASSF1,TRIM7,CLU,TRAM2,CCND1,POLR1C,SPTAN1,GLUL,PTCH1,NRP2,IL6R,AXIN1,PIAS1,ITGB1,DDX5,MLLT3,SMPDL3A,FOXO1,S100A11,PTGS1,TPD52L1,ANXA3,ANXA5,FDFT1,PDK4,GALNT6,GNAS,SLC4A4,PTPRD,CCDC80,VDR,CCNB1,CDK1	67
Cancer, Endocrine System Disorders, Gastrointestinal Disease, Organismal Injury and Abnormalities	pancreatic ductal adenocarcinoma	Pancreatic ductal adenocarcinoma	6.36e-05					LAMC3,PML,URB2,MAP3K20,TNFRSF1A,PCDHA4,SH3PXD2B,ALDOA,PADI1,NRXN3,SLC5A3,ESRRA,AARS,TUBA1A,MYOF,AMER1,USP31,ITPR1,RBBP6,CENPO,KIAA1551,ZNF420,DAPK1,AMFR,NTN4,COL8A1,MAML3,PTK2,CHRM2,UBE2G1,ABI3BP,ANP32E,CDK5RAP3,GBF1,DNAH5,ZC3H10,DENND2A,ZNF423,PLK4,CTH,ARHGAP20,ZMYND8,CENPE,NAGK,FLNB,NUFIP1,SMARCA2,TFPI2,EIF4A2,KIF11,SIK2,TGFBI,EXTL3,ZNF791,HECW2,PNMA2,BAIAP2L1,ADAMTS15,MAPK7,BCAR3,MDGA1,ARID5B,…	333
Cell Cycle	prometaphase	Prometaphase	6.39e-05					AKAP12,KLHL21,RASSF1,BIRC5,BUB1B,NUF2,RACGAP1,KIFC1,ECT2,NDC80,MAD2L1	11
Cancer, Gastrointestinal Disease, Organismal Injury and Abnormalities	metastatic colorectal cancer	Refractory metastatic colorectal cancer	6.39e-05					PDGFRB,KDR,TYMS,VEGFA,PDGFRA,FLT1,KIT,NTRK1,EPHA2,DDR2,TEK	11
Cancer, Gastrointestinal Disease, Organismal Injury and Abnormalities	metastatic colorectal carcinoma	Stage IV metastatic colorectal carcinoma	6.39e-05					PDGFRB,KDR,TYMS,VEGFA,PDGFRA,FLT1,KIT,NTRK1,EPHA2,DDR2,TEK	11
Cancer, Neurological Disease, Organismal Injury and Abnormalities	peripheral nervous system neoplasm	Peripheral nervous system neoplasm	6.49e-05					FOXM1,TUBA1C,NRK,POR,PIGQ,TUBA1A,FLT1,MET,FAT1,TOP2A,HMMR,PDGFRB,KDR,NOP2,PDGFRA,VEGFA,ENG,KIT,GNAS,SUZ12,CCND1,ADM,TSPAN31,TUBD1,HGF,DDR2	26
Cancer, Hematological Disease, Immunological Disease, Organismal Injury and Abnormalities	leukemia	Recurrent leukemia	6.49e-05					PML,TYMS,EPHA2,TUBA1C,BIRC3,ABL2,TEK,POR,TUBA1A,DCK,FLT1,TOP2A,PDGFRB,IMPDH2,KDR,PDGFRA,TXNRD1,KIT,ANXA1,CCND1,IDH1,RARG,AXL,TUBD1,DDR2,ADORA1	26
Cancer, Organismal Injury and Abnormalities	solid tumor	Refractory solid tumor	6.53e-05					TYMS,FDPS,CHD1,EPHA2,TUBA1C,CD274,TEK,POR,TUBA1A,GSR,DCK,FLT1,MET,HDAC11,TOP2A,HDAC5,PDGFRB,IMPDH2,KDR,TNFSF11,PDGFRA,AURKA,VEGFA,KIT,FDFT1,HDAC7,ANXA1,CLU,NTRK1,AXL,TUBD1,DDR2	32
Cell Death and Survival	survival	Cell survival	6.62e-05		1.404		0.594	GAS6,PML,CTGF,ILK,ESRRA,SNAI2,PBK,KITLG,WDR1,ABCC3,RPS6KB1,TOP2A,SH3KBP1,TNFSF11,CDKN2C,NTN4,BIRC5,SERPINA3,PTK2,PPP1R12B,SGK1,CLU,POU2F2,PMAIP1,FBXO5,CRH,BCL2L11,MCM7,SMARCA2,NR1D1,KIF11,SLC16A1,FKBP5,EGLN1,MAPK7,ENO1,HK2,AKAP5,IGF2,HAPLN1,CSF1,PPFIA3,PDGFA,AURKB,FOSL1,GATA2,PLAU,PHLPP1,SKA3,PSME4,TBC1D16,CA9,STAT3,RNF31,CAT,ANGPT1,AK5,BDNF,INSIG1,SLC7A1,UGCG,RCAN1,AURKA,PDGFRA,VEGFA,MECOM,KIT,E…	212
Gene Expression	transcription	Transcription of DNA	6.89e-05		-0.177		-0.384	AUTS2,GAS6,PML,JAZF1,TNFRSF1A,PARP9,ILK,ESRRA,ELF1,HIPK3,BCL10,SNAI2,TSHZ3,TNFSF11,CDK5RAP2,DAP,BIRC5,WWC2,MAML3,CSRNP2,KAT6A,ZNF274,ZNF423,SFPQ,SPINDOC,ZNF141,POU2F2,EFEMP1,MTERF3,NUFIP1,PTCH1,NLRC5,DEPDC1,SMARCA2,NR1D1,RFX3,E2F4,CBX2,SMAD7,MAPK7,MLLT3,ARID5B,IRF2BPL,ENO1,FOXC1,CDH13,DEK,ING4,HMGB2,MAML1,PRKD1,ZBTB7A,AURKB,FOSL1,HCFC1,PRICKLE1,GATA2,IKZF4,BHLHE40,CHD3,ZEB2,CRABP2,RBFOX2,TCF21,ST…	210
Cancer, Organismal Injury and Abnormalities	transitional cell epithelial cancer	Transitional-cell carcinoma	6.95e-05					TYMS,CAVIN1,SFRP1,DOT1L,SLIT3,SKA3,PKM,TUBA1C,CD274,ESRRA,POR,TUBA1A,TSHZ3,FLT1,POLQ,TBX3,MKI67,FAT1,HSPB6,TOP2A,TSKU,KDR,APOD,VEGFA,PDGFRA,BIRC5,MECOM,KIT,RACGAP1,MYL9,KIF2C,PI4K2A,CCND1,ATIC,TUBD1,HGF,ARID1A,CBFB,KIF23,PTCH1,ADM2,NLRC5,BUB1B,ATAD2,EIF4A2,NUSAP1,VIM,CBX2,FN1,KCTD12,CDKN1A,MET,ARID5B,CASP2,FOXO1,PTGS1,KIF14,BRCA1,PDGFRB,PAK1,LIFR,E2F7,RHOA,KNL1,PTPRD,CENPF,MAML1,IDH1,AXL,SERPING1	70
Cancer, Organismal Injury and Abnormalities	head and neck carcinoma	Advanced head and neck carcinoma	6.96e-05					PDGFRB,KDR,TNFSF11,TYMS,PDGFRA,VEGFA,KIT,TUBA1C,CD274,TEK,TUBA1A,FLT1,MET,TUBD1,PTTG1,AXL,ABCC3,MAP4,PTGS1,S100A11	20
Cellular Assembly and Organization, Cellular Function and Maintenance	organization	Organization of mitotic spindle	6.96e-05					SPAG5,DYNC1H1,TTK,AURKA,CHD3,ASPM,KIF11,SIAH1,STMN1,GPSM2,PCNT,TACC3,STIL,SPC25,NDC80,TPX2,MAP4,AURKB,CENPE,CCNB1	20
Cancer, Organismal Injury and Abnormalities	mixed neoplasia	Mixed neoplasia	7.13e-05					NRXN3,WTIP,TUBA1A,AMER1,TSHZ3,ITPR1,PIP5K1C,KDM1B,ABCC3,FAM171B,KPNA1,TOP2A,FBN1,DAPK1,PTK2,CHRM2,EPB41L3,DNAH5,SCG2,ARG2,EPHX1,SFPQ,AKR1C1/AKR1C2,CENPE,MSRB3,PYGM,MCM7,SMARCA2,DIO2,ZNF598,SIK1/SIK1B,NANOS1,ARID5B,TPX2,NUMBL,TTC30B,SLMAP,SLC9A7,DGKI,GBP2,CEP128,IGF2,MICAL3,GGT5,ADAMTS12,GPR176,XPO5,PPFIA3,ZBTB7A,AURKB,HCFC1,YARS,EXT1,ZEB2,SPATA18,TNFRSF10D,MYH9,CA9,MYO1C,GSR,SPOCD1,POLQ,BCOR,SEMA…	237
Cell-To-Cell Signaling and Interaction	adhesion	Adhesion of tumor cell lines	7.36e-05		0.698		0.436	CDH2,PLAU,ZEB2,PKM,ILK,CD274,NID1,STAT3,F2R,BCL10,SMAD3,ST6GAL1,SERPINB2,ANGPT1,ADAM9,HMMR,PTPN14,TLN1,RCAN1,FLNA,VEGFA,MECOM,ZEB1,TCIM,PTK2,ANXA1,PPARD,CDCP1,RASSF1,PTK2B,TGFB1I1,CCND1,VCAN,ITGA4,HGF,ARID1A,UTRN,SPTAN1,EFEMP1,CD59,SLC12A6,DSP,ITGA2,IRS1,PARVA,EPHA2,AKAP12,FN1,ITGB1,MAPK7,MET,MGAT5,FOXO1,PAK1,PXN,GPNMB,FXYD5,MAD2L1,RHOA,CAV1,MAP2K2,AFAP1,NSD2	63
Cancer, Organismal Injury and Abnormalities, Renal and Urological Disease	bladder carcinoma	Bladder carcinoma	7.52e-05					PDLIM4,CAVIN1,CHD1,SFRP1,SLIT3,SH3PXD2B,MN1,SKA3,PKM,TUBA1C,PPL,KIF20B,CD274,ESRRA,POR,LPIN1,TUBA1A,TSHZ3,NIPAL3,FOSB,UGP2,POLQ,TBX3,MBD3,MKI67,SEMA5A,HSPB6,TOP2A,TSKU,KDR,TLN1,ARHGEF10,APOD,PDGFRA,HLA-DQB1,VEGFA,BIRC5,MECOM,PRC1,RACGAP1,KIT,MYL9,KIF2C,UPF3A,PI4K2A,RASSF1,CCND1,ARG2,PPP1R15A,UBE2C,TUBD1,HGF,ARID1A,NAGK,KCNK2,CBFB,KIF23,ADM2,NLRC5,BUB1B,ATAD2,TFPI2,EIF4A2,NUSAP1,CDK19,CBX2,TRAM1,K…	96
Cardiovascular System Development and Function, Cellular Movement	cell movement	Cell movement of endothelial cell lines	7.56e-05		-0.78		-1.012	GATA2,YARS,PLAU,EPHA2,ANGPTL4,CHI3L1,FN1,DLC1,ITGB1,FLT1,MAPK7,MET,TMOD3,CDH13,KDR,VEGFA,PREX1,NTN4,FGF2,PTK2,RHOA,NCDN,PTK2B,ADM,HGF	25
Cancer, Gastrointestinal Disease, Organismal Injury and Abnormalities	colon carcinoma	Colon carcinoma	7.64e-05					AUTS2,PDLIM4,URB2,PCDHA4,SETD1B,ALDOA,ILK,KIF20B,ITGA7,ESRRA,AMER1,ZCCHC14,CLPX,TXLNA,ITPR1,FAM171B,TOP2A,FBN1,ENTPD5,ATP1B2,CDK5RAP2,ASAP2,COL8A1,TBC1D8B,SMC2,PRSS35,ABLIM3,TARS,GBF1,RIN1,COL5A2,ZBTB44,DENND2A,C7orf26,ADM,ZNF423,NXPH3,THSD4,ARHGAP20,ZMYND8,DNAJA1,MRGPRF,SYT1,DHX29,ADM2,DPY19L4,NR1D1,DIO2,SECISBP2,RFX3,ACBD3,HECW2,BAIAP2L1,CLIP1,PER1,ALDH1L2,CCDC81,SPECC1,KBTBD6,ARHGEF4,TMEM41B,C…	686
Cancer, Organismal Injury and Abnormalities	tumor	Stage I-II tumor	7.65e-05					EFEMP1,FTL,PTCH1,TYMS,IFNAR2,FDPS,LIMK1,CHD1,SMO,TUBA1C,CD274,POR,TUBA1A,FN1,GSR,DCK,FLT1,MET,SIK1/SIK1B,CLEC3B,CYP1B1,PTGS1,GPI,TOP2A,PDGFRB,TNFSF11,KDR,VEGFA,PDGFRA,MYL12A,KIT,ANXA2,FDFT1,PTGER2,CKAP2L,MAP2K2,XPO5,ATIC,RARG,TUBD1,TMSB10/TMSB4X,DDR2	42
Cellular Growth and Proliferation	cytostasis	Cytostasis of tumor cell lines	7.79e-05	Increased	2.307		2.091	BHLHE40,NME3,PRKAR2B,RHOD,SMARCA2,TIMP4,CRABP2,NQO1,CCND3,CDCA8,STAT3,SMAD7,BMP4,PER1,SMAD3,CDKN1A,MET,GPI,TOP2A,BRCA1,RECK,JAG1,BIRC5,RACGAP1,TRIM33,EPB41L3,CAV1,CLU,RASSF1,CCND1,PPP1R15A,NR2F1,CBS/CBSL,RARG,CTH	35
Cancer, Endocrine System Disorders, Organismal Injury and Abnormalities	papillary thyroid cancer	Papillary thyroid carcinoma	7.85e-05					LOX,PTCH1,THRA,TIMP4,TEK,VIM,AREG,FN1,STRN3,SNAI2,FLT1,CDKN1A,MET,ABCC3,RPS6KB1,S100A11,KRT7,PRKCE,PDGFRB,TNFSF11,KDR,PDGFRA,GBP2,ENG,KIT,ADAMTS1,GNAS,PI4K2A,CLU,TLE3,TRIM7,TRAM2,IDH1,HGF	34
Cancer, Organismal Injury and Abnormalities	pediatric cancer	Pediatric cancer	7.85e-05					GATA2,PML,TYMS,CHD1,EPHA2,TUBA1C,NQO1,CBL,ABL2,POR,F2R,TUBA1A,DCK,FLT1,MET,ARID5B,TOP2A,PDGFRB,IMPDH2,KDR,PDGFRA,VEGFA,BIRC5,TXNRD1,KIT,ENG,ANXA1,CCND1,RARG,TUBD1,DDR2,ADORA1	32
Dermatological Diseases and Conditions, Developmental Disorder, Hereditary Disorder, Metabolic Disease, Organismal Injury and Abnormalities	premature aging	Premature aging	7.85e-05					ITGA2,TFPI2,NR1D1,ATP6V0A2,TEK,HS3ST3A1,SNAI1,F2R,TOX,CLEC3B,TBX3,SGCD,PLA2G4A,PRRX2,PTGS1,KRT7,FBN1,TRIM22,PDGFRB,COL10A1,MYBL1,F2RL2,TRIM5,NTN4,COL4A5,PTGER4,EDIL3,PTGER2,PYCR1,HAPLN1,ZNF423,HES1	32
Cancer, Gastrointestinal Disease, Organismal Injury and Abnormalities	colorectal carcinomagenesis	Colorectal carcinoma	7.86e-05					AUTS2,PDLIM4,URB2,MAP3K20,PCDHA4,SETD1B,ALDOA,ILK,KIF20B,ITGA7,ESRRA,AMER1,ZCCHC14,CLPX,TXLNA,ITPR1,FAM171B,TOP2A,FBN1,ENTPD5,ATP1B2,CDK5RAP2,ASAP2,COL8A1,TBC1D8B,SMC2,MAPK6,PRSS35,ABLIM3,TARS,GBF1,RIN1,COL5A2,ZBTB44,DENND2A,C7orf26,ADM,ZNF423,NXPH3,THSD4,ARHGAP20,ZMYND8,DNAJA1,MRGPRF,SYT1,DHX29,ADM2,DPY19L4,EIF4A2,NR1D1,DIO2,SECISBP2,RFX3,ACBD3,HECW2,BAIAP2L1,GPSM2,CLIP1,PER1,ALDH1L2,CCDC81,SPEC…	715
Cancer, Organismal Injury and Abnormalities	cancer	Stage I-II cancer	7.92e-05					EFEMP1,FTL,PTCH1,TYMS,IFNAR2,FDPS,LIMK1,CHD1,SMO,TUBA1C,CD274,POR,TUBA1A,FN1,GSR,DCK,FLT1,MET,SIK1/SIK1B,CLEC3B,CYP1B1,PTGS1,GPI,TOP2A,PDGFRB,TNFSF11,KDR,VEGFA,PDGFRA,MYL12A,KIT,ANXA2,FDFT1,PTGER2,CKAP2L,MAP2K2,XPO5,ATIC,RARG,TUBD1,TMSB10/TMSB4X	41
Cellular Development	epithelial-mesenchymal transition	Epithelial-mesenchymal transition of colorectal cancer cell lines	7.94e-05		-0.155		-0.291	SNAI1,CAV1,SNAI2,FOXM1,ZEB1,TFAP4,FGF2,IDH1,PDLIM1,SIX1	10
Embryonic Development, Hematological System Development and Function, Lymphoid Tissue Structure and Development, Organ Development, Organismal Development, Tissue Development	formation	Formation of lymphoid tissue	7.94e-05		0.923		0.756	CCBE1,PTPN14,KDR,VEGFA,IL7R,FLT1,EDN1,FGF2,HGF,TEK	10
Cancer, Gastrointestinal Disease, Organismal Injury and Abnormalities	mucinous adenocarcinoma of rectum	Mucinous adenocarcinoma of rectum	7.94e-05					PDGFRB,KDR,TYMS,PDGFRA,FLT1,KIT,NTRK1,EPHA2,DDR2,TEK	10
Cancer, Organismal Injury and Abnormalities	primary sarcoma	Primary sarcoma	7.94e-05					POR,TOP2A,PDGFRB,KDR,TNFRSF1A,PDGFRA,FLT1,MET,KIT,PDGFC	10
Cancer, Gastrointestinal Disease, Organismal Injury and Abnormalities, Tumor Morphology	secondary neoplasm of digestive system	Progressive secondary neoplasm of digestive system	7.94e-05					POR,TOP2A,PDGFRB,KDR,TYMS,PDGFRA,FLT1,MAP2K2,KIT,CD274	10
Cell Death and Survival	apoptosis	Apoptosis of lung cancer cell lines	8.19e-05		-1.926		-1.86	PML,POLH,PKM,BIRC3,WWOX,STAT3,AMER1,ATP1B3,PCK2,PRKCE,CDKN2C,HLA-DQB1,PDGFRA,BIRC5,ZEB1,SERPINA3,ANXA2,FGF2,REST,RASD1,CDCP1,CCND1,TNFSF10,PMAIP1,FBXO5,VDAC1,BCL2L11,DSP,AXIN1,IRS1,ATAD2,PDK1,EPHA2,AREG,CBX2,DUSP1,CDKN1A,MET,IGFBP3,DDIT3,CASP2,CCAR2,NUMBL,S100A11,FBXL2,G6PD,JAG1,TXNRD1,ID3,USP10,CAV1,GNAS,MAP2K4,PIM1,SRPK2,PLK1	56
Cell Death and Survival	apoptosis	Apoptosis of carcinoma cell lines	8.21e-05		-1.256		-1.127	PML,SMO,SFRP1,PKM,WWOX,STAT3,FBXO31,PRKCE,PCK2,UGCG,CDKN2C,AURKA,PDGFRA,BIRC5,ZEB1,SERPINA3,ANXA2,FGF2,MTUS1,REST,RASD1,CDCP1,RASSF1,CLU,CCND1,TNFSF10,HGF,PMAIP1,FBXO5,VDAC1,BCL2L11,DSP,FASN,IRS1,PDK1,THY1,EPHA2,AREG,FN1,DUSP1,SCD,MET,DDIT3,IGFBP3,SPECC1,HK2,CASP2,CCAR2,S100A11,NUMBL,FBXL2,G6PD,ID1,JAG1,TXNRD1,ID3,USP10,CAV1,MAP2K4,PIM1,GAPDH,SRPK2,PLK1	63
Cancer, Gastrointestinal Disease, Organismal Injury and Abnormalities	colon cancer	Advanced colon cancer	8.38e-05					PDGFRB,KDR,TYMS,PDGFRA,VEGFA,IFNAR2,KIT,TIMP4,EPHA2,CD274,TEK,SNAI2,SMAD3,FLT1,MAP2K2,NTRK1,PTGS1,DDR2	18
Cancer, Organismal Injury and Abnormalities, Skeletal and Muscular Disorders	smooth muscle tumor	Smooth muscle tumor	8.54e-05					IQGAP1,SFRP1,FOXM1,ALDOA,TUBA1C,CRABP2,TEK,SLC5A3,POR,TUBA1A,ABCA8,BCL10,FLT1,MEGF9,ANGPT1,CYP1B1,TOP2A,FBN1,PIK3R3,SLC7A1,UGCG,KDR,DST,NDUFS7,PDGFRA,PRC1,ZEB1,KIT,PTGER4,FGF2,RORA,PTGER2,CLDN11,VCAN,SCG2,CTSC,ADARB1,UBE2C,NUP50,DIAPH3,TUBD1,UTRN,MYOCD,SCN7A,PLXNC1,CBL,LDLRAD4,AK2,ST5,DUSP1,ADH1B,CDKN1A,MET,S100A11,PDGFRB,MYBL1,PDK4,LIFR,WEE1,IGF2,NR2F2,MYL6,CLUH,CSF1,NR2F1,VDR,PTTG1,AURKB,CAVIN2…	70
Cell Morphology, Cellular Movement, Embryonic Development	cell spreading	Cell spreading of embryonic cell lines	8.62e-05		1.633		1.467	VIM,PRKCE,TNIK,FN1,DLC1,FLNA,ITGB1	7
Cell Morphology, Cellular Movement, Renal and Urological System Development and Function	cell spreading	Cell spreading of kidney cell lines	8.62e-05		1.633		1.467	VIM,PRKCE,TNIK,FN1,DLC1,FLNA,ITGB1	7
Cancer, Gastrointestinal Disease, Hepatic System Disease, Organismal Injury and Abnormalities	metastatic hepatocellular carcinoma	Child-Pugh class A metastatic hepatocellular carcinoma	8.62e-05					PDGFRB,KDR,VEGFA,TYMS,FLT1,KIT,CD274	7
Embryonic Development, Hematological System Development and Function, Lymphoid Tissue Structure and Development, Organ Development, Organismal Development, Tissue Development	growth	Growth of lymph vessel	8.62e-05		0.946		0.83	KDR,VEGFA,FLT1,EDN1,FGF2,HGF,TEK	7
Connective Tissue Disorders, Hereditary Disorder, Organismal Injury and Abnormalities	hereditary connective tissue disorder	Hereditary connective tissue disorder	8.71e-05					PDLIM4,CAVIN1,FDPS,SH3PXD2B,TUBA1A,AMER1,STRN3,SNAI2,BMP4,DCK,TAGLN,PIP5K1C,P3H1,PLOD1,FBN1,TNFSF11,IFT122,CDK5RAP2,NFKB2,KAT6A,COL5A2,CLU,CTSC,A4GALT,PLK4,COL9A2,CENPE,LFNG,UFSP2,FLNB,SAMHD1,PTCH1,POC1A,HMGCR,FBN2,KIF11,TGFBI,EXTL3,ATP6V0A2,FN1,PCNT,STIL,SERPINH1,MEGF10,NT5E,PTGS1,SIX1,PDGFRB,PLOD2,COL10A1,ASPN,COL4A5,MSMO1,IGF2,CKAP2L,MASP1,KNL1,IDH1,NEK1,DDR2,SARS,EXT1,ESCO2,TUBA1C,GPC6,KCNJ6,…	119
Cancer, Organismal Injury and Abnormalities	adenocarcinoma	Advanced adenocarcinoma	8.89e-05					TYMS,IFNAR2,LIMK1,CHD1,PAPSS2,SFRP1,TFPI2,EPHA2,TUBA1C,CD274,TEK,POR,TUBA1A,STAT3,F2R,ABCA8,BCL10,SCD,FLT1,SEMA3C,MET,SIK1/SIK1B,ABCC3,S100A11,PTGS1,CXXC5,TOP2A,PDGFRB,TNFSF11,KDR,COL15A1,RECK,VEGFA,PDGFRA,KIT,RNF144B,CMTM8,ARL4C,KCNK6,MAP2K2,NTRK1,ATIC,HGF,AXL,TUBD1,SERPING1,PLK1,DDR2	48
Cellular Movement	migration	Migration of carcinoma cell lines	8.99e-05	Increased	2.193		1.928	DSP,NRP2,SMO,FOXM1,CTGF,IRS1,IFIT2,CUL7,TGFBI,VIM,AREG,STAT3,ETV4,FN1,SNAI2,ITGB1,WISP1,MET,S100A10,BDNF,NUMBL,ASNS,CAPNS1,FBXL2,TGFA,HMMR,ID1,AURKA,PAK1,EZR,KIT,PTK2,ARL4C,MTUS1,STMN1,RHOA,POSTN,CAV1,GAB2,CLU,RASSF1,HGF,AXL,PTTG1,MAP4	45
Cancer, Organismal Injury and Abnormalities	desmoid tumor	Advanced desmoid tumor	9.08e-05					TOP2A,PDGFRB,KDR,IFNAR2,PDGFRA,KIT,TUBA1C,POR,TUBA1A,FLT1,TUBD1,PTGS1,DDR2	13
Cancer, Organismal Injury and Abnormalities	desmoid tumor	Stage 2 resected desmoid tumor	9.08e-05					TOP2A,PDGFRB,KDR,IFNAR2,PDGFRA,KIT,TUBA1C,POR,TUBA1A,FLT1,TUBD1,PTGS1,DDR2	13
Cancer, Organismal Injury and Abnormalities	desmoid tumor	Unresectable desmoid tumor	9.08e-05					TOP2A,PDGFRB,KDR,IFNAR2,PDGFRA,KIT,TUBA1C,POR,TUBA1A,FLT1,TUBD1,PTGS1,DDR2	13
Cancer, Organismal Injury and Abnormalities	secondary tumor	Resectable secondary tumor	9.31e-05					FN1,KDR,TYMS,VEGFA,FLT1,MET,KIT,AXL,TEK	9
Cardiovascular System Development and Function, Organismal Development	sprouting angiogenesis	Sprouting angiogenesis	9.31e-05					CDH13,LOX,LOXL2,VEGFA,ESM1,ANGPT1,ECT2,E2F7,TEK	9
Cancer, Endocrine System Disorders, Gastrointestinal Disease, Organismal Injury and Abnormalities, Tumor Morphology	progressive neuroendocrine tumor of pancreatic origin	Unresectable progressive neuroendocrine tumor of pancreatic origin	9.31e-05					PDGFRB,KDR,PDGFRA,TYMS,FLT1,MET,KIT,AXL,TEK	9
Cancer, Organismal Injury and Abnormalities, Reproductive System Disease	ductal breast carcinoma	Invasive ductal breast carcinoma	9.41e-05					EFEMP1,LGALS1,TYMS,CHD1,TUBA1C,CD274,POR,CCND3,TUBA1A,FN1,BMP4,IER3,CDKN1A,PTPRF,MKI67,TOP2A,OLFML2B,DST,VEGFA,BIRC5,PDK4,RTN4,ANXA1,POSTN,PYCR1,PI4K2A,RASSF1,TLE3,FAP,TMEM158,TUBD1,MGLL	32
Cancer, Organismal Injury and Abnormalities	epithelial cancer	Stage IV epithelial cancer	9.45e-05					TYMS,LIMK1,CHD1,EPHA2,TUBA1C,CD274,TEK,POR,TUBA1A,FLT1,MET,SIK1/SIK1B,TOP2A,PDGFRB,KDR,TNFSF11,PDGFRA,VEGFA,KIT,MAP2K2,ATIC,NTRK1,TUBD1,HGF,DDR2	25
Cancer, Endocrine System Disorders, Organismal Injury and Abnormalities	metastatic thyroid carcinoma	Metastatic thyroid carcinoma	9.46e-05					TOP2A,PDGFRB,KDR,TNFSF11,PDGFRA,KIT,TUBA1C,TEK,POR,TUBA1A,FLT1,MET,TUBD1,AXL,ABCC3,S100A11	16
Cancer, Organismal Injury and Abnormalities	BRAF mutation positive malignant solid tumor	Unresectable BRAF mutation positive malignant solid tumor	9.46e-05					PDGFRB,KDR,TYMS,VEGFA,PDGFRA,LIMK1,KIT,EPHA2,CD274,TEK,MAP2K4,FLT1,MAP2K2,NTRK1,SIK1/SIK1B,DDR2	16
Cardiovascular System Development and Function, Embryonic Development, Organismal Development, Tissue Development	angiogenesis	Angiogenesis of chorioallantoic membrane	9.87e-05		0.882		0.863	YARS,VEGFA,TNFSF15,FGF2,PKM,ANGPT1,HGF,ADAMTS1	8
Cell Morphology, Cellular Movement, Hair and Skin Development and Function	cell spreading	Cell spreading of epithelial cell lines	9.87e-05		1.912		1.76	PRKCE,VIM,TNIK,FN1,FLNA,DLC1,ITGB1,TGFBI	8
Cancer, Endocrine System Disorders, Hereditary Disorder, Organismal Injury and Abnormalities	familial medullary thyroid cancer	Familial medullary thyroid carcinoma	9.87e-05					STAT3,KDR,FLT1,MET,KIT,NTRK1,AXL,TEK	8
Cancer, Gastrointestinal Disease, Hepatic System Disease, Organismal Injury and Abnormalities, Tumor Morphology	liver metastasis	Progressive liver metastasis	9.87e-05					POR,TOP2A,PDGFRB,KDR,PDGFRA,TYMS,FLT1,KIT	8
Cancer, Endocrine System Disorders, Gastrointestinal Disease, Organismal Injury and Abnormalities	locally advanced neuroendocrine tumor of pancreatic origin	Well-differentiated locally advanced neuroendocrine tumor of pancreatic origin	9.87e-05					PDGFRB,KDR,PDGFRA,FLT1,MET,KIT,AXL,TEK	8
Cancer, Organismal Injury and Abnormalities	head and neck tumor	Metastatic head and neck tumor	0.0001					TYMS,LIMK1,TUBA1C,CD274,TEK,POR,TUBA1A,GSR,FLT1,MET,SIK1/SIK1B,ABCC3,S100A11,TOP2A,PDGFRB,KDR,TNFSF11,PDGFRA,VEGFA,KIT,MAP2K2,ATIC,AXL,TUBD1,PTTG1,MAP4	26
Cancer, Organismal Injury and Abnormalities	sarcoma	Sarcoma	0.0001		0.06		-0.044	PDCD1LG2,PML,TNFRSF1A,FDPS,SLIT3,TUBA1A,AMER1,TSHZ3,USP31,ITPR1,TAGLN,PIP5K1C,KDM1B,FAM171B,TOP2A,MLYCD,FBN1,DAPK1,BIRC5,WWC2,CHRM2,DNAH5,UBE2C,SFPQ,DIAPH3,CENPE,PTCH1,MCM7,ST5,ZNF598,KBTBD6,ARHGEF4,S100A11,NUMBL,IGF2,MICAL3,GPR176,CSF1,ZBTB7A,MAP4,AURKB,YARS,EXT1,SKA3,CRABP2,SPATA18,TNFRSF10D,MYH9,MYO1C,GSR,MEGF9,EDN1,BCOR,SEMA5A,AHCTF1,PDGFRA,VEGFA,PRC1,KIT,SLC44A1,ENG,RRP1,CASKIN2,KCNS1,RASSF1…	194
Cancer, Organismal Injury and Abnormalities	metastatic solid tumor	Stage IV metastatic solid tumor	0.000102					TOP2A,PDGFRB,KDR,TYMS,PDGFRA,VEGFA,IFNAR2,LIMK1,KIT,EPHA2,TUBA1C,CD274,TEK,POR,TUBA1A,MAP2K4,MAP2K2,FLT1,SIK1/SIK1B,ATIC,NTRK1,TUBD1,DDR2	23
Cancer, Cardiovascular Disease, Organismal Injury and Abnormalities	capillary hemangioma formation	Capillary hemangioma	0.000102					PDCD1LG2,KDR,PDGFRA,VEGFA,NRP2,PTCH1,SMO,TRIM33,MYH9,TEK,STAT3,AMER1,PTPRD,FLT1,MLLT3,DMD,BCOR,CDK1,SPTAN1	19
Gastrointestinal Disease, Hepatic System Disease, Organismal Injury and Abnormalities	liver cirrhosis	Primary liver cirrhosis	0.000105					TGFA,PDGFRB,CCL28,DLG1,PTCH1,HLA-DQB1,JAG1,HMGCR,TGFB2,CTGF,NQO1,PPARD,F2R,FN1,LDLR,TXLNA,IL7R,TNFSF10,FRZB,HGF,ABCC3	21
Cardiovascular Disease, Developmental Disorder	congenital anomaly of cardiovascular system	Congenital anomaly of cardiovascular system	0.000107					CDH2,CCBE1,SARS,PTCH1,DSP,HMGCR,THRA,CHD7,SH3PXD2B,HRH1,TUBA1C,DNAH11,TKT,TUBA1A,ANKRD1,DLC1,SPAG1,ENO2,FLT1,EDN1,ANGPT1,TPM1,PTGS1,KDR,VEGFA,JAG1,TLL1,TGFB2,ENG,MAML3,NR2F2,PRKD1,IDH1,TUBD1,AKAP9,CDK13	36
Cancer, Organismal Injury and Abnormalities	advanced soft tissue sarcoma	Unresectable advanced soft tissue sarcoma	0.000107					POR,TOP2A,TUBA1A,PDGFRB,KDR,PDGFRA,FLT1,KIT,TUBA1C,TUBD1,DDR2	11
Cancer, Organismal Injury and Abnormalities	solid tumor	Relapsed solid tumor	0.00011					TYMS,IFNAR2,SMO,CHD1,TUBA1C,CD274,TEK,POR,TUBA1A,GSR,DCK,FLT1,MET,HDAC11,PTGS1,TOP2A,HDAC5,PDGFRB,IMPDH2,TNFSF11,KDR,VEGFA,AURKA,PDGFRA,TUBB,KIT,HDAC7,MAP2K2,ATIC,RARG,HGF,AXL,TUBD1,DDR2	34
Cellular Development, Cellular Growth and Proliferation	proliferation	Proliferation of lung cancer cell lines	0.000112		1.151		0.918	LOX,SMO,FOXM1,PKM,ILK,STAT3,PPARGC1A,KITLG,ITPR1,S100A10,PHLPP2,PRKCE,PIK3R3,PDGFRA,BIRC5,ZEB1,ANXA2,FGF2,ANXA1,PDGFC,PPARD,EPB41L3,RIN1,RASD1,CDCP1,RASSF1,CCND1,TNFSF10,HGF,SMARCA2,IRS1,EPHA2,ROR1,CDCA8,ITGB1,CDKN1A,MET,SIK1/SIK1B,IGFBP3,HK2,CASP2,FBXL2,PGD,ID1,SLC2A1,ARL4C,IGF2,STMN1,CDCA5,CAV1,PDP1,DUSP5,PIM1,GAPDH,DNAJB4,ECT2,AXL,FOSL1,PLK1,DDR2	60
Cancer, Organismal Injury and Abnormalities	solid tumor	Unresectable solid tumor	0.000112					TYMS,IFNAR2,LIMK1,SMO,CHD1,EPHA2,TUBA1C,CD274,ABL2,TEK,POR,TUBA1A,FLT1,MET,SIK1/SIK1B,PTGS1,TOP2A,PDGFRB,KDR,TNFSF11,VEGFA,PDGFRA,KIT,CLU,MAP2K4,MAP2K2,NTRK1,ATIC,AXL,TUBD1,HGF,DDR2	32
Cancer, Organismal Injury and Abnormalities, Reproductive System Disease	cervical cancer	Cervical cancer	0.000122					CDH2,ZNF16,MAP3K20,IFITM1,TYMS,ZEB2,FOXM1,PKM,TUBA1C,DNASE1L1,PSME3,CD274,ARHGDIB,CA9,STAT3,TUBA1A,TAGLN,MBD3,RBBP6,MKI67,ST6GALNAC4,KRT7,TOP2A,DST,VEGFA,AURKA,BIRC5,SERPINA3,ANXA2,PTGER4,FGF2,ANXA1,REST,TFPI,VCAN,CTSC,ATIC,ITGA4,RARG,TUBD1,HGF,UTRN,SPTAN1,SLC12A6,MCM7,VIM,HECW2,IER3,STAT5A,TPM1,ENO1,ANXA5,RTL8C,TRIOBP,MB21D2,GNAS,LETM1,ATF4,SUZ12,ADAMTS12,CSF1,PTGFRN,MAN1C1,MAP4,TMSB10/TMSB4X	65
Cancer, Organismal Injury and Abnormalities	malignant tumor	Stage IV malignant tumor	0.000122					EFEMP1,TYMS,IFNAR2,FDPS,LIMK1,CHD1,EPHA2,TUBA1C,CD274,ABL2,TEK,POR,TUBA1A,FN1,DCK,FLT1,MET,SIK1/SIK1B,PTGS1,TOP2A,PDGFRB,TNFSF11,KDR,VEGFA,PDGFRA,KIT,FDFT1,MAP2K4,CCND1,MAP2K2,NTRK1,ATIC,RARG,HGF,AXL,TUBD1,DDR2	37
Neurological Disease	neurological disorder	Progressive neurological disorder	0.000122					SLC52A2,FTL,TNFRSF1A,FDPS,MN1,ARHGDIB,TUBA1A,IL7R,DCK,TOP2A,KCNMA1,KDR,APOD,EZR,SERPINA3,CHRM2,RTN4,ADAMTS1,NNMT,SCN7A,HMGCR,EIF4A2,THY1,PDE4B,VIM,AREG,GCH1,PFN1,EGLN1,MAGED2,SIGMAR1,DDIT3,SLC1A3,OPTN,FOXO1,PTGS1,PDGFRB,PAK1,TOR1A,NAXE,S100A6,HIGD1A,CELF2,TUBB2B,XBP1,AXL,NEK1,PRICKLE1,MTHFD2,PFKP,TYMS,TRIB3,TUBA1C,MYH9,BRINP1,SHROOM3,ABCA8,GSR,FLT1,ZFP36L1,AK5,KCND3,FHL3,BDNF,SEMA5A,IMPDH2,PDGFRA…	109
Cancer, Hematological Disease, Immunological Disease, Organismal Injury and Abnormalities	acute lymphoblastic leukemia	Refractory acute lymphoblastic leukemia	0.000123					TOP2A,PDGFRB,IMPDH2,TYMS,PDGFRA,KIT,TUBA1C,EPHA2,ABL2,TEK,POR,TUBA1A,DCK,TUBD1,AXL,DDR2,ADORA1	17
Lipid Metabolism, Small Molecule Biochemistry, Vitamin and Mineral Metabolism	synthesis	Synthesis of cholesterol	0.000123					HMGCS1,G6PD,FDPS,ACAT2,HMGCR,FASN,SC5D,FDFT1,MSMO1,CAV1,SQLE,IDI1,DHCR24,SCD,CYP51A1,MVD,DHCR7	17
Cancer, Organismal Injury and Abnormalities, Reproductive System Disease	advanced breast cancer	Advanced breast cancer	0.000133					EFEMP1,PLAU,TYMS,FDPS,CHD1,EPHA2,TUBA1C,NQO1,CD274,TEK,POR,TUBA1A,CA9,SNAI2,SMAD3,EDN1,PTGS1,TOP2A,TNFSF11,FLNA,VEGFA,TUBB,TGFB2,FDFT1,MTUS1,ADAMTS1,CCND1,VDR,TUBD1	29
Cancer, Organismal Injury and Abnormalities	fibromatosis	Fibroma	0.000133					BCL2L11,IFNAR2,FAM20A,TUBA1C,POR,TUBA1A,COL12A1,KITLG,FLT1,PTGS1,TOP2A,PDGFRB,COL10A1,KDR,COL15A1,PDGFRA,VEGFA,TGFBR3,COL4A5,KIT,COL8A1,REST,COL5A2,CCND1,VDR,TUBD1,HGF,COL9A2,DDR2	29
Cancer, Organismal Injury and Abnormalities	cancer	Stage IIIB cancer	0.000133					TYMS,FDPS,LIMK1,CHD1,EPHA2,TUBA1C,CD274,ABL2,TEK,POR,TUBA1A,FN1,FLT1,MET,SIK1/SIK1B,TOP2A,PDGFRB,KDR,PDGFRA,VEGFA,KIT,FDFT1,MAP2K4,MAP2K2,ATIC,NTRK1,AXL,TUBD1,DDR2	29
Cell Death and Survival	cell viability	Cell viability of tumor cell lines	0.000133		1.509		0.753	CDH2,PML,POLH,FOXM1,CTGF,PKM,ILK,DYRK1A,ABL2,WWOX,ATF3,ESRRA,SNAI2,PBK,KITLG,DCK,SERPINB2,WDR1,ABCC3,RPS6KB1,PRKCE,EN1,TNFSF11,KDR,CDKN2C,BIRC5,MLH1,EPB41L2,SBF1,SERPINA3,PTK2,PPP1R12B,NFKB2,SGK1,CLU,PTK2B,PTPRG,VCAN,NUPR1,TNFSF10,HES1,BNIP3,POU2F2,PMAIP1,FBXO5,NEK7,CRH,BCL2L11,MCM7,SMARCA2,IL6R,FASN,NR1D1,PIAS1,EPHA2,KIF11,ROR1,RGS16,AREG,PIAS4,ANKRD1,FKBP5,FN1,DUSP1,IER3,ITGB1,EGLN1,MAPK7,IGFBP…	179
Cellular Development, Tissue Development	differentiation	Differentiation of epithelial tissue	0.000134		0.7		0.501	CBFB,DSP,ZEB2,PKM,EPHA2,LPIN1,FN1,BMP4,ITGB1,ZFP36L1,CDKN1A,PIP5K1A,TAGLN,IGFBP3,RND3,FOXC1,TGFA,EN1,BRCA1,ID1,VEGFA,ZEB1,KIT,FGF2,ANXA1,ING4,CSF1,VDR,AKR1C1/AKR1C2,AURKB,CDK1,PLK1	32
Cancer, Organismal Injury and Abnormalities	malignant solid tumor	Refractory malignant solid tumor	0.000134					TYMS,CHD1,EPHA2,TUBA1C,CD274,TEK,POR,TUBA1A,GSR,DCK,FLT1,MET,HDAC11,TOP2A,HDAC5,PDGFRB,IMPDH2,KDR,TNFSF11,PDGFRA,AURKA,VEGFA,KIT,HDAC7,ANXA1,CLU,NTRK1,AXL,TUBD1,DDR2	30
Cardiovascular Disease, Organismal Injury and Abnormalities, Skeletal and Muscular Disorders	acute myocardial infarction	Acute myocardial infarction	0.000135					VEGFA,THRA,HMGCR,IL6R,PTGER4,TUBA1C,PTGER2,PPARD,KCNK3,ADORA2B,POSTN,F2R,TUBA1A,IL1R1,PIM1,FLT1,EDN1,HGF,TUBD1,PTGS1,ADORA1	21
Cancer, Organismal Injury and Abnormalities, Renal and Urological Disease	chromophobe renal cancer	Chromophobe renal cell carcinoma	0.000135					TOP2A,MT1E,PEAR1,VEGFA,APOD,CAVIN1,SLIT3,SFRP1,BUB1B,RACGAP1,MYL9,IGF2,RCOR2,CENPF,POLQ,MKI67,SERPING1,PTGS1,ASNS,HSPB6,KIF14	21
Cancer, Gastrointestinal Disease, Organismal Injury and Abnormalities	gastrointestinal tract cancer	Stage II-IV gastrointestinal tract cancer	0.000135					TOP2A,PDGFRB,KDR,TYMS,PDGFRA,VEGFA,IFNAR2,CHD1,CTGF,KIT,EPHA2,TUBA1C,CD274,TEK,TUBA1A,FLT1,NTRK1,TUBD1,CYP1B1,PTGS1,DDR2	21
Cellular Movement	invasion	Invasion of epithelial cell lines	0.000136		-0.03		-0.252	CDH13,PLAU,TGFBR3,LIMK1,PLXNB1,PTGER2,POSTN,AREG,F2R,KIF2C,SNAI2,IER3,RASSF1	13
Cellular Growth and Proliferation	colony formation	Colony formation	0.000137		0.134		-0.003	IQGAP1,LOX,PLAU,THRA,SMO,SFRP1,FOXM1,PKM,FRMD6,ILK,CABLES1,ATF3,STAT3,SLFN5,PBK,CAT,CDCA7L,KITLG,DCK,EDN1,S100A10,TBX3,RPS6KB1,TRIM22,MT1X,DYNC1H1,PDGFRA,VEGFA,EZR,BIRC5,MECOM,TGFB2,ZEB1,KIT,FGF2,ANXA1,PPARD,EPB41L3,TES,RASD1,MSX2,RASSF1,CLU,TGFB1I1,CCND1,VCAN,NUPR1,PPP1R15A,TNFSF10,PRMT6,RARG,HGF,STEAP2,SALL2,BCL2L11,HMGCR,SMARCA2,IL6R,MKNK2,EPHA2,CBL,ULK1,SMAD7,ANKRD1,DLC1,LZTS2,CDKN1A,TOX,MET,…	86
Cancer, Neurological Disease, Organismal Injury and Abnormalities	brain tumor	Recurrent brain tumor	0.000139					TOP2A,TUBA1A,PDGFRB,KDR,PDGFRA,GSR,FLT1,KIT,TUBA1C,TUBD1	10
Cancer, Gastrointestinal Disease, Organismal Injury and Abnormalities	colorectal cancer	Stage III-IV colorectal cancer	0.00014					PDGFRB,KDR,TYMS,IFNAR2,PDGFRA,VEGFA,KIT,EPHA2,CD274,TEK,FLT1,NTRK1,PTGS1,DDR2	14
Cancer, Cardiovascular Disease, Organismal Injury and Abnormalities	vascular sarcoma	Vascular sarcoma	0.00014					TOP2A,PDGFRB,KDR,PDGFRA,IFNAR2,KIT,TUBA1C,ANGPTL4,POR,TUBA1A,FLT1,RARG,TUBD1,MKI67	14
Cancer, Organismal Injury and Abnormalities, Renal and Urological Disease	urothelial cancer	Urothelial cancer	0.00014					CAVIN1,SFRP1,DOT1L,SLIT3,SKA3,PKM,TUBA1C,CD274,ESRRA,POR,TUBA1A,STRN3,TSHZ3,FLT1,ZFP36L1,POLQ,TBX3,MKI67,FAT1,HSPB6,KRT7,TOP2A,TSKU,KDR,APOD,VEGFA,PDGFRA,BIRC5,MECOM,KIT,RACGAP1,MYL9,KIF2C,PI4K2A,CCND1,TUBD1,HGF,ARID1A,MGLL,CBFB,KIF23,ADM2,NLRC5,BUB1B,ATAD2,EIF4A2,NUSAP1,CCND3,CBX2,KCTD12,CDKN1A,MET,ARID5B,CASP2,FOXO1,PTGS1,KIF14,BRCA1,PDGFRB,PAK1,LIFR,E2F7,RHOA,KNL1,PTPRD,CENPF,MAML1,IDH1,AXL,SE…	70
Cellular Growth and Proliferation	colony formation	Colony formation of tumor cell lines	0.000143		-0.113		-0.192	IQGAP1,LOX,PLAU,THRA,SMO,PKM,FRMD6,ILK,CABLES1,ATF3,STAT3,SLFN5,PBK,CDCA7L,KITLG,EDN1,S100A10,TBX3,RPS6KB1,TRIM22,MT1X,DYNC1H1,VEGFA,BIRC5,MECOM,ZEB1,FGF2,ANXA1,PPARD,EPB41L3,TES,RASD1,MSX2,RASSF1,CLU,CCND1,VCAN,NUPR1,TNFSF10,PRMT6,RARG,HGF,STEAP2,SALL2,BCL2L11,SMARCA2,IL6R,EPHA2,CBL,SMAD7,ANKRD1,DLC1,CDKN1A,MET,IGFBP3,ENO1,BRCA1,ID1,LOXL4,PAK1,EDA2R,MAD2L1,CAV1,DUSP5,XBP1,PTTG1,PLK1	67
Cancer, Organismal Injury and Abnormalities	cancer of head	Cancer of head	0.000144					GAS6,AUTS2,LAMC3,SLIT3,CTGF,SETD1B,PADI1,KIF20B,NRXN3,ESRRA,TUBA1A,AMER1,HILPDA,MFHAS1,TAGLN,RBBP6,FAM171B,TOP2A,BIRC5,PTK2,PPP1R12B,SCG2,ZNF423,SFPQ,THSD4,ZMYND8,NUFIP1,PTCH1,LGALS1,SMARCA2,NR1D1,SIK2,KHDRBS3,SNX27,GCH1,GPSM2,SPAG1,SIK1/SIK1B,ARID5B,MLLT3,RASGRP3,CDH13,PLOD2,GBP2,CEP128,MICAL3,TMEM200A,ING4,CELF2,XPO5,PRKD1,CEP250,MGARP,PLAU,EXT1,ZEB2,SKA3,PSME3,GPC6,TCEAL4,NDST2,ITGBL1,SMG6,NRM…	246
Cancer, Organismal Injury and Abnormalities, Reproductive System Disease	endometrioid endometrial cancer	Uterine endometrioid carcinoma	0.000146					URB2,KIAA1217,PCDHA4,CTGF,KIF20B,AMER1,ZCCHC14,CLPX,ITPR1,RBBP6,BCAT1,FBN1,SENP5,DIO3,ATP1B2,CDK5RAP2,C6,TBC1D8B,MAPK6,GPR146,ANP32E,ABLIM3,GBF1,SGK1,ZBTB44,DENND2A,ZIK1,SLC25A46,CTH,ARHGAP20,ZMYND8,FBXO5,UFSP2,EIF4A2,SNX27,HECW2,BAIAP2L1,SPAG1,SPECC1,KBTBD6,DGKI,POP1,CEP128,LIFR,MASP1,SLC4A4,GFM1,ADAMTS12,TUBB2B,CAMSAP1,ACSL3,MINDY2,IQGAP1,SLC27A4,SKA3,PSME4,SMG6,SLFN5,WDR35,POLQ,DMD,BCOR,DHCR7,…	401
Endocrine System Development and Function, Small Molecule Biochemistry	metabolism	Metabolism of hormone	0.00015		-1.324		-1.42	CRH,DIO3,TRERF1,FGF2,SULT1B1,DIO2,IGF2,ESRRA,AKR1C3,PCSK5,PPARGC1A,BMP4,ADM,EPHX1,AKR1C1/AKR1C2,HGF,CYP1B1,CORIN	18
Cancer, Gastrointestinal Disease, Organismal Injury and Abnormalities	colorectal adenocarcinoma	Colorectal adenocarcinoma	0.000154					AUTS2,PDLIM4,URB2,PCDHA4,SETD1B,ALDOA,ILK,KIF20B,ITGA7,ESRRA,AMER1,ZCCHC14,CLPX,TXLNA,ITPR1,FAM171B,TOP2A,FBN1,ENTPD5,ATP1B2,CDK5RAP2,ASAP2,COL8A1,TBC1D8B,SMC2,MAPK6,PRSS35,ABLIM3,TARS,GBF1,RIN1,COL5A2,ZBTB44,DENND2A,C7orf26,ADM,ZNF423,NXPH3,THSD4,ARHGAP20,ZMYND8,MRGPRF,SYT1,DHX29,ADM2,DPY19L4,NR1D1,DIO2,SECISBP2,RFX3,ACBD3,HECW2,BAIAP2L1,GPSM2,CLIP1,PER1,ALDH1L2,CCDC81,SPECC1,KBTBD6,ARHGEF4,TMEM…	695
Cancer, Hematological Disease, Immunological Disease, Organismal Injury and Abnormalities	low-grade lymphoma	Low-grade lymphoma	0.000156					ASCC3,FILIP1L,SARS,ANXA6,GNB1,TUBA1C,PSME3,DYRK1A,BIRC3,PSME4,POR,NID1,LPIN1,STAT3,TNIK,TUBA1A,SHROOM3,MYOF,DCK,ITPR1,PTPRF,PACS1,BCOR,RND3,TET3,BCAT1,ADAM9,KPNA1,TOP2A,FBN1,HDAC5,IMPDH2,TNFSF11,DLG1,DST,SVEP1,TNFRSF21,ASAP2,ANXA2,PTK7,PPP1R12B,KAT6A,ABI3BP,MSX2,DNAH5,PTK2B,GYS1,ZNF423,TUBD1,TRIM55,SEMA3E,VDAC1,DSP,LRRFIP1,SMARCA2,FBN2,FASN,SECISBP2,CCNDBP1,TMEM8A,ZFP36L2,NXF1,CCND3,HECW2,GPSM2,C…	96
Cellular Movement	cell movement	Cell movement of prostate cancer cell lines	0.000159	Increased	3.062		2.839	TCAF2,IRS1,EPHA2,B4GAT1,ESRRA,SNAI1,FN1,PBK,ITGB1,MAPK7,NES,S100A11,CAPN2,PRKCE,CDH13,SH3KBP1,KDR,TLN1,ID1,VEGFA,PAK1,ANXA2,PTGER4,CAV1,GNAS,CLU,TNFSF10,PRKD1,AXL,HGF,AFAP1,NSD2	32
Cancer, Organismal Injury and Abnormalities	growth	Growth of malignant tumor	0.00016		0.046		-0.151	SFRP1,FOXM1,ILK,CD274,ULK1,STAT3,IL1R1,SMAD3,KITLG,WISP1,LZTS2,EDN1,MET,IGFBP3,DDIT3,APCDD1,SIX1,PRKCE,KDR,ID1,VEGFA,JAG1,GFRA1,BIRC5,EZR,TGFB2,KIT,ODC1,FGF2,ID3,IGF2,CAV1,PTK2B,TNFSF10,XBP1,HES1,HGF,PLK1	38
Cancer, Organismal Injury and Abnormalities	malignant solid tumor	Unresectable malignant solid tumor	0.00016					TYMS,IFNAR2,LIMK1,SMO,CHD1,EPHA2,TUBA1C,CD274,ABL2,TEK,POR,TUBA1A,FLT1,MET,SIK1/SIK1B,TOP2A,PDGFRB,KDR,TNFSF11,VEGFA,PDGFRA,KIT,CLU,MAP2K4,MAP2K2,NTRK1,ATIC,AXL,TUBD1,HGF,DDR2	31
Cancer, Organismal Injury and Abnormalities, Tumor Morphology	solid tumor	Progressive solid tumor	0.000161					TYMS,LIMK1,EPHA2,TUBA1C,CD274,ABL2,TEK,POR,TUBA1A,GSR,FLT1,MET,SIK1/SIK1B,TOP2A,PDGFRB,KDR,TNFSF11,VEGFA,PDGFRA,KIT,CLU,MAP2K4,MAP2K2,CYP51A1,NTRK1,ATIC,RARG,AXL,TUBD1,DDR2	30
Cancer, Gastrointestinal Disease, Organismal Injury and Abnormalities	gastroesophageal adenocarcinoma	Gastroesophageal adenocarcinoma	0.000163					AUTS2,LAMC3,MAP3K20,KIAA1217,SLIT3,PCDHA4,NRXN3,TUBA1A,SNAI2,TSHZ3,GBP3,ITPR1,RBBP6,TOP2A,KCNMA1,FBN1,NDUFS7,CDK5RAP2,COL8A1,C6,MAML3,KAT6A,EPB41L3,RIN1,DNAH5,FBXO32,RASGRF2,ZNF423,UBE2C,CBS/CBSL,SPINDOC,THSD4,ARHGAP20,MSRB3,FLNB,PTCH1,MCM7,SMARCA2,TFPI2,SIK2,DIO2,TGFBI,EXTL3,SPAG1,ZNF598,MDGA1,ARID5B,MLLT3,SERPINH1,IGHMBP2,BBS12,TGFBR3,C7orf43,TRIOBP,MYRIP,HMGB2,LIN7A,CEP250,ZBTB7A,PRICKLE1,EXT1…	260
Cell Cycle	prometaphase	Delay in initiation of prometaphase	0.000165					KLHL21,BIRC5,BUB1B,RACGAP1,ECT2,MAD2L1	6
Cardiovascular System Development and Function, Cellular Development, Cellular Function and Maintenance, Cellular Growth and Proliferation, Embryonic Development, Hematological System Development and Function, Lymphoid Tissue Structure and Development, Organ Development, Organismal Development, Tissue Development	proliferation	Proliferation of lymphatic endothelial cells	0.000165		0.946		0.789	KDR,VEGFA,EDN1,FGF2,HGF,TEK	6
Cancer, Gastrointestinal Disease, Organismal Injury and Abnormalities	colon adenocarcinoma	Colon adenocarcinoma	0.000169					AUTS2,PDLIM4,URB2,PCDHA4,SETD1B,ALDOA,ILK,KIF20B,ITGA7,ESRRA,AMER1,ZCCHC14,CLPX,TXLNA,ITPR1,FAM171B,TOP2A,FBN1,ENTPD5,ATP1B2,CDK5RAP2,ASAP2,COL8A1,TBC1D8B,SMC2,PRSS35,ABLIM3,TARS,GBF1,RIN1,COL5A2,ZBTB44,DENND2A,C7orf26,ADM,ZNF423,NXPH3,THSD4,ARHGAP20,ZMYND8,MRGPRF,SYT1,DHX29,ADM2,DPY19L4,NR1D1,DIO2,SECISBP2,RFX3,ACBD3,HECW2,BAIAP2L1,CLIP1,PER1,ALDH1L2,CCDC81,SPECC1,KBTBD6,ARHGEF4,TMEM41B,CDH13,SL…	671
Cancer, Endocrine System Disorders, Gastrointestinal Disease, Organismal Injury and Abnormalities	pancreatic endocrine tumor	Advanced pancreatic endocrine tumor	0.000173					PDGFRB,KDR,TYMS,PDGFRA,FLT1,MET,KIT,AXL,TEK	9
Cancer, Endocrine System Disorders, Organismal Injury and Abnormalities	metastatic papillary thyroid cancer	Metastatic papillary thyroid carcinoma	0.000173					PDGFRB,KDR,TNFSF11,PDGFRA,FLT1,MET,KIT,ABCC3,S100A11	9
Cancer, Organismal Injury and Abnormalities, Tumor Morphology	metastatic gastrointestinal stromal tumor	Progressive metastatic gastrointestinal stromal tumor	0.000173					PDGFRB,KDR,PDGFRA,FLT1,KIT,NTRK1,EPHA2,DDR2,TEK	9
Cancer, Endocrine System Disorders, Gastrointestinal Disease, Organismal Injury and Abnormalities, Tumor Morphology	metastatic neuroendocrine tumor of pancreatic origin	Progressive metastatic neuroendocrine tumor of pancreatic origin	0.000173					PDGFRB,KDR,TYMS,PDGFRA,FLT1,MET,KIT,AXL,TEK	9
Cancer, Gastrointestinal Disease, Organismal Injury and Abnormalities	colorectal adenocarcinoma	Unresectable colorectal adenocarcinoma	0.000173					PDGFRB,KDR,TYMS,VEGFA,PDGFRA,FLT1,MAP2K2,KIT,CD274	9
Cell Death and Survival	apoptosis	Apoptosis of squamous cell carcinoma cell lines	0.000175		-1.58		-1.46	PML,ID1,AURKA,BIRC5,FASN,THY1,MTUS1,WWOX,STAT3,FN1,CLU,CCND1,FBXO31,TNFSF10,DDIT3,SPECC1,HGF,FBXO5,PLK1	19
Cancer, Hematological Disease, Immunological Disease, Organismal Injury and Abnormalities	gene rearrangement positive acute lymphoblastic leukemia	Gene rearrangement positive acute lymphoblastic leukemia	0.000175					TOP2A,PDGFRB,IMPDH2,TYMS,PDGFRA,LGALS1,KIT,TUBA1C,EPHA2,ABL2,TEK,ANXA1,POR,TUBA1A,DCK,TUBD1,AXL,DDR2,ADORA1	19
Cancer, Organismal Injury and Abnormalities	epithelial cancer	Stage II epithelial cancer	0.000175					TOP2A,PDGFRB,KDR,TYMS,PDGFRA,VEGFA,CHD1,KIT,ANXA2,TUBA1C,CD274,PTGER2,POR,TUBA1A,FLT1,MET,ATIC,TUBD1,PTGS1	19
Cancer, Organismal Injury and Abnormalities	solid tumor	Solid tumor	0.000179		-0.095		-0.191	ANXA6,PCDHA4,SETD1B,KIF20B,ESRRA,ZCCHC14,SNAI2,RASL11B,RAP2A,ST6GALNAC4,TOP2A,ENTPD5,AMFR,SERPINA3,COL8A1,PQLC2,SYNGR2,GBF1,RIN1,ADM,SLC25A46,THSD4,POU2F2,ZMYND8,PMAIP1,COX11,WDR91,MRGPRF,SYT1,ADM2,TPM4,NR1D1,RFX3,DHRS3,WFDC3,COX10,CLIP1,NANOS1,ARHGEF4,ENO1,S100A11,CDH13,SHCBP1,ZNRF2,REPS1,LIFR,TRIOBP,MASP1,PPFIA3,MGARP,TK1,NT5DC2,LAYN,ZNF30,SKA3,MYEF2,CABLES1,ABHD17A,TNIK,ADCY3,NRM,RNF31,SH3BGRL…	1656
Cancer, Organismal Injury and Abnormalities	malignant solid tumor	Relapsed malignant solid tumor	0.000185					TYMS,IFNAR2,SMO,CHD1,TUBA1C,CD274,TEK,POR,TUBA1A,GSR,DCK,FLT1,MET,HDAC11,PTGS1,TOP2A,HDAC5,PDGFRB,IMPDH2,TNFSF11,KDR,VEGFA,AURKA,PDGFRA,TUBB,KIT,HDAC7,MAP2K2,ATIC,RARG,HGF,AXL,TUBD1	33
Developmental Disorder, Hereditary Disorder, Organismal Injury and Abnormalities, Skeletal and Muscular Disorders	dystrophy	Dystrophy of muscle	0.000185					LOX,SAMHD1,BNIP3L,TPM4,B4GAT1,ITGA7,TGFBI,CCND3,TUBA1A,F2R,COL12A1,TNNT3,FN1,ITGB1,DDX5,SERPINH1,SGCD,DMD,S100A11,PLCB1,SGCB,PLOD2,ASPN,HLA-DQB1,JAG1,TGFBR3,POGLUT1,ENG,OXCT1,MBNL1,COL5A2,LOXL2,CAV2,KDELR2,CELF2,RASSF1,PFN2,UTRN	38
Cancer, Hematological Disease, Immunological Disease, Organismal Injury and Abnormalities	multiple myeloma	Multiple myeloma	0.000187					PDCD1LG2,TYMS,FDPS,CHD1,SMO,TUBA1C,CD274,BIRC3,POR,TUBA1A,STRN3,GSR,DCK,FLT1,BDNF,MKI67,RPS6KB1,TOP2A,IMPDH2,TNFSF11,KDR,CDKN2C,VEGFA,AURKA,PDGFRA,FLNA,BIRC5,KIT,FGF2,OSMR,KIF2C,TFPI,TRIM7,CCND1,HGF,TUBD1,ARID1A,MGLL,IFNAR2,IL6R,AXIN1,IFIT2,VIM,SIGMAR1,NDC80,PTGS1,ANXA5,MAGED1,FDFT1,USP10,IGF2,XBP1,IDH1,NSD2	54
Cancer, Endocrine System Disorders, Organismal Injury and Abnormalities	malignant neuroendocrine neoplasm	Malignant neuroendocrine neoplasm	0.000191					TYMS,IFNAR2,ADM2,CHD3,CHD1,DOT1L,AXIN1,CKB,TUBA1C,CBL,CD274,CABLES1,TEK,ESRRA,POR,TUBA1A,ENO2,FLT1,MET,TBX3,BCOR,MKI67,FAT1,KRT7,TOP2A,KCNMA1,PDGFRB,KDR,PDGFRA,GBP2,TRIM35,KIT,ODC1,PDK4,IGF2,CDCA5,GMPPA,ING4,GNAS,MAP2K2,NTRK1,ATIC,FAP,AXL,TUBD1,ARID1A,MGLL,DDR2	48
Cancer, Hematological Disease, Immunological Disease, Organismal Injury and Abnormalities	lymphocytic cancer	Relapsed lymphocytic cancer	0.000191					TYMS,IFNAR2,CHD1,EPHA2,TUBA1C,CD274,BIRC3,ABL2,TEK,POR,TUBA1A,GSR,DCK,HDAC11,TOP2A,HDAC5,PDGFRB,IMPDH2,TNFSF11,PDGFRA,AURKA,KIT,HDAC7,ANXA1,AXL,TUBD1,DDR2,ADORA1	28
Cancer, Organismal Injury and Abnormalities	RAS mutation positive malignant solid tumor	Metastatic RAS mutation positive malignant solid tumor	0.000192					PDGFRB,KDR,TYMS,PDGFRA,VEGFA,KIT,TUBA1C,EPHA2,TEK,TUBA1A,FLT1,MAP2K2,NTRK1,TUBD1,DDR2	15
Cancer, Organismal Injury and Abnormalities, Renal and Urological Disease	renal clear cell cancer	Metastatic renal clear cell adenocarcinoma	0.000192					PDGFRB,KDR,IFNAR2,SCD,PDGFRA,VEGFA,FLT1,MET,KIT,AXL,CD274,TEK	12
Cancer, Gastrointestinal Disease, Organismal Injury and Abnormalities	stomach tumor	Stomach tumor	0.000193					AUTS2,LAMC3,MAP3K20,KIAA1217,PCDHA4,NRXN3,TUBA1A,BCL10,SNAI2,GBP3,ITPR1,TOP2A,KCNMA1,FBN1,DAPK1,NDUFS7,CDK5RAP2,BIRC5,C6,PTK2,EPB41L3,RIN1,DNAH5,FBXO32,RASGRF2,ZNF423,UBE2C,CBS/CBSL,THSD4,ARHGAP20,MSRB3,FLNB,PTCH1,MCM7,HMGCR,SMARCA2,TFPI2,SIK2,TGFBI,EXTL3,ZNF598,MDGA1,ARID5B,MLLT3,SERPINH1,IGHMBP2,CTNNA1,BBS12,TGFBR3,SIAH1,TRIOBP,HMGB2,LIN7A,ZBTB7A,PRICKLE1,PLAU,EXT1,PSME4,MYH9,STAT3,MEGF9,SPOCD1…	243
Tox Functions for My Projects->roy-ecm->ca_logfc
Categories	Functions	Diseases or Functions Annotation	p-Value	Predicted Activation State	Activation z-score	Notes	Bias-corrected z-score	Molecules	# Molecules
Liver Hyperplasia/Hyperproliferation	cancer	Liver cancer	3.37e-09					AUTS2,URB2,KIAA1217,PCDHA4,SMURF2,SETD1B,KIF20B,ITGA7,ESRRA,ARGLU1,AMER1,SNAI2,CALU,USP31,ITPR1,KIAA1671,RBBP6,BCDIN3D,FAM171B,ST6GALNAC4,BCAT1,TOP2A,FBN1,TNFSF11,AMFR,ASAP2,DERL3,TBC1D8B,MAPK6,LRRN4CL,ABLIM3,ANP32E,COL5A2,ZC3H10,SGK1,DENND2A,SCG2,ZNF423,SFPQ,SLC25A46,ARHGAP20,POU2F2,PMAIP1,MSRB3,ZMYND8,UFSP2,TTLL6,DNAJA1,DEPDC1,DPY19L4,NR1D1,SIK2,ACBD3,HECW2,SNX27,GPSM2,CLIP1,PFN1,SPAG1,PER1,EGL…	720
Hepatocellular Carcinoma, Liver Hyperplasia/Hyperproliferation	hepatocellular carcinoma	Hepatocellular carcinoma	4.02e-09					AUTS2,DCLK1,PML,FTL,THRA,SFRP1,PKM,CD274,TUBA1A,SNAI2,CALU,NCAPG,VMP1,MKI67,TOP2A,ARHGAP10,KDR,RTN4,HHIP,ADAMTS1,CDK5RAP3,COL5A2,VCAN,NUPR1,UBE2C,AKR1C1/AKR1C2,NNMT,KLF13,KIF23,BCL2L11,HMGCR,IRS1,NUSAP1,EPHA2,CLIC1,VIM,AREG,GCH1,CBX2,TPI1,SQLE,FN1,PFN1,DLC1,ITGB1,IGFBP3,ENO1,LAMA4,TPX2,PTGS1,PDGFRB,COL10A1,ID1,PAK1,TXNRD1,GBP2,LIFR,PITPNM1,E2F7,IGF2,CENPF,CD109,CSF1,SRRT,CACNA1G,CCNA2,IDH1,SLC25A…	161
Liver Hyperplasia/Hyperproliferation	liver carcinoma	Liver carcinoma	7.33e-09					AUTS2,URB2,KIAA1217,PCDHA4,SMURF2,SETD1B,KIF20B,ITGA7,ESRRA,ARGLU1,AMER1,SNAI2,CALU,USP31,ITPR1,KIAA1671,RBBP6,BCDIN3D,FAM171B,ST6GALNAC4,BCAT1,TOP2A,FBN1,TNFSF11,AMFR,ASAP2,DERL3,TBC1D8B,MAPK6,LRRN4CL,ABLIM3,ANP32E,COL5A2,ZC3H10,SGK1,DENND2A,SCG2,ZNF423,SFPQ,SLC25A46,ARHGAP20,POU2F2,PMAIP1,MSRB3,ZMYND8,UFSP2,TTLL6,DNAJA1,DEPDC1,DPY19L4,NR1D1,SIK2,ACBD3,HECW2,SNX27,GPSM2,CLIP1,PFN1,SPAG1,PER1,EGL…	704
Liver Hyperplasia/Hyperproliferation	liver tumor	Liver tumor	9.63e-07					AUTS2,KIAA1217,PCDHA4,SETD1B,KIF20B,ESRRA,SNAI2,RASL11B,USP31,RAP2A,ST6GALNAC4,TOP2A,ERMN,AMFR,ASAP2,SERPINA3,COL8A1,PQLC2,CSRNP2,LRRN4CL,SYNGR2,ABLIM3,GBF1,COL5A2,ZC3H10,DENND2A,SLC25A46,THSD4,POU2F2,PMAIP1,ZMYND8,COX11,MRGPRF,SYT1,DHX29,POC1A,TPM4,DEPDC1,NR1D1,DHRS3,ACBD3,ZNF791,HECW2,CLIP1,PFN1,PER1,NANOS1,ENO1,ARHGEF4,S100A11,CDH13,ANKRD10,ZNRF2,REPS1,DGKI,LIFR,MASP1,TRIOBP,ACSL3,PPFIA3,MGARP…	1129
Hepatocellular Carcinoma, Liver Hyperplasia/Hyperproliferation	advanced hepatocellular carcinoma	Advanced hepatocellular carcinoma	4.31e-06					TOP2A,PDGFRB,KDR,TYMS,VEGFA,KIT,CD274,TEK,POR,FLT1,MET,CDKN3,AXL	13
Hepatocellular Carcinoma, Liver Hyperplasia/Hyperproliferation	metastatic hepatocellular carcinoma	Metastatic hepatocellular carcinoma	8.68e-06					POR,TOP2A,PDGFRB,KDR,TYMS,VEGFA,FLT1,KIT,CD274	9
Hepatocellular Carcinoma, Liver Hyperplasia/Hyperproliferation	hepatocellular carcinoma	Child-Pugh class A hepatocellular carcinoma	1.65e-05					PDGFRB,KDR,VEGFA,TYMS,HMGCR,FLT1,KIT,CD274	8
Liver Cirrhosis	cirrhosis	Cirrhosis of liver	3.21e-05					PTCH1,IFNAR2,HMGCR,CTGF,HRH1,NQO1,F2R,PNPLA3,FN1,LDLR,STRN3,TXLNA,IL7R,NT5E,ABCC3,TGFA,PDGFRB,CCL28,IMPDH2,ARHGAP10,DLG1,HLA-DQB1,JAG1,TGFB2,GBP2,CHRM2,PPARD,RASSF1,TRAM2,TNFSF10,XBP1,FRZB,HGF,GCLM,MGLL	35
Hepatocellular Carcinoma, Liver Hyperplasia/Hyperproliferation	hepatocellular carcinoma	Locally advanced hepatocellular carcinoma	4.33e-05					POR,TOP2A,PDGFRB,KDR,VEGFA,FLT1,KIT,CD274	8
Hepatocellular Carcinoma, Liver Hyperplasia/Hyperproliferation	metastatic hepatocellular carcinoma	Child-Pugh class A metastatic hepatocellular carcinoma	8.62e-05					PDGFRB,KDR,VEGFA,TYMS,FLT1,KIT,CD274	7
Liver Hyperplasia/Hyperproliferation	liver metastasis	Progressive liver metastasis	9.87e-05					POR,TOP2A,PDGFRB,KDR,PDGFRA,TYMS,FLT1,KIT	8
Liver Cirrhosis	liver cirrhosis	Primary liver cirrhosis	0.000105					TGFA,PDGFRB,CCL28,DLG1,PTCH1,HLA-DQB1,JAG1,HMGCR,TGFB2,CTGF,NQO1,PPARD,F2R,FN1,LDLR,TXLNA,IL7R,TNFSF10,FRZB,HGF,ABCC3	21
Cardiac Infarction	acute myocardial infarction	Acute myocardial infarction	0.000135					VEGFA,THRA,HMGCR,IL6R,PTGER4,TUBA1C,PTGER2,PPARD,KCNK3,ADORA2B,POSTN,F2R,TUBA1A,IL1R1,PIM1,FLT1,EDN1,HGF,TUBD1,PTGS1,ADORA1	21
Hepatocellular Carcinoma, Liver Hyperplasia/Hyperproliferation	hepatocellular carcinoma	BCLC stage C hepatocellular carcinoma	0.000208					POR,TOP2A,PDGFRB,KDR,TYMS,FLT1,KIT	7
Liver Cirrhosis	cirrhosis	Cirrhosis	0.000216					TNFRSF1A,PTCH1,IFNAR2,HMGCR,CTGF,HRH1,NQO1,PDE4B,F2R,PNPLA3,FN1,PDE4C,LDLR,STRN3,TXLNA,IL7R,NT5E,ABCC3,TGFA,TOP2A,PDGFRB,CCL28,UTP4,IMPDH2,ARHGAP10,DLG1,HLA-DQB1,JAG1,TGFB2,GBP2,CHRM2,PPARD,RASSF1,TRAM2,CSF1,TNFSF10,XBP1,FRZB,HGF,GCLM,MGLL	41
Liver Cirrhosis	primary biliary cirrhosis	Primary biliary cirrhosis	0.000253					TGFA,PDGFRB,CCL28,DLG1,PTCH1,HLA-DQB1,JAG1,HMGCR,TGFB2,CTGF,NQO1,PPARD,F2R,LDLR,TXLNA,IL7R,TNFSF10,FRZB,HGF,ABCC3	20
Liver Inflammation/Hepatitis	acute hepatitis	Acute hepatitis	0.000576					PDE4C,IMPDH2,IL1R1,TNFRSF1A,IFNAR2,CSF1,PDE4B,HGF,CD274,ADORA1	10
Hepatocellular Carcinoma, Liver Hyperplasia/Hyperproliferation	hepatocellular carcinoma	Unresectable hepatocellular carcinoma	0.000666					POR,TOP2A,PDGFRB,KDR,VEGFA,FLT1,KIT,CD274	8
Hepatocellular Carcinoma, Liver Hyperplasia/Hyperproliferation	hepatocellular carcinoma	BCLC stage B hepatocellular carcinoma	0.000958					POR,TOP2A,PDGFRB,KDR,FLT1,KIT	6
Congenital Heart Anomaly	congenital heart disease	Congenital heart disease	0.0018					PTCH1,DSP,THRA,HMGCR,CHD7,SH3PXD2B,HRH1,TUBA1C,TKT,TUBA1A,ANKRD1,DLC1,ENO2,FLT1,EDN1,TPM1,PTGS1,JAG1,TLL1,MAML3,NR2F2,PRKD1,TUBD1,AKAP9,CDK13	25
Hepatocellular Carcinoma, Liver Hyperplasia/Hyperproliferation	advanced hepatocellular carcinoma	Child-Pugh class B advanced hepatocellular carcinoma	0.00209					PDGFRB,KDR,TYMS,FLT1,KIT	5
Hepatocellular Carcinoma, Liver Hyperplasia/Hyperproliferation	hepatocellular carcinoma	Inoperable hepatocellular carcinoma	0.00209					PDGFRB,KDR,FLT1,MET,KIT	5
Liver Hyperplasia/Hyperproliferation	liver metastasis	Liver metastasis	0.0025					POR,TOP2A,PDGFRB,PLAU,KDR,TYMS,PDGFRA,VEGFA,FLT1,KIT	10
Renal Proliferation	cell proliferation	Cell proliferation of kidney cell lines	0.00262		1.754		1.704	PPM1A,VDAC1,PTCH1,FBN2,CABLES1,OXTR,BAIAP2L1,STAT3,COMMD5,DLC1,CDKN1A,UNC5B,ESM1,FOXO1,TMEFF2,DAPK1,AURKA,BIRC5,TXNRD1,SAT1,RNF144B,DLGAP5,RHOA,CDCP1,CAV2,RASSF1,HGF,STEAP2,DDR2,PLK1,ARNTL2	31
Cardiac Infarction	myocardial infarction	Myocardial infarction	0.00307					HMGCR,THRA,IL6R,TUBA1C,KCNK3,TUBA1A,CA9,F2R,IL1R1,FLT1,EDN1,PTGS1,VEGFA,PTGER4,PTGER2,POSTN,PPARD,ADORA2B,TNFSF4,CLU,PIM1,VDR,HGF,TUBD1,GCLM,ADORA1	26
Renal Necrosis/Cell Death	cell death	Cell death of kidney cells	0.0037		0.93		0.752	PPM1A,TNFRSF1A,BNIP3L,TRIB3,CTGF,CABLES1,BIRC3,STAT3,PPP1R10,AMER1,BCL10,RNF31,UNC5B,ITPR1,EMP2,PLA2G4A,GAS7,BIRC5,MELK,PPARD,RASSF1,TGFB1I1,PPP1R15A,TNFSF10,BNIP3,HGF,PMAIP1,COX11,VDAC1,BCL2L11,PTCH1,IRS1,PIAS1,PEA15,AREG,IER3,NOL3,ITGB1,CDKN1A,IGFBP3,HK2,CASP2,FOXO1,TMEFF2,PLCB1,BRCA1,FDFT1,SIAH1,IPPK,NAMPT,PRMT2,MAP2K4,GAPDH,RAD51	54
Renal Necrosis/Cell Death	cell death	Cell death of kidney cell lines	0.004		0.826		0.646	PPM1A,TNFRSF1A,BNIP3L,TRIB3,CABLES1,BIRC3,STAT3,PPP1R10,AMER1,BCL10,RNF31,UNC5B,ITPR1,EMP2,PLA2G4A,GAS7,BIRC5,MELK,PPARD,RASSF1,TGFB1I1,PPP1R15A,TNFSF10,BNIP3,HGF,PMAIP1,COX11,VDAC1,BCL2L11,PTCH1,IRS1,PIAS1,PEA15,AREG,IER3,NOL3,ITGB1,CDKN1A,IGFBP3,HK2,CASP2,FOXO1,TMEFF2,PLCB1,BRCA1,FDFT1,SIAH1,IPPK,NAMPT,PRMT2,MAP2K4,GAPDH,RAD51	53
Hepatocellular Carcinoma, Liver Hyperplasia/Hyperproliferation	childhood type hepatocellular carcinoma	Childhood type hepatocellular carcinoma	0.004					POR,TOP2A,TUBA1A,PDGFRB,KDR,TYMS,FLT1,MET,KIT,TUBA1C,TUBD1	11
Cardiac Arteriopathy	coronary artery disease	Coronary artery disease	0.0041					ZMYM2,ACAT2,HMGCR,IRS1,FRMD4A,PKM,PARVA,PDE4B,TUBA1C,WWOX,TKT,TUBA1A,CA9,F2R,LDLR,PDE4C,SMG6,IL1R1,AGPAT5,SMAD3,FLT1,EDN1,C8orf34,CORO2A,KALRN,PTGS1,CDH13,KDR,VEGFA,GRIA1,GBE1,MECOM,PTGER4,PTGER2,ADORA2B,PCSK9,COL5A2,CDCP1,MTHFD1L,ZNF274,VDR,TUBD1,ADORA1,MEF2A,NNMT	45
Liver Hyperplasia/Hyperproliferation	liver metastasis	Symptomatic stage iodine-refractory liver metastasis	0.00417					PDGFRB,KDR,PDGFRA,FLT1,KIT	5
Liver Hyperplasia/Hyperproliferation	hepatoblastoma	Hepatoblastoma	0.00702					POR,TOP2A,TUBA1A,PDGFRB,KDR,TYMS,FLT1,MN1,KIT,TUBA1C,TUBD1,ARID1A	12
Hepatocellular Carcinoma, Liver Hyperplasia/Hyperproliferation	advanced hepatocellular carcinoma	BCLC stage B advanced hepatocellular carcinoma	0.0095					PDGFRB,KDR,FLT1,KIT	4
Hepatocellular Carcinoma, Liver Hyperplasia/Hyperproliferation	primary hepatocellular carcinoma	BCLC stage B primary hepatocellular carcinoma	0.0095					PDGFRB,KDR,FLT1,KIT	4
Hepatocellular Carcinoma, Liver Hyperplasia/Hyperproliferation	advanced hepatocellular carcinoma	BCLC stage C advanced hepatocellular carcinoma	0.0095					PDGFRB,KDR,FLT1,KIT	4
Hepatocellular Carcinoma, Liver Hyperplasia/Hyperproliferation	primary hepatocellular carcinoma	BCLC stage C primary hepatocellular carcinoma	0.0095					PDGFRB,KDR,FLT1,KIT	4
Hepatocellular Carcinoma, Liver Hyperplasia/Hyperproliferation	primary hepatocellular carcinoma	Child-Pugh class A primary hepatocellular carcinoma	0.0095					PDGFRB,KDR,FLT1,KIT	4
Liver Damage, Liver Inflammation/Hepatitis	chronic hepatitis C virus genotype 4	Chronic hepatitis C virus genotype 4	0.0095					POR,IMPDH2,IFNAR2,VDR	4
Liver Hyperplasia/Hyperproliferation	liver adenoma	Hepatocellular adenoma	0.0095					STAT3,GLUL,GNAS,CYP1B1	4
Hepatocellular Carcinoma, Liver Hyperplasia/Hyperproliferation	hepatocellular carcinoma	Local hepatocellular carcinoma	0.0095					PDGFRB,KDR,FLT1,KIT	4
Liver Hyperplasia/Hyperproliferation	liver metastasis	Inoperable liver metastasis	0.00988					POR,TOP2A,TYMS	3
Kidney Failure	chronic renal failure	Chronic renal failure	0.0123					IMPDH2,VEGFA,IFNAR2,GRIA1,FDPS,HMGCR,SMURF2,PDE4B,MYH9,F2R,TFPI,PDE4C,CDKN1A,ADM,CYP51A1,VDR,PTGS1,ADORA1	18
Pulmonary Hypertension	pulmonary hypertensive arterial disease	Pulmonary hypertensive arterial disease	0.0128					PPARD,KCNK3,PDGFRB,CAV1,PDGFRA,PIM1,FLT1,EDN1,KIT,ENG,DDR2	11
Renal Inflammation, Renal Nephritis	nephritis	Nephritis	0.0142					TOP2A,IMPDH2,TNFRSF1A,TYMS,SMURF2,HRH1,COL4A5,PDE4B,CHRM2,MYH9,PDE4C,CLU,PER1,DDIT3,VDR,HGF,PDLIM1,ASNS,PTGS1,ADORA1	20
Renal Necrosis/Cell Death	apoptosis	Apoptosis of kidney cell lines	0.0179		0.601		0.433	PPM1A,VDAC1,BCL2L11,TNFRSF1A,PTCH1,BNIP3L,TRIB3,IRS1,PIAS1,CABLES1,BIRC3,PEA15,STAT3,BCL10,IER3,RNF31,NOL3,ITGB1,CDKN1A,ITPR1,IGFBP3,CASP2,FOXO1,GAS7,TMEFF2,BRCA1,BIRC5,MELK,SIAH1,PPARD,IPPK,MAP2K4,PRMT2,PPP1R15A,TNFSF10,HGF,PMAIP1	37
Renal Inflammation, Renal Nephritis	glomerulonephritis	Glomerulonephritis	0.0196					IMPDH2,TNFRSF1A,SMURF2,HRH1,COL4A5,PDE4B,CHRM2,MYH9,PDE4C,CLU,DDIT3,VDR,HGF,PDLIM1,ASNS,PTGS1,ADORA1	17
Cardiac Arrythmia	Brugada syndrome type 9	Brugada syndrome type 9	0.0197					KCND3,LAMA4	2
Cardiac Arteriopathy	coronary slow flow syndrome	Coronary slow flow syndrome	0.0197					PTGER4,PTGER2	2
Liver Hyperplasia/Hyperproliferation	development	Development of liver tumor	0.0197					MET,CYP1B1	2
Renal Inflammation, Renal Nephritis	Goodpasture syndrome	Goodpasture syndrome	0.0197					DDIT3,ASNS	2
Cardiac Arrythmia	paroxysmal atrial fibrillation	Paroxysmal atrial fibrillation	0.0197					HMGCR,HRH1	2
Liver Hyperplasia/Hyperproliferation	liver metastasis	Resectable liver metastasis	0.0197					VEGFA,TYMS	2
Hepatocellular Carcinoma, Liver Hyperplasia/Hyperproliferation	hepatocellular carcinoma	Progressive hepatocellular carcinoma	0.0221					POR,TOP2A,MET	3
Cardiac Infarction	ST-elevation myocardial infarction	ST-elevation myocardial infarction	0.023					KCNK3,TUBA1A,IL1R1,HMGCR,PTGER4,TUBA1C,TUBD1,PTGER2,PTGS1	9
Liver Failure	failure	Failure of liver	0.0235					TOP2A,EDN1,SIGMAR1,HRH1,HGF,NBAS	6
Liver Inflammation/Hepatitis	acute alcoholic hepatitis	Acute alcoholic hepatitis	0.0262					PDE4C,IL1R1,TNFRSF1A,PDE4B,ADORA1	5
Kidney Failure	failure	Failure of kidney	0.0325					TOP2A,IMPDH2,VEGFA,IFNAR2,GRIA1,FDPS,HMGCR,SMURF2,PDE4B,STMN1,MYH9,F2R,TFPI,PDE4C,CDKN1A,ADM,EDN1,CYP51A1,VDR,PTGS1,ADORA1	21
Cardiac Arrythmia	arrhythmia	Arrhythmia	0.0343					DSP,HMGCR,THRA,HRH1,TUBA1C,ILK,KCNK3,TUBA1A,GNAI2,ANKRD1,KCND3,TPM1,LAMA4,DMD,PTGS1,SLMAP,KCNMA1,VEGFA,SCN2B,FLNA,RIMS1,CHRM2,ADORA2B,TFPI,CIT,FNIP1,TUBD1,AKAP9,ADORA1	29
Liver Hyperplasia/Hyperproliferation	hepatosplenic T-cell lymphoma	Ann Arbor stage I-IV hepatosplenic T-cell lymphoma	0.0362					POR,TOP2A,TUBA1A,TUBA1C,TUBD1	5
Liver Steatosis	hepatic steatosis	Hepatic steatosis	0.0391					IMPDH2,ARHGAP10,TNFRSF1A,IFNAR2,HMGCR,CPT1A,FASN,GBP2,PDE4B,RORA,PNPLA3,PPARGC1A,PDE4C,CAT,XBP1,ADORA1	16
Liver Inflammation/Hepatitis	acute hepatitis C	Acute hepatitis C	0.0397					IMPDH2,IFNAR2,CSF1	3
Renal Inflammation, Renal Nephritis	pyelonephritis	Pyelonephritis	0.0397					TOP2A,TYMS,PER1	3
Cardiac Pulmonary Embolism	pulmonary embolism	Pulmonary embolism	0.0402					TFPI,VEGFA,HMGCR,PTGS1	4
Cardiac Arrythmia, Tachycardia	tachycardia	Tachycardia	0.0406					KCNK3,ADORA2B,GNAI2,DSP,THRA,TPM1,LAMA4,CHRM2,ADORA1	9
Hepatocellular Carcinoma, Liver Hyperplasia/Hyperproliferation	hepatocellular carcinoma	Primary hepatocellular carcinoma	0.0482					PDGFRB,CDK5RAP3,KDR,FLT1,KIT	5
Renal Necrosis/Cell Death	cell viability	Cell viability of kidney cell lines	0.0492		-0.473		-0.628	PRKCE,BRCA1,PPM1A,CEBPD,POLH,BIRC5,ANXA5,FGF2,PTK2,DYRK1A,TFEB,CAV1,ABCC3	13
Cardiac Arrythmia	inherited primary arrhythmia syndrome	Inherited primary arrhythmia syndrome	0.0513					SLMAP,ANKRD1,DSP,KCND3,TPM1,LAMA4,AKAP9	7
Congenital Heart Anomaly	familial congenital heart disease	Familial congenital heart disease	0.0514					PTCH1,DSP,JAG1,TLL1,CHD7,SH3PXD2B,HRH1,NR2F2,TKT,DLC1,PRKD1,TPM1,AKAP9,CDK13	14
Liver Hyperplasia/Hyperproliferation	liver cholangiocarcinoma	Liver cholangiocarcinoma	0.0532					KRT7,CDH2,BRCA1,KDR,TYMS,PTCH1,MET,IDH1,FAP,ARID1A	10
Liver Hyperplasia/Hyperproliferation	inflammatory hepatocellular adenoma	Inflammatory hepatocellular adenoma	0.0535					STAT3,GNAS	2
Liver Inflammation/Hepatitis, Liver Steatosis	nonalcoholic steatohepatitis	Nonalcoholic steatohepatitis	0.062					PDE4C,ARHGAP10,TNFRSF1A,XBP1,GBP2,PDE4B,ADORA1	7
Cardiac Arrythmia, Tachycardia	ventricular tachycardia	Ventricular tachycardia	0.062					KCNK3,GNAI2,DSP,THRA,TPM1,LAMA4,CHRM2	7
Nephrosis	minimal change nephrotic syndrome	Minimal change nephrotic syndrome	0.0623					IMPDH2,CLU,VDR,CMIP,PDLIM1	5
Cardiac Inflammation	carditis	Carditis	0.0633					TUBA1A,IL1R1,TYMS,TUBA1C,TUBD1,ANXA1	6
Pulmonary Hypertension	pulmonary hypertension	Pulmonary Hypertension	0.0656					PDGFRB,PDGFRA,GRIA1,ENG,KIT,PDE4B,PPARD,KCNK3,CA9,CAV1,PDE4C,PIM1,FLT1,EDN1,DDR2	15
Kidney Failure	end stage renal disease	End stage renal disease	0.0701					IMPDH2,IFNAR2,GRIA1,FDPS,HMGCR,SMURF2,PDE4B,MYH9,F2R,PDE4C,VDR,PTGS1,ADORA1	13
Cardiac Arrythmia, Tachycardia	familial ventricular tachycardia	Familial ventricular tachycardia	0.0754					GNAI2,DSP,TPM1,LAMA4	4
Liver Cholestasis	cholestasis	Cholestasis	0.0759					AKR1C3,ACSL1,SCD,HMGCR,UGP2,SLC27A4,HGF,ABCC3,CYP27A1	9
Cardiac Dilation	dilated cardiomyopathy	Dilated cardiomyopathy	0.0773					VDAC1,DSP,THRA,TIMP4,ILK,TPI1,PDLIM3,ANKRD1,FN1,IL1R1,SLC6A8,PGK1,TPM1,SGCD,LAMA4,DMD,APLN,TOP2A,TLN1,VEGFA,SCN2B,GBP2,CHRM2,RTN4,PIM1,MGLL,AKAP9,PDE9A	28
Liver Proliferation	proliferation	Proliferation of liver cells	0.0784		-0.034		-0.126	TGFA,LGALS1,DLC1,EDN1,MET	5
Liver Damage, Liver Inflammation/Hepatitis	chronic hepatitis B	Chronic hepatitis B	0.0965					IMPDH2,RASSF1,IFNAR2,CSF1,CD274	5
Liver Inflammation/Hepatitis	alcoholic hepatitis	Severe alcoholic hepatitis	0.0973					PDE4C,TNFRSF1A,PDE4B,ADORA1	4
Liver Inflammation/Hepatitis	inflammation	Inflammation of liver	0.101					IMPDH2,ARHGAP10,TNFRSF1A,IFNAR2,HMGCR,FASN,GBP2,EPHA2,PDE4B,CD274,POR,PNPLA3,PDE4C,IL1R1,RASSF1,IL7R,CSF1,FLT1,SIGMAR1,XBP1,VDR,DDX5,HGF,ADORA1	24
Liver Damage, Liver Inflammation/Hepatitis	chronic viral hepatitis	Chronic viral hepatitis	0.104					POR,IMPDH2,RASSF1,IFNAR2,IL7R,HMGCR,CSF1,FLT1,VDR,DDX5,CD274	11
Liver Damage	damage	Damage of liver	0.106					IMPDH2,IFNAR2,HMGCR,CD274,POR,RASSF1,IL7R,CSF1,FLT1,TNFSF10,VDR,DDX5,HGF	13
Glomerular Injury	focal segmental glomerulosclerosis	Focal segmental glomerulosclerosis	0.109					IMPDH2,CLU,SMURF2,ANLN,PDLIM1,MYH9	6
Liver Hyperplasia/Hyperproliferation	hepatosplenic T-cell lymphoma	Hepatosplenic T-cell lymphoma	0.109					POR,TOP2A,TUBA1A,TYMS,TUBA1C,TUBD1	6
Liver Cholestasis	progressive familial intrahepatic cholestasis type 1	Progressive familial intrahepatic cholestasis type 1	0.117					AKR1C3,ACSL1,SCD,HMGCR,UGP2,SLC27A4,CYP27A1	7
Cardiac Arrythmia, Tachycardia	catecholaminergic polymorphic ventricular tachycardia type 1	Catecholaminergic polymorphic ventricular tachycardia type 1	0.121					DSP,TPM1,LAMA4	3
Liver Damage, Liver Inflammation/Hepatitis	chronic hepatitis C	Chronic hepatitis C	0.125					POR,IMPDH2,IFNAR2,IL7R,HMGCR,FLT1,CSF1,VDR,DDX5	9
Cardiac Arrythmia	familial arrhythmia	Familial arrhythmia	0.128					SLMAP,GNAI2,ANKRD1,FLNA,DSP,SCN2B,FNIP1,KCND3,TPM1,LAMA4,DMD,AKAP9	12
Renal Damage	injury	Injury of kidney	0.134					GPRC5B,PDE4C,CLU,HMGCR,ADM,PDE4B,ADORA1	7
Renal Inflammation, Renal Nephritis	lupus nephritis	Lupus nephritis	0.134					IMPDH2,TNFRSF1A,SMURF2,HRH1,CHRM2,PDLIM1,PTGS1	7
Pulmonary Hypertension	primary pulmonary hypertension	Primary pulmonary hypertension	0.138					KCNK3,CAV1,PIM1,EDN1,ENG	5
Cardiac Stenosis	stenosis	Stenosis of aortic valve	0.138					KDR,DSP,GRIA1,HMGCR,FLT1	5
Liver Damage, Liver Inflammation/Hepatitis	chronic hepatitis	Chronic hepatitis	0.14					POR,IMPDH2,RASSF1,IFNAR2,IL7R,HMGCR,CSF1,FLT1,VDR,DDX5,HGF,CD274	12
Cardiac Dilation	ANKRD1-related dilated cardiomyopathy	ANKRD1-related dilated cardiomyopathy	0.14					ANKRD1	1
Cardiac Inflammation	acute myocarditis	Acute myocarditis	0.14					IL1R1	1
Renal Inflammation, Renal Nephritis	acute pyelonephritis	Acute pyelonephritis	0.14					TOP2A	1
Kidney Failure	acute tubular necrosis	Acute tubular necrosis	0.14					STMN1	1
Congenital Heart Anomaly	atrial septal defect type 1	Atrial septal defect type 1	0.14					TPM1	1
Congenital Heart Anomaly	atrial septal defect type 6	Atrial septal defect type 6	0.14					TLL1	1
Renal Inflammation, Renal Nephritis	Fechtner syndrome	Autosomal dominant Fechtner syndrome	0.14					MYH9	1
Cardiac Arteriopathy	autosomal dominant coronary artery disease type 1	Autosomal dominant coronary artery disease type 1	0.14					MEF2A	1
Renal Inflammation, Renal Nephritis	epstein syndrome	Autosomal dominant epstein syndrome	0.14					MYH9	1
Cardiac Arrythmia	Brugada syndrome type 10	Brugada syndrome type 10	0.14					KCND3	1
Cardiac Necrosis/Cell Death	cell viability	Cell viability of cardiomyocytes	0.14					APOD	1
Congenital Heart Anomaly	congenital heart defects and ectodermal dysplasia	Congenital heart defects and ectodermal dysplasia	0.14					PRKD1	1
Congenital Heart Anomaly	congenital heart defects, dysmorphic facial features and intellectual developmental disorder	Congenital heart defects, dysmorphic facial features and intellectual developmental disorder	0.14					CDK13	1
Congenital Heart Anomaly	deafness, congenital heart defects, and posterior embryotoxon	Deafness, congenital heart defects, and posterior embryotoxon	0.14					JAG1	1
Hepatocellular Carcinoma, Liver Hyperplasia/Hyperproliferation	development	Development of hepatocellular carcinoma	0.14					MET	1
Cardiac Dilation	dilated cardiomyopathy 1y	Dilated cardiomyopathy 1y	0.14					TPM1	1
Cardiac Dilation	dilated cardiomyopathy type 1JJ	Dilated cardiomyopathy type 1JJ	0.14					LAMA4	1
Cardiac Dilation	dilated cardiomyopathy type 1L	Dilated cardiomyopathy type 1L	0.14					SGCD	1
Cardiac Dilation	dilated cardiomyopathy with woolly hair, keratoderma, and tooth agenesis	Dilated cardiomyopathy with woolly hair, keratoderma, and tooth agenesis	0.14					DSP	1
Cardiac Congestive Cardiac Failure, Heart Failure	congestive heart failure	End-stage congestive heart failure	0.14					ADM	1
Cardiac Arrythmia	familial arrhythmogenic right ventricular dysplasia type 8	Familial arrhythmogenic right ventricular dysplasia type 8	0.14					DSP	1
Cardiac Arrythmia	familial atrial fibrillation type 14	Familial atrial fibrillation type 14	0.14					SCN2B	1
Glomerular Injury	focal segmental glomerulosclerosis type 8	Focal segmental glomerulosclerosis type 8	0.14					ANLN	1
Congenital Heart Anomaly	Frank-Ter Haar syndrome	Frank-Ter Haar syndrome	0.14					SH3PXD2B	1
Glomerular Injury	glomerulopathy with fibronectin deposits type 2	Glomerulopathy with fibronectin deposits type 2	0.14					FN1	1
Liver Inflammation/Hepatitis	hepatitis A	Hepatitis A	0.14					CSF1	1
Increased Levels of LDH	activation	Increased activation of LDH	0.14					FOXM1	1
Liver Cirrhosis	indian childhood cirrhosis	Indian childhood cirrhosis	0.14					UTP4	1
Liver Failure	infantile liver failure syndrome type 2	Infantile liver failure syndrome type 2	0.14					NBAS	1
Glomerular Injury, Renal Damage	injury	Injury of renal glomerulus	0.14					ADM	1
Cardiac Dysfunction	left ventricular noncompaction type 9	Left ventricular noncompaction type 9	0.14					TPM1	1
Cardiac Arrythmia, Congenital Heart Anomaly	long QT syndrome 11	Long QT syndrome 11	0.14					AKAP9	1
Hepatocellular Carcinoma, Liver Hyperplasia/Hyperproliferation	MET amplification positive hepatocellular carcinoma	MET amplification positive hepatocellular carcinoma	0.14					MET	1
Liver Hyperplasia/Hyperproliferation	metastatic malignant colorectal neoplasm to the liver	Metastatic malignant colorectal neoplasm to the liver	0.14					TYMS	1
Liver Inflammation/Hepatitis	alcoholic hepatitis	Mild alcoholic hepatitis	0.14					TNFRSF1A	1
Congenital Heart Anomaly	multiple types congenital heart defects type 4	Multiple types congenital heart defects type 4	0.14					NR2F2	1
Cardiac Inflammation	mycotic endocarditis	Mycotic endocarditis	0.14					TYMS	1
Renal Necrosis/Cell Death	necroptosis	Necroptosis of kidney cell lines	0.14					TNFRSF1A	1
Nephrosis	nephronophthisis 14	Nephronophthisis 14	0.14					ZNF423	1
Nephrosis	nephrotic syndrome type 10	Nephrotic syndrome type 10	0.14					EMP2	1
Kidney Failure	nondiabetic end-stage renal disease	Nondiabetic end-stage renal disease	0.14					MYH9	1
Liver Cholestasis	obstruction	Obstruction of bile duct	0.14					HGF	1
Liver Cholestasis	obstructive jaundice	Obstructive jaundice	0.14					CAT	1
Liver Damage, Liver Inflammation/Hepatitis	chronic hepatitis B	Persistent chronic hepatitis B	0.14					CSF1	1
Liver Damage, Liver Inflammation/Hepatitis	chronic hepatitis C	Persistent chronic hepatitis C	0.14					CSF1	1
Liver Hyperplasia/Hyperproliferation	liver cholangiocarcinoma	Poorly differentiated liver cholangiocarcinoma	0.14					CDH2	1
Pulmonary Hypertension	primary pulmonary hypertension 4	Primary pulmonary hypertension 4	0.14					KCNK3	1
Cardiac Proliferation	proliferation	Proliferation of cardiac fibroblasts	0.14					WISP1	1
Liver Necrosis/Cell Death	quantity	Quantity of apoptotic hepatocytes	0.14					TNFSF10	1
Renal Dysplasia, Renal Hypoplasia	renal hypodysplasia/aplasia type 3	Renal hypodysplasia/aplasia type 3	0.14					GREB1L	1
Cardiac Damage	reperfusion injury	Reperfusion injury of myocardium	0.14					SERPING1	1
Congenital Heart Anomaly	short stature, developmental delay and congenital heart defect	Short stature, developmental delay and congenital heart defect	0.14					TKT	1
Hepatocellular Carcinoma, Liver Hyperplasia/Hyperproliferation	hepatocellular carcinoma	Stage 0 hepatocellular carcinoma	0.14					HMGCR	1
Cardiac Stenosis, Congenital Heart Anomaly	subvalvar aortic stenosis	Subvalvar aortic stenosis	0.14					DSP	1
Heart Failure	sudden infant death with dysgenesis of the testes syndrome	Sudden infant death with dysgenesis of the testes syndrome	0.14					TSPYL1	1
Cardiac Arteriopathy	susceptibility to coronary artery disease	Susceptibility to coronary artery disease	0.14					IRS1	1
Congenital Heart Anomaly	total anomalous pulmonary venous return	Total anomalous pulmonary venous return	0.14					ANKRD1	1
Renal Inflammation, Renal Nephritis	type III Alport syndrome	Type III Alport syndrome	0.14					COL4A5	1
Liver Hyperplasia/Hyperproliferation	liver cholangiocarcinoma	Well-differentiated liver cholangiocarcinoma	0.14					CDH2	1
Liver Inflammation/Hepatitis	chronic infection	Chronic infection by Hepatitis C virus genotype 1	0.147					IMPDH2,IFNAR2	2
Liver Inflammation/Hepatitis	hepatitis C	Chronic phase hepatitis C	0.147					IMPDH2,IFNAR2	2
Liver Inflammation/Hepatitis	infection	Infection by Hepatitis C virus genotype 4	0.147					IMPDH2,IFNAR2	2
Cardiac Arrythmia	longstanding persistent atrial fibrillation	Longstanding persistent atrial fibrillation	0.147					KCNK3,THRA	2
Cardiac Arrythmia	recurrent ventricular fibrillation	Recurrent ventricular fibrillation	0.147					KCNK3,THRA	2
Cardiac Arrythmia, Tachycardia	hemodynamically unstable ventricular tachycardia	Refractory hemodynamically unstable ventricular tachycardia	0.147					KCNK3,THRA	2
Cardiac Arrythmia	ventricular fibrillation	Refractory ventricular fibrillation	0.147					KCNK3,THRA	2
Liver Damage, Liver Inflammation/Hepatitis	chronic hepatitis C	Relapsed chronic hepatitis C	0.147					IMPDH2,IFNAR2	2
Liver Hyperplasia/Hyperproliferation	liver metastasis	Unresectable liver metastasis	0.147					VEGFA,TYMS	2
Glomerular Injury	glomerulosclerosis	Glomerulosclerosis	0.152					SNAI1,IMPDH2,CLU,SMURF2,ANLN,PDLIM1,MYH9	7
Pulmonary Hypertension	autosomal dominant pulmonary arterial hypertension	Autosomal dominant pulmonary arterial hypertension	0.155					KCNK3,CAV1,ENG	3
Cardiac Arrythmia	supraventricular arrhythmia	Supraventricular arrhythmia	0.165					KCNMA1,VEGFA,SCN2B,THRA,HMGCR,HRH1,TUBA1C,CHRM2,KCNK3,ADORA2B,TUBA1A,TFPI,LAMA4,TUBD1,PTGS1,ADORA1	16
Cardiac Dilation	primary dilated cardiomyopthy	Primary dilated cardiomyopthy	0.186					ANKRD1,PDLIM3,DSP,SCN2B,TPM1,ILK,SGCD,LAMA4,DMD,AKAP9	10
Cardiac Arrythmia	arrhythmia	Arrhythmia of heart ventricle	0.19					KCNK3,GNAI2,DSP,THRA,TPM1,LAMA4,CHRM2,AKAP9	8
Renal Damage	acute kidney injury	Acute kidney injury	0.191					GPRC5B,PDE4C,CLU,HMGCR,PDE4B,ADORA1	6
Cardiac Dilation	dominant dilated cardiomyopathy	Dominant dilated cardiomyopathy	0.191					ANKRD1,DSP,TPM1,SGCD,LAMA4,CHRM2	6
Cardiac Damage	cardiotoxicity	Cardiotoxicity	0.191					POR,TOP2A,TUBA1A,CAT,TUBA1C,TUBD1,ANXA1	7
Glomerular Injury, Renal Fibrosis	fibrosis	Fibrosis of kidney	0.192					SNAI1,IMPDH2,SMURF2	3
Liver Proliferation	proliferation	Proliferation of hepatocytes	0.192					TGFA,DLC1,MET	3
Renal Proliferation	proliferation	Proliferation of mesangial cells	0.192					PLAU,EDN1,IGF2	3
Cardiac Pulmonary Embolism	acute pulmonary embolism	Acute pulmonary embolism	0.201					TFPI,VEGFA	2
Renal Inflammation, Renal Nephritis	Alport syndrome	Alport syndrome	0.201					COL4A5,MYH9	2
Heart Failure	end stage heart failure	End stage heart failure	0.201					RASSF1,ADM	2
Kidney Failure, Liver Failure	hepatorenal syndrome	Hepatorenal syndrome	0.201					TOP2A,EDN1	2
Cardiac Arrythmia	permanent atrial fibrillation	Permanent atrial fibrillation	0.201					KCNK3,THRA	2
Pulmonary Hypertension	pulmonary arterial hypertension associated with congenital heart disease	Pulmonary arterial hypertension associated with congenital heart disease	0.201					CAV1,ENG	2
Hepatocellular Carcinoma, Liver Hyperplasia/Hyperproliferation	recurrent hepatocellular carcinoma	Recurrent hepatocellular carcinoma	0.201					IMPDH2,IFNAR2	2
Cardiac Arrythmia	Brugada syndrome	Brugada syndrome	0.208					SLMAP,ANKRD1,KCND3,LAMA4	4
Congenital Heart Anomaly	syndromic congenital heart disease	Syndromic congenital heart disease	0.208					SH3PXD2B,HRH1,PRKD1,CDK13	4
Hepatocellular Carcinoma, Liver Hyperplasia/Hyperproliferation	hepatitis B virus-related hepatocellular carcinoma	Hepatitis B virus-related hepatocellular carcinoma	0.21					VIM,RASSF1,TUBB,CAT,CCND1,ANXA5,ENO1,CLIC1	8
Congenital Heart Anomaly	atrial or ventricular septal defect	Atrial or ventricular septal defect	0.213					TUBA1A,TLL1,TUBA1C,TPM1,TUBD1	5
Cardiac Inflammation	pericarditis	Pericarditis	0.231					TUBA1A,TUBA1C,TUBD1	3
Congenital Heart Anomaly	single ventricle defect	Single ventricle defect	0.231					TUBA1A,TUBA1C,TUBD1	3
Liver Steatosis	nonalcoholic fatty liver disease	Nonalcoholic fatty liver disease	0.238					PPARGC1A,PNPLA3,CAT,HMGCR,CPT1A,FASN	6
Cardiac Dilation	idiopathic dilated cardiomyopathy	Idiopathic dilated cardiomyopathy	0.24					VDAC1,TPI1,THRA,PGK1,APLN	5
Liver Necrosis/Cell Death	apoptosis	Apoptosis of liver cell lines	0.257					IER3,TNFSF10	2
Cardiac Arrythmia	familial atrial fibrillation	Familial atrial fibrillation	0.257					SCN2B,LAMA4	2
Congenital Heart Anomaly	familial atrial septal defect	Familial atrial septal defect	0.257					TLL1,TPM1	2
Glomerular Injury, Kidney Failure, Renal Fibrosis	interstitial fibrosis	Interstitial fibrosis of kidney	0.257					IMPDH2,SMURF2	2
Cardiac Infarction	non-ST elevation myocardial infarction	Non-ST elevation myocardial infarction	0.257					HMGCR,PTGS1	2
Liver Fibrosis, Liver Proliferation	proliferation	Proliferation of hepatic stellate cells	0.257					LGALS1,EDN1	2
Cardiac Arrythmia, Congenital Heart Anomaly	Romano-Ward Long QT syndrome	Romano-Ward Long QT syndrome	0.257					DSP,AKAP9	2
Congenital Heart Anomaly	tetralogy of Fallot	Tetralogy of Fallot	0.257					JAG1,TPM1	2
Cardiac Inflammation	rheumatic carditis	Acute rheumatic carditis	0.261					ANXA1	1
Liver Adhesion	adhesion	Adhesion of hepatic stellate cells	0.261					CTGF	1
Renal Proliferation	growth	Arrest in growth of kidney cell lines	0.261					SAT1	1
Liver Hyperplasia/Hyperproliferation	beta-catenin activating mutation positive hepatocellular adenoma	Beta-catenin activating mutation positive hepatocellular adenoma	0.261					GLUL	1
Liver Damage, Liver Inflammation/Hepatitis	chronic hepatitis D	Chronic hepatitis D	0.261					IFNAR2	1
Liver Damage, Liver Inflammation/Hepatitis	chronic non-A, non-B hepatitis	Chronic non-A, non-B hepatitis	0.261					IFNAR2	1
Liver Inflammation/Hepatitis	hepatitis B	Chronic phase hepatitis B	0.261					IFNAR2	1
Renal Proliferation	contact growth inhibition	Contact growth inhibition of kidney cell lines	0.261					STAT3	1
Cardiac Damage, Cardiac Dilation	doxorubicin induced cardiomyopathy	Doxorubicin induced cardiomyopathy	0.261					TOP2A	1
Liver Hyperbilirubinemia	Dubin-Johnson syndrome	Dubin-Johnson syndrome	0.261					ABCC3	1
Pulmonary Hypertension	hereditary hemorrhagic telangiectasia-related pulmonary arterial hypertension	Hereditary hemorrhagic telangiectasia-related pulmonary arterial hypertension	0.261					ENG	1
Increased Levels of Creatinine	clearance	Increased clearance of creatinine	0.261					ADM	1
Decreased Levels of Albumin	uptake	Increased uptake of albumin	0.261					FLNA	1
Pulmonary Hypertension	chronic thromboembolic pulmonary hypertension	Inoperable chronic thromboembolic pulmonary hypertension	0.261					PPARD	1
Liver Fibrosis	migration	Migration of hepatic stellate cells	0.261					LGALS1	1
Congenital Heart Anomaly	non-syndromic congenital heart disease	Non-syndromic congenital heart disease	0.261					JAG1	1
Pulmonary Hypertension	primary pulmonary hypertension 3	Primary pulmonary hypertension 3	0.261					CAV1	1
Liver Regeneration	regeneration	Regeneration of liver cells	0.261					IL6R	1
Cardiac Arteriopathy	spontaneous coronary artery dissection	Spontaneous coronary artery dissection	0.261					HMGCR	1
Bradycardia, Cardiac Arrythmia	bradycardia	Symptomatic stage bradycardia	0.261					CHRM2	1
Cardiac Arrythmia	cardiac fibrillation	Cardiac fibrillation	0.268					KCNMA1,VEGFA,DSP,SCN2B,THRA,HMGCR,HRH1,TUBA1C,CHRM2,KCNK3,TUBA1A,TFPI,LAMA4,TUBD1,PTGS1,AKAP9	16
Cardiac Arrythmia	long-QT syndrome	Long-QT syndrome	0.268					DSP,CIT,RIMS1,ILK,AKAP9	5
Renal Inflammation, Renal Nephritis	membranous glomerulonephritis	Membranous glomerulonephritis	0.272					IMPDH2,CLU,PDLIM1	3
Cardiac Arrythmia	atrial fibrillation	Atrial fibrillation	0.286					KCNMA1,VEGFA,SCN2B,THRA,HMGCR,HRH1,TUBA1C,CHRM2,KCNK3,TUBA1A,TFPI,LAMA4,TUBD1,PTGS1	14
Cardiac Enlargement	ventricular hypertrophy	Ventricular hypertrophy	0.297					HMGCR,CPT1A,FOXM1,VDR,TPM1	5
Increased Levels of Alkaline Phosphatase	activation	Increased activation of alkaline phosphatase	0.306		-1.067		-1.24	TNFSF11,BMP4,JAG1,ROR2	4
Cardiac Stenosis	non-rheumatic aortic stenosis	Non-rheumatic aortic stenosis	0.312					KDR,FLT1	2
Cardiac Infarction	nonfatal myocardial infarction	Nonfatal myocardial infarction	0.312					HMGCR,PTGS1	2
Pulmonary Hypertension	primary pulmonary hypertension 1	Primary pulmonary hypertension 1	0.312					KCNK3,ENG	2
Renal Inflammation, Renal Nephritis	autoimmune glomerulonephritis	Autoimmune glomerulonephritis	0.314					IMPDH2,CLU,DDIT3,VDR,PDLIM1,ASNS	6
Cardiac Dilation	familial dilated cardiomyopathy	Familial dilated cardiomyopathy	0.323					ANKRD1,PDLIM3,DSP,TPM1,ILK,SGCD,LAMA4,DMD,CHRM2	9
Cardiac Arrythmia	ventricular fibrillation	Ventricular fibrillation	0.326					KCNK3,DSP,THRA,CHRM2,AKAP9	5
Cardiac Enlargement	hypertrophy	Hypertrophy of heart	0.327					HMGCR,CPT1A,FOXM1,EDN1,VDR,TPM1,MEF2A	7
Cardiac Arrythmia	Brugada syndrome type 1	Brugada syndrome type 1	0.354					SLMAP,ANKRD1,KCND3	3
Liver Cirrhosis	alcoholic cirrhosis	Alcoholic cirrhosis	0.365					PNPLA3	1
Glomerular Injury, Renal Necrosis/Cell Death	apoptosis	Apoptosis of mesangial cells	0.365					CTGF	1
Congenital Heart Anomaly	bicuspid aortic valve	Bicuspid aortic valve	0.365					HMGCR	1
Liver Cirrhosis	compensated cirrhosis	Compensated cirrhosis	0.365					IMPDH2	1
Glomerular Injury	effacement	Effacement of pedicels	0.365					FAT1	1
Kidney Failure	chronic kidney disease	End-stage chronic kidney disease	0.365					GRIA1	1
Kidney Failure	renal failure	End-stage renal failure	0.365					GRIA1	1
Cardiac Infarction	fatal myocardial infarction	Fatal myocardial infarction	0.365					PTGS1	1
Renal Enlargement	hypertrophy	Hypertrophy of mesangial cells	0.365					SMAD7	1
Cardiac Arrythmia	idiopathic ventricular fibrillation	Idiopathic ventricular fibrillation	0.365					DSP	1
Cardiac Arrythmia, Congenital Heart Anomaly	long QT syndrome 1	Long QT syndrome 1	0.365					DSP	1
Cardiac Arrythmia, Congenital Heart Anomaly	long QT syndrome 2	Long QT syndrome 2	0.365					AKAP9	1
Kidney Failure	acute renal failure	Severe acute renal failure	0.365					GRIA1	1
Liver Steatosis	hepatic steatosis	Severe hepatic steatosis	0.365					HMGCR	1
Liver Inflammation/Hepatitis	susceptibility to hepatitis B virus	Susceptibility to hepatitis B virus	0.365					IFNAR2	1
Liver Hyperplasia/Hyperproliferation	liver cholangiocarcinoma	Advanced liver cholangiocarcinoma	0.367					KDR,TYMS	2
Cardiac Infarction	susceptibility to myocardial infarction	Susceptibility to myocardial infarction	0.367					TNFSF4,GCLM	2
Cardiac Arrythmia	atrial flutter	Atrial flutter	0.386					KCNMA1,TUBA1A,TUBA1C,TUBD1,CHRM2	5
Cardiac Arrythmia	Wolff-Parkinson-White syndrome	Wolff-Parkinson-White syndrome	0.386					DSP,FLNA,FNIP1,LAMA4,AKAP9	5
Liver Inflammation/Hepatitis	viral hepatitis	Viral hepatitis	0.398					IMPDH2,IFNAR2,HMGCR,EPHA2,CD274,POR,RASSF1,IL7R,CSF1,FLT1,VDR,DDX5,HGF	13
Cardiac Dysfunction, Cardiac Enlargement	hypertrophy	Hypertrophy of left ventricle	0.407					CPT1A,FOXM1,VDR,TPM1	4
Nephrosis	nephrosis	Nephrosis	0.415					IMPDH2,PDE4B,PIAS1,CMIP,ANXA1,CA9,PDE4C,CLU,ZNF423,EMP2,VDR,PDLIM1,ADORA1	13
Cardiac Arrythmia, Tachycardia	paroxysmal supraventricular tachycardia	Paroxysmal supraventricular tachycardia	0.42					ADORA2B,ADORA1	2
Liver Inflammation/Hepatitis	infection	Infection by Hepatitis C virus	0.43					POR,IMPDH2,IFNAR2,IL7R,HMGCR,CSF1,FLT1,VDR,DDX5,EPHA2	10
Renal Hydronephrosis	hydronephrosis	Hydronephrosis	0.434					GFRA1,SFRP2,HGF	3
Kidney Failure	acute renal failure	Acute renal failure	0.441					TOP2A,GRIA1,EDN1,STMN1	4
Renal Inflammation, Renal Nephritis	focal glomerulonephritis	Focal glomerulonephritis	0.441					IMPDH2,VDR,HGF,PDLIM1	4
Hepatocellular Carcinoma, Liver Hyperplasia/Hyperproliferation	hepatitis C virus-related hepatocellular carcinoma	Hepatitis C virus-related hepatocellular carcinoma	0.441					VIM,TUBB,CAT,ANXA5	4
Renal Necrosis/Cell Death	cell survival	Cell survival of kidney cell lines	0.454					DYRK1A	1
Renal Inflammation, Renal Nephritis	diffuse proliferative lupus nephritis	Diffuse proliferative lupus nephritis	0.454					PDLIM1	1
Cardiac Dilation	dilated cardiomyopathy 3B	Dilated cardiomyopathy 3B	0.454					DMD	1
Liver Hyperplasia/Hyperproliferation	liver cancer	Early stage liver cancer	0.454					BIRC5	1
Liver Cirrhosis	primary biliary cirrhosis	Early stage primary biliary cirrhosis	0.454					LDLR	1
Cardiac Arteriopathy	premature coronary artery disease	Early-onset premature coronary artery disease	0.454					LDLR	1
Heart Failure	heart failure with preserved ejection fraction	Heart failure with preserved ejection fraction	0.454					PDE9A	1
Cardiac Infarction	myocardial infarction	Recurrent myocardial infarction	0.454					VDR	1
Kidney Failure	stage V chronic kidney disease	Stage V chronic kidney disease	0.454					VDR	1
Nephrosis	steroid-resistant nephrotic syndrome	Steroid-resistant nephrotic syndrome	0.454					IMPDH2	1
Cardiac Dysfunction	left ventricular dysfunction	Left ventricular dysfunction	0.499					ANKRD1,DSP,CPT1A,FOXM1,VDR,TPM1	6
Heart Failure	failure	Failure of heart	0.517					VEGFA,HMGCR,THRA,CTGF,PDE4B,ESRRA,KCNK3,CA9,PDE4C,IL1R1,RASSF1,MAP2K4,ADM,VDR,TSPYL1,KCND3,PTGS1,AKAP9,PDE9A,ADORA1	20
Renal Dysplasia	dysplasia	Dysplasia of kidney	0.518					CLU,GREB1L	2
Glomerular Injury	familial glomerulopathy	Familial glomerulopathy	0.518					FN1,ANLN	2
Liver Failure	acute liver failure	Acute liver failure	0.531					HGF	1
Liver Damage, Liver Inflammation/Hepatitis	chronic autoimmune hepatitis	Chronic autoimmune hepatitis	0.531					IMPDH2	1
Congenital Heart Anomaly	congenital heart block	Congenital heart block	0.531					EDN1	1
Cardiac Dysfunction, Heart Failure	diastolic heart failure	Diastolic heart failure	0.531					CTGF	1
Nephrosis	steroid dependent nephrotic syndrome	Steroid dependent nephrotic syndrome	0.531					IMPDH2	1
Cardiac Arrythmia	arrhythmogenic right ventricular cardiomyopathy	Arrhythmogenic right ventricular cardiomyopathy	0.547					DSP,LAMA4,DMD	3
Liver Necrosis/Cell Death	apoptosis	Apoptosis of hepatocytes	0.563					TNFSF10,MET	2
Cardiac Dysfunction	diastolic dysfunction	Diastolic dysfunction	0.563					HMGCR,CTGF	2
Cardiac Enlargement	hypertrophy	Hypertrophy of cardiac muscle	0.563					EDN1,MEF2A	2
Cardiac Dysfunction	left ventricular noncompaction	Left ventricular noncompaction	0.563					ANKRD1,TPM1	2
Liver Cirrhosis	decompensated cirrhosis of liver	Decompensated cirrhosis of liver	0.597					IMPDH2	1
Cardiac Dilation	recessive dilated cardiomyopathy	Recessive dilated cardiomyopathy	0.597					DSP	1
Congenital Heart Anomaly	Shprintzen syndrome	Shprintzen syndrome	0.597					HRH1	1
Liver Hyperplasia/Hyperproliferation	liver cholangiocarcinoma	Stage IV liver cholangiocarcinoma	0.597					KDR	1
Cardiac Arrythmia	paroxysmal familial ventricular fibrillation type 1	Paroxysmal familial ventricular fibrillation type 1	0.653					DSP	1
Heart Failure	sudden cardiac death	Sudden cardiac death	0.653					AKAP9	1
Heart Failure	acute heart failure	Acute heart failure	1					PDE4C,PDE4B	2
Heart Failure	cardiac death	Cardiac death	1					CA9,HMGCR,AKAP9,PTGS1	4
Cardiac Congestive Cardiac Failure, Heart Failure	congestive heart failure	Congestive heart failure	1					KCNK3,CA9,PDE4C,THRA,HMGCR,ADM,PDE4B	7
Liver Fibrosis	fibrosis	Fibrosis of liver	1					IMPDH2,IFNAR2,RORA	3
Liver Hyperplasia/Hyperproliferation	liver cholangiocarcinoma	Metastatic liver cholangiocarcinoma	1					TYMS	1
Regulator Effects for My Projects->roy-ecm->ca_logfc
Consistency Score	Node Total	Regulator Total	Regulators	Target Total	Target Molecules in Dataset	Disease & Function Total	Diseases & Functions	Known Regulator-Disease/Function Relationships
7.217	21	8	AREG,CTNNB1,FOXM1,FOXO1,HNF1A-AS1,LIN9,MITF,RARA	12	AURKA,BIRC5,CCNA2,CENPE,DLGAP5,KIF14,KIF20A,KIF22,KIF2C,KIFC1,NCAPD2,NCAPG	1	Alignment of chromosomes	0% (0/8)
4.389	20	3	AREG,ELAVL1,HCAR2	15	AURKB,BIRC5,CCNA2,CCNB1,CDC20,CDKN1A,CENPE,FOXM1,KIF14,KIF20A,NCAPG,NEK2,PLK1,PRC1,TOP2A	2	Alignment of chromosomes,Cytokinesis	0% (0/6)
4	7	1	HEXIM1	4	ANXA1,CCND1,LOXL2,TGFB2	2	Cell proliferation of breast cancer cell lines,Invasion of cells	0% (0/2)
3.671	27	6	ATF4,EIF2AK3,KDM8,MYBL2,OGT,STUB1	19	ASNS,AURKA,BIRC5,BUB1,CA9,CCNA2,CCND1,CDK1,CDKN1A,FGF2,FOXM1,HK2,NEK2,PCK2,PHGDH,PKM,PLK1,SLC2A1,VEGFA	2	Cell proliferation of breast cancer cell lines,Cell proliferation of carcinoma cell lines	0% (0/12)
3.051	18	4	AREG,DNMT1,HCAR2,RABL6	13	AURKB,BIRC5,CCNB1,CDC20,CDKN1A,KIF14,KIF20A,KIF23,NEK2,PLK1,PRC1,RASSF1,TOP2A	1	Cytokinesis	0% (0/4)
2.858	9	1	GNA12	6	EZR,F2R,IQGAP1,PXN,RHOA,VIM	2	Fibrogenesis,Invasion of carcinoma cell lines	0% (0/2)
1.789	25	1	SP1	20	ASNS,ATF3,CAV1,DLC1,ENG,EZR,FN1,FOSL1,FOXM1,HGF,IGF2,ITGA2,KIT,MET,PLAU,PRKCE,SMAD3,TGFB2,TXNRD1,VIM	4	Cell movement of embryonic cell lines,Cell movement of epithelial cell lines,Cell movement of lung cancer cell lines,Migration of carcinoma cell lines	0% (0/4)
1.225	9	1	EGFR	6	CAV1,CCND1,JAG1,MET,VEGFA,VIM	2	Cytostasis of tumor cell lines,Formation of focal adhesions	0% (0/2)
-1.336	16	1	EGFR	14	CAV1,CCND1,CDCP1,CTGF,IGFBP3,ITGA2,MET,PKM,PLAU,POSTN,VEGFA,VIM,ZEB1,ZEB2	1	Migration of tumor cell lines	0% (0/1)
-1.75	18	1	CTNNB1	16	AURKA,CCND1,CDH2,CDKN1A,EDN1,FN1,IRS1,MSX2,PLAU,SEMA3C,STAT3,SUZ12,VCAN,VEGFA,VIM,ZEB1	1	Cell movement of tumor cell lines	0% (0/1)
-2.667	11	1	MAPK1	9	ARHGAP11A,AURKA,BIRC5,CCND1,CDKN1A,FN1,PML,TNFSF10,VDR	1	Cell proliferation of breast cancer cell lines	0% (0/1)
-3	11	1	P38 MAPK	9	CDKN1A,CTGF,DDB2,FN1,IER3,TGFA,TNFSF10,VDR,VEGFA	1	Cell proliferation of breast cancer cell lines	0% (0/1)
-3	11	1	EGFR	9	CAV1,CTGF,FASN,ITGA2,MET,POSTN,VIM,ZEB1,ZEB2	1	Cell movement of carcinoma cell lines	0% (0/1)
-4.082	8	1	IL15	6	GAPDH,HK2,PIK3R3,PKM,SMAD7,VEGFA	1	Cell proliferation of carcinoma cell lines	0% (0/1)
-4.491	8	1	Akt	6	BIRC5,CCND1,CTGF,FOSL1,FOXO1,RASD1	1	Cell proliferation of carcinoma cell lines	0% (0/1)
-4.914	9	1	TGFB1	7	FGF2,FN1,KDR,PTPRK,RHOD,VEGFA,VIM	1	Formation of focal adhesions	0% (0/1)
-5.367	7	1	ERG	5	CDK5RAP2,CLIP1,MET,PXN,VIM	1	Formation of filaments	0% (0/1)
-6	6	1	mir-122	4	IQGAP1,MAP4,NUMBL,VIM	1	Invasion of carcinoma cell lines	0% (0/1)
-6	6	1	ESRRG	4	CDKN1A,GAPDH,HK2,PKM	1	Cell proliferation of carcinoma cell lines	0% (0/1)
-6	6	1	KDM5B	4	AURKA,DLGAP5,KIF2C,TTK	1	Alignment of chromosomes	0% (0/1)
-6	6	1	SIRT1	4	BIRC5,FN1,HMGCR,ZEB1	1	Cell proliferation of breast cancer cell lines	0% (0/1)
-6.261	7	1	CD24	5	CAV1,CDKN1A,PPP1R15A,TIMP4,TOP2A	1	Cytostasis of tumor cell lines	0% (0/1)
-6.261	7	1	ZBED6	5	ARL4C,DLGAP5,IGF2,KITLG,ZEB1	1	Cell proliferation of carcinoma cell lines	0% (0/1)
-7	6	1	TRAF2	4	AURKA,AURKB,CCNB1,PLK1	1	Cytokinesis	0% (0/1)
-7.419	23	1	HIF1A	21	AKAP12,AURKA,AXL,CA9,CAV1,CCND1,CDCP1,CDKN1A,CTGF,EDN1,FN1,IGFBP3,ITPR1,LGALS1,LOX,PDK1,PKM,RIOK3,SLC2A1,SUZ12,VEGFA	1	Migration of tumor cell lines	0% (0/1)
-7.506	5	1	Pkc(s)	3	CDKN1A,NQO1,PPP1R15A	1	Cytostasis of tumor cell lines	0% (0/1)
-7.506	5	1	FOXM1	3	AURKB,CENPE,PLK1	1	Chromosomal congression of chromosomes	0% (0/1)
-7.506	5	1	RABL6	3	AURKB,NDC80,PLK1	1	Chromosomal congression of chromosomes	0% (0/1)
-7.506	5	1	MITF	3	AURKB,KIFC1,PLK1	1	Chromosomal congression of chromosomes	0% (0/1)
-7.506	5	1	AREG	3	AURKB,KIF14,PLK1	1	Chromosomal congression of chromosomes	0% (0/1)
-7.667	11	1	GNA12	9	DDR2,EZR,F2R,IQGAP1,IRS1,PDGFRA,PXN,RHOA,VIM	1	Cell movement	0% (0/1)
-8.083	5	1	TAZ	3	CTGF,EDN1,TAGLN	1	Invasion of tumor cell lines	0% (0/1)
-9	11	1	SP1	9	CAV1,ESRRA,FN1,GNAS,HGF,NES,PRKCE,TNFSF10,VEGFA	1	Cell movement of prostate cancer cell lines	0% (0/1)
-12.522	7	1	TP73	5	BHLHE40,BIRC5,CCND3,CDKN1A,CTH	1	Cytostasis of tumor cell lines	0% (0/1)
-12.522	7	1	PRKCD	5	BIRC5,CCND1,CDKN1A,PPP1R15A,STAT3	1	Cytostasis of tumor cell lines	0% (0/1)
-14	18	1	TP53	16	AURKA,AURKB,BIRC5,CCNB1,CDC20,CDKN1A,CEP55,KIF23,NEK2,PIK3R4,PIM1,PLK1,PRC1,PRKCE,SIAH1,TOP2A	1	Cytokinesis	0% (0/1)
Networks for My Projects->roy-ecm->ca_logfc
ID	Analysis	Molecules in Network	Score	Focus Molecules	Top Diseases and Functions
1	ca_logfc	ANGEL1,ANP32E,BMP4,C3orf58,C7orf69,CKAP2L,COBLL1,CSTF2T,DDX46,FAM114A1,FRZB,JADE2,MAN2B2,MEGF9,MSANTD3,MTFMT,NEIL3,NUPR1,P3H1,PM20D2,PODNL1,POLQ,PRELID2,PRR12,SHCBP1,SHROOM3,SLC25A12,SLC6A6,ST3GAL2,THRA,TSC22D2,USP31,WDR91,ZNF737,ZSWIM6	34	35	Cancer, Connective Tissue Disorders, Developmental Disorder
2	ca_logfc	26s Proteasome,AKAP9,ASCC3,ATF6B,C7orf26,CENPE,CENPF,CHD3,CLCN7,DYRK1A,GATAD2A,GATAD2B,HMGB2,ING3,INTS6,INTS8,MBD3,MEF2A,MKI67,MORF4L1,NT5E,PCNT,PHF12,POLR1B,POLR1C,POLR2B,POLR2L,RCOR2,RCOR3,SERTAD2,TFAP4,TFEB,TPP1,TSPYL1,ZMYND8	31	34	Gene Expression, RNA Post-Transcriptional Modification, Developmental Disorder
3	ca_logfc	AFAP1,ALDH3A2,ARID5B,ATAD2,BAIAP2L1,CALU,CCND1,CDK4/6,CDK5RAP2,EMSY,ENO1,EPHA2,FAM83D,GPC6,KDELR2,KIF20B,LIMCH1,LINC00667,MACF1,MAML3,MORC4,MYH9,NOP2,PDLIM4,PFKL,RAB3A,TCF/LEF,TOR3A,TPI1,TRIP13,TUBA1B,TUBA1C,TUBB,ZBED5,ZNF423	29	33	Cellular Movement, Hematological Disease, Immunological Disease
4	ca_logfc	AEN,ANLN,ANXA2,AURK,CTNNA1,CYP26B1,EDA2R,ETV6,HDAC5,Histone h3,JMJD1C,KDM4C,KIF20A,LRRFIP1,MAGED2,NDUFB1,NDUFS3,PCDHA4,PKN1,PNO1,PRMT6,S100A10,SBF1,SEC31A,SESN2,SFRP1,SH3PXD2B,SIX1,SPATA18,STOM,TCEA3,TSHZ3,WDR1,ZBTB44,ZNF420	29	33	Cell Morphology, Digestive System Development and Function, Embryonic Development
5	ca_logfc	AREG,AURKA,AURKB,BRAT1,BRCA1,CAPN2,CCNB2,CDCA8,CHD1,CTDP1,CUL3,CYP1B1,E2F7,ECT2,ERCC4,FOXM1,Gamma tubulin,KIF14,KIF23,KIF2C,KIFC1,KLHL21,LMO4,PIAS4,PLK1,POLH,PRC1,RACGAP1,RAD51,Rb,SGO2,SPTAN1,STMN1,TACC3,TFIIH	27	32	Cell Cycle, Cellular Assembly and Organization, DNA Replication, Recombination, and Repair
6	ca_logfc	ADAMTS3,ANKRD1,ASPN,BNIP3,CAV1,CCBE1,CD59,CLU,DDX5,DLC1,DOCK7,EGLN,ENG,F2RL2,FAP,FBN1,GPR146,HK2,MBD4,MLH1,MYOCD,Nr1h,PDLIM3,PHKA1,PI4K2A,RNF165,SIK1/SIK1B,SMAD3,SMAD7,Smad2/3,TAGLN,TBX3,VDAC1,WDR54,ZNF404	27	32	Cell Death and Survival, Cardiovascular Disease, Hereditary Disorder
7	ca_logfc	AMD1,ANXA6,AXL,BDNF,BMF,CAMK2N1,CDCA5,CUL7,DCLK1,DDR2,DIO2,ERK,FOSL1,GAS6,GPI,GPNMB,IDH1,JAM2,Mlc,Mmp,NHP2,NUFIP1,ODC1,PADI2,PAK1,PEA15,PPME1,ROR1,SAT1,SERPINB2,SNAI1,SNAI2,SRC (family),VIM,ZEB2	26	31	Cell Morphology, Cellular Movement, Cell Death and Survival
8	ca_logfc	ALDOC,CAP2,CCNA2,CCNB1,CDK1,CDKN2C,CDKN3,CEBPD,CENPO,DLEU1,E2F4,E2f,EIF4A2,ESRRA,FDFT1,GATA2,KIF24,MAD2L1,NFE2L1,PDE9A,PRR11,REST,RNA polymerase II,RPA,Ras homolog,SAMHD1,SCG2,SPAG7,TK1,TOP2A,TYMS,VLDLR,WDR36,WEE1,WNT7B	26	31	Cell Cycle, Nutritional Disease, Cellular Assembly and Organization
9	ca_logfc	AMER1,AMFR,ANXA5,CABLES1,CBX2,CDKN1A,ERLIN2,FRMD6,FSTL3,HDL,HMGCR,Histone H1,ING4,INSIG1,JAG1,KAT6A,KIF4A,LNPK,LPIN1,NCAPD2,NCAPG,NCAPG2,NCAPH,Notch,PGAM1,PRKAA2,RNF144B,S100A11,SALL2,SIK2,SMC2,Smad,Srebp,TCF21,TRERF1	24	30	DNA Replication, Recombination, and Repair, Cell Cycle, Cell Morphology
10	ca_logfc	AK2,ALDOA,APOD,ARL4A,BHLHE40,CDK13,CHI3L1,ECH1,ELL2,EPHB3,HADH,ID1,ID3,LINC01139,LMNB1,MSX2,NCK2,NFAT (complex),NNMT,Nuclear factor 1,PAG1,PFKP,PIK3R3,PTCH1,PTK2,SERPINA3,SLC2A3,SMAD1/5,TCF,TCR,TLE3,TMEM158,VAV2,WASF2,ZBTB7A	24	30	Cardiovascular System Development and Function, Cellular Movement, Cell Cycle
11	ca_logfc	Actin,Alp,CBFB,CLIP1,DOT1L,FGF2,FLNA,FN1,FZD2,GALNT6,GAS7,ITGA4,KRT7,LGALS1,LIMK1,MLLT3,MSI2,NAMPT,NREP,PFN2,PLOD2,RBFOX2,ROR2,RPL12,Rac,SMURF2,TES,TFPI,TGFB2,TGFBR3,TLN1,TMOD3,Tgf beta,VCAN,calpain	24	30	Cancer, Organismal Injury and Abnormalities, Cellular Movement
12	ca_logfc	AKAP12,ASPM,AXIN1,BCL2L11,BIRC5,Caspase 3/7,Collagen type II,DDB2,DEPDC1,ESPL1,FAT1,FOXO1,IGFBP3,IL1R1,IVNS1ABP,KCNMA1,KIF11,LOX,NDC80,NEK2,NRP2,NUF2,PARP,PDGFC,PDGFRB,PIAS1,PML,PTTG1,S100A6,SPC25,TNFRSF10D,TNFSF10,TPM4,Vegf,caspase	24	30	Cell Death and Survival, Cell Cycle, Cancer
13	ca_logfc	A4GALT,ACKR3,ADAM19,ANKRD10,ARG2,AUTS2,BCR (complex),CLTCL1,CSF1,Cyclin A,Cyclin E,DARS,EGLN1,EIF2S2,FOSB,FRMD4A,GBP2,HLA-DQB1,IFNAR2,ITGA7,Immunoglobulin,Interferon alpha,MCM7,MYLIP,NUCB2,PARP14,PARP9,POU2F2,SLFN5,SOCS5,TENT4A,TRIM22,TRIOBP,XBP1,ZCCHC7	24	30	Digestive System Development and Function, Gastrointestinal Disease, Hepatic System Development and Function
14	ca_logfc	14-3-3,ACTN1,BCOR,CDC25C,CDK9,DAP,ENO2,FKBP5,FRAT2,G6PD,HCFC1,HDAC7,Hsp27,Hsp70,Hsp90,Lh,MYL6,MYL9,MYO1C,NTRK1,PDXK,PIM1,PLXNC1,POP5,PPM1A,RGS7,SPTBN1,SRPK2,SYNPO,TPD52L1,TPM1,TUBA1A,XRN2,YEATS2,ZNF598	24	30	Cancer, Organismal Injury and Abnormalities, Cell Cycle
15	ca_logfc	ADGRA3,AKAP5,CCND3,CLN8,COL12A1,COL4A5,COL9A2,Calmodulin,DLG1,DSP,DYNC1H1,HADHB,HGF,IQGAP1,MAN1A1,MPP7,NKD2,PLAU,PLOD1,Pka catalytic subunit,RAP2A,RIN1,RIN2,S1PR3,SLC52A2,SUZ12,SYK/ZAP,TGFA,TIMP4,TNFAIP2,TXLNA,TXLNG,ZEB1,estrogen receptor,mediator	24	30	Cell Morphology, Cellular Assembly and Organization, Cellular Function and Maintenance
16	ca_logfc	ABCC3,ACSL3,ADM,AUP1,B4GAT1,BNIP3L,CA9,CD3 group,CLCF1,CRLF1,DNAJB4,EGR2,FER,GNA14,IBA57,IL12 (family),IL18R1,IL6R,Ifn gamma,KHSRP,LIFR,LPCAT3,Mitochondrial complex 1,Nfat (family),OSMR,PCSK9,PDCD1LG2,PGK1,PLA2G4C,PTPRK,SLC25A25,STAT3,STC2,Sfk,TNS1	22	29	Cell Signaling, Cell-To-Cell Signaling and Interaction, Neurological Disease
17	ca_logfc	ANK1,ANXA1,CAV2,CAVIN1,CAVIN2,FBXO31,FBXW5,HEXIM1,HRH1,IER3,KDELR3,LOXL2,Laminin (complex),MAFF,MAP3K20,MYEF2,Mek,P38 MAPK,PBK,PLK4,PMAIP1,PPARGC1A,PRKAA,RCAN1,RND3,Raf,SACS,SEMA3C,SEMA4C,SLC16A6,SLC20A1,STIL,TEAD,TRIB1,ULK1	22	29	Cardiac Dysfunction, Cardiac Enlargement, Cardiovascular Disease
18	ca_logfc	ADGRL3,ATF3,ATF4,BBS12,CASP2,CEBPG,CTBP2,CTH,Calcineurin protein(s),Cdk,Cyclin D,DDIT3,DDIT4,EZR,FASN,FOXK2,GARS,Gsk3,HDAC11,Hdac,IMPDH2,MT1E,MTHFD2,OXSR1,PCK2,PHGDH,PI3K (complex),PLEKHF1,RBM3,RGS2,SCD,TNFSF4,TRIB3,UGCG,VDR	22	29	Cell Death and Survival, Cellular Development, Connective Tissue Development and Function
19	ca_logfc	ATP1B3,Alpha Actinin,CAPNS1,CASP8AP2,CDC42EP1,CDC42EP2,CDK18,Erm,F Actin,GAS1,HIVEP3,Immunoglobulin Lambda Light Chain,MYADM,MYL12A,NFkB (complex),NOD1,NUMBL,OPTN,P glycoprotein,PDLIM1,Pka,RAB31,RIOK3,RNF112,RUSC2,SFRP2,SRCAP,ST3GAL5,TNFAIP8,TNFSF18,TTC3,UBC,USP10,UTP4,VMP1	21	28	Cell Signaling, Connective Tissue Development and Function, Connective Tissue Disorders
20	ca_logfc	AGTPBP1,APC (complex),ARHGEF4,ASNS,Alpha tubulin,BUB1B,CDC20,CELF2,Cbp/p300,Cyclin B,DLGAP5,DUSP16,EIF4B,FBXO5,FLNB,HMMR,Importin beta,Jnk,KIF22,KNL1,MAP2K4,MELK,NUP50,NUSAP1,POR,RASSF1,Rxr,SECISBP2,SELENOO,SIAH1,Sapk,TPX2,TTK,TXNRD1,UBE2C	19	27	Cell Cycle, Cell Morphology, Cellular Assembly and Organization
21	ca_logfc	ABHD5,AKR1C1/AKR1C2,AMPK,ANGPTL4,APLN,BACH1,CAT,CCAR2,CKB,FADS2,FBXO32,FZD5,GCLM,Growth hormone,Hif,ITPR1,KHDRBS3,LDL-cholesterol,MAP1LC3,MTORC1,NQO1,NR1D1,PDK4,PI3K (family),PIR,PKM,PPP1R15A,PTGS1,RORA,SHMT2,SLC16A1,SLC2A1,SNX27,TRIM35,hemoglobin	19	27	Carbohydrate Metabolism, Cellular Function and Maintenance, Molecular Transport
22	ca_logfc	ADCY,ADM2,BCAR3,CMTM8,Collagen Alpha1,ERK1/2,G protein alphai,GNAI2,GNAS,GNB1,GNB4,GPSM2,HTR7,Hif1,ILK,LIMS1,Lfa-1,MAP2K2,MAP4,MGRN1,MKNK2,MTUS1,PARVA,PFKFB4,PRKD1,PTGER2,PTPRB,PXN,RASGRP3,Rap1,SEC23A,SHC3,WISP1,alpha2-adrenergic receptor,collagen	18	26	Cell-To-Cell Signaling and Interaction, Cell Signaling, Cellular Movement
23	ca_logfc	ARHGEF3,Akt,B4GALT5,BCL10,BIRC3,CDH13,CaMKII,Calcineurin A,EPHA4,ETV4,GSR,IKK (complex),IRS1,KITLG,LETM1,MGLL,MT1X,MTORC2,NFIC,PDGF BB,PDGFRA,PHLPP1,PHLPP2,PI3K p85,PIP5K1C,PRKAR2B,PRKCE,Pdgfr,RASD1,RPS6KB1,SGK1,SIGMAR1,SMO,TKT,Vdac	18	26	Cell Death and Survival, Cellular Development, Cellular Growth and Proliferation
24	ca_logfc	CRABP2,CTSC,CYP27A1,DHCR7,DHRS3,EPB41L2,FSH,FZD7,GPRC5A,Gm-csf,HIGD1A,IFN Beta,IL12 (complex),IL23,IgG,Igm,KIT,LDLR,LMAN1,MAT2A,NFKB2,NLRC5,PPL,PSMD11,PTK7,PTPRF,RAB6B,REXO5,Secretase gamma,TMEM173,TNFRSF1A,TNFSF15,Ubiquitin,VASN,ZNF331	18	26	Digestive System Development and Function, Embryonic Development, Hematological System Development and Function
25	ca_logfc	ADAM9,ADAMTS1,ADORA2B,ASAP2,CHD1L,COL10A1,CRH,Collagen type I,Collagen type III,Collagen type IV,Collagen type V,Cpla2,EDN1,EFEMP1,Eotaxin,FLT1,ITGA2,ITGB1,Inflammasome (Nalp3, Asc, Casp1),KDR,MYOF,NAB2,NR2F2,PACS1,PLA2G4A,PPARD,PTK2B,Smad1/5/8,TFPI2,TGFB1I1,TMSB4,TRIM33,Talin,VEGFA,ZFP36L1	16	25	Cardiovascular System Development and Function, Organismal Development, Cellular Movement
My Lists for My Projects->roy-ecm->ca_logfc
My Lists	-log(p-value)	Ratio	Molecules
Tox Lists for My Projects->roy-ecm->ca_logfc
Ingenuity Toxicity Lists	-log(p-value)	Ratio	Molecules
Renal Necrosis/Cell Death	5.5	0.221	PPM1A,POLH,PLAU,TNFRSF1A,BNIP3L,TRIB3,SFRP1,CTGF,ILK,DYRK1A,CABLES1,BIRC3,ATF3,STAT3,PPP1R10,AMER1,BCL10,CAT,RNF31,SMAD3,FLT1,EDN1,UNC5B,ITPR1,EMP2,ABCC3,FAT1,PLA2G4A,GAS7,PRKCE,TNFSF11,DAPK1,VEGFA,EZR,BIRC5,ZEB1,MELK,FGF2,PTK2,PPARD,RASSF1,CLU,TGFB1I1,PTK2B,PPP1R15A,TNFSF10,NTRK1,BNIP3,HGF,PMAIP1,COX11,VDAC1,BCL2L11,PTCH1,IRS1,PARVA,PIAS1,TFEB,PEA15,AREG,SMAD7,DUSP1,IER3,NOL3,ITGB1,RGMB,CDKN1A,D…
Cholesterol Biosynthesis	5.35	0.667	HMGCS1,SQLE,IDI1,ACAT2,FDPS,HMGCR,FDFT1,SC5D,MVD,DHCR7
Cardiac Hypertrophy	4.35	0.232	PLAU,TNFRSF1A,FOXM1,CTGF,DYRK1A,ATF3,FSTL3,CMKLR1,STAT3,F2R,PPARGC1A,BMP4,EDN1,RGS2,S100A10,DMD,PLA2G4A,HDAC5,RCAN1,HEXIM1,BIRC5,MYL9,FGF2,PTK2,VAV2,FBXO32,CTSC,HGF,COL9A2,MYOCD,HMGCR,IL6R,CPT1A,SMAD7,FN1,DUSP1,IER3,EGLN1,MAPK7,TPM1,NT5E,LAMA4,AKAP5,SIX1,PLCB1,S100A6,CDK9,MBNL1,RHOA,CAV1,DUSP5,MAP2K4,PIM1,PRKAA2,VDR,FNIP1,PDGFA,MEF2A,PDE9A,ADORA1
Cardiac Necrosis/Cell Death	4.31	0.241	IQGAP1,BNIP3L,GNB1,FSTL3,STAT3,PPP1R10,PPARGC1A,CAT,EDN1,ANGPT1,SGCD,APLN,HSPB6,VEGFA,APOD,BIRC5,FGF2,FSTL1,RTN4,RASSF1,PTK2B,FBXO32,ADM,PPP1R15A,BNIP3,HGF,BCL2L11,ATG16L1,PKN1,DSP,FASN,CBL,GNAI2,ACSL1,SCD,EGLN1,NOL3,WISP1,CDKN1A,SFRP2,HK2,IVNS1ABP,BACH1,S100A6,CDK9,RHOA,NAMPT,MAP2K4,PIM1,PRKAA2,GAPDH,FOSL1
Cardiac Fibrosis	3.72	0.253	MYOCD,PLAU,DSP,FOXM1,BUB1B,CTGF,ATF3,SNAI1,FSTL3,STAT3,FN1,ACSL1,ITGB1,SMAD3,NOL3,SGCD,LAMA4,CAPNS1,SGCB,CTNNA1,TLN1,DIO3,VEGFA,HEXIM1,MBNL1,PTK2,VAV2,PDGFC,RHOA,POSTN,CAV1,GNAS,RASSF1,VDR,LIMS1,PDE9A,ADORA1
Glutathione Depletion - Hepatocellular Hypertrophy	3.41	1	POR,GSR,FMO1,ABCC3
Increases Glomerular Injury	3.06	0.305	GAS6,PDGFRB,VEGFA,SMURF2,CTGF,FGF2,ILK,CD274,ATF3,SNAI1,SMAD7,BMP4,SMAD3,ITGB1,FLT1,CDKN1A,EDN1,ADM
Increases Cardiac Dilation	2.91	0.379	MYOCD,F2R,ACSL1,PPARGC1A,GNAS,FASN,FOSL1,ADORA1,MYH9,RHOA,PDGFC
Liver Proliferation	2.57	0.219	PML,TNFRSF1A,LGALS1,IL6R,FOXM1,SLC20A1,CTGF,CCNDBP1,SPTBN1,CCND3,SMAD7,BMP4,DLC1,ITGB1,SMAD3,KITLG,FLT1,CDKN1A,EDN1,MET,SERPINH1,CUL3,RPS6KB1,TGFA,ENTPD5,VEGFA,ODC1,SAT1,IGF2,OSMR,PPARD,CAV1,ATF4,MAP2K4,CCND1,CIT,XBP1,CBS/CBSL,HGF
Increases Renal Proliferation	2.13	0.228	GAS6,VDAC1,PLAU,PIAS1,OXTR,BAIAP2L1,STAT3,ITGB1,CDKN1A,WISP1,EDN1,MET,ESM1,APLN,TMEFF2,PDGFRB,VEGFA,DLGAP5,RNF144B,IGF2,CDCA5,CDCP1,CAV2,CSF1,HGF,STEAP2
Increases Transmembrane Potential of Mitochondria and Mitochondrial Membrane	1.97	0.286	PRKCE,PPARGC1A,BCL2L11,LGALS1,NOL3,CAT,PIM1,TNFSF10,SERPINA3,FGF2,HGF,ARID1A
Biogenesis of Mitochondria	1.91	0.4	RAB3A,GNAS,PPARGC1A,LETM1,CAV2,COX10
Decreases Depolarization of Mitochondria and Mitochondrial Membrane	1.83	0.31	VDAC1,PPARGC1A,CAT,PAK1,CDKN1A,BIRC5,PRKD1,PLA2G4A,BIRC3
Renal Glomerulus Panel (Human)	1.74	0.417	SYNPO,CDKN1A,NES,TCF21,MYH9
Fatty Acid Metabolism	1.69	0.25	ACAA2,ACAT2,CPT1A,HADH,SLC27A4,HADHB,ALDH3A2,ECH1,ACSL1,ADH1B,ACSL3,CYP51A1,AKR1A1,CYP1B1
Acute Renal Failure Panel (Rat)	1.66	0.261	AKAP12,TUBB,CLU,ANXA3,CDKN1A,ADM,TAGLN,ANXA2,LIFR,FOSL1,ATF3,ANXA1
Cytochrome P450 Panel - Substrate is a Sterol (Human)	1.66	0.6	CYP51A1,CYP1B1,CYP27A1
Cytochrome P450 Panel - Substrate is a Sterol (Mouse)	1.66	0.6	CYP51A1,CYP1B1,CYP27A1
Cytochrome P450 Panel - Substrate is a Sterol (Rat)	1.66	0.6	CYP51A1,CYP1B1,CYP27A1
Glutathione Depletion - CYP Induction and Reactive Metabolites	1.57	0.444	TKT,GSTM4,EPHX1,ABCC3
Hepatic Stellate Cell Activation	1.47	0.286	TGFA,NFKB2,PDGFRB,PDGFRA,TGFBR3,EDN1,TGFB2,PDGFA
Increases Liver Steatosis	1.46	0.225	ID1,PRKAR2B,SIK3,PKM,PSME3,RGS16,PDGFC,LPIN1,CAV1,PPARGC1A,ATF4,DUSP1,SCD,DDIT3,CCDC3,SUCNR1
Primary Glomerulonephritis Biomarker Panel (Human)	1.4	0.4	STEAP1,IER3,TYMS,MAFF
LXR/RXR Activation	1.39	0.23	MYLIP,TNFRSF1A,APOD,HMGCR,FASN,HADH,FDFT1,NFKB2,LDLR,IL1R1,CLU,SCD,ARG2,CYP51A1
PXR/RXR Activation	1.39	0.265	ALDH3A2,PCK2,PPARGC1A,PRKAR2B,SCD,CPT1A,PAPSS2,ABCC3,FOXO1
VDR/RXR Activation	1.33	0.235	PRKCE,PPARD,TNFSF11,CDKN1A,TGFB2,HR,IGFBP3,PRKD1,VDR,HES1,PDGFA,FOXO1
Protection from Hypoxia-induced Renal Ischemic Injury (Rat)	1.27	0.667	VEGFA,SLC2A1
Increases Liver Hyperplasia/Hyperproliferation	1.25	0.204	TGFA,IQGAP1,HMMR,HMGCR,FOXM1,S100A6,ODC1,PSME3,SPTBN1,SNAI1,STAT3,NCAPG,RASSF1,VCAN,CCND1,BUB1,MET,HGF,TPX2
TR/RXR Activation	1.24	0.219	PFKP,PIK3R3,DIO3,THRA,PIK3R4,FASN,IRS1,SLC2A1,DIO2,AKR1C3,PPARGC1A,LDLR,AKR1C1/AKR1C2,ENO1
NRF2-mediated Oxidative Stress Response	1.03	0.178	HACD3,DNAJA1,FTL,FMO1,IRS1,NQO1,FKBP5,CAT,GSR,MAPK7,CUL3,RAP2A,PRKCE,PIK3R3,BACH1,CBR1,PIK3R4,TXNRD1,MAFF,ATF4,DNAJC18,MAP2K4,MAP2K2,DNAJB11,GSTM4,EPHX1,AKR1A1,PRKD1,DNAJB4,GCLM,FOSL1
CAR/RXR Activation	1.01	0.308	CCND1,PAPSS2,SULT1B1,ABCC3
Liver Necrosis/Cell Death	0.979	0.171	BCL2L11,TNFRSF1A,IL6R,SLC20A1,VSIR,CD274,BIRC3,ABL2,SPTBN1,STAT3,PPARGC1A,LDLR,IER3,SCD,CAT,SMAD3,CDKN1A,MET,DDIT3,SERPINH1,NFE2L1,ENTPD5,UGCG,FLNA,BMF,MAP2K4,CCND1,BUB1,MAML1,PRKAA2,CIT,ADM,TNFSF10,XBP1,PRKD1,CBS/CBSL,CTH,HGF,VASN,PLK1
Decreases Transmembrane Potential of Mitochondria and Mitochondrial Membrane	0.949	0.191	VDAC1,BCL2L11,BNIP3L,BIRC5,PDK1,IRS1,FGF2,CDK9,RTN4,MAP2K4,CAT,CCND1,TNFSF10,DDIT3,BNIP3,CASP2,PMAIP1
Oxidative Stress	0.902	0.214	NFKB2,BRCA1,STAT3,DUSP1,CAT,GSR,NQO1,GCLM,NFE2L1
Cell Cycle: G2/M DNA Damage Checkpoint Regulation	0.852	0.204	TOP2A,BRCA1,AURKA,CDKN1A,CCNB2,WEE1,CDC25C,CCNB1,CDK1,PLK1
RAR Activation	0.833	0.173	PML,PRKAR2B,SMARCA2,CRABP2,DHRS3,SMAD7,PPARGC1A,DUSP1,ADCY3,STAT5A,SMAD3,IGFBP3,PRKCE,PIK3R3,RDH11,VEGFA,TGFB2,NR2F2,NFKB2,AKR1C3,PRMT2,MAP2K4,NR2F1,PRKD1,RARG,ARID1A
Cytochrome P450 Panel - Substrate is a Vitamin (Mouse)	0.832	0.4	CYP26B1,CYP27A1
Cytochrome P450 Panel - Substrate is a Vitamin (Rat)	0.832	0.4	CYP26B1,CYP27A1
LPS/IL-1 Mediated Inhibition of RXR Function	0.815	0.176	HMGCS1,HS2ST1,TNFRSF1A,ALDH6A1,FMO1,CPT1A,PAPSS2,SLC27A4,SULT1B1,FMO2,HS3ST3A1,ALDH3A2,NDST2,PPARGC1A,ACSL1,IL1R1,MAP2K4,CAT,ALDH1L2,ACSL3,GSTM4,ABCC3
Hypoxia-Inducible Factor Signaling	0.746	0.188	EIF2S2,KDR,VEGFA,FLT1,EDN1,PXN,UBE2C,ASPH,NQO1,PTK2,UBE2G1,P4HB
FXR/RXR Activation	0.686	0.191	PCK2,PPARGC1A,VLDLR,APOD,MAP2K4,CLU,FASN,FOXO1,CYP27A1
Cell Cycle: G1/S Checkpoint Regulation	0.681	0.182	CCND3,HDAC5,E2F4,CDKN2C,SMAD3,CCND1,CDKN1A,TGFB2,HDAC11,E2F7,FOXO1,HDAC7
Xenobiotic Metabolism Signaling	0.649	0.16	FTL,FMO1,IRS1,NQO1,SULT1B1,HS3ST3A1,FMO2,ALDH3A2,NDST2,PPARGC1A,ADH1B,CAT,ALDH1L2,MAPK7,ABCC3,CYP1B1,CUL3,RAP2A,PRKCE,HDAC5,PIK3R3,HS2ST1,PIK3R4,ALDH6A1,MAP3K12,NFKB2,AKR1C3,MAP2K4,MAP2K2,GSTM4,CYP51A1,EPHX1,PRKD1,AKR1C1/AKR1C2
Mechanism of Gene Regulation by Peroxisome Proliferators via PPARα	0.646	0.175	PDGFRB,TNFRSF1A,PRKAR2B,PDGFRA,NFKB2,PPARD,PPARGC1A,IL1R1,DUSP1,STAT5A,MAP2K2,NR2F1,PDGFA,FAT1
Long-term Renal Injury Anti-oxidative Response Panel (Rat)	0.636	0.25	CAT,CBS/CBSL,GCLM
Cytochrome P450 Panel - Substrate is a Xenobiotic (Human)	0.583	0.5	CYP1B1
Cytochrome P450 Panel - Substrate is a Xenobiotic (Mouse)	0.583	0.5	CYP1B1
Cytochrome P450 Panel - Substrate is a Xenobiotic (Rat)	0.583	0.5	CYP1B1
Negative Acute Phase Response Proteins	0.583	0.5	ITIH3
Recovery from Ischemic Acute Renal Failure (Rat)	0.566	0.231	SGK1,CCND1,TMSB10/TMSB4X
Persistent Renal Ischemia-Reperfusion Injury (Mouse)	0.565	0.211	LOX,CLU,EDN1,GPNMB
Renal Ischemic Resistance Panel (Rat)	0.506	0.25	FBN1,FOXM1
Nongenotoxic Hepatocarcinogenicity Biomarker Panel	0.505	0.214	GPR146,CDKN1A,ANXA2
Hepatic Fibrosis	0.498	0.163	TGFA,FBN1,VEGFA,TGFB2,FGF2,NID1,FN1,SMAD7,SMAD3,CSF1,EDN1,IGFBP3,HGF,PDGFA
TGF-β Signaling	0.461	0.16	TGFB2,SMURF2,RNF111,PIAS4,SMAD7,BMP4,MAP2K4,SMAD3,MAP2K2,ZNF423,VDR,UBC,RAP2A
Renal Safety Biomarker Panel (PSTC)	0.438	0.333	CLU
Genes Upregulated in Response to Chronic Renal Failure (Rat)	0.438	0.333	ABCC3
[truncated: 1,862 more rows]
